# Supplementary material for: Prioritization of metabolic genes as novel therapeutic targets in estrogen-receptor negative breast tumors using multi-omics data and text mining
Source: Oncotarget. 2019 Jun 11;10(39):3894–909. doi: 10.18632/oncotarget.26995 (PMC6570467; doi:10.18632/oncotarget.26995)
Supplement: Supplementary file 2 [file oncotarget-10-3894-s002.xlsx]

## Sheet: Supplementary Table 2
Title : ChemRICH input
Compound Name	InChiKeys	Pubchem ID	SMILES	pvalue	foldchange	class
hydroxycarbamate NIST	DRAJWRKLRBNJRQ-UHFFFAOYSA-N	16639161	C(=O)(NO)O	0.216338	1.1088
pyrazine,2,5-dihydroxy NIST	USHRADXTTYICIJ-UHFFFAOYSA-N	23368901	C1=C(N=CC(=O)N1)O	0.00238554	1.41862
hydroxylamine	AVXURJPOCDRRFD-UHFFFAOYSA-N	787	NO	0.608969	1.01415
2-ketoadipic acid	FGSBNBBHOZHUBO-UHFFFAOYSA-N	71	C(CC(=O)C(=O)O)CC(=O)O	0.89236	1.05417	Adipates
2-aminoadipic acid	OYIFNHCXNCRBQI-UHFFFAOYSA-N	469	C(CC(C(=O)O)N)CC(=O)O	0.000825752	0.658104	Adipates
adipic acid	WNLRTRBMVRJNCN-UHFFFAOYSA-N	196	C(CCC(=O)O)CC(=O)O	0.23721	1.42047	Adipates
taurine	XOAAWQZATWQOTB-UHFFFAOYSA-N	1123	C(CS(=O)(=O)O)N	0.0645546	0.826252	Amino Acids
serine	MTCFGRXMJLQNBG-REOHCLBHSA-N	5951	C([C@@H](C(=O)O)N)O	0.313592	0.948979	Amino Acids
glycine	DHMQDGOQFOQNFH-UHFFFAOYSA-N	750	C(C(=O)O)N	0.000841153	1.16629	Amino Acids
citrulline	RHGKLRLOHDJJDR-BYPYZUCNSA-N	9750	C(C[C@@H](C(=O)O)N)CNC(=O)N	0.0195827	0.86401	Amino Acids
beta alanine	UCMIRNVEIXFBKS-UHFFFAOYSA-N	239	C(CN)C(=O)O	7.70315e-21	2.74202	Amino Acids
homoserine	UKAUYVFTDYCKQA-VKHMYHEASA-N	12647	C(CO)[C@@H](C(=O)O)N	0.29762	1.15052	Amino Acids
alanine	QNAYBMKLOCPYGJ-REOHCLBHSA-N	5950	C[C@@H](C(=O)O)N	4.61969e-06	1.32512	Amino Acids
N-methylalanine	GDFAOVXKHJXLEI-VKHMYHEASA-N	5288725	C[C@@H](C(=O)O)NC	0.14747	0.890181	Amino Acids
threonine	AYFVYJQAPQTCCC-GBXIJSLDSA-N	6288	C[C@H]([C@@H](C(=O)O)N)O	0.0342669	1.11509	Amino Acids
leucine	ROHFNLRQFUQHCH-YFKPBYRVSA-N	6106	CC(C)C[C@@H](C(=O)O)N	0.464825	1.0253	Amino Acids
isoleucine	AGPKZVBTJJNPAG-WHFBIAKZSA-N	6306	CC[C@H](C)[C@@H](C(=O)O)N	0.0016543	1.1442	Amino Acids
aspartic acid	CKLJMWTZIZZHCS-REOHCLBHSA-N	5960	C([C@@H](C(=O)O)N)C(=O)O	0.523709	0.963984	Amino Acids
glutamic acid	WHUUTDBJXJRKMK-VKHMYHEASA-N	33032	C(CC(=O)O)[C@@H](C(=O)O)N	2.90822e-10	1.68462	Amino Acids
N-acetylaspartate	OTCCIMWXFLJLIA-BYPYZUCNSA-N	65065	CC(=O)N[C@@H](CC(=O)O)C(=O)O	0.245444	1.31515	Amino Acids
tyrosine	OUYCCCASQSFEME-QMMMGPOBSA-N	6057	C1=CC(=CC=C1C[C@@H](C(=O)O)N)O	0.355667	0.923414	Amino Acids
phenylalanine	COLNVLDHVKWLRT-QMMMGPOBSA-N	6140	C1=CC=C(C=C1)C[C@@H](C(=O)O)N	0.610405	1.02444	Amino Acids
tryptophan	QIVBCDIJIAJPQS-VIFPVBQESA-N	6305	C1=CC=C2C(=C1)C(=CN2)C[C@@H](C(=O)O)N	0.499315	0.938948	Amino Acids
asparagine	DCXYFEDJOCDNAF-UHFFFAOYSA-N	236	C(C(C(=O)O)N)C(=O)N	0.000614804	1.23746	Amino Acids
ornithine	AHLPHDHHMVZTML-BYPYZUCNSA-N	6262	C(C[C@@H](C(=O)O)N)CN	0.434709	0.908706	Amino Acids
glutamine	ZDXPYRJPNDTMRX-VKHMYHEASA-N	5961	C(CC(=O)N)[C@@H](C(=O)O)N	0.00014944	0.596791	Amino Acids
arginine/ornithine	ODKSFYDXXFIFQN-UHFFFAOYSA-N	232	C(CC(C(=O)O)N)CN=C(N)N	0.669027	0.976134	Amino Acids
lysine	KDXKERNSBIXSRK-YFKPBYRVSA-N	5962	C(CCN)C[C@@H](C(=O)O)N	0.928933	0.96897	Amino Acids
trans-4-hydroxyproline	PMMYEEVYMWASQN-DMTCNVIQSA-N	5810	C1[C@H](CN[C@@H]1C(=O)O)O	0.0484501	1.15278	Amino Acids
proline	ONIBWKKTOPOVIA-BYPYZUCNSA-N	145742	C1C[C@H](NC1)C(=O)O	1.67312e-05	1.40742	Amino Acids
oxoproline	ODHCTXKNWHHXJC-VKHMYHEASA-N	7405	C1CC(=O)N[C@@H]1C(=O)O	0.0410419	1.13436	Amino Acids
cystine	LEVWYRKDKASIDU-IMJSIDKUSA-N	67678	C([C@@H](C(=O)O)N)SSC[C@@H](C(=O)O)N	0.279006	1.48779	Amino Acids
cysteine	XUJNEKJLAYXESH-UHFFFAOYSA-N	594	C(C(C(=O)O)N)S	0.133671	1.32726	Amino Acids
methionine	FFEARJCKVFRZRR-BYPYZUCNSA-N	6137	CSCC[C@@H](C(=O)O)N	0.242954	1.05478	Amino Acids
putrescine	KIDHWZJUCRJVML-UHFFFAOYSA-N	1045	C(CCN)CN	0.0723241	1.03423	Amino Acids
amino malonate	JINBYESILADKFW-UHFFFAOYSA-N	100714	C(C(=O)O)(C(=O)O)N	0.00264065	1.30875	Amino Acids
cysteine-glycine	ZUKPVRWZDMRIEO-VKHMYHEASA-N	439498	C([C@@H](C(=O)NCC(=O)O)N)S	0.0671131	1.72212	Amino Acids
glutathione	RWSXRVCMGQZWBV-WDSKDSINSA-N	124886	C(CC(=O)N[C@@H](CS)C(=O)NCC(=O)O)[C@@H](C(=O)O)N	0.764679	0.864545	Amino Acids
O-acetylserine	VZXPDPZARILFQX-BYPYZUCNSA-N	99478	CC(=O)OC[C@@H](C(=O)O)N	0.75687	1.23969	Amino Acids
benzoic acid	WPYMKLBDIGXBTP-UHFFFAOYSA-N	243	C1=CC=C(C=C1)C(=O)O	0.396554	1.10849	Aromatics
benzyl alcohol	WVDDGKGOMKODPV-UHFFFAOYSA-N	244	C1=CC=C(C=C1)CO	0.516394	1.01105	Aromatics
pyrogallol	WQGWDDDVZFFDIG-UHFFFAOYSA-N	1057	C1=CC(=C(C(=C1)O)O)O	0.418609	1.20546	Aromatics
1,2,4-benzenetriol	GGNQRNBDZQJCCN-UHFFFAOYSA-N	10787	C1=CC(=C(C=C1O)O)O	0.710562	1.18798	Aromatics
phydroquinone	QIGBRXMKCJKVMJ-UHFFFAOYSA-N	785	C1=CC(=CC=C1O)O	0.75609	1.08436	Aromatics
phthalic acid	XNGIFLGASWRNHJ-UHFFFAOYSA-N	1017	C1=CC=C(C(=C1)C(=O)O)C(=O)O	0.0515652	1.08178	Aromatics
salicylic acid	YGSDEFSMJLZEOE-UHFFFAOYSA-N	338	C1=CC=C(C(=C1)C(=O)O)O	0.094927	1.16619	Aromatics
ethanolamine	HZAXFHJVJLSVMW-UHFFFAOYSA-N	700	C(CO)N	0.374112	1.12529	Ethanolamines
phosphoethanolamine	SUHOOTKUPISOBE-UHFFFAOYSA-N	1015	C(COP(=O)(O)O)N	0.00617854	1.34758	Ethanolamines
azelaic acid	BDJRBEYXGGNYIS-UHFFFAOYSA-N	2266	C(CCCC(=O)O)CCCC(=O)O	0.955853	0.987339	Saturated FA
pelargonic acid	FBUKVWPVBMHYJY-UHFFFAOYSA-N	8158	CCCCCCCCC(=O)O	0.166063	1.09854	Saturated FA
capric acid	GHVNFZFCNZKVNT-UHFFFAOYSA-N	2969	CCCCCCCCCC(=O)O	0.697625	1.00175	Saturated FA
lauric acid	POULHZVOKOAJMA-UHFFFAOYSA-N	3893	CCCCCCCCCCCC(=O)O	0.229968	1.02938	Saturated FA
myristic acid	TUNFSRHWOTWDNC-UHFFFAOYSA-N	11005	CCCCCCCCCCCCCC(=O)O	0.114872	1.04691	Saturated FA
pentadecanoic acid	WQEPLUUGTLDZJY-UHFFFAOYSA-N	13849	CCCCCCCCCCCCCCC(=O)O	0.912655	0.975664	Saturated FA
palmitic acid	IPCSVZSSVZVIGE-UHFFFAOYSA-N	985	CCCCCCCCCCCCCCCC(=O)O	0.0726501	1.06776	Saturated FA
heptadecanoic acid	KEMQGTRYUADPNZ-UHFFFAOYSA-N	10465	CCCCCCCCCCCCCCCCC(=O)O	0.0585728	1.087	Saturated FA
stearic acid	QIQXTHQIDYTFRH-UHFFFAOYSA-N	5281	CCCCCCCCCCCCCCCCCC(=O)O	0.0769993	1.07976	Saturated FA
arachidic acid	VKOBVWXKNCXXDE-UHFFFAOYSA-N	10467	CCCCCCCCCCCCCCCCCCCC(=O)O	0.00595127	1.15612	Saturated FA
behenic acid	UKMSUNONTOPOIO-UHFFFAOYSA-N	8215	CCCCCCCCCCCCCCCCCCCCCC(=O)O	0.0185351	1.19166	Saturated FA
lignoceric acid	QZZGJDVWLFXDLK-UHFFFAOYSA-N	11197	CCCCCCCCCCCCCCCCCCCCCCCC(=O)O	0.0102595	1.21458	Saturated FA
arachidonic acid isomer	YZXBAPSDXZZRGB-CGRWFSSPSA-N	5312542	CCCCC/C=C/C/C=C/C/C=C/C/C=C/CCCC(=O)O	0.0921222	1.17251	UnSaturated FA
arachidonic acid	YZXBAPSDXZZRGB-DOFZRALJSA-N	444899	CCCCC/C=C\C/C=C\C/C=C\C/C=C\CCCC(=O)O	0.00010264	1.39837	UnSaturated FA
linoleic acid	OYHQOLUKZRVURQ-HZJYTTRNSA-N	5280450	CCCCC/C=C\C/C=C\CCCCCCCC(=O)O	0.84637	1.03145	UnSaturated FA
palmitoleic acid	SECPZKHBENQXJG-FPLPWBNLSA-N	445638	CCCCCC/C=C\CCCCCCCC(=O)O	0.211803	1.23267	UnSaturated FA
oleic acid	ZQPPMHVWECSIRJ-KTKRTIGZSA-N	445639	CCCCCCCC/C=C\CCCCCCCC(=O)O	0.220558	1.13618	UnSaturated FA
icosenoic acid	LQJBNNIYVWPHFW-QXMHVHEDSA-N	5282767	CCCCCCCCCC/C=C\CCCCCCCC(=O)O	0.414493	1.16153	UnSaturated FA
elaidic acid	LKOVPWSSZFDYPG-MSUUIHNZSA-N	5282749	CCCCCCCCCCCCCCC/C=C\C(=O)O	0.0742976	1.10562	UnSaturated FA
octadecanol	GLDOVTGHNKAZLK-UHFFFAOYSA-N	8221	CCCCCCCCCCCCCCCCCCO	0.538497	0.800751	Fatty Alcohols
1-hexadecanol	BXWNKGSJHAJOGX-UHFFFAOYSA-N	2682	CCCCCCCCCCCCCCCCO	0.898036	1.05381	Fatty Alcohols
dodecanol	LQZZUXJYWNFBMV-UHFFFAOYSA-N	8193	CCCCCCCCCCCCO	0.823959	1.08024	Fatty Alcohols
pyruvate	LCTONWCANYUPML-UHFFFAOYSA-N	1060	CC(=O)C(=O)O	0.149776	1.11398	glycolysis
3-phosphoglycerate	OSJPPGNTCRNQQC-UHFFFAOYSA-N	724	C(C(C(=O)O)O)OP(=O)(O)O	0.00665665	0.649438	glycolysis
glucose-6-phosphate	NBSCHQHZLSJFNQ-GASJEMHNSA-N	5958	C([C@@H]1[C@H]([C@@H]([C@H](C(O1)O)O)O)O)OP(=O)(O)O	0.0375241	1.51788	glycolysis
creatinine	DDRJAANPRJIHGJ-UHFFFAOYSA-N	588	CN1CC(=O)N=C1N	0.0117765	0.760004	Imidazoles
2-hydroxybutanoic acid	WHBMMWSBFZVSSR-VKHMYHEASA-N	94318	C[C@@H](CC(=O)O)O	0.795357	1.04567	Ketone bodies
3-hydroxybutanoic acid	WHBMMWSBFZVSSR-GSVOUGTGSA-N	92135	C[C@H](CC(=O)O)O	0.785882	1.07742	Ketone bodies
2-hydroxyvaleric acid	JRHWHSJDIILJAT-UHFFFAOYSA-N	98009	CCCC(C(=O)O)O	0.193642	0.973995	Ketone bodies
1-monostearin	VBICKXHEKHSIBG-UHFFFAOYSA-N	24699	CCCCCCCCCCCCCCCCCC(=O)OCC(CO)O	0.148042	0.946047	Lipid biosynthesis
glycerol beta phosphate	DHCLVCXQIBBOPH-UHFFFAOYSA-N	2526	C(C(CO)OP(=O)(O)O)O	0.00458943	1.22196	Lipid biosynthesis
glycerol alpha phosphate	AWUCVROLDVIAJX-UHFFFAOYSA-N	754	C(C(COP(=O)(O)O)O)O	0.0136054	1.34464	Lipid biosynthesis
urea	XSQUKJJJFZCRTK-UHFFFAOYSA-N	1176	C(=O)(N)N	0.413907	0.91542	Organic Chemicals
pyrophosphate	XPPKVPWEQAFLFU-UHFFFAOYSA-N	1023	OP(=O)(O)OP(=O)(O)O	0.0459391	1.59814	Phosphates
methanol phosphate	CAAULPUQFIIOTL-UHFFFAOYSA-N	13130	COP(=O)(O)O	0.00290101	1.22716	Phosphates
phosphoric acid	NBIIXXVUZAFLBC-UHFFFAOYSA-N	1004	OP(=O)(O)O	0.932192	1.0357	Phosphates
phosphogluconic acid	BIRSGZKFKXLSJQ-SQOUGZDYSA-N	91493	C([C@H]([C@H]([C@@H]([C@H](C(=O)O)O)O)O)O)OP(=O)(O)O	0.100958	1.16923	PPP
glucuronic acid	AEMOLEFTQBMNLQ-AQKNRBDQSA-N	94715	[C@@H]1([C@@H]([C@H](OC([C@@H]1O)O)C(=O)O)O)O	4.26981e-06	1.22899	PPP
ribose-5-phosphate	KTVPXOYAKDPRHY-SOOFDHNKSA-N	77982	C([C@H]([C@H]([C@H](C=O)O)O)O)OP(=O)(O)O	0.000243508	1.2772	PPP
ribulose-5-phosphate	FNZLKVNUWIIPSJ-UHNVWZDZSA-N	439184	C([C@H]([C@H](C(=O)CO)O)O)OP(=O)(O)O	0.0374281	1.4714	PPP
propane,1,3-diol NIST	YPFDHNVEDLHUCE-UHFFFAOYSA-N	10442	C(CO)CO	0.672764	1.04259	Propylene Glycols
inosine	UGQMRVRMYYASKQ-KQYNXXCUSA-N	6021	C1=NC(=O)C2=C(N1)N(C=N2)[C@H]3[C@@H]([C@@H]([C@H](O3)CO)O)O	0.152696	1.1085	Purines
adenosine	OIRDTQYFTABQOQ-KQYNXXCUSA-N	60961	C1=NC2=C(C(=N1)N)N=CN2[C@H]3[C@@H]([C@@H]([C@H](O3)CO)O)O	0.486384	1.07061	Purines
adenosine-5-monophosphate	UDMBCSSLTHHNCD-KQYNXXCUSA-N	6083	C1=NC2=C(C(=N1)N)N=CN2[C@H]3[C@@H]([C@@H]([C@H](O3)COP(=O)(O)O)O)O	0.118939	1.44945	Purines
guanosine	NYHBQMYGNKIUIF-UUOKFMHZSA-N	6802	C1=NC2=C(N1[C@H]3[C@@H]([C@@H]([C@H](O3)CO)O)O)NC(=NC2=O)N	0.0310136	1.21484	Purines
adenine	GFFGJBXGBJISGV-UHFFFAOYSA-N	190	C1=NC2=C(N1)C(=NC=N2)N	5.67972e-05	1.39688	Purines
guanine	UYTPUPDQBNUYGX-UHFFFAOYSA-N	764	C1=NC2=C(N1)C(=O)N=C(N2)N	0.112996	1.15347	Purines
hypoxanthine	FDGQSTZJBFJUBT-UHFFFAOYSA-N	790	C1=NC2=C(N1)C(=O)N=CN2	0.0014266	1.30423	Purines
xanthine	LRFVTYWOQMYALW-UHFFFAOYSA-N	1188	C1=NC2=C(N1)C(=O)NC(=O)N2	4.62442e-12	2.62619	Purines
uric acid	LEHOTFFKMJEONL-UHFFFAOYSA-N	1175	C12=C(NC(=O)N1)NC(=O)NC2=O	0.742877	0.958954	Purines
5-deoxy-5-methylthioadenosine	WUUGFSXJNOTRMR-WOIOKPISSA-N	688097	CSC[C@H]1[C@@H]([C@H]([C@@H](O1)N2C=NC3=C2N=CN=C3N)O)O	1.66529e-05	1.56866	Purines
spermidine	ATHGHQPFGPMSJY-UHFFFAOYSA-N	1102	C(CCNCCCN)CN	0.510447	1.13628	Putrescine
uridine	DRTQHJPVMGBUCF-XVFCMESISA-N	6029	C1=CN(C(=O)NC1=O)[C@H]2[C@@H]([C@@H]([C@H](O2)CO)O)O	0.53377	1.06328	Pyrimidine
cytidine-5-monophosphate NIST	IERHLVCPSMICTF-XVFCMESISA-N	6131	C1=CN(C(=O)N=C1N)[C@H]2[C@@H]([C@@H]([C@H](O2)COP(=O)(O)O)O)O	6.75087e-06	2.00313	Pyrimidine
cytidine-5-diphosphate	ZWIADYZPOWUWEW-UHFFFAOYSA-N	290	C1=CN(C(=O)N=C1N)C2C(C(C(O2)COP(=O)(O)OP(=O)(O)O)O)O	0.219402	1.04976	Pyrimidine
uridine-5-monophosphate	DJJCXFVJDGTHFX-XVFCMESISA-N	6030	C1=CN(C(=O)NC1=O)[C@H]2[C@@H]([C@@H]([C@H](O2)COP(=O)(O)O)O)O	0.000107036	1.77617	Pyrimidine
uracil	ISAKRJDGNUQOIC-UHFFFAOYSA-N	1174	C1=CNC(=O)NC1=O	7.96005e-10	1.76152	Pyrimidine
pseudo uridine	PTJWIQPHWPFNBW-GBNDHIKLSA-N	15047	C1=C(C(=O)NC(=O)N1)[C@H]2[C@@H]([C@@H]([C@H](O2)CO)O)O	4.30773e-05	1.19419	Pyrimidine
cholesterol	HVYWMOMLDIMFJA-DPAQBDIFSA-N	5997	C[C@H](CCCC(C)C)[C@H]1CC[C@@H]2[C@@]1(CC[C@H]3[C@H]2CC=C4[C@@]3(CC[C@@H](C4)O)C)C	0.000638416	1.15555	Sterols
pimaric acid NIST	RWWVEQKPFPXLGL-ONCXSQPRSA-N	221062	CC(C)C1=CC[C@H]2C(=C1)CC[C@@H]3[C@@]2(CCC[C@@]3(C)C(=O)O)C	0.226012	1.04096	Sterols
abietic acid	RSWGJHLUYNHPMX-ONCXSQPRSA-N	10569	CC(C)C1=CC2=CC[C@@H]3[C@@]([C@H]2CC1)(CCC[C@@]3(C)C(=O)O)C	0.823959	0.939808	Sterols
dihydroabietic acid	BTAURFWABMSODR-UHFFFAOYSA-N	227277	CC(C)C1CCC2C(=C1)CCC3C2(CCCC3(C)C(=O)O)C	0.571477	1.19331	Sterols
inulobiose	WOHYVFWWTVNXTP-QPEGTHMASA-N	439552	C([C@@H]1[C@H]([C@@H]([C@](O1)(CO)OC[C@@]2([C@H]([C@@H]([C@H](O2)CO)O)O)O)O)O)O	0.409817	1.41463	Sugar
sucrose	CZMRCDWAGMRECN-UGDNZRGBSA-N	5988	C([C@@H]1[C@H]([C@@H]([C@H]([C@H](O1)O[C@]2([C@H]([C@@H]([C@H](O2)CO)O)O)CO)O)O)O)O	0.640167	0.854882	Sugar
trehalose	HDTRYLNUVZCQOY-LIZSDCNHSA-N	7427	C([C@@H]1[C@H]([C@@H]([C@H]([C@H](O1)O[C@@H]2[C@@H]([C@H]([C@@H]([C@H](O2)CO)O)O)O)O)O)O)O	3.67169e-05	1.90079	Sugar
maltose	GUBGYTABKSRVRQ-PICCSMPSSA-N	6255	C([C@@H]1[C@H]([C@@H]([C@H]([C@H](O1)O[C@@H]2[C@H](O[C@H]([C@@H]([C@H]2O)O)O)CO)O)O)O)O	0.000108876	1.91708	Sugar
N-acetyl D-mannosamine	OVRNDRQMDRJTHS-ZTVVOAFPSA-N	65150	CC(=O)N[C@H](C=O)[C@H]([C@@H]([C@@H](CO)O)O)O	0.000489286	1.44618	Sugar
glucose	GZCGUPFRVQAUEE-SLPGGIOYSA-N	107526	C([C@H]([C@H]([C@@H]([C@H](C=O)O)O)O)O)O	0.00183055	0.627612	Sugar
fructose	PNNNRSAQSRJVSB-DPYQTVNSSA-N	94270	C[C@H]([C@@H]([C@@H]([C@H](C=O)O)O)O)O	0.826354	0.658635	Sugar
levoglucosan	TWNIBLMWSKIRAT-VFUOTHLCSA-N	2724705	C1[C@@H]2[C@H]([C@@H]([C@H]([C@H](O1)O2)O)O)O	0.168584	1.10181	Sugar
ribose	HMFHBZSHGGEWLO-SOOFDHNKSA-N	5779	C([C@@H]1[C@H]([C@H](C(O1)O)O)O)O	0.0288444	1.40596	Sugar
arabinose	SRBFZHDQGSBBOR-UHFFFAOYSA-N	229	C1C(C(C(C(O1)O)O)O)O	0.381317	1.14842	Sugar
maltotriose	FYGDTMLNYKFZSV-DZOUCCHMSA-N	92146	C([C@@H]1[C@H]([C@@H]([C@H]([C@H](O1)O[C@@H]2[C@H](O[C@@H]([C@@H]([C@H]2O)O)O[C@H]([C@@H](CO)O)[C@@H]([C@H](C=O)O)O)CO)O)O)O)O	0.0158584	1.86862	Sugar
isothreonic acid	JPIJQSOTBSSVTP-GBXIJSLDSA-N	151152	C([C@H]([C@@H](C(=O)O)O)O)O	0.637237	0.90489	Sugar Acids
threonic acid	JPIJQSOTBSSVTP-STHAYSLISA-N	439535	C(C(C(C(=O)O)O)O)O	0.000205598	0.736884	Sugar Acids
erythronic acid lactone	SGMJBNSHAZVGMC-PWNYCUMCSA-N	5325915	C1[C@H]([C@H](C(=O)O1)O)O	0.440155	1.1893	Sugar Acids
gluconic acid	RGHNJXZEOKUKBD-SQOUGZDYSA-N	10690	C([C@H]([C@H]([C@@H]([C@H](C(=O)O)O)O)O)O)O	0.0015096	3.03897	Sugar Acids
ribonic acid	QXKAIJAYHKCRRA-BXXZVTAOSA-N	5460677	C([C@H]([C@H]([C@H](C(=O)O)O)O)O)O	0.393705	0.837361	Sugar Acids
oxalic acid	MUBZPKHOEPUJKR-UHFFFAOYSA-N	971	C(=O)(C(=O)O)O	0.0953346	0.848334	Sugar acids
2-oxogluconic acid NIST	VBUYCZFBVCCYFD-JJYYJPOSSA-N	3035456	C([C@H]([C@H]([C@@H](C(=O)C(=O)O)O)O)O)O	0.732048	0.824449	Sugar acids
dehydroascorbate	SBJKKFFYIZUCET-UHFFFAOYSA-N	835	C(C(C1C(=O)C(=O)C(=O)O1)O)O	0.834347	0.682126	Sugar Acids
glycolic acid	AEMRFAOFKBGASW-UHFFFAOYSA-N	757	C(C(=O)O)O	0.523042	1.26539	Sugar acids
idonic acid NIST	RGHNJXZEOKUKBD-SKNVOMKLSA-N	193325	C([C@@H]([C@H]([C@@H]([C@H](C(=O)O)O)O)O)O)O	1.91212e-10	1.83227	Sugar Acids
glyceric acid	RBNPOMFGQQGHHO-UWTATZPHSA-N	439194	C([C@H](C(=O)O)O)O	0.00255293	0.782021	Sugar Acids
conduritol beta epoxide	ZHMWOVGZCINIHW-SPHYCDKFSA-N	9989541	[C@@H]1([C@@H]([C@H](C2C([C@@H]1O)O2)O)O)O	0.00441587	1.41543	Sugar Alcohols
lyxitol	HEBKCHPVOIAQTA-IMJSIDKUSA-N	439255	C([C@@H](C([C@H](CO)O)O)O)O	0.00539853	0.667964	Sugar Alcohols
threitol	UNXHWFMMPAWVPI-QWWZWVQMSA-N	169019	C([C@H]([C@@H](CO)O)O)O	0.112298	0.790859	Sugar Alcohols
mannitol	FBPFZTCFMRRESA-KVTDHHQDSA-N	6251	C([C@H]([C@H]([C@@H]([C@@H](CO)O)O)O)O)O	0.0778593	2.28509	Sugar Alcohols
sorbitol	FBPFZTCFMRRESA-JGWLITMVSA-N	5780	C([C@H]([C@H]([C@@H]([C@H](CO)O)O)O)O)O	0.243782	0.9666	Sugar Alcohols
glycerol	PEDCQBHIVMGVHV-UHFFFAOYSA-N	753	C(C(CO)O)O	0.476172	0.863278	Sugar Alcohols
inositol myo	CDAISMWEOUEBRE-GPIVLXJGSA-N	892	C1(C(C(C(C(C1O)O)O)O)O)O	0.0284716	1.16079	Sugar Alcohols
1,5-anhydroglucitol	MPCAJMNYNOGXPB-SLPGGIOYSA-N	64960	C1[C@@H]([C@H]([C@@H]([C@H](O1)CO)O)O)O	0.66828	1.06061	Sugar Alcohols
inositol-4-monophosphate	INAPMGSXUVUWAF-GFWFORPUSA-N	440043	[C@H]1([C@H](C([C@H]([C@H](C1O)O)O)OP(=O)(O)O)O)O	0.00313217	1.17036	Sugar Phosphates
citric acid	KRKNYBCHXYNGOX-UHFFFAOYSA-N	311	C(C(=O)O)C(CC(=O)O)(C(=O)O)O	0.000485637	1.3014	TCA compounds
malate	BJEPYKJPYRNKOW-REOHCLBHSA-N	222656	C([C@@H](C(=O)O)O)C(=O)O	1.69812e-06	1.30572	TCA compounds
fumaric acid	VZCYOOQTPOCHFL-OWOJBTEDSA-N	444972	C(=C/C(=O)O)\C(=O)O	1.19105e-06	1.29892	TCA compounds
succinic acid	KDYFGRWQOYBRFD-UHFFFAOYSA-N	1110	C(CC(=O)O)C(=O)O	0.0002617	1.17352	TCA compounds
2-hydroxyglutaric acid	HWXBTNAVRSUOJR-UHFFFAOYSA-N	43	C(CC(=O)O)C(C(=O)O)O	3.02588e-10	2.53392	TCA compounds
alpha-ketoglutaric acid	KPGXRSRHYNQIFN-UHFFFAOYSA-N	51	C(CC(=O)O)C(=O)C(=O)O	1.22398e-05	1.77687	TCA compounds
lactic acid	JVTAAEKCZFNVCJ-REOHCLBHSA-N	612	CC(C(=O)O)O	0.107737	1.27397	TCA compounds
pantothenic acid	GHOKWGTUZJEAQD-ZETCQYMHSA-N	6613	CC(C)(CO)[C@H](C(=O)NCCC(=O)O)O	0.75843	0.837773	Vitamins
tocopherol alpha	GVJHHUAWPYXKBD-IEOSBIPESA-N	14985	CC1=C(C(=C2CC[C@@](OC2=C1C)(C)CCC[C@H](C)CCC[C@H](C)CCCC(C)C)C)O	0.390869	0.777546	Vitamins
nicotinamide	DFPAKSUCGFBDDF-UHFFFAOYSA-N	936	C1=CC(=CN=C1)C(=O)N	1.09058e-06	1.58275	Vitamins
tocopherol gamma	QUEDXNHFTDJVIY-DQCZWYHMSA-N	92729	CC1=C(C=C2CC[C@@](OC2=C1C)(C)CCC[C@H](C)CCC[C@H](C)CCCC(C)C)O	0.651944	0.715052	Vitamins
tocopherol beta NIST	WGVKWNUPNGFDFJ-CBIUGAAKSA-N	8989	CC1=CC(=C(C2=C1O[C@](CC2)(C)CCCC(C)CCCC(C)CCCC(C)C)C)O	0.112067	0.682206	Vitamins
FAD	VWWQXMAJTJZDQX-UYBVJOGSSA-N	643975	CC1=CC2=C(C=C1C)N(C3=NC(=O)NC(=O)C3=N2)C[C@@H]([C@@H]([C@@H](COP(=O)(O)OP(=O)(O)OC[C@@H]4[C@H]([C@H]([C@@H](O4)N5C=NC6=C5N=CN=C6N)O)O)O)O)O	0.626297	1.02099	Vitamins
2-ketoglucose dimethylacetal NIST	DCNMIDLYWOTSGK-HSUXUTPPSA-N	159630	C([C@H]([C@H]([C@@H](C(=O)C=O)O)O)O)O	0.479979	1.08042
