# Supplementary material for: Prioritization of metabolic genes as novel therapeutic targets in estrogen-receptor negative breast tumors using multi-omics data and text mining
Source: Oncotarget. 2019 Jun 11;10(39):3894–909. doi: 10.18632/oncotarget.26995 (PMC6570467; doi:10.18632/oncotarget.26995)
Supplement: Supplementary file 3 [file oncotarget-10-3894-s003.xlsx]

## Sheet: Supplementary Table 3
Title MetaMapp input
					ER(-)/ER(+)
PubChem_ID	KEGG_ID	SMILES	Compound_Name	Condition_A_pvalue	Condition_A_foldchange					PubChem_ID	KEGG_ID	SMILES	Compound_Name	Condition_A_pvalue	Condition_A_foldchange	Condition_A_foldchange_direction
1004	C00009	OP(=O)(O)O	phosphoric acid	0.932192	1.0357					1004	C00009	OP(=O)(O)O	phosphoric acid	0.932192	1	No Change
1023	C00013	OP(=O)(O)OP(=O)(O)O	pyrophosphate	0.0459391	1.59814					1023	C00013	OP(=O)(O)OP(=O)(O)O	pyrophosphate	0.0459391	1.6	Up
643975	C00016	CC1=CC2=C(C=C1C)N(C3=NC(=O)NC(=O)C3=N2)C[C@@H]([C@@H]([C@@H](COP(=O)(O)OP(=O)(O)OC[C@@H]4[C@H]([C@H]([C@@H](O4)N5C=NC6=C5N=CN=C6N)O)O)O)O)O	FAD	0.626297	1.02099					643975	C00016	CC1=CC2=C(C=C1C)N(C3=NC(=O)NC(=O)C3=N2)C[C@@H]([C@@H]([C@@H](COP(=O)(O)OP(=O)(O)OC[C@@H]4[C@H]([C@H]([C@@H](O4)N5C=NC6=C5N=CN=C6N)O)O)O)O)O	FAD	0.626297	1	No Change
6083	C00020	C1=NC2=C(C(=N1)N)N=CN2[C@H]3[C@@H]([C@@H]([C@H](O3)COP(=O)(O)O)O)O	adenosine-5-monophosphate	0.118939	1.44945					6083	C00020	C1=NC2=C(C(=N1)N)N=CN2[C@H]3[C@@H]([C@@H]([C@H](O3)COP(=O)(O)O)O)O	adenosine-5-monophosphate	0.118939	1	No Change
1060	C00022	CC(=O)C(=O)O	pyruvate	0.149776	1.11398					1060	C00022	CC(=O)C(=O)O	pyruvate	0.149776	1	No Change
33032	C00025	C(CC(=O)O)[C@@H](C(=O)O)N	glutamic acid	2.90822e-10	1.68462					33032	C00025	C(CC(=O)O)[C@@H](C(=O)O)N	glutamic acid	2.90822e-10	1.7	Up
51	C00026	C(CC(=O)O)C(=O)C(=O)O	alpha-ketoglutaric acid	1.22398e-05	1.77687					51	C00026	C(CC(=O)O)C(=O)C(=O)O	alpha-ketoglutaric acid	1.22398e-05	1.8	Up
107526	C00031	C([C@H]([C@H]([C@@H]([C@H](C=O)O)O)O)O)O	glucose	0.00183055	0.627612					107526	C00031	C([C@H]([C@H]([C@@H]([C@H](C=O)O)O)O)O)O	glucose	0.00183055	1.6	Down
750	C00037	C(C(=O)O)N	glycine	0.000841153	1.16629					750	C00037	C(C(=O)O)N	glycine	0.000841153	1.2	Up
5950	C00041	C[C@@H](C(=O)O)N	alanine	4.61969e-06	1.32512					5950	C00041	C[C@@H](C(=O)O)N	alanine	4.61969e-06	1.3	Up
1110	C00042	C(CC(=O)O)C(=O)O	succinic acid	0.0002617	1.17352					1110	C00042	C(CC(=O)O)C(=O)O	succinic acid	0.0002617	1.2	Up
5962	C00047	C(CCN)C[C@@H](C(=O)O)N	lysine	0.928933	0.96897					5962	C00047	C(CCN)C[C@@H](C(=O)O)N	lysine	0.928933	1	No Change
5960	C00049	C([C@@H](C(=O)O)N)C(=O)O	aspartic acid	0.523709	0.963984					5960	C00049	C([C@@H](C(=O)O)N)C(=O)O	aspartic acid	0.523709	1	No Change
124886	C00051	C(CC(=O)N[C@@H](CS)C(=O)NCC(=O)O)[C@@H](C(=O)O)N	glutathione	0.764679	0.864545					124886	C00051	C(CC(=O)N[C@@H](CS)C(=O)NCC(=O)O)[C@@H](C(=O)O)N	glutathione	0.764679	1	No Change
6131	C00055	C1=CN(C(=O)N=C1N)[C@H]2[C@@H]([C@@H]([C@H](O2)COP(=O)(O)O)O)O	cytidine-5-monophosphate NIST	6.75087e-06	2.00313					6131	C00055	C1=CN(C(=O)N=C1N)[C@H]2[C@@H]([C@@H]([C@H](O2)COP(=O)(O)O)O)O	cytidine-5-monophosphate NIST	6.75087e-06	2	Up
5961	C00064	C(CC(=O)N)[C@@H](C(=O)O)N	glutamine	0.00014944	0.596791					5961	C00064	C(CC(=O)N)[C@@H](C(=O)O)N	glutamine	0.00014944	1.7	Down
5951	C00065	C([C@@H](C(=O)O)N)O	serine	0.313592	0.948979					5951	C00065	C([C@@H](C(=O)O)N)O	serine	0.313592	1	No Change
6137	C00073	CSCC[C@@H](C(=O)O)N	methionine	0.242954	1.05478					6137	C00073	CSCC[C@@H](C(=O)O)N	methionine	0.242954	1	No Change
6262	C00077	C(C[C@@H](C(=O)O)N)CN	ornithine	0.434709	0.908706					6262	C00077	C(C[C@@H](C(=O)O)N)CN	ornithine	0.434709	1	No Change
6305	C00078	C1=CC=C2C(=C1)C(=CN2)C[C@@H](C(=O)O)N	tryptophan	0.499315	0.938948					6305	C00078	C1=CC=C2C(=C1)C(=CN2)C[C@@H](C(=O)O)N	tryptophan	0.499315	1	No Change
6140	C00079	C1=CC=C(C=C1)C[C@@H](C(=O)O)N	phenylalanine	0.610405	1.02444					6140	C00079	C1=CC=C(C=C1)C[C@@H](C(=O)O)N	phenylalanine	0.610405	1	No Change
6057	C00082	C1=CC(=CC=C1C[C@@H](C(=O)O)N)O	tyrosine	0.355667	0.923414					6057	C00082	C1=CC(=CC=C1C[C@@H](C(=O)O)N)O	tyrosine	0.355667	1	No Change
1176	C00086	C(=O)(N)N	urea	0.413907	0.91542					1176	C00086	C(=O)(N)N	urea	0.413907	1	No Change
5988	C00089	C([C@@H]1[C@H]([C@@H]([C@H]([C@H](O1)O[C@]2([C@H]([C@@H]([C@H](O2)CO)O)O)CO)O)O)O)O	sucrose	0.640167	0.854882					5988	C00089	C([C@@H]1[C@H]([C@@H]([C@H]([C@H](O1)O[C@]2([C@H]([C@@H]([C@H](O2)CO)O)O)CO)O)O)O)O	sucrose	0.640167	1	No Change
5958	C00092	C([C@@H]1[C@H]([C@@H]([C@H](C(O1)O)O)O)O)OP(=O)(O)O	glucose-6-phosphate	0.0375241	1.51788					5958	C00092	C([C@@H]1[C@H]([C@@H]([C@H](C(O1)O)O)O)O)OP(=O)(O)O	glucose-6-phosphate	0.0375241	1.5	Up
239	C00099	C(CN)C(=O)O	beta alanine	7.70315e-21	2.74202					239	C00099	C(CN)C(=O)O	beta alanine	7.70315e-21	2.7	Up
6030	C00105	C1=CN(C(=O)NC1=O)[C@H]2[C@@H]([C@@H]([C@H](O2)COP(=O)(O)O)O)O	uridine-5-monophosphate	0.000107036	1.77617					6030	C00105	C1=CN(C(=O)NC1=O)[C@H]2[C@@H]([C@@H]([C@H](O2)COP(=O)(O)O)O)O	uridine-5-monophosphate	0.000107036	1.8	Up
1174	C00106	C1=CNC(=O)NC1=O	uracil	7.96005e-10	1.76152					1174	C00106	C1=CNC(=O)NC1=O	uracil	7.96005e-10	1.8	Up
290	C00112	C1=CN(C(=O)N=C1N)C2C(C(C(O2)COP(=O)(O)OP(=O)(O)O)O)O	cytidine-5-diphosphate	0.219402	1.04976					290	C00112	C1=CN(C(=O)N=C1N)C2C(C(C(O2)COP(=O)(O)OP(=O)(O)O)O)O	cytidine-5-diphosphate	0.219402	1	No Change
753	C00116	C(C(CO)O)O	glycerol	0.476172	0.863278					753	C00116	C(C(CO)O)O	glycerol	0.476172	1	No Change
77982	C00117	C([C@H]([C@H]([C@H](C=O)O)O)O)OP(=O)(O)O	ribose-5-phosphate	0.000243508	1.2772					77982	C00117	C([C@H]([C@H]([C@H](C=O)O)O)O)OP(=O)(O)O	ribose-5-phosphate	0.000243508	1.3	Up
5779	C00121	C([C@@H]1[C@H]([C@H](C(O1)O)O)O)O	ribose	0.0288444	1.40596					5779	C00121	C([C@@H]1[C@H]([C@H](C(O1)O)O)O)O	ribose	0.0288444	1.4	Up
444972	C00122	C(=C/C(=O)O)\C(=O)O	fumaric acid	1.19105e-06	1.29892					444972	C00122	C(=C/C(=O)O)\C(=O)O	fumaric acid	1.19105e-06	1.3	Up
6106	C00123	CC(C)C[C@@H](C(=O)O)N	leucine	0.464825	1.0253					6106	C00123	CC(C)C[C@@H](C(=O)O)N	leucine	0.464825	1	No Change
1045	C00134	C(CCN)CN	putrescine	0.0723241	1.03423					1045	C00134	C(CCN)CN	putrescine	0.0723241	1	No Change
892	C00137	C1(C(C(C(C(C1O)O)O)O)O)O	inositol myo	0.0284716	1.16079					892	C00137	C1(C(C(C(C(C1O)O)O)O)O)O	inositol myo	0.0284716	1.2	Up
190	C00147	C1=NC2=C(N1)C(=NC=N2)N	adenine	5.67972e-05	1.39688					190	C00147	C1=NC2=C(N1)C(=NC=N2)N	adenine	5.67972e-05	1.4	Up
145742	C00148	C1C[C@H](NC1)C(=O)O	proline	1.67312e-05	1.40742					145742	C00148	C1C[C@H](NC1)C(=O)O	proline	1.67312e-05	1.4	Up
222656	C00149	C([C@@H](C(=O)O)O)C(=O)O	malate	1.69812e-06	1.30572					222656	C00149	C([C@@H](C(=O)O)O)C(=O)O	malate	1.69812e-06	1.3	Up
936	C00153	C1=CC(=CN=C1)C(=O)N	nicotinamide	1.09058e-06	1.58275					936	C00153	C1=CC(=CN=C1)C(=O)N	nicotinamide	1.09058e-06	1.6	Up
311	C00158	C(C(=O)O)C(CC(=O)O)(C(=O)O)O	citric acid	0.000485637	1.3014					311	C00158	C(C(=O)O)C(CC(=O)O)(C(=O)O)O	citric acid	0.000485637	1.3	Up
757	C00160	C(C(=O)O)O	glycolic acid	0.523042	1.26539					757	C00160	C(C(=O)O)O	glycolic acid	0.523042	1	No Change
243	C00180	C1=CC=C(C=C1)C(=O)O	benzoic acid	0.396554	1.10849					243	C00180	C1=CC=C(C=C1)C(=O)O	benzoic acid	0.396554	1	No Change
5997	C00187	C[C@H](CCCC(C)C)[C@H]1CC[C@@H]2[C@@]1(CC[C@H]3[C@H]2CC=C4[C@@]3(CC[C@@H](C4)O)C)C	cholesterol	0.000638416	1.15555					5997	C00187	C[C@H](CCCC(C)C)[C@H]1CC[C@@H]2[C@@]1(CC[C@H]3[C@H]2CC=C4[C@@]3(CC[C@@H](C4)O)C)C	cholesterol	0.000638416	1.2	Up
6288	C00188	C[C@H]([C@@H](C(=O)O)N)O	threonine	0.0342669	1.11509					6288	C00188	C[C@H]([C@@H](C(=O)O)N)O	threonine	0.0342669	1.1	Up
700	C00189	C(CO)N	ethanolamine	0.374112	1.12529					700	C00189	C(CO)N	ethanolamine	0.374112	1	No Change
94715	C00191	[C@@H]1([C@@H]([C@H](OC([C@@H]1O)O)C(=O)O)O)O	glucuronic acid	4.26981e-06	1.22899					94715	C00191	[C@@H]1([C@@H]([C@H](OC([C@@H]1O)O)C(=O)O)O)O	glucuronic acid	4.26981e-06	1.2	Up
787	C00192	NO	hydroxylamine	0.608969	1.01415					787	C00192	NO	hydroxylamine	0.608969	1	No Change
439184	C00199	C([C@H]([C@H](C(=O)CO)O)O)OP(=O)(O)O	ribulose-5-phosphate	0.0374281	1.4714					439184	C00199	C([C@H]([C@H](C(=O)CO)O)O)OP(=O)(O)O	ribulose-5-phosphate	0.0374281	1.5	Up
971	C00209	C(=O)(C(=O)O)O	oxalic acid	0.0953346	0.848334					971	C00209	C(=O)(C(=O)O)O	oxalic acid	0.0953346	1	No Change
60961	C00212	C1=NC2=C(C(=N1)N)N=CN2[C@H]3[C@@H]([C@@H]([C@H](O3)CO)O)O	adenosine	0.486384	1.07061					60961	C00212	C1=NC2=C(C(=N1)N)N=CN2[C@H]3[C@@H]([C@@H]([C@H](O3)CO)O)O	adenosine	0.486384	1	No Change
444899	C00219	CCCCC/C=C\C/C=C\C/C=C\C/C=C\CCCC(=O)O	arachidonic acid	0.00010264	1.39837					444899	C00219	CCCCC/C=C\C/C=C\C/C=C\C/C=C\CCCC(=O)O	arachidonic acid	0.00010264	1.4	Up
764	C00242	C1=NC2=C(N1)C(=O)N=C(N2)N	guanine	0.112996	1.15347					764	C00242	C1=NC2=C(N1)C(=O)N=C(N2)N	guanine	0.112996	1	No Change
1123	C00245	C(CS(=O)(=O)O)N	taurine	0.0645546	0.826252					1123	C00245	C(CS(=O)(=O)O)N	taurine	0.0645546	1	No Change
985	C00249	CCCCCCCCCCCCCCCC(=O)O	palmitic acid	0.0726501	1.06776					985	C00249	CCCCCCCCCCCCCCCC(=O)O	palmitic acid	0.0726501	1	No Change
10690	C00257	C([C@H]([C@H]([C@@H]([C@H](C(=O)O)O)O)O)O)O	gluconic acid	0.0015096	3.03897					10690	C00257	C([C@H]([C@H]([C@@H]([C@H](C(=O)O)O)O)O)O)O	gluconic acid	0.0015096	3	Up
439194	C00258	C([C@H](C(=O)O)O)O	glyceric acid	0.00255293	0.782021					439194	C00258	C([C@H](C(=O)O)O)O	glyceric acid	0.00255293	1.3	Down
229	C00259	C1C(C(C(C(O1)O)O)O)O	arabinose	0.381317	1.14842					229	C00259	C1C(C(C(C(O1)O)O)O)O	arabinose	0.381317	1	No Change
790	C00262	C1=NC2=C(N1)C(=O)N=CN2	hypoxanthine	0.0014266	1.30423					790	C00262	C1=NC2=C(N1)C(=O)N=CN2	hypoxanthine	0.0014266	1.3	Up
12647	C00263	C(CO)[C@@H](C(=O)O)N	homoserine	0.29762	1.15052					12647	C00263	C(CO)[C@@H](C(=O)O)N	homoserine	0.29762	1	No Change
6021	C00294	C1=NC(=O)C2=C(N1)N(C=N2)[C@H]3[C@@H]([C@@H]([C@H](O3)CO)O)O	inosine	0.152696	1.1085					6021	C00294	C1=NC(=O)C2=C(N1)N(C=N2)[C@H]3[C@@H]([C@@H]([C@H](O3)CO)O)O	inosine	0.152696	1	No Change
6029	C00299	C1=CN(C(=O)NC1=O)[C@H]2[C@@H]([C@@H]([C@H](O2)CO)O)O	uridine	0.53377	1.06328					6029	C00299	C1=CN(C(=O)NC1=O)[C@H]2[C@@H]([C@@H]([C@H](O2)CO)O)O	uridine	0.53377	1	No Change
1102	C00315	C(CCNCCCN)CN	spermidine	0.510447	1.13628					1102	C00315	C(CCNCCCN)CN	spermidine	0.510447	1	No Change
71	C00322	C(CC(=O)C(=O)O)CC(=O)O	2-ketoadipic acid	0.89236	1.05417					71	C00322	C(CC(=O)C(=O)O)CC(=O)O	2-ketoadipic acid	0.89236	1	No Change
9750	C00327	C(C[C@@H](C(=O)O)N)CNC(=O)N	citrulline	0.0195827	0.86401					9750	C00327	C(C[C@@H](C(=O)O)N)CNC(=O)N	citrulline	0.0195827	1.2	Down
91493	C00345	C([C@H]([C@H]([C@@H]([C@H](C(=O)O)O)O)O)O)OP(=O)(O)O	phosphogluconic acid	0.100958	1.16923					91493	C00345	C([C@H]([C@H]([C@@H]([C@H](C(=O)O)O)O)O)O)OP(=O)(O)O	phosphogluconic acid	0.100958	1	No Change
1015	C00346	C(COP(=O)(O)O)N	phosphoethanolamine	0.00617854	1.34758					1015	C00346	C(COP(=O)(O)O)N	phosphoethanolamine	0.00617854	1.4	Up
1175	C00366	C12=C(NC(=O)N1)NC(=O)NC2=O	uric acid	0.742877	0.958954					1175	C00366	C12=C(NC(=O)N1)NC(=O)NC2=O	uric acid	0.742877	1	No Change
1188	C00385	C1=NC2=C(N1)C(=O)NC(=O)N2	xanthine	4.62442e-12	2.62619					1188	C00385	C1=NC2=C(N1)C(=O)NC(=O)N2	xanthine	4.62442e-12	2.6	Up
6802	C00387	C1=NC2=C(N1[C@H]3[C@@H]([C@@H]([C@H](O3)CO)O)O)NC(=NC2=O)N	guanosine	0.0310136	1.21484					6802	C00387	C1=NC2=C(N1[C@H]3[C@@H]([C@@H]([C@H](O3)CO)O)O)NC(=NC2=O)N	guanosine	0.0310136	1.2	Up
6251	C00392	C([C@H]([C@H]([C@@H]([C@@H](CO)O)O)O)O)O	mannitol	0.0778593	2.28509					6251	C00392	C([C@H]([C@H]([C@@H]([C@@H](CO)O)O)O)O)O	mannitol	0.0778593	1	No Change
6306	C00407	CC[C@H](C)[C@@H](C(=O)O)N	isoleucine	0.0016543	1.1442					6306	C00407	CC[C@H](C)[C@@H](C(=O)O)N	isoleucine	0.0016543	1.1	Up
67678	C00491	C([C@@H](C(=O)O)N)SSC[C@@H](C(=O)O)N	cystine	0.279006	1.48779					67678	C00491	C([C@@H](C(=O)O)N)SSC[C@@H](C(=O)O)N	cystine	0.279006	1	No Change
785	C00530	C1=CC(=CC=C1O)O	phydroquinone	0.75609	1.08436					785	C00530	C1=CC(=CC=C1O)O	phydroquinone	0.75609	1	No Change
439255	C00532	C([C@@H](C([C@H](CO)O)O)O)O	lyxitol	0.00539853	0.667964					439255	C00532	C([C@@H](C([C@H](CO)O)O)O)O	lyxitol	0.00539853	1.5	Down
244	C00556	C1=CC=C(C=C1)CO	benzyl alcohol	0.516394	1.01105					244	C00556	C1=CC=C(C=C1)CO	benzyl alcohol	0.516394	1	No Change
724	C00597	C(C(C(=O)O)O)OP(=O)(O)O	3-phosphoglycerate	0.00665665	0.649438					724	C00597	C(C(C(=O)O)O)OP(=O)(O)O	3-phosphoglycerate	0.00665665	1.5	Down
65150	C00645	CC(=O)N[C@H](C=O)[C@H]([C@@H]([C@@H](CO)O)O)O	N-acetyl D-mannosamine	0.000489286	1.44618					65150	C00645	CC(=O)N[C@H](C=O)[C@H]([C@@H]([C@@H](CO)O)O)O	N-acetyl D-mannosamine	0.000489286	1.4	Up
445639	C00712	CCCCCCCC/C=C\CCCCCCCC(=O)O	oleic acid	0.220558	1.13618					445639	C00712	CCCCCCCC/C=C\CCCCCCCC(=O)O	oleic acid	0.220558	1	No Change
594	C00736	C(C(C(=O)O)N)S	cysteine	0.133671	1.32726					594	C00736	C(C(C(=O)O)N)S	cysteine	0.133671	1	No Change
193325	C00770	C([C@@H]([C@H]([C@@H]([C@H](C(=O)O)O)O)O)O)O	idonic acid NIST	1.91212e-10	1.83227					193325	C00770	C([C@@H]([C@H]([C@@H]([C@H](C(=O)O)O)O)O)O)O	idonic acid NIST	1.91212e-10	1.8	Up
588	C00791	CN1CC(=O)N=C1N	creatinine	0.0117765	0.760004					588	C00791	CN1CC(=O)N=C1N	creatinine	0.0117765	1.3	Down
5780	C00794	C([C@H]([C@H]([C@@H]([C@H](CO)O)O)O)O)O	sorbitol	0.243782	0.9666					5780	C00794	C([C@H]([C@H]([C@@H]([C@H](CO)O)O)O)O)O	sorbitol	0.243782	1	No Change
338	C00805	C1=CC=C(C(=C1)C(=O)O)O	salicylic acid	0.094927	1.16619					338	C00805	C1=CC=C(C(=C1)C(=O)O)O	salicylic acid	0.094927	1	No Change
2682	C00823	CCCCCCCCCCCCCCCCO	1-hexadecanol	0.898036	1.05381					2682	C00823	CCCCCCCCCCCCCCCCO	1-hexadecanol	0.898036	1	No Change
6613	C00864	CC(C)(CO)[C@H](C(=O)NCCC(=O)O)O	pantothenic acid	0.75843	0.837773					6613	C00864	CC(C)(CO)[C@H](C(=O)NCCC(=O)O)O	pantothenic acid	0.75843	1	No Change
100714	C00872	C(C(=O)O)(C(=O)O)N	amino malonate	0.00264065	1.30875					100714	C00872	C(C(=O)O)(C(=O)O)N	amino malonate	0.00264065	1.3	Up
469	C00956	C(CC(C(=O)O)N)CC(=O)O	2-aminoadipic acid	0.000825752	0.658104					469	C00956	C(CC(C(=O)O)N)CC(=O)O	2-aminoadipic acid	0.000825752	1.5	Down
99478	C00979	CC(=O)OC[C@@H](C(=O)O)N	O-acetylserine	0.75687	1.23969					99478	C00979	CC(=O)OC[C@@H](C(=O)O)N	O-acetylserine	0.75687	1	No Change
94270	C01019	C[C@H]([C@@H]([C@@H]([C@H](C=O)O)O)O)O	fructose	0.826354	0.658635					94270	C01019	C[C@H]([C@@H]([C@@H]([C@H](C=O)O)O)O)O	fructose	0.826354	1	No Change
65065	C01042	CC(=O)N[C@@H](CC(=O)O)C(=O)O	N-acetylaspartate	0.245444	1.31515					65065	C01042	CC(=O)N[C@@H](CC(=O)O)C(=O)O	N-acetylaspartate	0.245444	1	No Change
7427	C01083	C([C@@H]1[C@H]([C@@H]([C@H]([C@H](O1)O[C@@H]2[C@@H]([C@H]([C@@H]([C@H](O2)CO)O)O)O)O)O)O)O	trehalose	3.67169e-05	1.90079					7427	C01083	C([C@@H]1[C@H]([C@@H]([C@H]([C@H](O1)O[C@@H]2[C@@H]([C@H]([C@@H]([C@H](O2)CO)O)O)O)O)O)O)O	trehalose	3.67169e-05	1.9	Up
92135	C01089	C[C@H](CC(=O)O)O	3-hydroxybutanoic acid	0.785882	1.07742					92135	C01089	C[C@H](CC(=O)O)O	3-hydroxybutanoic acid	0.785882	1	No Change
1057	C01108	C1=CC(=C(C(=C1)O)O)O	pyrogallol	0.418609	1.20546					1057	C01108	C1=CC(=C(C(=C1)O)O)O	pyrogallol	0.418609	1	No Change
5810	C01157	C1[C@H](CN[C@@H]1C(=O)O)O	trans-4-hydroxyproline	0.0484501	1.15278					5810	C01157	C1[C@H](CN[C@@H]1C(=O)O)O	trans-4-hydroxyproline	0.0484501	1.1	Up
439498	C01419	C([C@@H](C(=O)NCC(=O)O)N)S	cysteine-glycine	0.0671131	1.72212					439498	C01419	C([C@@H](C(=O)NCC(=O)O)N)S	cysteine-glycine	0.0671131	1	No Change
612	C01432	CC(C(=O)O)O	lactic acid	0.107737	1.27397					612	C01432	CC(C(=O)O)O	lactic acid	0.107737	1	No Change
5281	C01530	CCCCCCCCCCCCCCCCCC(=O)O	stearic acid	0.0769993	1.07976					5281	C01530	CCCCCCCCCCCCCCCCCC(=O)O	stearic acid	0.0769993	1	No Change
2969	C01571	CCCCCCCCCC(=O)O	capric acid	0.697625	1.00175					2969	C01571	CCCCCCCCCC(=O)O	capric acid	0.697625	1	No Change
5280450	C01595	CCCCC/C=C\C/C=C\CCCCCCCC(=O)O	linoleic acid	0.84637	1.03145					5280450	C01595	CCCCC/C=C\C/C=C\CCCCCCCC(=O)O	linoleic acid	0.84637	1	No Change
8158	C01601	CCCCCCCCC(=O)O	pelargonic acid	0.166063	1.09854					8158	C01601	CCCCCCCCC(=O)O	pelargonic acid	0.166063	1	No Change
1017	C01606	C1=CC=C(C(=C1)C(=O)O)C(=O)O	phthalic acid	0.0515652	1.08178					1017	C01606	C1=CC=C(C(=C1)C(=O)O)C(=O)O	phthalic acid	0.0515652	1	No Change
439535	C01620	C(C(C(C(=O)O)O)O)O	threonic acid	0.000205598	0.736884					439535	C01620	C(C(C(C(=O)O)O)O)O	threonic acid	0.000205598	1.4	Down
5460677	C01685	C([C@H]([C@H]([C@H](C(=O)O)O)O)O)O	ribonic acid	0.393705	0.837361					5460677	C01685	C([C@H]([C@H]([C@H](C(=O)O)O)O)O)O	ribonic acid	0.393705	1	No Change
439552	C01711	C([C@@H]1[C@H]([C@@H]([C@](O1)(CO)OC[C@@]2([C@H]([C@@H]([C@H](O2)CO)O)O)O)O)O)O	inulobiose	0.409817	1.41463					439552	C01711	C([C@@H]1[C@H]([C@@H]([C@](O1)(CO)OC[C@@]2([C@H]([C@@H]([C@H](O2)CO)O)O)O)O)O)O	inulobiose	0.409817	1	No Change
5282749	C01712	CCCCCCCCCCCCCCC/C=C\C(=O)O	elaidic acid	0.0742976	1.10562					5282749	C01712	CCCCCCCCCCCCCCC/C=C\C(=O)O	elaidic acid	0.0742976	1	No Change
92146	C01835	C([C@@H]1[C@H]([C@@H]([C@H]([C@H](O1)O[C@@H]2[C@H](O[C@@H]([C@@H]([C@H]2O)O)O[C@H]([C@@H](CO)O)[C@@H]([C@H](C=O)O)O)CO)O)O)O)O	maltotriose	0.0158584	1.86862					92146	C01835	C([C@@H]1[C@H]([C@@H]([C@H]([C@H](O1)O[C@@H]2[C@H](O[C@@H]([C@@H]([C@H]2O)O)O[C@H]([C@@H](CO)O)[C@@H]([C@H](C=O)O)O)CO)O)O)O)O	maltotriose	0.0158584	1.9	Up
7405	C01879	C1CC(=O)N[C@@H]1C(=O)O	oxoproline	0.0410419	1.13436					7405	C01879	C1CC(=O)N[C@@H]1C(=O)O	oxoproline	0.0410419	1.1	Up
6255	C01971	C([C@@H]1[C@H]([C@@H]([C@H]([C@H](O1)O[C@@H]2[C@H](O[C@H]([C@@H]([C@H]2O)O)O)CO)O)O)O)O	maltose	0.000108876	1.91708					6255	C01971	C([C@@H]1[C@H]([C@@H]([C@H]([C@H](O1)O[C@@H]2[C@H](O[C@H]([C@@H]([C@H]2O)O)O)CO)O)O)O)O	maltose	0.000108876	1.9	Up
15047	C02067	C1=C(C(=O)NC(=O)N1)[C@H]2[C@@H]([C@@H]([C@H](O2)CO)O)O	pseudo uridine	4.30773e-05	1.19419					15047	C02067	C1=C(C(=O)NC(=O)N1)[C@H]2[C@@H]([C@@H]([C@H](O2)CO)O)O	pseudo uridine	4.30773e-05	1.2	Up
8193	C02277	CCCCCCCCCCCCO	dodecanol	0.823959	1.08024					8193	C02277	CCCCCCCCCCCCO	dodecanol	0.823959	1	No Change
232	C02385	C(CC(C(=O)O)N)CN=C(N)N	arginine/ornithine	0.669027	0.976134					232	C02385	C(CC(C(=O)O)N)CN=C(N)N	arginine/ornithine	0.669027	1	No Change
10442	C02457	C(CO)CO	propane,1,3-diol NIST	0.672764	1.04259					10442	C02457	C(CO)CO	propane,1,3-diol NIST	0.672764	1	No Change
14985	C02477	CC1=C(C(=C2CC[C@@](OC2=C1C)(C)CCC[C@H](C)CCC[C@H](C)CCCC(C)C)C)O	tocopherol alpha	0.390869	0.777546					14985	C02477	CC1=C(C(=C2CC[C@@](OC2=C1C)(C)CCC[C@H](C)CCC[C@H](C)CCCC(C)C)C)O	tocopherol alpha	0.390869	1	No Change
92729	C02483	CC1=C(C=C2CC[C@@](OC2=C1C)(C)CCC[C@H](C)CCC[C@H](C)CCCC(C)C)O	tocopherol gamma	0.651944	0.715052					92729	C02483	CC1=C(C=C2CC[C@@](OC2=C1C)(C)CCC[C@H](C)CCC[C@H](C)CCCC(C)C)O	tocopherol gamma	0.651944	1	No Change
43	C02630	C(CC(=O)O)C(C(=O)O)O	2-hydroxyglutaric acid	3.02588e-10	2.53392					43	C02630	C(CC(=O)O)C(C(=O)O)O	2-hydroxyglutaric acid	3.02588e-10	2.5	Up
3893	C02679	CCCCCCCCCCCC(=O)O	lauric acid	0.229968	1.02938					3893	C02679	CCCCCCCCCCCC(=O)O	lauric acid	0.229968	1	No Change
5288725	C02721	C[C@@H](C(=O)O)NC	N-methylalanine	0.14747	0.890181					5288725	C02721	C[C@@H](C(=O)O)NC	N-methylalanine	0.14747	1	No Change
10787	C02814	C1=CC(=C(C=C1O)O)O	1,2,4-benzenetriol	0.710562	1.18798					10787	C02814	C1=CC(=C(C=C1O)O)O	1,2,4-benzenetriol	0.710562	1	No Change
2526	C02979	C(C(CO)OP(=O)(O)O)O	glycerol beta phosphate	0.00458943	1.22196					2526	C02979	C(C(CO)OP(=O)(O)O)O	glycerol beta phosphate	0.00458943	1.2	Up
754	C03189	C(C(COP(=O)(O)O)O)O	glycerol alpha phosphate	0.0136054	1.34464					754	C03189	C(C(COP(=O)(O)O)O)O	glycerol alpha phosphate	0.0136054	1.3	Up
94318	C03197	C[C@@H](CC(=O)O)O	2-hydroxybutanoic acid	0.795357	1.04567					94318	C03197	C[C@@H](CC(=O)O)O	2-hydroxybutanoic acid	0.795357	1	No Change
440043	C03546	[C@H]1([C@H](C([C@H]([C@H](C1O)O)O)OP(=O)(O)O)O)O	inositol-4-monophosphate	0.00313217	1.17036					440043	C03546	[C@H]1([C@H](C([C@H]([C@H](C1O)O)O)OP(=O)(O)O)O)O	inositol-4-monophosphate	0.00313217	1.2	Up
835	C05422	C(C(C1C(=O)C(=O)C(=O)O1)O)O	dehydroascorbate	0.834347	0.682126					835	C05422	C(C(C1C(=O)C(=O)C(=O)O1)O)O	dehydroascorbate	0.834347	1	No Change
10569	C06087	CC(C)C1=CC2=CC[C@@H]3[C@@]([C@H]2CC1)(CCC[C@@]3(C)C(=O)O)C	abietic acid	0.823959	0.939808					10569	C06087	CC(C)C1=CC2=CC[C@@H]3[C@@]([C@H]2CC1)(CCC[C@@]3(C)C(=O)O)C	abietic acid	0.823959	1	No Change
196	C06104	C(CCC(=O)O)CC(=O)O	adipic acid	0.23721	1.42047					196	C06104	C(CCC(=O)O)CC(=O)O	adipic acid	0.23721	1	No Change
11005	C06424	CCCCCCCCCCCCCC(=O)O	myristic acid	0.114872	1.04691					11005	C06424	CCCCCCCCCCCCCC(=O)O	myristic acid	0.114872	1	No Change
10467	C06425	CCCCCCCCCCCCCCCCCCCC(=O)O	arachidic acid	0.00595127	1.15612					10467	C06425	CCCCCCCCCCCCCCCCCCCC(=O)O	arachidic acid	0.00595127	1.2	Up
3035456	C06473	C([C@H]([C@H]([C@@H](C(=O)C(=O)O)O)O)O)O	2-oxogluconic acid NIST	0.732048	0.824449					3035456	C06473	C([C@H]([C@H]([C@@H](C(=O)C(=O)O)O)O)O)O	2-oxogluconic acid NIST	0.732048	1	No Change
64960	C07326	C1[C@@H]([C@H]([C@@H]([C@H](O1)CO)O)O)O	1,5-anhydroglucitol	0.66828	1.06061					64960	C07326	C1[C@@H]([C@H]([C@@H]([C@H](O1)CO)O)O)O	1,5-anhydroglucitol	0.66828	1	No Change
2266	C08261	C(CCCC(=O)O)CCCC(=O)O	azelaic acid	0.955853	0.987339					2266	C08261	C(CCCC(=O)O)CCCC(=O)O	azelaic acid	0.955853	1	No Change
8215	C08281	CCCCCCCCCCCCCCCCCCCCCC(=O)O	behenic acid	0.0185351	1.19166					8215	C08281	CCCCCCCCCCCCCCCCCCCCCC(=O)O	behenic acid	0.0185351	1.2	Up
11197	C08320	CCCCCCCCCCCCCCCCCCCCCCCC(=O)O	lignoceric acid	0.0102595	1.21458					11197	C08320	CCCCCCCCCCCCCCCCCCCCCCCC(=O)O	lignoceric acid	0.0102595	1.2	Up
445638	C08362	CCCCCC/C=C\CCCCCCCC(=O)O	palmitoleic acid	0.211803	1.23267					445638	C08362	CCCCCC/C=C\CCCCCCCC(=O)O	palmitoleic acid	0.211803	1	No Change
221062	C11888	CC(C)C1=CC[C@H]2C(=C1)CC[C@@H]3[C@@]2(CCC[C@@]3(C)C(=O)O)C	pimaric acid NIST	0.226012	1.04096					221062	C11888	CC(C)C1=CC[C@H]2C(=C1)CC[C@@H]3[C@@]2(CCC[C@@]3(C)C(=O)O)C	pimaric acid NIST	0.226012	1	No Change
8989	C14152	CC1=CC(=C(C2=C1O[C@](CC2)(C)CCCC(C)CCCC(C)CCCC(C)C)C)O	tocopherol beta NIST	0.112067	0.682206					8989	C14152	CC1=CC(=C(C2=C1O[C@](CC2)(C)CCCC(C)CCCC(C)CCCC(C)C)C)O	tocopherol beta NIST	0.112067	1	No Change
236	C16438	C(C(C(=O)O)N)C(=O)N	asparagine	0.000614804	1.23746					236	C16438	C(C(C(=O)O)N)C(=O)N	asparagine	0.000614804	1.2	Up
5282767	C16526	CCCCCCCCCC/C=C\CCCCCCCC(=O)O	icosenoic acid	0.414493	1.16153					5282767	C16526	CCCCCCCCCC/C=C\CCCCCCCC(=O)O	icosenoic acid	0.414493	1	No Change
13849	C16537	CCCCCCCCCCCCCCC(=O)O	pentadecanoic acid	0.912655	0.975664					13849	C16537	CCCCCCCCCCCCCCC(=O)O	pentadecanoic acid	0.912655	1	No Change
169019	C16884	C([C@H]([C@@H](CO)O)O)O	threitol	0.112298	0.790859					169019	C16884	C([C@H]([C@@H](CO)O)O)O	threitol	0.112298	1	No Change
151152	C21649	C([C@H]([C@@H](C(=O)O)O)O)O	isothreonic acid	0.637237	0.90489					151152	C21649	C([C@H]([C@@H](C(=O)O)O)O)O	isothreonic acid	0.637237	1	No Change
8221	D01924	CCCCCCCCCCCCCCCCCCO	octadecanol	0.538497	0.800751					8221	D01924	CCCCCCCCCCCCCCCCCCO	octadecanol	0.538497	1	No Change
24699	D01947	CCCCCCCCCCCCCCCCCC(=O)OCC(CO)O	1-monostearin	0.148042	0.946047					24699	D01947	CCCCCCCCCCCCCCCCCC(=O)OCC(CO)O	1-monostearin	0.148042	1	No Change
9989541		[C@@H]1([C@@H]([C@H](C2C([C@@H]1O)O2)O)O)O	conduritol beta epoxide	0.00441587	1.41543					9989541		[C@@H]1([C@@H]([C@H](C2C([C@@H]1O)O2)O)O)O	conduritol beta epoxide	0.00441587	1.4	Up
159630		C([C@H]([C@H]([C@@H](C(=O)C=O)O)O)O)O	2-ketoglucose dimethylacetal NIST	0.479979	1.08042					159630		C([C@H]([C@H]([C@@H](C(=O)C=O)O)O)O)O	2-ketoglucose dimethylacetal NIST	0.479979	1	No Change
16639161		C(=O)(NO)O	hydroxycarbamate NIST	0.216338	1.1088					16639161		C(=O)(NO)O	hydroxycarbamate NIST	0.216338	1	No Change
2724705		C1[C@@H]2[C@H]([C@@H]([C@H]([C@H](O1)O2)O)O)O	levoglucosan	0.168584	1.10181					2724705		C1[C@@H]2[C@H]([C@@H]([C@H]([C@H](O1)O2)O)O)O	levoglucosan	0.168584	1	No Change
5325915		C1[C@H]([C@H](C(=O)O1)O)O	erythronic acid lactone	0.440155	1.1893					5325915		C1[C@H]([C@H](C(=O)O1)O)O	erythronic acid lactone	0.440155	1	No Change
23368901		C1=C(N=CC(=O)N1)O	pyrazine,2,5-dihydroxy NIST	0.00238554	1.41862					23368901		C1=C(N=CC(=O)N1)O	pyrazine,2,5-dihydroxy NIST	0.00238554	1.4	Up
227277		CC(C)C1CCC2C(=C1)CCC3C2(CCCC3(C)C(=O)O)C	dihydroabietic acid	0.571477	1.19331					227277		CC(C)C1CCC2C(=C1)CCC3C2(CCCC3(C)C(=O)O)C	dihydroabietic acid	0.571477	1	No Change
98009		CCCC(C(=O)O)O	2-hydroxyvaleric acid	0.193642	0.973995					98009		CCCC(C(=O)O)O	2-hydroxyvaleric acid	0.193642	1	No Change
5312542		CCCCC/C=C/C/C=C/C/C=C/C/C=C/CCCC(=O)O	arachidonic acid isomer	0.0921222	1.17251					5312542		CCCCC/C=C/C/C=C/C/C=C/C/C=C/CCCC(=O)O	arachidonic acid isomer	0.0921222	1	No Change
10465		CCCCCCCCCCCCCCCCC(=O)O	heptadecanoic acid	0.0585728	1.087					10465		CCCCCCCCCCCCCCCCC(=O)O	heptadecanoic acid	0.0585728	1	No Change
13130		COP(=O)(O)O	methanol phosphate	0.00290101	1.22716					13130		COP(=O)(O)O	methanol phosphate	0.00290101	1.2	Up
688097		CSC[C@H]1[C@@H]([C@H]([C@@H](O1)N2C=NC3=C2N=CN=C3N)O)O	5-deoxy-5-methylthioadenosine	1.66529e-05	1.56866					688097		CSC[C@H]1[C@@H]([C@H]([C@@H](O1)N2C=NC3=C2N=CN=C3N)O)O	5-deoxy-5-methylthioadenosine	1.66529e-05	1.6	Up
