# Supplementary material for: Prioritization of metabolic genes as novel therapeutic targets in estrogen-receptor negative breast tumors using multi-omics data and text mining
Source: Oncotarget. 2019 Jun 11;10(39):3894–909. doi: 10.18632/oncotarget.26995 (PMC6570467; doi:10.18632/oncotarget.26995)
Supplement: Supplementary file 4 [file oncotarget-10-3894-s004.xlsx]

## Sheet: Supplementary Table 4
Title Metabolomics dataset
								ER(-)/ER(+)	ER(-)/ER(+)	ER_status	ER_Pos	ER_Pos	ER_Pos	ER_Pos	ER_Pos	ER_Pos	ER_Pos	ER_Pos	ER_Pos	ER_Pos	ER_Pos	ER_Pos	ER_Pos	ER_Pos	ER_Pos	ER_Pos	ER_Pos	ER_Pos	ER_Pos	ER_Pos	ER_Pos	ER_Pos	ER_Pos	ER_Pos	ER_Pos	ER_Pos	ER_Pos	ER_Pos	ER_Pos	ER_Pos	ER_Pos	ER_Pos	ER_Pos	ER_Pos	ER_Pos	ER_Pos	ER_Pos	ER_Pos	ER_Pos
metabolite name	retention_index	spectra	KEGG	PubChem	InChi Key	p_value	p_value_adj	FoldChange	log2FoldChange	Sample label	MetaCancer_001	MetaCancer_002	MetaCancer_003	MetaCancer_004	MetaCancer_005	MetaCancer_006	MetaCancer_007	MetaCancer_008	MetaCancer_009	MetaCancer_010	MetaCancer_011	MetaCancer_012	MetaCancer_013	MetaCancer_014	MetaCancer_015	MetaCancer_016	MetaCancer_017	MetaCancer_018	MetaCancer_019	MetaCancer_020	MetaCancer_021	MetaCancer_022	MetaCancer_023	MetaCancer_024	MetaCancer_025	MetaCancer_026	MetaCancer_027	MetaCancer_028	MetaCancer_029	MetaCancer_030	MetaCancer_031	MetaCancer_032	MetaCancer_033	MetaCancer_034	MetaCancer_035	MetaCancer_036	MetaCancer_037	MetaCancer_038	MetaCancer_039
xanthine	702391	85:1361.0 86:1949.0 87:1097.0 88:295.0 89:217.0 90:23.0 91:133.0 92:37.0 93:220.0 94:161.0 95:474.0 96:313.0 97:308.0 98:1034.0 99:1344.0 100:9058.0 101:1448.0 102:790.0 103:1246.0 104:136.0 105:553.0 106:84.0 107:185.0 108:89.0 109:66.0 110:385.0 111:884.0 112:276.0 113:509.0 114:366.0 115:982.0 116:774.0 117:2321.0 118:354.0 119:362.0 120:43.0 121:60.0 122:89.0 123:151.0 124:264.0 125:445.0 126…	C00385	1188	LRFVTYWOQMYALW-UHFFFAOYSA-N	4.62442e-12	1.08674e-09	2.62619	1.39297		250	296	1303	455	269	305	859	348	325	1092	678	286	1422	334	1105	364	270	577	691	666	4325	619	323	802	567	400	290	1344	1620	364	335	637	385	269	550	565	396	441	281
propane-1,3-diol NIST	214259	147:136457.0 115:52492.0 130:38771.0 148:21374.0 133:14111.0 177:14086.0 131:12287.0 117:11965.0 103:11744.0 149:11695.0 101:10287.0 85:6165.0 116:5911.0 87:5534.0 205:3619.0 132:3181.0 99:2896.0 178:2292.0 119:1984.0 105:1584.0 134:1567.0 102:1527.0 118:1410.0 123:1299.0 179:1166.0 104:1094.0 95:1047.0 163:1033.0 207:984.0 86:963.0 150:867.0 93:773.0 113:630.0 125:623.0 88:615.0 89:548.0 206:427…	C02457	10442	YPFDHNVEDLHUCE-UHFFFAOYSA-N	0.672764	0.836505	1.04259	0.0601729		9553	52330	6536	13459	33450	27685	18528	18030	40012	15972	35520	20554	19320	37767	21725	6507	25650	22430	12580	21094	29029	24794	15608	24350	33159	38631	26203	39368	23638	8811	18297	9807	17219	22887	14239	33907	13277	42845	29292
pyrazine-2,5-dihydroxy NIST	396061	85:1007.0 86:1103.0 87:107.0 88:47.0 89:23.0 90:12.0 91:198.0 92:179.0 93:110.0 95:19.0 96:54.0 97:524.0 98:714.0 99:495.0 100:918.0 101:208.0 102:6.0 103:528.0 104:8.0 105:43.0 106:5.0 107:79.0 108:58.0 109:49.0 110:114.0 111:358.0 112:140.0 113:1794.0 114:526.0 115:273.0 116:85.0 117:19.0 120:2.0 123:5.0 124:33.0 125:89.0 126:127.0 127:155.0 128:339.0 129:162.0 130:138.0 131:48.0 132:112.0 133:…	n/a	23368901	USHRADXTTYICIJ-UHFFFAOYSA-N	0.00238554	0.013842	1.41862	0.504492		23370	6200	13323	8546	4816	9298	14954	7140	4296	18575	6930	10735	6850	5838	4834	9738	38258	9774	6891	23843	24825	7628	13771	20514	11019	2963	8838	11743	15461	30341	4774	28879	9312	8293	11968	25878	31607	7967	26332
spermidine	773946	85:101.0 86:1028.0 87:99.0 88:73.0 89:31.0 90:2.0 91:54.0 92:9.0 93:83.0 94:96.0 95:142.0 96:331.0 97:45.0 98:126.0 99:62.0 100:581.0 101:68.0 102:110.0 103:75.0 104:9.0 105:6.0 106:39.0 107:26.0 108:28.0 109:41.0 110:77.0 111:99.0 112:95.0 113:84.0 114:84.0 115:15.0 116:281.0 117:326.0 118:15.0 120:6.0 121:34.0 122:19.0 123:24.0 124:15.0 126:69.0 127:16.0 128:118.0 129:234.0 130:232.0 131:122.0 …	C00315	1102	ATHGHQPFGPMSJY-UHFFFAOYSA-N	0.510447	0.722621	1.13628	0.184319		6065	3191	2739	2005	3282	1526	1124	445	2469	1515	2214	4305	1625	2944	638	603	11435	1353	3480	2008	1503	1791	1113	2134	1894	3211	5894	3394	896	8930	3721	7730	1083	22288	1674	2619	2525	2928	2269
arachidonic acid isomer	835751	85:103.0 86:58.0 89:43.0 91:3717.0 92:800.0 93:1794.0 94:692.0 95:565.0 96:72.0 97:63.0 99:35.0 101:2.0 103:141.0 104:139.0 105:1354.0 106:995.0 107:533.0 108:496.0 109:183.0 110:23.0 113:1.0 114:14.0 115:171.0 116:201.0 117:1990.0 118:216.0 119:981.0 120:531.0 121:214.0 122:66.0 123:31.0 128:63.0 129:1007.0 130:234.0 131:590.0 132:159.0 133:390.0 134:79.0 135:85.0 136:10.0 138:2.0 141:73.0 142:2…	n/a	5312542	YZXBAPSDXZZRGB-CGRWFSSPSA-N	0.0921222	0.21541	1.17251	0.229599		7232	5065	11374	11217	4035	12571	6333	14096	8562	13097	13115	14592	12558	9198	18641	5900	22780	20594	8657	23139	8862	9704	13621	16690	11957	12649	10573	13567	9498	16371	4622	5289	8164	11635	14524	10305	15355	15260	13168
tocopherol alpha	1067178	85:104.0 87:137.0 88:41.0 89:11.0 90:4.0 91:148.0 93:40.0 95:122.0 96:126.0 97:86.0 98:19.0 99:27.0 100:8.0 101:6.0 103:9.0 104:17.0 105:75.0 106:13.0 107:39.0 109:47.0 110:20.0 111:25.0 112:5.0 114:8.0 115:35.0 116:21.0 117:59.0 118:15.0 119:154.0 120:35.0 121:42.0 122:7.0 123:14.0 124:4.0 126:14.0 127:7.0 128:13.0 129:25.0 130:6.0 131:21.0 133:40.0 134:41.0 135:111.0 136:12.0 137:18.0 139:9.0 1…	C02477	14985	GVJHHUAWPYXKBD-IEOSBIPESA-N	0.390869	0.618546	0.777546	-0.362999		8292	944	20024	70227	7606	14880	10218	24384	11015	3946	201379	8722	3329	27831	17324	8288	3339	12245	68844	25746	545701	9863	42403	33069	7488	21352	7631	8084	6416	93844	167136	22942	109624	7623	6232	70143	12141	12961	115591
glycine	364262	85:106.0 86:18631.0 87:1854.0 88:801.0 91:1.0 92:57.0 99:116.0 100:9522.0 101:1976.0 102:1247.0 104:2.0 105:236.0 106:36.0 107:610.0 110:120.0 111:82.0 113:277.0 114:297.0 115:275.0 116:491.0 117:2457.0 118:465.0 119:450.0 120:26.0 122:5.0 124:68.0 125:11.0 126:17.0 128:20.0 130:1457.0 131:1822.0 132:284.0 133:4927.0 134:1013.0 135:166.0 136:1.0 138:14.0 139:7.0 140:108.0 144:608.0 145:55.0 146:1…	C00037	750	DHMQDGOQFOQNFH-UHFFFAOYSA-N	0.000841153	0.00581385	1.16629	0.221924		1504417	1270420	2714067	1992578	1509263	1559657	2890253	1599839	683806	911625	1425626	1147466	2363658	998071	1723519	1489510	2444665	1583293	1148583	1828807	2607830	1319061	2700043	3023764	1395756	1103793	1663743	1279730	1469822	1691529	1263973	1910665	2271068	833557	1459108	2749906	1917690	1207962	1510063
FAD	585516	85:1065.0 86:127.0 87:2850.0 88:174.0 89:3302.0 90:138.0 91:110.0 92:93.0 94:102.0 97:313.0 98:1255.0 99:957.0 100:835.0 101:2670.0 102:5670.0 103:4715.0 104:419.0 105:50.0 106:88.0 107:241.0 108:125.0 110:1169.0 111:577.0 112:35.0 113:479.0 114:174.0 115:753.0 116:864.0 117:11387.0 118:1352.0 119:454.0 124:114.0 127:540.0 128:59.0 129:2407.0 130:3000.0 131:1792.0 132:780.0 133:5320.0 134:6458.0 …	C00016	643975	VWWQXMAJTJZDQX-UYBVJOGSSA-N	0.626297	0.808683	1.02099	0.0299715		246	251	986	411	174	798	708	792	148	256	348	418	1151	211	743	166	548	460	308	2174	1116	917	459	1037	375	711	240	735	2361	369	242	246	344	213	251	1499	819	472	576
pentadecanoic acid	673634	85:1071.0 86:1288.0 87:8160.0 88:28.0 89:460.0 90:253.0 93:201.0 95:2140.0 96:386.0 97:2550.0 98:1026.0 99:342.0 101:749.0 103:3020.0 105:992.0 109:599.0 110:3067.0 111:524.0 112:209.0 113:19.0 114:536.0 116:2276.0 117:28285.0 118:3263.0 119:492.0 125:58.0 129:11057.0 130:492.0 131:3213.0 132:8833.0 134:323.0 136:138.0 142:205.0 145:3722.0 146:170.0 151:8.0 154:216.0 156:787.0 159:272.0 165:30.0 …	C16537	13849	WQEPLUUGTLDZJY-UHFFFAOYSA-N	0.912655	0.957473	0.975664	-0.0355434		2867	4798	4718	1230	4101	4197	3521	4697	11245	5090	10764	4280	4163	6619	4179	2564	2340	4055	4098	3931	3671	3764	2660	3023	4852	5303	4636	4920	2797	2679	6197	4626	7775	4777	4865	3515	2984	6628	2838
tocopherol beta NIST	1022809	85:114.0 91:125.0 92:107.0 93:440.0 95:376.0 96:213.0 97:90.0 101:14.0 102:99.0 105:159.0 107:29.0 109:43.0 111:72.0 112:1.0 116:66.0 119:48.0 123:11.0 129:558.0 131:91.0 135:203.0 136:94.0 137:17.0 145:58.0 151:81.0 158:10.0 163:12.0 164:82.0 165:110.0 172:24.0 173:114.0 175:37.0 176:65.0 177:269.0 178:22.0 179:215.0 185:8.0 187:6.0 188:30.0 189:25.0 190:25.0 191:177.0 194:367.0 195:179.0 200:14…	C14152	8989	WGVKWNUPNGFDFJ-CBIUGAAKSA-N	0.112067	0.250142	0.682206	-0.551721		396	1100	798	3407	1024	1154	766	1957	1395	442	14006	628	170	1025	610	483	53	685	1170	682	20240	837	1058	3524	591	2271	822	943	472	2375	5570	585	1538	798	673	1411	490	404	5884
2-hydroxyvaleric acid	310750	85:1140.0 86:325.0 87:79.0 88:41.0 89:349.0 90:12.0 94:13.0 95:1557.0 96:1414.0 97:153.0 98:157.0 99:228.0 100:481.0 101:220.0 103:65.0 105:6.0 106:3.0 107:100.0 110:2.0 111:68.0 112:145.0 113:440.0 114:198.0 115:2353.0 116:2204.0 117:816.0 118:74.0 119:63.0 123:1.0 125:6.0 128:25.0 129:126.0 130:20.0 131:9925.0 132:1204.0 133:1158.0 134:168.0 135:71.0 137:1.0 140:409.0 142:34.0 143:108.0 146:353…	n/a	98009	JRHWHSJDIILJAT-UHFFFAOYSA-N	0.193642	0.369967	0.973995	-0.038014		4472	95527	2470	54134	85726	29884	29918	35301	69255	11249	51383	30870	28267	61073	43964	2449	48636	34861	7609	70759	35867	57786	39372	59640	59636	141308	33591	104795	44318	5817	50406	4121	7194	10536	7411	55910	108636	103304	70270
phosphoric acid	344674	85:1141.0 86:213.0 87:1561.0 88:399.0 89:1740.0 90:310.0 91:1827.0 92:509.0 93:635.0 94:79.0 95:146.0 96:332.0 97:66.0 98:187.0 99:189.0 100:388.0 102:553.0 103:4819.0 104:1286.0 105:4011.0 106:778.0 107:2556.0 108:270.0 109:902.0 110:31.0 111:43.0 112:70.0 113:263.0 115:8044.0 116:882.0 117:612.0 118:452.0 119:4861.0 120:847.0 121:3955.0 122:438.0 123:1800.0 124:86.0 125:94.0 126:195.0 127:219.0…	C00009	1004	NBIIXXVUZAFLBC-UHFFFAOYSA-N	0.932192	0.967175	1.0357	0.0506036		1549840	1535073	1543585	1058210	2475795	1420143	1375374	1211052	3803815	1160958	2301345	1300043	900857	3308103	1790356	6143960	2545940	1811043	2922820	2355156	2195573	2089825	983409	2190549	3123769	2501725	3202146	1867658	1967643	962404	2703019	597220	1273364	4664783	3305196	2356741	1936690	2151911	1382615
uric acid	730534	85:1183.0 86:635.0 87:1085.0 88:76.0 89:655.0 90:45.0 92:11.0 95:24.0 97:40.0 98:89.0 99:130.0 100:2120.0 101:1153.0 106:632.0 107:268.0 109:13.0 110:360.0 111:521.0 113:595.0 115:426.0 117:1175.0 118:109.0 119:425.0 121:144.0 122:5.0 123:45.0 125:103.0 127:924.0 128:320.0 130:152.0 131:4725.0 132:439.0 134:1320.0 135:44.0 137:68.0 139:116.0 140:421.0 141:844.0 142:291.0 143:4524.0 144:445.0 145:…	C00366	1175	LEHOTFFKMJEONL-UHFFFAOYSA-N	0.742877	0.877986	0.958954	-0.060467		12018	6159	11562	6993	6926	6212	12989	3536	1855	33806	6160	10500	14613	4430	3984	2334	10043	7251	2949	10133	17581	7258	6792	7139	6723	7460	5131	14230	5773	9467	2944	6797	5612	5558	3140	6448	13029	14466	9833
2-ketoglucose dimethyl acetal NIST	456738	85:125.0 86:22.0 87:146.0 88:120.0 89:2709.0 90:181.0 91:103.0 92:4.0 93:3.0 97:7.0 98:1.0 99:80.0 100:88.0 101:386.0 102:987.0 103:3303.0 104:318.0 105:310.0 106:12.0 107:13.0 111:19.0 113:41.0 114:15.0 115:236.0 116:118.0 117:3507.0 118:324.0 119:392.0 120:36.0 121:24.0 123:3.0 126:3.0 128:4.0 129:368.0 130:1397.0 131:956.0 132:149.0 133:1784.0 134:206.0 135:148.0 136:3.0 137:2.0 141:13.0 142:5…	n/a	159630	DCNMIDLYWOTSGK-HSUXUTPPSA-N	0.479979	0.696266	1.08042	0.111597		5261	149	7725	66	150	114	84	64	491	5509	576	1243	72	155	125	3757	83	104	3629	85	97	130	54	130	132	161	124	242	496	4278	155	5625	8652	4421	3623	136	81	147	116
homoserine	443389	85:1317.0 86:597.0 87:3016.0 88:9536.0 89:19744.0 90:1902.0 91:200.0 92:38.0 98:2412.0 99:586.0 100:15567.0 101:7440.0 102:30037.0 103:60435.0 104:6606.0 105:3220.0 106:54.0 108:68.0 112:1027.0 113:1369.0 114:9249.0 115:6350.0 116:3253.0 117:15624.0 118:2816.0 119:5390.0 120:152.0 121:41.0 123:116.0 124:1278.0 127:2642.0 128:82115.0 129:23279.0 130:11936.0 131:7865.0 132:6475.0 133:15529.0 134:27…	C00263	12647	UKAUYVFTDYCKQA-VKHMYHEASA-N	0.29762	0.510517	1.15052	0.20229		253	352	571	879	482	405	1008	70	204	113	440	1083	890	286	176	130	1869	497	236	1584	1146	1083	497	405	1001	321	473	869	1105	377	455	377	175	141	306	1891	1893	430	1509
trehalose	950126	85:137601.0 86:16707.0 87:885727.0 88:81248.0 89:189256.0 90:17851.0 91:18782.0 92:3100.0 93:17904.0 94:10716.0 95:53016.0 96:20010.0 97:131895.0 98:44492.0 99:89347.0 100:15032.0 101:299657.0 102:55751.0 103:2099627.0 104:183553.0 105:92513.0 106:6072.0 107:14922.0 108:4549.0 109:143255.0 110:16602.0 111:105166.0 112:18309.0 113:128251.0 114:31012.0 115:110400.0 116:134056.0 117:708670.0 118:648…	C01083	7427	HDTRYLNUVZCQOY-LIZSDCNHSA-N	3.67169e-05	0.000522938	1.90079	0.926601		2111	6142	530	749	5522	1800	4464	9262	1651	2904	1031	3693	2514	880	1287	2388	778	929	2714	3596	3641	2740	848	1990	2561	1944	2331	604	1065	4204	1358	2815	2818	7616	2317	1259	8353	1773	1396
2-hydroxyglutaric acid	507692	85:1418.0 86:74.0 90:2.0 95:84.0 96:37.0 99:22.0 101:60.0 102:20.0 113:65.0 115:122.0 116:373.0 117:22.0 120:375.0 129:5247.0 130:672.0 131:332.0 132:33.0 133:891.0 134:84.0 135:30.0 147:2542.0 148:301.0 149:626.0 150:83.0 151:11.0 155:12.0 156:6.0 157:1293.0 158:215.0 159:188.0 161:4.0 184:18.0 185:79.0 186:3.0 203:870.0 204:200.0 205:22.0 218:41.0 221:32.0 223:67.0 231:369.0 232:66.0 243:61.0 2…	C02630	43	HWXBTNAVRSUOJR-UHFFFAOYSA-N	3.02588e-10	2.03166e-08	2.53392	1.34137		5336	4559	318886	4636	6377	5949	4080	23063	3941	5753	18818	12173	15962	2595	5703	2874	6019	7655	5373	21567	5285	3754	3988	8511	2322	20441	6625	14965	41897	7295	2879	58964	39610	3444	26875	10358	15115	4481	10507
gluconic acid	693140	85:147.0 86:29.0 87:286.0 88:169.0 89:1308.0 90:102.0 91:62.0 92:5.0 93:16.0 94:2.0 95:55.0 97:203.0 98:21.0 99:231.0 100:43.0 101:856.0 102:1031.0 103:7085.0 104:680.0 105:353.0 106:22.0 107:72.0 108:5.0 109:8.0 111:89.0 113:194.0 114:12.0 115:293.0 116:322.0 117:4027.0 118:375.0 119:377.0 120:28.0 121:15.0 123:4.0 125:40.0 126:7.0 127:81.0 128:68.0 129:2804.0 130:775.0 131:1609.0 132:220.0 133:…	C00257	10690	RGHNJXZEOKUKBD-SQOUGZDYSA-N	0.0015096	0.00985434	3.03897	1.60358		392	597	408	456	430	447	356	677	989	4104	1052	1068	560	4204	863	279	1669	623	763	507	536	1435	275	774	563	771	779	1735	554	636	571	474	904	4410	661	1487	1048	844	998
2-hydroxybutanoic acid	258175	85:149.0 86:7.0 87:71.0 88:31.0 89:19.0 91:405.0 92:19.0 93:2.0 95:123.0 97:12.0 99:46.0 100:6.0 101:97.0 103:112.0 104:25.0 105:164.0 106:3.0 107:19.0 108:4.0 109:27.0 110:14.0 112:2.0 115:201.0 116:35.0 117:111.0 118:6.0 119:642.0 120:29.0 121:1.0 123:2.0 126:2.0 127:24.0 129:20.0 130:60.0 131:4118.0 132:444.0 133:534.0 134:209.0 135:21.0 143:81.0 146:5.0 147:3549.0 148:496.0 149:263.0 150:13.0…	C05984	94318	WHBMMWSBFZVSSR-VKHMYHEASA-N	0.795357	0.8986	1.04567	0.0644276		24544	15791	15765	25858	21449	28286	36112	25160	22580	41613	27250	39092	15861	18139	16924	7295	31896	21683	15961	25675	31143	16954	16989	15876	17151	29715	13522	29743	12610	9031	31298	13872	22074	28305	12464	33398	36505	30899	28160
ribose	553058	85:15.0 86:22.0 87:1.0 88:77.0 89:356.0 90:3.0 95:5.0 96:8.0 97:9.0 98:5.0 99:82.0 100:221.0 101:88.0 102:21.0 103:1694.0 104:61.0 105:108.0 106:12.0 107:88.0 110:62.0 111:10.0 114:125.0 115:29.0 116:534.0 117:500.0 118:54.0 119:10.0 124:3.0 128:1.0 129:118.0 130:76.0 131:119.0 132:236.0 133:222.0 134:203.0 135:27.0 139:6.0 141:111.0 142:30.0 143:108.0 144:1.0 145:2.0 146:7.0 147:928.0 148:203.0 …	C00121	5779	HMFHBZSHGGEWLO-SOOFDHNKSA-N	0.0288444	0.0909856	1.40596	0.49156		1036	454	203	436	290	675	613	856	281	1011	180	671	791	366	1498	514	757	472	546	2626	351	1187	297	1150	688	689	290	1675	2134	1345	914	1106	3149	1234	796	642	2370	665	514
glucose 6 phosphate	809066	85:1508.0 86:293.0 87:115.0 88:23.0 89:1629.0 90:116.0 91:357.0 92:76.0 93:532.0 94:460.0 95:1663.0 96:538.0 98:23.0 99:499.0 100:324.0 101:1497.0 102:349.0 103:583.0 104:55.0 105:843.0 106:140.0 107:348.0 108:215.0 109:546.0 110:262.0 111:197.0 112:47.0 113:59.0 114:102.0 115:306.0 116:708.0 117:731.0 118:105.0 119:244.0 120:26.0 121:269.0 122:157.0 123:926.0 124:317.0 125:92.0 126:55.0 128:82.0…	C00092	5958	NBSCHQHZLSJFNQ-GASJEMHNSA-N	0.0375241	0.114522	1.51788	0.602062		1914	697	472	2710	554	1137	351	2971	717	661	542	876	461	592	1067	1127	7807	1058	2434	10661	616	3952	474	539	10349	2091	3237	3788	9234	4930	2342	12536	942	2874	4690	14842	1609	363	1344
azelaic acid	610175	85:15358.0 86:7124.0 87:4689.0 88:6613.0 89:10112.0 90:1230.0 91:11117.0 92:1386.0 93:28761.0 94:3062.0 95:7852.0 96:7553.0 97:36794.0 98:6395.0 99:11964.0 100:1001.0 101:11882.0 102:2116.0 103:5944.0 104:229.0 105:7786.0 106:1193.0 107:28194.0 108:3810.0 109:15888.0 110:2052.0 111:31098.0 112:2796.0 113:1387.0 114:526.0 115:6336.0 116:39085.0 117:100834.0 118:10559.0 119:6865.0 120:206.0 121:930…	C08261	2266	BDJRBEYXGGNYIS-UHFFFAOYSA-N	0.955853	0.968214	0.987339	-0.0183831		484	2068	476	717	2051	931	693	1428	2120	1032	2587	799	973	1204	1315	583	853	928	557	939	845	1394	608	697	1736	1944	1198	390	1240	575	1066	555	1022	1152	2479	762	1368	1073	879
isothreonic acid	489846	85:155.0 86:70.0 89:322.0 90:41.0 91:85.0 92:73.0 93:234.0 96:28.0 98:28.0 99:31.0 101:76.0 102:1447.0 103:1824.0 104:203.0 105:115.0 106:38.0 108:13.0 110:10.0 112:44.0 113:75.0 114:25.0 116:110.0 117:2303.0 118:235.0 119:183.0 120:24.0 126:17.0 127:15.0 128:10.0 129:277.0 130:1049.0 131:693.0 132:124.0 133:1049.0 134:148.0 135:93.0 140:32.0 141:15.0 142:3.0 143:122.0 144:19.0 145:53.0 146:61.0 …	n/a	151152	JPIJQSOTBSSVTP-GBXIJSLDSA-N	0.637237	0.820552	0.90489	-0.144186		2888	3039	31487	5283	6264	7258	9714	5068	2843	5466	3614	5858	6587	3490	2044	2594	7774	9481	1942	11405	6948	3876	4518	3286	5768	4573	2929	5051	9851	9686	3310	10128	4052	3391	6667	8817	4650	2356	7842
pyruvate	208709	85:1587.0 86:1836.0 87:1650.0 88:1616.0 89:53022.0 90:5027.0 91:2852.0 92:1239.0 93:44448.0 94:3628.0 95:16771.0 96:1122.0 97:1039.0 98:1048.0 99:19798.0 100:14032.0 101:5607.0 102:1295.0 103:11256.0 104:1252.0 105:517.0 106:52.0 107:1097.0 108:118.0 109:381.0 110:199.0 111:47.0 113:314.0 114:2660.0 115:23526.0 116:10013.0 117:6393.0 118:1204.0 119:372.0 120:63.0 121:385.0 122:147.0 123:56452.0 1…	C00022	1060	LCTONWCANYUPML-UHFFFAOYSA-N	0.149776	0.308014	1.11398	0.155718		5595	32961	2335	2562	11326	169	6846	3347	1876	9582	3123	125	5085	1209	937	1904	2915	2579	4343	2365	2560	2641	13185	3392	719	4619	2402	2081	1541	6698	2417	2525	237	2409	3129	4567	3795	6480	1682
capric acid	451122	85:16.0 86:49.0 89:92.0 90:2.0 92:9.0 93:4.0 95:59.0 97:1.0 98:26.0 99:2.0 100:5.0 102:2.0 103:186.0 104:8.0 105:10.0 107:1.0 111:8.0 112:4.0 114:2.0 116:30.0 117:1634.0 118:88.0 120:2.0 121:2.0 124:4.0 126:4.0 129:500.0 130:17.0 131:266.0 132:333.0 133:45.0 141:1.0 142:8.0 145:113.0 146:2.0 147:6.0 152:1.0 156:1.0 163:8.0 165:2.0 167:5.0 172:19.0 173:53.0 174:15.0 180:1.0 183:2.0 184:2.0 185:2.0…	C01571	2969	GHVNFZFCNZKVNT-UHFFFAOYSA-N	0.697625	0.853864	1.00175	0.00252275		9566	8624	9682	3660	9774	7452	5237	6322	6387	13759	5684	3769	2579	5672	10501	7500	6995	7729	14945	9701	7835	7675	3634	4159	4024	5865	3896	12280	4925	12562	4914	8973	13457	22369	14215	10351	4641	5360	7368
arabinose	546892	85:160.0 86:252.0 87:292.0 88:166.0 89:2168.0 90:172.0 92:26.0 94:21.0 98:58.0 99:73.0 100:685.0 101:880.0 102:422.0 103:18038.0 104:1788.0 105:1402.0 106:81.0 108:1.0 109:1.0 111:16.0 112:21.0 113:153.0 114:341.0 115:413.0 116:237.0 117:1997.0 118:201.0 119:257.0 126:57.0 127:32.0 128:88.0 129:1766.0 130:344.0 131:864.0 132:155.0 133:2237.0 134:282.0 135:165.0 137:1.0 140:28.0 142:93.0 143:446.0…	C00259	229	SRBFZHDQGSBBOR-UHFFFAOYSA-N	0.381317	0.607522	1.14842	0.199653		1333	846	2349	3904	1459	1015	1935	580	1075	2152	1120	862	2080	948	1273	450	1497	821	1001	1921	3094	7971	2553	1421	4752	1091	914	1410	10045	1962	920	2396	1108	1573	1658	2935	2689	1664	1238
fucose-1-rhamnose-2	577861	85:162.0 86:172.0 87:161.0 88:13.0 89:1088.0 90:62.0 91:58.0 92:5.0 93:45.0 94:1.0 95:5.0 96:8.0 97:10.0 98:6.0 99:76.0 100:394.0 101:397.0 102:153.0 103:322.0 104:16.0 105:349.0 106:43.0 107:24.0 108:6.0 109:7.0 110:10.0 111:7.0 112:23.0 113:34.0 114:182.0 115:332.0 116:131.0 117:15411.0 118:1656.0 119:609.0 120:24.0 121:3.0 122:6.0 123:3.0 124:11.0 125:5.0 126:46.0 127:86.0 128:42.0 129:1026.0 …				0.00544999	0.0261377	0.774738	-0.36822		13389	2859	16580	4104	3010	4215	12366	6452	4726	7267	3110	5366	5713	3635	3432	2181	8643	4692	2759	8583	7214	4622	3289	3088	2762	3612	3067	2990	2825	10907	11656	4405	3180	3380	4776	5392	3791	4606	4278
elaidic acid	781845	85:1689.0 86:17432.0 87:3388.0 88:327.0 89:882.0 90:121.0 91:1383.0 92:522.0 93:2161.0 94:925.0 95:4541.0 96:5125.0 97:3871.0 98:4200.0 99:1134.0 100:2952.0 101:481.0 102:298.0 105:672.0 106:266.0 107:840.0 108:558.0 109:2062.0 110:2156.0 111:1811.0 112:1011.0 113:374.0 114:1181.0 115:647.0 116:2034.0 117:14271.0 118:1376.0 119:1004.0 120:89.0 121:892.0 122:538.0 123:1071.0 124:941.0 125:409.0 12…	C01712	5282749	LKOVPWSSZFDYPG-MSUUIHNZSA-N	0.0742976	0.184761	1.10562	0.14485		917	525	3560	769	3197	1525	4280	2213	6835	781	21861	1477	758	522	4144	651	1477	1627	1093	1402	8102	656	2371	21881	2013	1738	1304	1243	724	1444	5803	1572	9341	884	1221	546	1070	779	713
1-hexadecanol	679722	85:1690.0 88:202.0 89:3378.0 90:551.0 91:1214.0 95:223.0 96:106.0 97:4599.0 98:364.0 99:409.0 101:1234.0 102:135.0 103:4572.0 104:256.0 106:18.0 108:10.0 111:1832.0 112:154.0 113:532.0 115:465.0 116:206.0 117:831.0 119:146.0 120:4.0 125:343.0 126:87.0 128:40.0 129:705.0 133:215.0 139:29.0 140:898.0 141:63.0 144:10.0 147:651.0 149:180.0 150:64.0 157:263.0 159:22.0 161:164.0 171:143.0 172:18.0 173:…	C00823	2682	BXWNKGSJHAJOGX-UHFFFAOYSA-N	0.898036	0.954925	1.05381	0.0756093		1382	2540	1191	1984	1219	2249	726	2520	5136	1456	6312	2720	1523	2411	1734	1038	1414	2555	2496	4048	2789	2050	731	1979	2097	2388	1421	3445	1042	2254	2973	1628	2952	1975	1843	1951	3345	4239	1911
erythronic acid lactone	437132	85:170.0 87:601.0 88:25.0 90:38.0 92:20.0 94:519.0 98:88.0 99:353.0 101:5277.0 102:2334.0 103:6791.0 104:358.0 105:85.0 106:35.0 107:75.0 110:598.0 111:84.0 113:34.0 114:255.0 115:1229.0 116:1921.0 117:134.0 118:70.0 119:112.0 123:974.0 124:90.0 125:27.0 127:62.0 129:588.0 130:1032.0 131:2039.0 132:546.0 133:1066.0 134:327.0 135:67.0 140:340.0 141:53.0 143:61.0 145:33.0 147:10449.0 148:1942.0 149…	n/a	5325915	SGMJBNSHAZVGMC-PWNYCUMCSA-N	0.440155	0.656739	1.1893	0.250114		5234	11419	11383	751	29116	8682	4608	4611	25237	10072	8135	42550	2998	31960	5570	38034	1094	3274	41445	9142	4530	64800	5402	6608	27393	30374	31137	5273	5749	6979	44549	8429	7978	11362	46113	52210	6523	27860	49209
glutamine	600452	85:177.0 86:247.0 87:91.0 88:20.0 89:36.0 90:14.0 92:11.0 93:3.0 94:6.0 95:10.0 96:7.0 97:5.0 98:138.0 99:366.0 100:947.0 101:207.0 102:139.0 103:205.0 104:21.0 105:8.0 106:4.0 107:25.0 108:7.0 110:32.0 111:14.0 112:252.0 113:161.0 114:557.0 115:453.0 116:472.0 117:200.0 118:51.0 119:40.0 120:2.0 123:2.0 124:5.0 126:252.0 127:256.0 128:966.0 129:276.0 130:377.0 131:829.0 132:285.0 133:578.0 134:8…	C00064	5961	ZDXPYRJPNDTMRX-VKHMYHEASA-N	0.00014944	0.00137719	0.596791	-0.744702		9007	62858	15683	249415	137091	50127	94359	12847	44277	38401	55094	149748	19462	90517	46862	30417	108372	57185	56542	12359	56002	86643	47487	62469	63189	60335	105454	159427	24480	13257	289398	44611	34554	85191	67837	99101	18146	70902	110543
uridine-5-monophosphate	977896	85:180.0 87:474.0 89:3.0 91:30.0 92:6.0 93:69.0 94:19.0 95:28.0 96:179.0 97:341.0 98:88.0 99:1859.0 100:832.0 101:611.0 102:163.0 103:179.0 109:47.0 111:144.0 112:43.0 113:642.0 114:33.0 115:313.0 116:272.0 117:260.0 118:11.0 119:34.0 120:8.0 123:3.0 124:38.0 125:169.0 126:247.0 127:111.0 128:23.0 129:1672.0 130:150.0 131:380.0 132:13.0 133:1055.0 134:73.0 135:313.0 137:161.0 139:17.0 140:299.0 1…	C00105	6030	DJJCXFVJDGTHFX-XVFCMESISA-N	0.000107036	0.00106607	1.77617	0.828773		825	225	379	157	267	233	472	196	235	1255	170	349	226	266	99	618	563	295	680	210	197	160	165	205	264	189	296	360	286	240	218	647	161	228	352	348	438	220	246
2-ketoadipic acid	331687	85:1815.0 86:6399.0 88:1108.0 89:89347.0 90:6894.0 91:4204.0 94:95.0 95:782.0 96:2.0 97:3593.0 98:1735.0 99:34768.0 100:122744.0 101:8297.0 103:2002.0 104:1289.0 105:326.0 107:1870.0 109:636.0 111:2258.0 112:708.0 113:580.0 115:1452.0 119:27817.0 120:2471.0 121:1134.0 122:4.0 125:76.0 127:40705.0 128:13073.0 129:7799.0 130:1541.0 131:7105.0 132:674.0 133:1282.0 134:4812.0 135:234.0 136:261.0 137:…	C00322	71	FGSBNBBHOZHUBO-UHFFFAOYSA-N	0.89236	0.951041	1.05417	0.0761017		4765	11417	3623	8301	11453	6043	6255	5735	10792	10452	10413	5870	7635	10730	4596	1540	7289	4128	7066	9626	7262	10764	4006	8204	10732	11046	7881	10526	7824	4211	31535	5261	2744	4383	4133	9844	9308	7648	6641
salicylic acid	480445	85:187.0 86:25.0 87:72.0 88:1.0 89:245.0 90:160.0 91:1766.0 92:425.0 93:149.0 94:3.0 95:122.0 97:92.0 98:23.0 99:8.0 100:498.0 101:55.0 102:29.0 103:165.0 104:34.0 105:321.0 106:19.0 107:53.0 108:3.0 109:16.0 110:37.0 111:17.0 113:50.0 114:7.0 115:314.0 116:4.0 117:108.0 118:42.0 119:148.0 120:121.0 121:122.0 122:14.0 123:51.0 124:5.0 126:104.0 127:11.0 128:4.0 130:80.0 131:131.0 132:22.0 133:648…	C00805	338	YGSDEFSMJLZEOE-UHFFFAOYSA-N	0.094927	0.219643	1.16619	0.221808		854	2886	1244	1108	4329	1058	1656	1182	2300	1564	2581	1053	942	930	1272	953	1342	764	1865	1692	1321	1462	958	1430	1475	2005	796	1429	1187	1463	1869	1316	1428	1736	1788	1754	1940	1918	1593
pelargonic acid	399114	85:1898.0 86:2486.0 87:420.0 88:662.0 89:459.0 90:399.0 93:381.0 95:334.0 97:1018.0 98:3601.0 99:1787.0 100:934.0 101:904.0 102:573.0 103:439.0 105:2489.0 106:106.0 110:1748.0 111:507.0 112:5139.0 113:948.0 114:202.0 115:338.0 116:2800.0 117:49159.0 118:4077.0 119:1821.0 123:138.0 125:20.0 126:466.0 128:478.0 129:19976.0 130:4069.0 131:12457.0 132:12149.0 133:437.0 134:1143.0 136:467.0 139:91.0 1…	C01601	8158	FBUKVWPVBMHYJY-UHFFFAOYSA-N	0.166063	0.327939	1.09854	0.135581		11579	76359	14846	22206	133438	54625	58457	66008	100919	22548	76579	46346	77653	96965	68413	36491	57390	58007	126229	57583	71636	56498	34520	34860	91976	52605	95462	94205	39795	21566	96056	43959	161134	61477	105812	72903	48763	76236	70636
inositol-4-monophosphate	845491	85:19.0 87:31.0 88:46.0 89:441.0 90:50.0 91:317.0 92:53.0 93:9.0 94:4.0 95:19.0 97:21.0 98:12.0 99:7.0 100:4.0 101:52.0 102:107.0 103:144.0 104:17.0 105:196.0 106:36.0 107:53.0 108:50.0 109:22.0 110:139.0 111:60.0 112:10.0 114:104.0 115:35.0 116:31.0 117:605.0 118:57.0 119:23.0 121:5.0 122:12.0 123:39.0 124:9.0 125:18.0 126:52.0 127:37.0 128:17.0 130:152.0 131:29.0 132:74.0 133:804.0 134:4.0 135:…	C03546	440043	INAPMGSXUVUWAF-GFWFORPUSA-N	0.00313217	0.0163569	1.17036	0.226953		11566	7510	19065	9413	5956	10478	10821	9223	12298	15675	16630	11159	10271	7804	8034	11289	22073	11687	16131	21835	10947	9090	10382	10451	13015	9994	8154	10970	13818	18614	5986	15044	16517	10743	16978	10242	17124	8482	11319
proline	364232	85:2.0 88:15.0 91:98.0 92:102.0 95:3.0 96:5.0 98:3.0 99:10.0 100:74.0 101:25.0 107:26.0 110:19.0 113:5.0 115:2.0 117:33.0 118:16.0 126:28.0 127:10.0 128:9.0 130:1.0 131:13.0 132:12.0 133:2.0 134:56.0 135:2.0 136:9.0 140:21.0 141:4.0 142:3396.0 143:428.0 144:93.0 145:1.0 146:1.0 147:175.0 155:23.0 158:1.0 166:5.0 168:3.0 170:6.0 175:1.0 178:1.0 184:31.0 186:3.0 187:1.0 198:2.0 201:1.0 211:2.0 216:…	C00148	145742	ONIBWKKTOPOVIA-BYPYZUCNSA-N	1.67312e-05	0.000280844	1.40742	0.493054		213127	137960	466671	429976	186251	308308	280711	255524	82664	202850	169742	263505	163699	107455	161183	187858	188771	135443	165584	164255	159715	367222	109602	119009	79934	158737	82184	395195	129023	214470	187429	332370	80116	158629	172998	253016	343001	98726	248849
aspartic acid	480295	85:20.0 86:122.0 89:39.0 91:61.0 93:78.0 97:82.0 99:216.0 100:2359.0 101:211.0 102:222.0 103:1062.0 107:531.0 110:140.0 113:70.0 114:32.0 115:31.0 116:152.0 117:857.0 118:71.0 119:10.0 130:1197.0 131:293.0 132:143.0 133:606.0 134:95.0 141:95.0 142:58.0 144:226.0 146:1230.0 147:6706.0 148:815.0 149:464.0 157:17.0 158:131.0 160:69.0 163:9.0 172:12.0 173:4.0 174:256.0 175:44.0 176:38.0 177:31.0 184:…	C00049	5960	CKLJMWTZIZZHCS-REOHCLBHSA-N	0.523709	0.726087	0.963984	-0.0529183		189473	65441	148370	122823	66892	84160	113063	148990	83805	182954	138938	126647	433541	108626	100686	102478	334118	116235	105214	198681	81805	184194	131996	83481	150146	93332	110562	169628	359860	201241	91550	285574	111942	92400	106310	155402	227195	137341	190676
4-hydroxybenzoate	538420	85:207.0 86:37.0 87:116.0 88:17.0 89:645.0 90:199.0 91:799.0 92:454.0 93:259.0 94:11.0 95:106.0 96:57.0 97:57.0 98:7.0 99:14.0 100:5.0 101:13.0 102:14.0 103:231.0 104:259.0 105:265.0 106:53.0 107:127.0 108:9.0 109:49.0 110:15.0 111:49.0 112:9.0 114:3.0 115:61.0 116:9.0 117:51.0 118:65.0 119:131.0 120:76.0 121:166.0 122:92.0 123:52.0 124:9.0 125:7.0 126:903.0 127:112.0 128:1.0 129:6.0 130:14.0 131…	C00156	105001	FJKROLUGYXJWQN-UHFFFAOYSA-N	0.881833	0.947996	0.743524	-0.427548		416	1363	582	840	921	1262	715	734	4981	743	7411	692	621	866	911	479	510	634	767	872	666	1051	498	655	638	1260	730	940	739	1001	7284	582	920	1154	740	954	754	1198	770
pseudo uridine	813829	85:213.0 86:79.0 87:140.0 88:32.0 89:17.0 91:53.0 92:21.0 93:66.0 94:15.0 97:3.0 98:19.0 99:228.0 100:795.0 101:273.0 102:27.0 103:733.0 104:19.0 105:21.0 106:69.0 107:11.0 108:12.0 110:4.0 111:79.0 113:175.0 115:57.0 116:38.0 117:251.0 119:107.0 120:3.0 121:26.0 123:19.0 125:31.0 126:19.0 127:295.0 128:2087.0 129:84.0 130:83.0 131:422.0 132:89.0 133:777.0 134:35.0 135:90.0 136:4.0 137:1.0 139:61…	C02067	15047	PTJWIQPHWPFNBW-GBNDHIKLSA-N	4.30773e-05	0.000547203	1.19419	0.256038		2189	1513	2514	1532	846	1265	2111	2356	1703	5172	2114	1049	5006	1444	1435	834	1610	1348	1139	1529	1833	1476	1153	1064	1457	834	1280	1728	1630	2619	1029	2221	1063	1242	1239	1570	2097	1767	1739
lactic acid	215600	85:217.0 86:780.0 87:2689.0 88:9716.0 89:1037.0 90:250.0 92:93.0 93:619.0 94:558.0 97:615.0 99:190.0 100:818.0 101:3570.0 102:3168.0 103:1267.0 105:1433.0 106:24.0 108:536.0 110:4322.0 112:54.0 113:98.0 114:66.0 115:55.0 116:1142.0 117:107673.0 118:13661.0 119:4787.0 120:216.0 121:106.0 122:42.0 128:135.0 129:2018.0 131:5821.0 132:265.0 133:8479.0 134:882.0 135:233.0 138:41.0 144:362.0 145:53.0 1…	C00186	612	JVTAAEKCZFNVCJ-REOHCLBHSA-N	0.107737	0.243445	1.27397	0.349331		496473	1000646	387491	517320	548429	861845	561091	607865	12815	535408	7254	377688	523966	15779	218462	155258	2887	630028	590663	520241	846216	438937	443211	349595	9111	264089	246789	541848	13373	565912	214232	594793	20222	2068	465983	100478	457899	653880	623387
palmitic acid	713542	85:2250.0 86:1007.0 87:742.0 88:528.0 89:1945.0 90:301.0 91:636.0 92:101.0 93:1586.0 94:168.0 95:4041.0 96:575.0 97:3248.0 98:2766.0 99:1825.0 100:304.0 101:1083.0 102:274.0 103:304.0 104:12.0 105:2043.0 106:166.0 107:778.0 108:64.0 109:1030.0 110:215.0 111:1426.0 112:625.0 113:304.0 114:78.0 115:635.0 116:3922.0 117:63198.0 118:6147.0 119:2716.0 120:150.0 121:455.0 122:57.0 123:424.0 124:107.0 1…	C00249	985	IPCSVZSSVZVIGE-UHFFFAOYSA-N	0.0726501	0.181625	1.06776	0.0945921		35440	77404	70994	33113	56511	59524	50674	58973	92621	53811	120802	43443	42736	45270	87235	39160	43234	49032	74245	55410	58205	63480	34776	53353	58120	69746	45630	54223	40248	39329	58609	53577	105867	76373	85430	54891	54603	66273	46231
malate	461034	85:2264.0 86:902.0 87:1518.0 88:378.0 89:1155.0 90:554.0 92:395.0 93:984.0 94:145.0 95:104.0 96:257.0 97:369.0 98:108.0 99:2895.0 100:593.0 101:29374.0 102:3884.0 103:4294.0 104:868.0 105:1798.0 106:583.0 107:3435.0 108:9.0 109:4.0 110:171.0 111:30.0 113:660.0 114:149.0 115:4912.0 116:4401.0 117:17794.0 118:1516.0 119:3528.0 120:332.0 121:347.0 122:27.0 123:53.0 125:55.0 126:689.0 127:11.0 128:25…	C00149	222656	BJEPYKJPYRNKOW-REOHCLBHSA-N	1.69812e-06	4.47862e-05	1.30572	0.384844		23149	14878	24525	19140	10007	19243	12393	16414	13910	20926	23162	31661	21970	9891	26075	19449	23020	18856	23201	26025	16702	15532	14298	7671	8576	10870	14145	31085	37329	23874	9654	31151	14659	14561	16995	11937	43991	14461	23838
idonic acid NIST	698217	85:229.0 86:19.0 87:54.0 88:15.0 89:324.0 90:30.0 91:24.0 92:30.0 93:5.0 95:6.0 97:36.0 99:94.0 100:15.0 101:246.0 102:312.0 103:2782.0 104:221.0 105:111.0 106:12.0 107:2.0 110:1.0 111:12.0 112:3.0 113:71.0 114:10.0 115:80.0 116:34.0 117:1422.0 118:80.0 119:79.0 120:4.0 121:2.0 122:1.0 124:3.0 127:32.0 129:995.0 130:339.0 131:539.0 132:65.0 133:984.0 134:102.0 135:27.0 136:6.0 139:8.0 140:4.0 141…	n/a	193325	RGHNJXZEOKUKBD-SKNVOMKLSA-N	1.91212e-10	2.03166e-08	1.83227	0.87363		665	381	365	241	298	197	421	465	396	524	311	450	853	442	246	151	327	401	377	686	396	237	227	210	127	286	391	565	850	467	305	491	784	385	125	722	896	391	695
threonine	408861	85:230.0 86:1747.0 89:234.0 90:160.0 91:534.0 92:73.0 93:25.0 97:191.0 100:2658.0 101:4921.0 102:497.0 103:464.0 105:127.0 107:4463.0 108:629.0 109:823.0 110:3505.0 111:165.0 112:90.0 114:804.0 115:113.0 117:5032.0 118:1887.0 119:578.0 120:124.0 127:210.0 128:1413.0 129:1487.0 130:5750.0 131:66.0 132:119.0 133:770.0 135:761.0 136:578.0 138:177.0 140:51.0 141:24.0 143:784.0 144:109.0 146:537.0 148…	C00188	6288	AYFVYJQAPQTCCC-GBXIJSLDSA-N	0.0342669	0.105957	1.11509	0.157161		156592	72080	232742	127617	77923	119166	96207	123285	64625	124693	70136	156401	262830	93055	129366	97675	173846	121456	93371	149837	120476	143418	141081	83562	93706	99796	107883	172650	120286	162968	78595	216228	93913	80656	125763	146062	124278	78283	130228
inulobiose	930708	85:237.0 86:20.0 87:272.0 88:85.0 89:393.0 90:32.0 95:252.0 97:84.0 98:3.0 99:228.0 100:11.0 101:1940.0 102:349.0 103:4140.0 104:440.0 105:154.0 109:112.0 110:2.0 111:110.0 113:329.0 114:20.0 115:439.0 116:1067.0 117:15381.0 118:1758.0 119:807.0 120:37.0 121:2.0 122:7.0 125:19.0 126:1.0 127:28.0 128:21.0 129:5573.0 130:715.0 131:2085.0 132:305.0 133:1661.0 134:218.0 135:169.0 136:1.0 138:1.0 139:…	C01711	439552	WOHYVFWWTVNXTP-QPEGTHMASA-N	0.409817	0.633598	1.41463	0.500422		514	1087	664	467	993	1222	3118	689	830	1198	915	491	2679	945	1169	496	589	957	611	586	831	345	475	783	839	1204	735	9345	506	687	1881	510	2733	4172	3126	1116	813	995	1116
arginine/ornithine	527270	85:242.0 86:461.0 87:322.0 88:140.0 89:315.0 90:45.0 95:6.0 98:274.0 99:88.0 100:1830.0 101:197.0 102:1344.0 103:303.0 104:52.0 110:211.0 112:71.0 113:49.0 114:218.0 115:1018.0 116:332.0 117:260.0 119:4.0 126:53.0 128:884.0 129:210.0 130:224.0 131:356.0 132:241.0 133:47.0 136:29.0 140:168.0 141:39.0 142:5638.0 143:745.0 144:717.0 145:2.0 146:199.0 147:3579.0 148:766.0 149:23.0 153:72.0 154:47.0 1…	C00062	232	ODKSFYDXXFIFQN-UHFFFAOYSA-N	0.669027	0.834065	0.976134	-0.0348482		46798	22740	7375	36228	21203	20894	28105	28737	31518	62739	18944	43924	58977	21756	20817	23762	38175	26065	11860	19289	25239	57040	28444	18240	33123	22862	25172	39125	36804	29734	48884	23751	22362	17915	25619	35721	32809	20971	30883
uridine	856953	85:2472.0 86:1478.0 87:1633.0 88:576.0 89:3553.0 90:421.0 91:253.0 92:172.0 93:316.0 94:534.0 95:1117.0 96:2472.0 97:1997.0 98:1743.0 99:16654.0 100:10368.0 101:8412.0 102:3218.0 103:20005.0 104:2189.0 105:1295.0 106:340.0 107:121.0 108:303.0 109:830.0 110:708.0 111:2286.0 112:998.0 113:4642.0 114:1083.0 115:4665.0 116:3572.0 117:7633.0 118:943.0 119:1514.0 120:357.0 121:254.0 122:176.0 123:233.0…	C00299	6029	DRTQHJPVMGBUCF-XVFCMESISA-N	0.53377	0.736624	1.06328	0.088522		1405	902	3676	1825	433	750	1021	703	1086	2524	829	2752	1451	1387	1583	1897	3633	1180	3165	1036	1215	1375	1336	1073	3755	836	780	3070	1108	2715	776	6646	2553	7653	2386	1583	1893	1843	3036
guanine	744267	85:25.0 88:35.0 89:81.0 90:66.0 98:51.0 99:740.0 100:310.0 101:39.0 102:85.0 103:63.0 104:119.0 107:19.0 111:126.0 115:86.0 124:725.0 125:191.0 127:276.0 129:166.0 131:347.0 132:230.0 134:54.0 141:35.0 142:148.0 147:67.0 148:101.0 150:29.0 151:18.0 155:44.0 158:350.0 159:72.0 160:2.0 166:94.0 167:17.0 169:80.0 170:80.0 171:229.0 172:14.0 173:120.0 178:45.0 180:40.0 181:1.0 182:36.0 184:32.0 189:1…	C00242	764	UYTPUPDQBNUYGX-UHFFFAOYSA-N	0.112996	0.25051	1.15347	0.205977		4649	2440	9252	2108	1397	3747	3768	8708	2737	2894	3067	3398	5230	1677	3761	2705	3676	5356	5334	7307	5090	4060	1771	2811	2459	1409	2186	7314	3705	6427	1198	13976	3705	5649	4478	5835	6722	3016	5043
icosenoic acid	848697	85:26.0 89:16.0 91:13.0 93:64.0 94:12.0 95:272.0 96:350.0 97:222.0 98:181.0 99:45.0 105:13.0 106:2.0 107:1.0 109:82.0 110:81.0 111:59.0 112:10.0 116:76.0 117:991.0 118:62.0 119:28.0 121:21.0 123:32.0 124:29.0 125:17.0 126:3.0 129:871.0 130:103.0 131:177.0 132:140.0 133:31.0 134:1.0 135:1.0 136:2.0 137:14.0 138:14.0 139:4.0 143:27.0 144:2.0 145:253.0 146:13.0 147:2.0 151:4.0 152:26.0 155:4.0 158:7…	C16526	5282767	LQJBNNIYVWPHFW-QXMHVHEDSA-N	0.414493	0.634565	1.16153	0.21602		4788	3621	3899	2489	2087	6181	4707	2603	1795	7782	9510	2511	4641	3014	5828	5290	8256	1649	8003	3609	4204	4579	1932	4981	5248	4229	5503	5571	6574	6397	6024	2121	9545	4459	7130	3846	9204	2764	3715
taurine	557250	85:2682.0 86:34189.0 87:3463.0 88:1176.0 89:1034.0 90:695.0 91:5.0 93:1464.0 95:790.0 97:788.0 98:2446.0 99:2349.0 100:60731.0 101:6086.0 102:5145.0 103:1284.0 104:490.0 107:1220.0 110:1333.0 111:651.0 112:4906.0 113:4539.0 114:7587.0 115:2701.0 116:2604.0 117:4959.0 118:310.0 119:2920.0 120:509.0 121:49.0 122:1707.0 123:354.0 124:549.0 125:553.0 127:614.0 128:1813.0 129:1934.0 130:14888.0 131:11…	C00245	1123	XOAAWQZATWQOTB-UHFFFAOYSA-N	0.0645546	0.169501	0.826252	-0.275346		559947	121363	517791	238747	105445	128758	111831	195345	75242	274777	73159	135455	34194	87249	71985	191933	137201	228104	207911	110108	177142	261150	289021	162598	129016	90940	120688	98937	130683	472977	180839	346176	117784	175194	87164	366607	161662	139453	260524
sorbitol	667682	85:27.0 88:43.0 89:178.0 90:11.0 95:9.0 97:28.0 98:7.0 99:26.0 101:120.0 102:14.0 103:1548.0 104:129.0 105:55.0 106:14.0 111:16.0 113:34.0 115:31.0 116:43.0 117:739.0 118:75.0 119:72.0 122:6.0 126:1.0 129:500.0 130:79.0 131:153.0 132:19.0 133:372.0 134:59.0 135:10.0 136:3.0 140:2.0 141:12.0 142:1.0 143:55.0 144:15.0 145:20.0 146:2.0 147:2118.0 148:293.0 149:172.0 150:12.0 151:12.0 154:3.0 155:21.…	C00794	5780	FBPFZTCFMRRESA-JGWLITMVSA-N	0.243782	0.437319	0.9666	-0.0490085		2379	3908	7164	5995	5131	2027	6639	7410	5958	6404	5629	3828	2122	5827	5899	1283	3301	5270	2796	4095	17890	3580	5443	3178	5253	4167	4002	3642	14390	9400	3975	4203	1765	4142	5310	10994	4419	1224	2476
adenosine	917818	85:270.0 86:49.0 87:193.0 88:302.0 89:849.0 90:85.0 91:13.0 92:11.0 93:18.0 94:3.0 97:56.0 98:18.0 99:218.0 100:54.0 101:801.0 102:178.0 103:2593.0 104:193.0 105:98.0 106:5.0 107:1.0 108:11.0 109:55.0 110:5.0 111:177.0 113:134.0 114:11.0 115:302.0 116:249.0 117:923.0 118:52.0 119:119.0 120:3.0 124:1.0 126:3.0 127:73.0 128:2.0 129:1315.0 130:175.0 131:386.0 132:16.0 133:1076.0 134:110.0 135:82.0 1…	C00212	60961	OIRDTQYFTABQOQ-KQYNXXCUSA-N	0.486384	0.699085	1.07061	0.0984301		13494	1522	25202	1925	3758	4366	4084	8582	2739	5052	3197	15979	3525	3674	3319	3587	14917	1862	7079	7998	5618	4114	4077	6765	7144	3689	3489	6123	3263	8050	1737	6054	8103	1744	8275	6337	16620	20352	11540
pantothenic acid	691214	85:274.0 86:242.0 87:114.0 88:123.0 89:173.0 90:37.0 91:150.0 94:8.0 95:48.0 96:26.0 97:15.0 98:557.0 99:107.0 100:306.0 101:288.0 102:591.0 103:5508.0 104:576.0 105:291.0 106:17.0 107:10.0 108:14.0 110:30.0 111:4.0 112:9.0 113:73.0 114:15.0 115:400.0 116:249.0 117:3252.0 118:344.0 119:182.0 120:3.0 121:1.0 122:7.0 124:134.0 125:2.0 127:4.0 128:82.0 129:1401.0 130:491.0 131:385.0 132:67.0 133:509…	C00864	6613	GHOKWGTUZJEAQD-ZETCQYMHSA-N	0.75843	0.877986	0.837773	-0.255369		2848	2297	6989	1833	2437	2661	7706	982	2295	4427	3753	1861	4191	3329	1260	2201	2699	3092	3401	2845	3162	2483	3722	350	5712	2796	6731	2439	4002	7028	8548	6774	4772	2294	2080	4931	13004	2639	5783
leucine	345709	85:2798.0 87:3114.0 88:132.0 89:2056.0 90:679.0 91:2501.0 92:828.0 93:2241.0 94:538.0 95:1133.0 96:894.0 97:453.0 98:1524.0 99:1741.0 100:6744.0 102:30094.0 104:1923.0 105:5003.0 106:1309.0 107:3829.0 108:377.0 109:1351.0 110:848.0 111:12.0 112:410.0 113:159.0 115:11134.0 116:4409.0 119:3696.0 120:891.0 121:3473.0 122:586.0 123:2181.0 124:331.0 125:257.0 126:687.0 127:2463.0 128:3784.0 130:5915.0…	C00123	6106	ROHFNLRQFUQHCH-YFKPBYRVSA-N	0.464825	0.682711	1.0253	0.0360531		241866	75155	284064	241527	107951	128927	199050	213732	114776	274546	149864	211020	194900	106125	145026	116416	208530	197603	121514	212931	233386	226956	137831	138839	87413	134627	92615	186030	147389	155119	140769	203719	152813	150808	186407	263122	293225	142130	162967
hypoxanthine	618133	85:2809.0 86:10330.0 87:1386.0 88:346.0 90:511.0 93:1139.0 94:653.0 95:1536.0 96:1697.0 97:1031.0 98:2558.0 99:1559.0 100:10121.0 101:163.0 102:1667.0 103:1116.0 106:229.0 107:390.0 110:1100.0 111:2905.0 112:2000.0 114:2425.0 115:1532.0 116:1093.0 117:955.0 119:235.0 120:444.0 121:256.0 123:1127.0 124:961.0 125:1186.0 126:1261.0 128:3211.0 129:99.0 130:2708.0 131:3882.0 132:2262.0 133:2405.0 134:…	C00262	790	FDGQSTZJBFJUBT-UHFFFAOYSA-N	0.0014266	0.00944368	1.30423	0.383195		67972	26605	162391	64161	14586	43298	37977	65260	31363	56803	44404	43303	84915	23036	42138	33411	71475	76339	56436	87295	45756	67524	34841	54739	47771	21758	30417	78548	90115	72210	20908	141881	47245	45161	55449	55948	61072	28220	63071
citrulline	620728	85:2825.0 86:7247.0 87:953.0 88:941.0 89:1439.0 90:1221.0 91:235.0 94:906.0 95:815.0 98:4279.0 99:5206.0 100:8317.0 101:3186.0 102:3144.0 103:15692.0 104:1685.0 105:683.0 107:928.0 108:123.0 109:564.0 111:391.0 112:234.0 113:29.0 114:1627.0 115:2867.0 116:1237.0 117:4323.0 118:1610.0 119:1332.0 122:47.0 124:482.0 125:428.0 126:740.0 127:430.0 128:2921.0 129:3919.0 130:3578.0 131:2450.0 132:860.0 …	C00327	9750	RHGKLRLOHDJJDR-BYPYZUCNSA-N	0.0195827	0.0681767	0.86401	-0.210881		3819	2923	3913	3951	2547	3529	3055	3135	3388	5452	2415	5072	4379	2638	6349	2687	5584	4148	1383	2544	3804	5367	3290	2539	4062	5051	3304	4245	6896	2848	3646	3314	2924	2418	3321	4327	3210	3032	3946
1, 2, 4-benzenetriol	521560	85:283.0 88:304.0 89:196.0 91:1558.0 93:1523.0 95:168.0 96:609.0 97:1258.0 98:1248.0 99:753.0 102:542.0 103:321.0 104:175.0 105:1403.0 106:405.0 107:459.0 108:183.0 109:417.0 110:148.0 111:313.0 112:2266.0 113:104.0 116:475.0 119:1381.0 120:376.0 121:82.0 122:11.0 123:38.0 124:8.0 131:941.0 132:241.0 133:3305.0 134:507.0 135:749.0 136:268.0 137:901.0 138:35.0 139:91.0 140:80.0 141:27.0 142:5.0 14…	C02814	10787	GGNQRNBDZQJCCN-UHFFFAOYSA-N	0.710562	0.86258	1.18798	0.248511		749	8624	3000	1740	11217	9318	6674	2326	7310	314	7102	3114	2698	5983	7752	241	3779	4749	358	4785	3467	2947	6498	2672	4055	7512	3090	10269	4722	1158	4653	297	2265	218	768	16826	14673	5803	7096
valine	239700	85:2890.0 86:6277.0 87:2144.0 88:973.0 89:1205.0 90:330.0 91:41.0 93:282.0 94:122.0 95:85.0 96:863.0 97:524.0 98:2253.0 99:1293.0 100:37163.0 101:6236.0 102:3559.0 103:7105.0 104:926.0 105:1207.0 106:130.0 107:138.0 108:214.0 109:215.0 110:1081.0 111:193.0 112:2041.0 113:1006.0 114:4904.0 115:2949.0 116:1066.0 117:4339.0 118:1243.0 119:1681.0 120:260.0 121:159.0 122:45.0 123:37.0 124:99.0 125:87.…	C00183	6287	KZSNJWFQEVHDMF-BYPYZUCNSA-N	0.100321	0.230003	1.06557	0.0916241		241011	120314	318952	261890	144574	228308	215689	202208	137083	308679	187543	201242	239688	137068	143167	135051	240377	226364	154389	326404	251535	276375	154956	127046	99606	158111	110831	213070	210640	196052	189555	256844	139306	174580	202737	286212	363284	182917	226713
tryptophan	782085	85:304.0 86:698.0 90:53.0 92:27.0 93:145.0 94:187.0 95:689.0 96:472.0 97:644.0 98:366.0 99:44.0 100:2470.0 101:857.0 102:1221.0 104:176.0 105:92.0 108:7.0 109:228.0 110:331.0 111:57.0 113:128.0 114:313.0 116:740.0 117:2998.0 118:694.0 119:176.0 121:150.0 122:62.0 123:155.0 124:146.0 125:24.0 126:6.0 128:510.0 129:2149.0 130:1200.0 131:521.0 132:1155.0 137:192.0 138:100.0 139:78.0 143:52.0 144:83.…	C00078	6305	QIVBCDIJIAJPQS-VIFPVBQESA-N	0.499315	0.711145	0.938948	-0.0908828		29755	9451	60768	36524	12652	19335	24656	23601	27291	44906	9423	26279	35174	11586	9038	14790	28545	20728	18301	12452	25561	22149	15781	13181	15544	14109	15006	40114	23683	23299	16723	54127	30846	23574	20122	26454	6534	16457	24867
pyrophosphate	327894	85:3151.0 86:2999.0 87:692.0 88:1804.0 89:47.0 90:205.0 91:611.0 93:12.0 95:130.0 96:227.0 97:70.0 98:484.0 99:41264.0 100:16898.0 101:3765.0 102:876.0 104:178.0 106:359.0 107:1468.0 108:315.0 109:266.0 110:19938.0 111:3489.0 112:470.0 113:923.0 114:3402.0 115:352.0 116:430.0 117:7686.0 120:69.0 121:166.0 122:117.0 123:139.0 125:249.0 126:429.0 130:6696.0 131:3804.0 132:960.0 133:574.0 134:1575.0…	C0013	1023	XPPKVPWEQAFLFU-UHFFFAOYSA-N	0.0459391	0.134108	1.59814	0.676398		1613	517	2819	742	875	1180	534	42	230	1331	122	1010	889	778	416	954	2239	2051	2435	592	717	1192	599	1261	1275	1209	723	2136	3717	3792	534	2095	1852	1026	1415	1367	5090	760	2517
methanol phosphate	287964	85:3188.0 87:1267.0 89:15189.0 90:957.0 91:8670.0 92:681.0 93:724.0 94:353.0 96:1192.0 98:8964.0 99:878.0 100:1205.0 102:397.0 103:4578.0 104:1441.0 105:4852.0 106:626.0 109:3489.0 111:186.0 114:144.0 115:6678.0 116:576.0 117:3240.0 118:620.0 119:6266.0 120:593.0 121:6140.0 122:1026.0 123:3789.0 124:276.0 125:396.0 129:187.0 131:3673.0 132:117.0 133:35790.0 134:2863.0 135:19068.0 136:2467.0 137:8…	n/a	13130	CAAULPUQFIIOTL-UHFFFAOYSA-N	0.00290101	0.015494	1.22716	0.295319		7746	6333	21426	8319	8161	10268	13419	11555	13275	11783	6473	12232	9121	9468	11110	8667	21461	22577	14843	38128	15627	8414	13824	7113	12153	15466	6731	13505	19777	20426	2537	9597	10579	13205	12315	17753	10550	5863	15805
creatinine	502434	85:33.0 86:125.0 87:4.0 88:21.0 89:2.0 91:138.0 92:33.0 93:3.0 94:1.0 97:3.0 98:24.0 99:272.0 100:2703.0 101:266.0 102:90.0 105:11.0 106:2.0 107:5.0 108:1.0 110:49.0 111:11.0 112:6.0 113:112.0 114:433.0 115:6116.0 116:644.0 117:253.0 118:19.0 126:17.0 127:33.0 128:99.0 129:15.0 130:216.0 131:176.0 132:41.0 133:31.0 134:28.0 136:8.0 138:4.0 141:45.0 142:65.0 143:2431.0 144:263.0 145:68.0 146:17.0 …	C00791	588	DDRJAANPRJIHGJ-UHFFFAOYSA-N	0.0117765	0.0485522	0.760004	-0.39592		309687	119877	314086	88702	41268	355945	57364	44505	65957	33418	113614	89563	99114	62391	214477	55441	260042	204400	103764	47379	131149	215440	89734	130433	91856	98574	109515	121568	111608	240883	71693	179942	80343	47154	103719	253049	57201	168127	135321
cholesterol	1073058	85:3369.0 86:391.0 87:488.0 88:164.0 89:1821.0 90:283.0 91:23633.0 92:4001.0 93:17599.0 94:3606.0 95:23537.0 96:2099.0 97:5119.0 98:593.0 99:1311.0 100:207.0 101:2526.0 102:474.0 103:2561.0 104:1292.0 105:20696.0 106:4330.0 107:15579.0 108:3200.0 109:9669.0 110:1539.0 111:3213.0 112:370.0 113:983.0 114:179.0 115:4046.0 116:2077.0 117:7524.0 118:2402.0 119:15207.0 120:7109.0 121:12607.0 122:2065.0…	C00187	5997	HVYWMOMLDIMFJA-DPAQBDIFSA-N	0.000638416	0.00454629	1.15555	0.208579		407814	341009	491334	462339	273848	573008	525449	500590	811024	964654	922139	566249	445288	521730	299311	446577	588431	581948	537827	695768	1408465	381135	420974	695881	674161	654936	478187	649096	466064	702442	442232	490781	668152	844152	789490	718128	585315	497620	798787
ribose-5-phosphate	731702	85:339.0 86:258.0 87:203.0 88:96.0 89:2170.0 90:163.0 91:943.0 92:465.0 94:133.0 95:92.0 96:2.0 97:28.0 98:224.0 99:233.0 100:423.0 101:2161.0 102:451.0 103:131.0 104:31.0 105:676.0 106:32.0 107:41.0 108:8.0 111:31.0 112:141.0 113:326.0 114:298.0 115:638.0 116:623.0 117:777.0 118:112.0 119:184.0 120:2.0 121:95.0 122:13.0 123:13.0 124:4.0 125:9.0 126:615.0 127:247.0 128:159.0 129:2685.0 130:1205.0…	C00117	77982	KTVPXOYAKDPRHY-SOOFDHNKSA-N	0.000243508	0.00204373	1.2772	0.352988		2606	521	917	581	903	695	815	1279	740	2340	751	1092	1072	1285	637	666	1002	855	872	993	882	516	942	618	652	1167	1099	993	746	2673	729	1384	1330	1329	1489	920	1534	1085	1219
lauric acid	547502	85:342.0 86:98.0 88:30.0 89:205.0 93:49.0 94:6.0 95:662.0 97:354.0 98:479.0 99:274.0 100:72.0 101:161.0 105:249.0 107:90.0 109:121.0 111:65.0 116:873.0 117:11102.0 118:927.0 119:303.0 123:45.0 124:2.0 126:49.0 129:4901.0 130:247.0 131:1786.0 132:3308.0 133:11.0 139:49.0 140:19.0 143:323.0 145:1169.0 146:72.0 150:2.0 157:204.0 158:169.0 159:87.0 169:29.0 171:502.0 172:17.0 173:35.0 181:25.0 182:31…	C02679	3893	POULHZVOKOAJMA-UHFFFAOYSA-N	0.229968	0.423863	1.02938	0.0417769		8165	47297	1625	26147	34972	29112	31016	20097	48206	57863	62584	21383	18481	34531	11564	12371	19248	19928	392082	22923	31535	40938	20767	17299	37770	11578	23390	20135	49455	9910	44622	16972	25807	38384	13156	39490	15983	44397	21885
ethanolamine	345561	85:3494.0 86:349830.0 87:24684.0 88:14584.0 93:76.0 94:143.0 98:1906.0 99:3121.0 100:329459.0 101:15151.0 102:17770.0 108:323.0 112:625.0 113:5111.0 114:31141.0 115:6096.0 116:8410.0 119:1690.0 120:184.0 121:830.0 123:609.0 124:434.0 126:501.0 128:344.0 130:37054.0 131:18659.0 132:8571.0 133:24132.0 134:3552.0 135:213.0 137:843.0 138:128.0 140:30.0 141:282.0 142:868.0 143:818.0 144:7582.0 145:117…	C00189	700	HZAXFHJVJLSVMW-UHFFFAOYSA-N	0.374112	0.600111	1.12529	0.170302		136846	1899432	441746	707408	1559245	1179947	763872	1038250	1762784	173333	1665069	1164643	788982	1381027	1200745	116265	993439	989933	142686	1330299	893865	1204032	651353	1339163	1231321	1843969	957393	1782242	1034369	110579	1460312	204227	310646	79315	123889	1214280	929235	1558047	939902
fructose	584612	85:35.0 86:38.0 89:484.0 90:12.0 91:42.0 92:19.0 93:42.0 99:1.0 100:115.0 101:27.0 102:31.0 103:424.0 104:16.0 105:62.0 106:21.0 107:9.0 113:2.0 115:44.0 116:12.0 117:4625.0 118:363.0 119:149.0 120:2.0 124:1.0 126:23.0 127:58.0 129:205.0 130:139.0 131:393.0 132:19.0 133:248.0 134:82.0 135:11.0 137:1.0 138:7.0 140:5.0 142:6.0 147:740.0 148:170.0 149:69.0 150:2.0 152:2.0 154:4.0 158:7.0 159:7.0 160…	C01019	94270	PNNNRSAQSRJVSB-DPYQTVNSSA-N	0.826354	0.918171	0.658635	-0.602448		2050	2324	3172	1818	5208	1844	2712	3720	2751	4329	1828	1998	2743	2292	1006	1051	1511	3826	2367	3413	2488	5199	1381	1531	5944	3199	2171	3426	18436	9811	2543	4147	2784	2607	3312	6440	2476	2241	1720
benzyl alcohol	281322	85:355.0 87:17.0 89:148.0 90:68.0 91:2918.0 92:258.0 93:18.0 95:12.0 96:1.0 99:7.0 100:27.0 103:17.0 104:25.0 105:86.0 106:17.0 107:34.0 108:4.0 110:11.0 112:54.0 113:18.0 114:7.0 115:13.0 116:5.0 117:153.0 118:24.0 119:69.0 120:9.0 121:5.0 122:6.0 123:5.0 124:8.0 126:22.0 128:4.0 130:22.0 131:54.0 132:29.0 133:53.0 134:36.0 135:1411.0 136:177.0 137:39.0 140:1.0 141:1.0 143:3.0 144:1.0 145:8.0 14…	C00556	244	WVDDGKGOMKODPV-UHFFFAOYSA-N	0.516394	0.724493	1.01105	0.0158551		1455	24655	1737	6976	17868	11915	8099	8371	18488	4687	14992	8570	8382	15260	9942	781	9960	11196	3403	10304	12446	12744	7212	12517	13946	19719	11503	13383	10482	1775	18230	2512	1612	3909	2300	16448	8612	20484	12071
glutamic acid	527101	85:357.0 86:526.0 87:203.0 88:137.0 91:2.0 95:16.0 96:64.0 98:361.0 99:127.0 100:1856.0 101:834.0 102:139.0 106:42.0 110:308.0 112:138.0 113:259.0 114:407.0 115:392.0 116:128.0 117:786.0 119:204.0 126:14.0 128:6367.0 129:1190.0 130:1088.0 131:692.0 132:559.0 133:968.0 134:416.0 135:125.0 139:47.0 140:569.0 141:18.0 142:90.0 143:123.0 144:284.0 147:4706.0 148:711.0 149:648.0 150:2.0 151:28.0 156:3…	C00025	33032	WHUUTDBJXJRKMK-VKHMYHEASA-N	2.90822e-10	2.03166e-08	1.68462	0.75242		468242	135330	396888	283116	132703	164497	159737	258083	74308	436853	110396	339120	197458	195005	223103	188885	445170	190037	196739	384698	163546	170882	233663	149294	135466	161414	209119	498850	229257	419009	162092	278379	111153	258466	209862	362917	476050	212498	384708
2-oxogluconic acid NIST	542152	85:3577.0 86:1819.0 87:4277.0 88:2167.0 89:13923.0 90:601.0 91:1818.0 93:1020.0 94:2196.0 95:474.0 97:531.0 98:1300.0 99:2124.0 100:5704.0 101:14351.0 102:2176.0 103:88060.0 104:9019.0 105:5728.0 107:459.0 109:154.0 110:2496.0 111:981.0 112:397.0 113:2134.0 114:2589.0 115:4458.0 116:6302.0 117:57432.0 118:6883.0 119:5261.0 120:263.0 121:368.0 122:147.0 123:19.0 124:611.0 125:505.0 126:1244.0 127:…	C00629	3035456	VBUYCZFBVCCYFD-JJYYJPOSSA-N	0.732048	0.868845	0.824449	-0.278497		130	363	339	161	494	245	153	457	1186	685	785	230	89	436	208	64	176	386	169	224	198	247	223	251	316	137	320	330	179	179	404	214	771	862	965	262	110	214	189
isoleucine	358730	85:365.0 86:680.0 87:207.0 90:614.0 91:4164.0 92:293.0 93:348.0 95:76.0 98:294.0 99:1126.0 100:5164.0 102:380.0 103:338.0 107:32429.0 108:838.0 110:14506.0 112:293.0 114:573.0 117:200.0 118:3163.0 119:280.0 120:172.0 123:59.0 126:1175.0 127:4749.0 128:302.0 130:17288.0 132:1712.0 134:35698.0 135:5006.0 136:4456.0 142:88.0 143:1357.0 146:15.0 157:70.0 158:17959.0 159:2375.0 160:827.0 161:89.0 169:…	C00407	6306	AGPKZVBTJJNPAG-WHFBIAKZSA-N	0.0016543	0.010651	1.1442	0.194342		132011	60357	177191	116187	73791	118486	125042	135070	62174	152794	75804	132609	275066	65267	93714	61962	147432	118693	76829	176966	155336	97053	90133	72481	85294	85740	70026	180378	149287	102295	81965	147299	83313	99417	106624	174938	187483	98634	122338
mannitol	665530	85:36770.0 86:311517.0 87:35013.0 88:89513.0 89:38308.0 90:9907.0 91:5061.0 92:2319.0 93:4622.0 94:10270.0 95:6324.0 96:8492.0 97:16544.0 98:31849.0 99:25055.0 100:340682.0 101:57020.0 102:77756.0 103:194744.0 104:19914.0 105:13032.0 106:2695.0 107:4240.0 108:3305.0 109:4340.0 110:17200.0 111:11127.0 112:62436.0 113:23761.0 114:46842.0 115:48059.0 116:30372.0 117:121945.0 118:18499.0 119:17612.0 …	C00392	6251	FBPFZTCFMRRESA-KVTDHHQDSA-N	0.0778593	0.186156	2.28509	1.19225		13860	8087	24482	14246	7633	3012	3220	6920	11793	43117	2869	5033	5201	5337	6229	1959	5416	4067	4775	3553	2637	5052	2192	1315	1560	2364	5148	5895	4274	13743	3738	5787	4022	3209	4617	5037	3760	3682	7598
glyceric acid	379389	85:3679.0 86:2038.0 87:2989.0 88:215.0 89:3652.0 90:2560.0 93:29.0 95:358.0 98:232.0 99:18057.0 100:4569.0 101:8982.0 102:22351.0 103:25147.0 104:2414.0 105:2577.0 106:500.0 107:437.0 108:95.0 109:24.0 110:1132.0 111:1041.0 113:2091.0 114:1866.0 115:3139.0 116:2445.0 117:20238.0 118:1529.0 119:2647.0 120:58.0 121:176.0 124:49.0 126:89.0 127:612.0 128:163.0 129:259.0 130:10299.0 131:11053.0 132:58…	C00258	439194	RBNPOMFGQQGHHO-UWTATZPHSA-N	0.00255293	0.0142842	0.782021	-0.35472		4966	7661	16853	13440	14736	27457	12788	17130	15116	15471	24874	14199	16100	24733	24434	6643	17869	39594	11619	25052	12313	25701	15346	18862	12177	16493	12539	22999	14747	5489	12833	8852	11288	5354	7610	11418	7713	9503	17330
cysteine	497030	85:37.0 86:181.0 89:98.0 90:57.0 91:109.0 99:18.0 100:4562.0 101:514.0 107:133.0 110:11.0 112:23.0 114:181.0 115:304.0 116:1240.0 118:30.0 125:3.0 130:241.0 132:1447.0 133:229.0 134:193.0 144:26.0 146:367.0 147:805.0 158:12.0 160:18.0 174:60.0 188:3.0 194:23.0 203:73.0 204:370.0 205:84.0 206:32.0 218:5496.0 219:1126.0 220:6304.0 221:1228.0 222:822.0 223:56.0 224:3.0 232:154.0 254:85.0 269:5.0 292…	C00097	594	XUJNEKJLAYXESH-UHFFFAOYSA-N	0.133671	0.282997	1.32726	0.408452		27197	2128	125295	29465	6013	5622	7330	8960	5124	23132	5487	12117	2660	3400	11758	8052	25346	6487	15923	12047	8446	15555	13332	11170	4292	1406	4343	6712	3913	51168	9222	24675	9539	23474	12980	14916	21427	4172	8072
adipic acid	473092	85:373.0 86:189.0 87:131.0 91:9.0 94:26.0 96:226.0 97:43.0 98:523.0 99:623.0 101:512.0 103:958.0 104:233.0 106:8.0 111:11138.0 116:1663.0 117:2243.0 118:81.0 119:41.0 120:88.0 121:39.0 124:16.0 125:28.0 126:33.0 129:1775.0 130:152.0 132:84.0 133:658.0 137:25.0 138:23.0 139:30.0 141:4354.0 142:480.0 143:572.0 144:296.0 145:188.0 146:344.0 147:4074.0 148:1344.0 149:1435.0 150:85.0 151:12.0 154:10.0…	C06104	196	WNLRTRBMVRJNCN-UHFFFAOYSA-N	0.23721	0.433417	1.42047	0.506363		1875	37309	2989	5101	6961	6698	4311	9957	10856	7521	14148	4317	6776	9475	5243	2679	7115	4186	4561	11729	7679	6179	3535	5474	9197	8319	6889	8540	5162	5108	12097	3201	5012	7698	7806	5586	11716	7078	5410
citric acid	617288	85:3849.0 86:1455.0 87:4550.0 88:3181.0 89:2937.0 90:601.0 93:7393.0 94:929.0 95:8198.0 96:1942.0 97:7881.0 98:2221.0 99:22430.0 100:2888.0 101:7709.0 102:2368.0 103:11569.0 104:1985.0 105:3723.0 106:497.0 107:518.0 108:559.0 109:497.0 110:387.0 111:12750.0 112:1419.0 113:4118.0 114:1717.0 115:26745.0 116:11367.0 117:22210.0 118:2897.0 119:6345.0 120:845.0 121:1616.0 122:223.0 123:658.0 124:310.0…	C00158	311	KRKNYBCHXYNGOX-UHFFFAOYSA-N	0.000485637	0.00376991	1.3014	0.380061		30605	11441	21906	40139	35047	26498	29865	8139	47167	52694	24455	56315	21545	39696	72426	37566	32873	30390	65949	48346	33461	35357	25096	17419	26535	21956	32325	29869	11251	35491	35697	16324	21042	69676	34550	21597	37911	50814	75374
alpha-keto glutaric acid	507734	85:391.0 86:157.0 87:197.0 88:83.0 89:3128.0 90:249.0 91:359.0 92:18.0 93:33.0 94:2.0 95:43.0 96:9.0 97:842.0 98:144.0 99:219.0 100:122.0 101:471.0 102:91.0 103:908.0 104:48.0 105:69.0 108:3.0 109:9.0 110:31.0 111:395.0 112:805.0 113:115.0 114:22.0 115:301.0 116:23.0 119:30.0 124:1.0 125:68.0 126:385.0 127:113.0 128:97.0 129:209.0 130:28.0 131:109.0 132:19.0 133:322.0 134:31.0 135:11.0 137:1.0 13…	C00026	51	KPGXRSRHYNQIFN-UHFFFAOYSA-N	1.22398e-05	0.000230108	1.77687	0.829342		824	824	503	449	815	1069	479	1192	793	2231	391	2269	1151	447	1939	293	414	360	914	523	248	250	622	503	237	488	375	461	172	608	349	84	613	626	431	494	762	703	496
arachidonic acid	834339	85:397.0 86:104.0 87:64.0 89:105.0 90:43.0 91:4416.0 92:1216.0 93:2782.0 94:1158.0 95:941.0 96:496.0 97:213.0 98:69.0 99:155.0 100:26.0 101:139.0 102:52.0 103:160.0 104:234.0 105:1843.0 106:1764.0 107:979.0 108:197.0 109:348.0 110:119.0 111:47.0 112:6.0 113:53.0 114:46.0 115:358.0 116:598.0 117:2905.0 118:489.0 119:1172.0 120:880.0 121:800.0 122:154.0 123:154.0 124:66.0 125:11.0 128:134.0 129:150…	C00219	444899	YZXBAPSDXZZRGB-DOFZRALJSA-N	0.00010264	0.00105314	1.39837	0.483746		7325	5065	13633	12104	2703	13522	6817	15876	7457	14502	11503	13455	13133	10759	19345	10372	23659	21385	10566	22337	8094	11280	13009	17899	12813	13665	11633	14986	8362	16627	2384	12740	7080	12571	13628	9336	14080	14298	14688
sucrose	915457	85:3981.0 86:293.0 87:3599.0 88:1888.0 89:7902.0 90:405.0 94:202.0 95:878.0 97:2349.0 98:493.0 99:5155.0 100:380.0 101:12258.0 102:5648.0 103:153839.0 104:14863.0 105:7036.0 106:10.0 109:9388.0 111:4562.0 112:656.0 113:7191.0 114:1690.0 115:5383.0 116:5453.0 117:36010.0 118:3629.0 119:4634.0 120:416.0 121:320.0 122:119.0 123:219.0 124:144.0 125:1440.0 127:2918.0 128:1313.0 129:118534.0 130:12850.…	C00089	5988	CZMRCDWAGMRECN-UGDNZRGBSA-N	0.640167	0.822073	0.854882	-0.226203		1308	2754	1343	1255	2622	2239	1537	3027	2879	2088	1469	1155	4789	1133	646	681	992	1049	848	600	2006	861	1143	1577	2065	2620	1282	1810	1647	1288	3395	1087	2672	2296	1979	1802	2220	1742	1611
O-acetylserine	354353	85:4.0 86:529.0 87:812.0 88:5181.0 89:556.0 90:273.0 91:350.0 92:6.0 93:81.0 98:9.0 99:194.0 100:1519.0 101:489.0 102:14304.0 103:801.0 104:74.0 107:660.0 108:196.0 110:269.0 111:33.0 112:1.0 113:42.0 114:50.0 115:4.0 116:2535.0 117:1059.0 118:293.0 120:9.0 128:37.0 130:4419.0 131:649.0 132:345.0 133:4.0 134:593.0 140:15.0 142:82.0 143:30.0 144:6030.0 145:697.0 146:3319.0 147:18.0 148:59.0 159:43…	C00979	99478	VZXPDPZARILFQX-BYPYZUCNSA-N	0.75687	0.877986	1.23969	0.309983		405	543	619	557	839	1131	1174	1107	1148	419	1411	552	1064	911	956	367	3135	566	795	2509	855	1220	721	1083	1186	1299	791	2724	303	509	1407	955	588	1529	902	1046	1145	807	958
myristic acid	634543	85:416.0 86:210.0 87:140.0 88:111.0 89:675.0 90:120.0 92:132.0 93:183.0 94:22.0 95:657.0 96:62.0 97:455.0 98:384.0 99:309.0 100:253.0 101:342.0 102:103.0 103:393.0 104:2.0 105:426.0 106:30.0 107:104.0 108:4.0 109:155.0 110:23.0 111:174.0 112:80.0 113:55.0 114:42.0 115:56.0 116:921.0 117:10900.0 118:1035.0 119:428.0 120:34.0 121:45.0 122:6.0 123:38.0 124:10.0 125:32.0 126:31.0 128:28.0 129:4523.0 …	C06424	11005	TUNFSRHWOTWDNC-UHFFFAOYSA-N	0.114872	0.252149	1.04691	0.0661372		3973	8125	6802	3588	6967	7880	5365	6811	14149	8712	18042	6234	5054	6364	7897	4420	5524	6215	8591	7989	7251	6676	4061	6009	6268	7437	5502	6078	4750	5465	7272	4914	10517	9744	8844	5484	6620	10533	5739
phthalic acid	567311	85:417.0 86:228.0 87:271.0 88:133.0 89:1171.0 90:450.0 91:2732.0 92:441.0 93:1781.0 94:97.0 95:1112.0 96:70.0 97:819.0 98:48.0 99:69.0 101:83.0 102:108.0 103:1117.0 104:1188.0 105:2546.0 106:489.0 107:150.0 108:15.0 109:393.0 110:107.0 111:298.0 113:39.0 114:5.0 115:549.0 116:305.0 117:1729.0 118:341.0 119:2410.0 120:262.0 121:687.0 122:95.0 123:186.0 126:358.0 127:76.0 129:732.0 130:36.0 131:864…	C01606	1017	XNGIFLGASWRNHJ-UHFFFAOYSA-N	0.0515652	0.141241	1.08178	0.113407		8076	1502	9943	4167	8453	6744	6158	7674	2789	6075	10502	6331	6175	10768	4785	3692	4771	6646	6171	7028	8944	6534	8191	6711	5723	2153	7938	10178	17728	7939	2244	7369	8004	7857	6502	9832	7051	8836	8882
inosine	897806	85:426.0 86:163.0 87:187.0 88:66.0 89:515.0 90:30.0 91:387.0 92:60.0 93:224.0 94:76.0 95:145.0 96:52.0 97:260.0 98:95.0 99:329.0 100:185.0 101:792.0 102:143.0 103:4633.0 104:459.0 105:402.0 106:119.0 107:85.0 108:106.0 109:45.0 110:311.0 111:379.0 112:73.0 113:316.0 114:66.0 115:752.0 116:407.0 117:1128.0 118:144.0 119:328.0 120:63.0 121:27.0 122:14.0 123:54.0 124:86.0 125:84.0 126:56.0 127:160.0…	C00294	6021	UGQMRVRMYYASKQ-KQYNXXCUSA-N	0.152696	0.308014	1.1085	0.148606		67347	80210	164332	82372	24580	98695	42071	94148	49969	81132	54546	87629	114295	105742	92900	82389	159379	105814	52751	157973	56348	69969	35123	79218	99902	81804	47724	122269	99321	91253	36263	191843	105189	143653	129658	115477	59405	51162	122185
cytidine-5-diphosphate	861380	85:43.0 86:41.0 87:58.0 88:3.0 89:197.0 90:17.0 92:18.0 93:2.0 95:18.0 96:22.0 97:63.0 99:390.0 100:98.0 101:229.0 102:37.0 103:1297.0 104:91.0 105:32.0 107:3.0 110:3.0 111:25.0 112:24.0 113:147.0 114:9.0 115:260.0 116:62.0 117:176.0 119:5.0 121:4.0 124:10.0 125:11.0 126:51.0 127:43.0 128:5.0 129:487.0 130:65.0 131:180.0 132:3.0 133:431.0 134:54.0 135:9.0 136:1.0 137:11.0 138:22.0 140:44.0 141:16…	C00112	290	ZWIADYZPOWUWEW-UHFFFAOYSA-N	0.219402	0.409202	1.04976	0.0700554		5979	15263	12119	3240	3913	9516	7831	18022	7376	10661	11994	7952	12581	20371	17775	14635	14575	14327	19166	17915	7675	13175	9997	12267	21267	10485	4935	13956	11508	21113	1536	21483	19726	25610	12037	10447	17574	12944	24729
inositol myo	733355	85:435.0 87:1185.0 88:211.0 89:326.0 90:28.0 91:55.0 94:8.0 95:114.0 96:33.0 97:42.0 98:96.0 99:550.0 101:1092.0 102:455.0 103:5837.0 104:643.0 105:2796.0 106:175.0 107:216.0 108:55.0 109:182.0 110:91.0 111:373.0 112:117.0 113:442.0 114:21.0 115:527.0 116:699.0 117:943.0 118:115.0 119:330.0 121:46.0 125:71.0 126:129.0 127:352.0 128:86.0 129:7212.0 130:825.0 131:2444.0 132:596.0 133:5939.0 134:957…	C00137	892	CDAISMWEOUEBRE-GPIVLXJGSA-N	0.0284716	0.0904164	1.16079	0.215107		362896	261443	477732	274955	491991	319393	421730	540814	422779	390377	374293	550163	524823	653870	332853	237923	383496	403524	602971	501651	461212	239247	467489	318475	284914	594323	578135	510462	203520	555398	388745	443714	428251	643678	460777	475414	446858	564579	654184
behenic acid	919675	85:443.0 86:84.0 87:239.0 88:45.0 89:113.0 90:5.0 91:86.0 92:19.0 93:75.0 94:6.0 95:310.0 96:111.0 97:661.0 98:211.0 99:150.0 100:28.0 101:378.0 102:25.0 103:1615.0 104:96.0 105:114.0 106:5.0 107:39.0 109:98.0 110:13.0 111:239.0 112:35.0 113:56.0 114:9.0 115:109.0 116:344.0 117:3631.0 118:306.0 119:133.0 121:48.0 122:2.0 123:33.0 124:12.0 125:74.0 126:7.0 127:25.0 129:1845.0 130:580.0 131:757.0 1…	C08281	8215	UKMSUNONTOPOIO-UHFFFAOYSA-N	0.0185351	0.0661783	1.19166	0.252969		2185	3920	3626	1837	2868	2615	2077	6233	8939	3342	5978	3092	2373	2475	3621	1731	3153	2668	3280	5770	3661	2839	2157	2092	3889	5062	2313	3560	3454	1693	5071	2891	3613	4075	3443	3439	5383	3315	2603
guanosine	955831	85:4455.0 86:2609.0 87:3380.0 88:1090.0 89:7951.0 90:725.0 91:1013.0 92:830.0 93:856.0 94:671.0 95:1724.0 96:676.0 97:4092.0 98:1997.0 99:11528.0 100:6067.0 101:10286.0 102:2516.0 103:71337.0 104:7082.0 105:3965.0 106:503.0 107:846.0 108:420.0 109:699.0 110:1245.0 111:4203.0 112:1131.0 113:4345.0 114:1013.0 115:16073.0 116:5012.0 117:14447.0 118:2026.0 119:2701.0 120:488.0 121:507.0 122:403.0 123…	C00387	6802	NYHBQMYGNKIUIF-UUOKFMHZSA-N	0.0310136	0.097176	1.21484	0.280766		4301	6630	14322	3793	1627	6495	2391	8130	2096	3397	4155	6809	6916	5990	5087	4357	11318	5300	3568	14544	4506	5085	1348	5593	6403	4429	2459	8666	4223	5696	1851	16840	6139	13510	8985	5414	6530	5504	9620
oxalic acid	261697	85:46.0 86:22.0 88:136.0 92:16.0 93:75.0 95:76.0 96:27.0 99:30.0 101:161.0 102:1062.0 103:1157.0 104:182.0 105:350.0 106:26.0 107:33.0 108:1.0 110:19.0 111:51.0 113:83.0 115:379.0 116:200.0 117:950.0 118:137.0 119:146.0 120:18.0 121:11.0 123:16.0 125:4.0 126:31.0 130:13.0 131:1999.0 132:275.0 133:2566.0 134:300.0 135:185.0 136:9.0 137:12.0 138:54.0 139:4.0 142:7.0 145:2.0 147:35985.0 148:5708.0 1…	C00209	971	MUBZPKHOEPUJKR-UHFFFAOYSA-N	0.0953346	0.219643	0.848334	-0.237296		97136	101981	105873	87449	170108	521420	235284	208620	129451	217109	154255	308407	175125	283130	209585	96292	174278	297891	230782	315470	284573	295136	184882	245544	222006	189715	156457	304495	146181	47009	230853	111171	87326	135086	97958	310036	178808	141239	363296
arachidic acid	856203	85:46.0 89:5.0 91:3.0 92:1.0 95:36.0 97:26.0 98:40.0 99:11.0 100:6.0 101:3.0 103:1.0 107:4.0 108:5.0 109:10.0 111:46.0 112:6.0 113:3.0 116:52.0 117:721.0 118:35.0 119:2.0 120:4.0 125:2.0 127:2.0 129:340.0 130:17.0 131:102.0 132:283.0 133:22.0 140:1.0 143:11.0 145:165.0 146:2.0 148:3.0 149:4.0 152:6.0 155:3.0 157:6.0 159:1.0 163:5.0 165:3.0 166:4.0 167:2.0 171:5.0 172:5.0 173:1.0 175:3.0 176:8.0 1…	C06425	10467	VKOBVWXKNCXXDE-UHFFFAOYSA-N	0.00595127	0.027971	1.15612	0.209296		5651	13284	8109	5320	9901	8465	8631	9796	11191	9633	11343	6874	7224	8632	9423	7646	7057	7299	13336	8085	9230	10838	5892	8100	9326	10852	8050	9521	5737	7537	11350	10924	16928	15449	16821	9474	7786	7020	8377
levoglucosan	569799	85:466.0 86:80.0 87:101.0 88:30.0 89:186.0 90:11.0 91:69.0 93:36.0 94:26.0 95:59.0 96:110.0 97:529.0 98:179.0 99:235.0 100:83.0 101:784.0 102:50.0 103:1304.0 104:116.0 105:98.0 107:28.0 108:28.0 109:81.0 110:142.0 111:297.0 112:66.0 113:414.0 114:113.0 115:233.0 116:440.0 117:659.0 118:70.0 119:141.0 120:15.0 121:11.0 122:8.0 123:8.0 124:34.0 125:62.0 127:232.0 128:50.0 129:1083.0 130:160.0 131:4…	n/a	2724705	TWNIBLMWSKIRAT-VFUOTHLCSA-N	0.168584	0.330145	1.10181	0.139875		1732	6373	1218	1309	4802	4630	2582	2788	5316	2087	4319	3392	2342	3918	5280	1341	2601	2980	1313	3100	3064	2495	2392	3020	3817	5377	4025	5282	10588	2218	4022	1277	2225	2678	2110	5664	11285	2636	3802
3-hydroxybutanoic acid	278651	85:4685.0 86:2140.0 87:2432.0 88:1906.0 89:1713.0 90:818.0 94:6509.0 95:1977.0 96:343.0 97:582.0 98:972.0 99:6058.0 100:13.0 101:5789.0 102:1585.0 103:41828.0 104:3656.0 105:3410.0 107:3911.0 109:2903.0 110:448.0 112:53.0 113:1224.0 114:63.0 115:15601.0 116:2310.0 117:9114.0 118:1452.0 119:2230.0 120:226.0 122:65.0 123:84.0 126:19.0 128:242.0 129:2576.0 130:19249.0 131:10624.0 132:2367.0 133:2390…	C01089	92135	WHBMMWSBFZVSSR-GSVOUGTGSA-N	0.785882	0.892184	1.07742	0.107583		33373	20503	11804	15693	34613	9274	19311	29139	34407	43180	30088	51966	7881	28244	19843	16221	21604	19731	15470	34416	28219	19146	35249	18119	30608	27813	13266	54243	22098	14957	26766	4277	15202	20157	23452	78651	34719	26338	3251
phosphoethanolamine	604454	85:49.0 86:906.0 87:125.0 88:9.0 89:44.0 90:10.0 91:10.0 92:46.0 93:8.0 96:1.0 97:1.0 98:2.0 99:6.0 100:2798.0 101:243.0 102:104.0 103:48.0 104:16.0 105:4.0 106:6.0 107:56.0 108:2.0 110:18.0 112:3.0 113:28.0 114:1229.0 115:718.0 116:154.0 117:103.0 118:25.0 119:43.0 121:28.0 122:1.0 123:2.0 126:3.0 127:3.0 128:3.0 130:400.0 131:184.0 132:25.0 133:603.0 134:41.0 135:195.0 136:12.0 137:59.0 140:1.0…	C00346	1015	SUHOOTKUPISOBE-UHFFFAOYSA-N	0.00617854	0.0287516	1.34758	0.430367		133211	78460	351266	102972	232687	481691	197381	231347	164819	182675	178972	389855	552928	37704	263109	257457	460180	427348	286416	343891	45750	110563	209931	147649	337085	190734	218316	161686	315614	19476	88864	701445	133145	174601	135529	239143	292008	90462	131925
heptadecanoic acid	738392	85:505.0 86:968.0 87:125.0 89:137.0 90:1.0 93:452.0 94:113.0 95:1366.0 97:1079.0 98:773.0 99:370.0 104:51.0 105:155.0 109:505.0 111:501.0 112:146.0 116:1014.0 117:23234.0 118:2007.0 119:446.0 121:58.0 123:65.0 124:28.0 125:17.0 127:7.0 129:9697.0 130:1614.0 131:2535.0 132:7841.0 133:767.0 139:16.0 140:45.0 141:99.0 142:17.0 143:584.0 145:4506.0 146:245.0 147:411.0 154:7.0 155:77.0 158:112.0 159:3…	n/a	10465	KEMQGTRYUADPNZ-UHFFFAOYSA-N	0.0585728	0.155532	1.087	0.120354		5528	16707	10870	6385	13226	11863	11051	11713	20536	11020	20799	10555	10719	13381	13208	8283	6698	9285	14690	11065	11672	12647	6846	9783	11111	15124	10290	11454	8847	7254	13162	12535	18388	15158	17801	16789	9536	11418	9220
threonic acid	494205	85:510.0 86:97.0 87:712.0 89:932.0 90:5.0 98:85.0 99:303.0 100:1556.0 101:1103.0 102:7955.0 103:7743.0 104:561.0 105:407.0 109:288.0 110:103.0 111:105.0 113:6.0 114:51.0 115:330.0 116:372.0 117:10621.0 118:787.0 119:667.0 123:30.0 125:200.0 127:82.0 129:2175.0 130:5902.0 131:2678.0 132:713.0 133:3990.0 134:287.0 135:116.0 139:93.0 140:250.0 143:1250.0 144:68.0 146:90.0 147:31525.0 148:4551.0 149:…	C01620	439535	JPIJQSOTBSSVTP-STHAYSLISA-N	0.000205598	0.0017712	0.736884	-0.44049		20907	10766	38760	12627	14028	47973	25610	12852	19702	45022	22154	18447	22425	24987	22813	11193	12147	24629	10128	18987	29011	17973	20001	16823	11838	14036	10313	14483	19785	11424	16966	18500	19013	10534	8672	21113	12103	21020	22155
linoleic acid	777102	85:539.0 86:198.0 87:84.0 88:115.0 89:404.0 90:26.0 91:2027.0 92:324.0 93:2910.0 94:2158.0 95:4815.0 96:2863.0 97:1449.0 98:363.0 99:311.0 100:44.0 101:132.0 102:9.0 103:8.0 104:66.0 105:910.0 106:291.0 107:1535.0 108:1155.0 109:1950.0 110:1406.0 111:542.0 112:70.0 113:62.0 114:10.0 115:124.0 116:674.0 117:3883.0 118:441.0 119:654.0 120:263.0 121:1616.0 122:715.0 123:850.0 124:533.0 125:246.0 126…	C01595	5280450	OYHQOLUKZRVURQ-HZJYTTRNSA-N	0.84637	0.925102	1.03145	0.0446802		772	612	3704	1227	803	2653	1422	1546	2409	1449	4948	1245	1053	1356	4146	802	797	2328	3358	2303	2749	1151	1781	2948	1607	2756	1159	1283	2442	1184	1244	1867	2403	880	884	809	1721	1486	1337
ribulose-5-phosphate	735613	85:54.0 86:53.0 87:29.0 88:15.0 89:657.0 90:45.0 91:45.0 92:20.0 93:28.0 94:1.0 95:10.0 96:5.0 98:9.0 99:8.0 100:47.0 101:488.0 102:58.0 103:654.0 104:16.0 105:66.0 106:3.0 107:5.0 109:9.0 110:8.0 111:2.0 112:23.0 113:57.0 114:154.0 115:23.0 116:143.0 117:65.0 118:10.0 119:32.0 120:6.0 121:4.0 126:53.0 128:85.0 129:316.0 130:51.0 131:130.0 132:10.0 133:464.0 134:4.0 135:41.0 136:13.0 140:5.0 142:…	C00199	439184	FNZLKVNUWIIPSJ-UHNVWZDZSA-N	0.0374281	0.114522	1.4714	0.55719		1430	566	247	98	272	343	247	251	195	1781	205	327	351	198	488	382	687	247	1455	1238	236	200	255	134	314	226	327	332	1265	2483	236	1952	845	301	1574	281	456	261	278
octadecanol	754493	85:5474.0 86:1681.0 87:2209.0 88:746.0 89:18591.0 90:2009.0 91:8032.0 92:204.0 93:1040.0 95:3742.0 96:2122.0 97:16115.0 98:3178.0 99:1726.0 101:12143.0 102:1542.0 103:27449.0 105:847.0 109:1782.0 110:1217.0 111:7128.0 112:1233.0 113:2370.0 114:384.0 115:5977.0 116:1241.0 117:365.0 118:397.0 120:218.0 121:332.0 122:221.0 125:2162.0 127:1309.0 128:133.0 129:2586.0 131:1014.0 133:363.0 136:156.0 137…	D01924	8221	GLDOVTGHNKAZLK-UHFFFAOYSA-N	0.538497	0.737883	0.800751	-0.320574		938	1972	1345	1449	1191	2170	1185	1409	3720	1433	3555	1423	2031	1603	1133	1231	1209	1933	2347	3074	1820	1575	732	1075	1456	1110	1009	2546	1527	1915	1780	1453	2225	2307	1872	1336	1833	1786	1675
glucose	662738	85:552.0 86:1690.0 87:1130.0 88:1743.0 89:41868.0 90:3571.0 91:6702.0 92:2870.0 93:219.0 94:168.0 95:6.0 96:2024.0 97:2772.0 98:844.0 99:1276.0 100:12833.0 101:8147.0 102:6006.0 103:135643.0 104:11966.0 105:13295.0 106:1923.0 107:762.0 108:175.0 110:356.0 111:848.0 112:737.0 113:1159.0 114:3421.0 115:2473.0 116:3950.0 117:47476.0 118:4668.0 119:4912.0 120:709.0 121:315.0 122:123.0 123:56.0 124:11…	C00031	107526	GZCGUPFRVQAUEE-SLPGGIOYSA-N	0.00183055	0.0113205	0.627612	-0.672056		34110	50190	4323	11767	60800	25539	11573	23369	61629	144327	53299	38247	4083	130132	7360	12278	32925	46897	37448	20909	2216	34530	53454	26658	72230	45448	52202	59881	15139	55947	47570	13457	122937	8297	19613	11381	12989	99350	5232
lignoceric acid	977226	85:597.0 86:10.0 87:816.0 88:28.0 89:182.0 91:3.0 92:48.0 93:74.0 95:547.0 96:224.0 97:781.0 98:558.0 99:218.0 100:1.0 101:149.0 103:9.0 105:87.0 107:121.0 109:231.0 111:338.0 112:124.0 113:126.0 115:4.0 116:432.0 117:8380.0 118:785.0 119:342.0 120:77.0 121:102.0 122:1.0 123:53.0 125:147.0 127:59.0 128:16.0 129:4010.0 130:401.0 131:849.0 132:3931.0 133:742.0 134:95.0 135:11.0 139:1.0 141:10.0 142…	C08320	11197	QZZGJDVWLFXDLK-UHFFFAOYSA-N	0.0102595	0.0430532	1.21458	0.280454		1105	5433	1468	2354	2035	2682	2935	3822	5152	1886	4232	1465	1265	2776	2447	1223	2155	1825	2203	3700	2601	2334	1272	2151	3040	2478	2327	3163	2448	2067	3476	1594	1802	3174	1756	2717	3587	2165	2681
glutathione	761040	85:6.0 86:33.0 88:4.0 89:1.0 93:10.0 94:13.0 95:925.0 96:86.0 97:18.0 98:19.0 99:46.0 100:47.0 103:17.0 105:3.0 107:1148.0 108:139.0 109:77.0 110:8.0 111:5.0 114:4.0 116:43.0 117:42.0 119:3.0 121:3.0 122:12.0 123:16.0 124:7.0 128:4.0 129:139.0 130:16.0 133:23.0 135:258.0 136:62.0 138:1.0 139:2.0 140:5.0 141:1.0 142:29.0 143:99.0 144:15.0 145:35.0 146:3.0 147:29.0 148:66.0 149:24.0 150:1.0 152:3.0…	C00051	124886	RWSXRVCMGQZWBV-WDSKDSINSA-N	0.764679	0.878926	0.864545	-0.209988		1886	880	390	330	640	1801	916	1126	510	2863	314	1892	2006	562	295	1519	1750	608	603	1927	670	7097	538	1961	1367	384	1124	1508	2414	2389	1100	918	520	832	1268	1006	5026	2207	2256
uracil	385903	85:620.0 86:348.0 87:342.0 88:79.0 89:29.0 90:36.0 91:255.0 92:148.0 93:33.0 94:13.0 95:48.0 96:142.0 97:65.0 98:244.0 99:6557.0 100:1563.0 101:564.0 102:105.0 103:114.0 104:19.0 105:169.0 106:54.0 107:48.0 108:25.0 109:255.0 110:29.0 111:91.0 112:40.0 113:1310.0 114:131.0 115:108.0 116:39.0 117:196.0 118:52.0 119:32.0 120:22.0 121:6.0 122:1.0 123:5.0 124:10.0 125:8.0 126:1397.0 127:190.0 128:66.…	C00106	1174	ISAKRJDGNUQOIC-UHFFFAOYSA-N	7.96005e-10	4.67653e-08	1.76152	0.816818		29908	17690	209623	28215	14700	32259	41354	71131	47053	16116	18937	32791	85856	15380	50921	13532	68042	44198	23415	78722	47477	39481	16621	37493	23592	42804	14027	38228	54461	27907	8211	64773	18001	18167	30400	38648	85026	20631	34905
1-monostearin	959625	85:6330.0 86:711.0 87:915.0 88:990.0 89:2210.0 90:285.0 91:3.0 93:993.0 94:407.0 95:6596.0 96:705.0 97:6331.0 98:2075.0 99:2365.0 100:413.0 101:9553.0 102:1183.0 103:10389.0 104:1177.0 105:1061.0 106:102.0 107:681.0 108:86.0 109:3734.0 110:504.0 111:2825.0 112:511.0 113:1282.0 114:187.0 115:1230.0 116:6288.0 117:8205.0 118:1108.0 119:749.0 120:104.0 121:797.0 122:80.0 123:2158.0 124:196.0 125:824…	D01947	24699	VBICKXHEKHSIBG-UHFFFAOYSA-N	0.148042	0.30652	0.946047	-0.0800168		702	1381	910	905	1916	999	1011	1737	1860	1215	1283	835	1005	1440	980	916	1220	1278	1205	1511	1416	959	960	1478	999	1863	1177	1700	948	1160	1867	1038	1465	1718	1253	1159	1742	1098	1005
threitol	467314	85:64.0 87:55.0 88:18.0 89:326.0 90:8.0 91:65.0 92:7.0 93:590.0 95:158.0 99:56.0 101:1014.0 102:45.0 103:2102.0 104:169.0 105:112.0 110:13.0 111:1.0 113:2.0 115:101.0 116:377.0 117:1375.0 118:138.0 119:84.0 127:3.0 129:383.0 130:28.0 131:441.0 132:20.0 133:828.0 134:97.0 135:27.0 141:1.0 142:4.0 143:142.0 145:21.0 147:3667.0 148:502.0 149:315.0 151:1.0 171:1.0 175:76.0 177:24.0 180:1.0 189:420.0 …	C16884	169019	UNXHWFMMPAWVPI-QWWZWVQMSA-N	0.112298	0.250142	0.790859	-0.338508		865	713	696	764	642	777	1572	627	1170	4949	1472	491	693	982	1776	280	809	816	571	745	820	1141	795	763	715	720	899	1336	896	1575	7244	580	780	1222	538	863	918	875	1260
lyxitol	573587	85:649.0 86:59.0 87:142.0 88:75.0 89:607.0 95:25.0 97:25.0 99:247.0 100:57.0 101:550.0 102:92.0 103:6136.0 104:480.0 105:198.0 106:44.0 111:98.0 112:73.0 113:193.0 114:48.0 115:140.0 116:225.0 117:3144.0 118:289.0 119:258.0 120:15.0 127:102.0 129:2235.0 130:260.0 131:777.0 133:1341.0 134:87.0 135:42.0 141:89.0 143:195.0 144:16.0 145:61.0 147:6082.0 148:964.0 149:538.0 150:39.0 151:43.0 157:231.0 …	C00532	439255	HEBKCHPVOIAQTA-IMJSIDKUSA-N	0.00539853	0.0261377	0.667964	-0.582158		1394	2674	2685	1557	947	1707	7816	2232	1404	1091	937	4982	1337	1111	680	428	1896	919	2442	2370	2140	4977	824	981	987	1193	545	1798	3043	3063	5896	1767	1241	1235	1200	3509	1175	979	1789
hydroxycarbamate NIST	325357	85:670.0 86:1646.0 87:4413.0 88:509.0 89:1825.0 90:194.0 91:3279.0 92:1671.0 93:61.0 94:72.0 95:119.0 96:162.0 97:152.0 98:342.0 99:339.0 100:6634.0 101:951.0 102:725.0 103:1319.0 104:211.0 105:978.0 106:77.0 107:235.0 108:22.0 113:180.0 114:151.0 115:1512.0 116:649.0 117:1517.0 118:489.0 119:2687.0 120:314.0 121:105.0 122:32.0 124:65.0 126:30.0 127:81.0 129:309.0 130:557.0 131:2575.0 132:1511.0 …	n/a	16639161	DRAJWRKLRBNJRQ-UHFFFAOYSA-N	0.216338	0.405095	1.1088	0.149002		451	1120	1059	1682	437	341	496	506	1456	2596	1963	1230	1053	950	321	683	708	544	3377	1979	1135	611	509	1329	1139	657	574	1555	600	1026	2247	1629	1104	2198	2043	1179	822	1031	783
3-phosphoglycerate	609618	85:682.0 86:810.0 89:56.0 91:2.0 93:647.0 95:74.0 97:18.0 98:382.0 100:1692.0 101:6095.0 102:443.0 103:916.0 105:238.0 106:56.0 107:1413.0 109:19.0 111:240.0 113:359.0 114:20.0 115:456.0 116:976.0 117:2094.0 118:55.0 119:688.0 121:48.0 122:27.0 123:7.0 124:82.0 125:39.0 126:1063.0 127:127.0 129:595.0 131:626.0 133:4247.0 134:514.0 135:953.0 137:42.0 138:186.0 139:596.0 140:652.0 143:1421.0 144:25…	C00197	724	OSJPPGNTCRNQQC-UHFFFAOYSA-N	0.00665665	0.0300829	0.649438	-0.622736		4970	4697	1354	5267	6772	5262	1356	2061	4503	10537	4460	2461	4326	2645	4172	4687	4380	4713	17001	3331	3133	7916	1189	1122	17578	3717	5030	7925	8904	3290	3642	17970	6240	5980	8721	4601	1962	2811	3758
trans-4-hydroxyproline	460567	85:7.0 86:18.0 87:14.0 88:14.0 89:9.0 90:3.0 91:57.0 92:25.0 93:13.0 97:6.0 98:13.0 99:21.0 100:89.0 101:55.0 102:8.0 103:211.0 104:4.0 105:1.0 106:4.0 107:26.0 108:7.0 110:11.0 112:12.0 113:4.0 115:43.0 116:133.0 117:16.0 119:3.0 120:2.0 122:2.0 124:7.0 125:1.0 126:3.0 128:14.0 129:28.0 130:15.0 136:11.0 139:3.0 140:3.0 142:116.0 143:9.0 144:8.0 147:25.0 149:8.0 150:2.0 151:6.0 154:1.0 156:22.0 …	C01157	5810	PMMYEEVYMWASQN-DMTCNVIQSA-N	0.0484501	0.139703	1.15278	0.205123		2263	1903	974	741	1943	3500	2046	2912	1158	1873	980	4826	4885	1990	3310	1190	3482	1192	1083	2818	1923	633	1981	966	1540	3684	4035	15760	1316	1596	463	2732	447	2624	2634	3008	1150	2777	2811
tocopherol gamma	1026121	85:7.0 86:92.0 88:26.0 91:52.0 94:33.0 95:97.0 97:79.0 99:8.0 104:48.0 105:82.0 107:5.0 109:87.0 111:9.0 112:41.0 119:199.0 120:6.0 121:33.0 123:9.0 124:39.0 125:5.0 128:3.0 134:117.0 135:2.0 137:39.0 139:30.0 140:62.0 142:25.0 145:87.0 147:25.0 148:47.0 149:122.0 151:89.0 152:36.0 156:203.0 157:48.0 161:33.0 163:63.0 164:25.0 165:36.0 166:24.0 167:21.0 171:4.0 172:8.0 173:43.0 174:147.0 175:27.0…	C02483	92729	QUEDXNHFTDJVIY-DQCZWYHMSA-N	0.651944	0.825913	0.715052	-0.48388		487	833	1653	16955	973	2029	636	5210	4062	542	34680	960	666	1680	3266	532	826	1574	3156	1723	31406	2421	2120	12987	774	9198	1623	1310	774	7060	16607	1858	2171	1372	927	4870	1910	1294	9759
cytidine-5-monophosphate NIST	975265	85:70.0 86:30.0 87:34.0 88:5.0 89:92.0 90:9.0 92:8.0 93:78.0 94:53.0 95:126.0 96:70.0 97:174.0 98:48.0 99:384.0 100:55.0 101:247.0 102:39.0 103:182.0 104:9.0 105:45.0 106:18.0 107:100.0 108:20.0 109:106.0 110:107.0 111:60.0 112:16.0 113:189.0 114:34.0 115:147.0 116:88.0 117:123.0 118:11.0 119:71.0 120:26.0 121:72.0 122:30.0 123:47.0 124:74.0 125:39.0 126:144.0 127:128.0 128:37.0 129:669.0 130:138…	C00055	6131	IERHLVCPSMICTF-XVFCMESISA-N	6.75087e-06	0.000132205	2.00313	1.00226		20131	1263	31769	10586	3003	8040	33252	10477	2620	25572	813	18094	6407	5682	2986	12253	52998	18712	29623	40626	21544	5126	25766	5691	14799	3981	5018	17204	26047	45522	2472	13668	15982	2211	5016	21052	68059	2660	20272
stearic acid	787358	85:700.0 86:253.0 87:125.0 88:82.0 89:447.0 90:48.0 91:171.0 92:25.0 93:426.0 94:40.0 95:1020.0 96:117.0 97:1024.0 98:749.0 99:386.0 100:49.0 101:187.0 102:22.0 105:450.0 106:48.0 107:188.0 108:13.0 109:271.0 110:45.0 111:412.0 112:177.0 113:76.0 114:7.0 115:100.0 116:947.0 117:16820.0 118:1585.0 119:678.0 120:23.0 121:138.0 122:16.0 123:71.0 124:16.0 125:94.0 126:45.0 127:79.0 128:37.0 129:7299.…	C01530	5281	QIQXTHQIDYTFRH-UHFFFAOYSA-N	0.0769993	0.186156	1.07976	0.110715		368252	1077146	535492	382106	713217	625301	598908	641347	873275	606377	884622	405858	497014	510396	651047	494250	437251	528677	897818	545570	693719	779169	413586	585662	669424	768071	571922	651279	396434	425771	781297	669088	1255161	930745	1185110	720365	557439	661847	522314
benzoic acid	338714	85:701.0 86:636.0 87:586.0 88:414.0 89:113.0 91:38.0 92:14.0 97:60.0 99:7702.0 100:4008.0 101:494.0 102:282.0 103:277.0 105:16938.0 106:1164.0 107:167.0 108:19.0 110:1059.0 111:159.0 112:3.0 113:62.0 114:261.0 115:23.0 118:138.0 121:321.0 127:69.0 128:38.0 130:1601.0 134:748.0 135:11258.0 136:1602.0 137:152.0 141:175.0 147:3066.0 155:444.0 157:826.0 158:83.0 163:15.0 165:93.0 171:12118.0 172:2584…	C00180	243	WPYMKLBDIGXBTP-UHFFFAOYSA-N	0.396554	0.621268	1.10849	0.148592		9999	62289	11022	23570	57705	47163	24556	31664	72333	28602	40935	31698	40122	76767	36953	28448	44950	18195	31153	39613	24303	30809	22662	28589	45289	52333	42432	59185	18222	12584	45320	10462	32127	32105	29351	29576	37617	51648	48980
dehydroascorbate	633523	85:7136.0 86:3140.0 87:3259.0 88:1558.0 89:38002.0 90:4196.0 91:4194.0 92:819.0 94:467.0 96:179.0 97:3366.0 98:1797.0 99:6903.0 100:8653.0 101:16587.0 102:5993.0 103:10341.0 104:2338.0 105:1920.0 106:545.0 108:125.0 109:814.0 110:577.0 111:2030.0 112:1815.0 113:5257.0 114:1905.0 115:3874.0 116:7825.0 117:12940.0 118:1355.0 119:4739.0 120:605.0 121:290.0 122:87.0 123:703.0 124:155.0 125:834.0 126:…	C05422	835	SBJKKFFYIZUCET-UHFFFAOYSA-N	0.834347	0.920131	0.682126	-0.551891		11424	577	8564	334	1222	422	284	673	916	933	810	554	402	1090	222	1347	293	1108	478	674	286	722	357	426	530	420	476	710	2716	8865	524	21464	1887	7269	1334	376	535	480	284
abietic acid	861600	85:721.0 89:1187.0 90:76.0 91:35622.0 92:10273.0 93:18575.0 94:2289.0 95:7068.0 96:428.0 97:3428.0 98:508.0 99:1392.0 100:80.0 102:486.0 103:4522.0 104:2921.0 105:33107.0 106:3807.0 107:5220.0 108:1026.0 109:12482.0 111:745.0 112:236.0 113:411.0 114:129.0 115:10079.0 116:3250.0 117:17550.0 118:2373.0 119:9462.0 120:1887.0 121:12256.0 122:1698.0 123:7194.0 124:835.0 125:378.0 127:779.0 128:10157.0…	C06087	10569	RSWGJHLUYNHPMX-ONCXSQPRSA-N	0.823959	0.917679	0.939808	-0.0895624		892	1323	920	376	510	337	157	440	629	1182	536	278	374	365	9658	2244	4777	312	1670	509	375	8135	8305	783	3255	1237	407	2721	5891	1096	5330	13000	1843	1913	1763	961	4354	711	576
oxoproline	489576	85:7245.0 86:8074.0 87:5.0 88:23.0 89:304.0 90:14.0 91:303.0 92:114.0 93:147.0 94:689.0 95:204.0 96:660.0 97:526.0 98:2545.0 99:2632.0 100:5751.0 101:763.0 102:878.0 103:1200.0 104:248.0 105:766.0 106:112.0 107:335.0 108:489.0 109:147.0 110:1512.0 111:781.0 112:6768.0 113:2086.0 114:3261.0 115:1866.0 116:642.0 117:2207.0 118:568.0 119:635.0 120:78.0 121:105.0 122:876.0 123:104.0 124:250.0 125:122…	C01879	7405	ODHCTXKNWHHXJC-VKHMYHEASA-N	0.0410419	0.122685	1.13436	0.181879		1108824	661731	1113962	607700	738476	797882	763690	1703349	457809	979146	668358	1454128	731203	558516	1207030	584157	1228116	769914	565324	1651749	787244	570192	1053763	540272	570551	508057	860618	846674	1042145	1111361	341040	945609	759797	546136	744627	847001	1481453	576929	973242
conduritol beta epoxide	675911	85:75.0 87:993.0 88:52.0 89:83.0 90:1.0 91:55.0 92:138.0 95:4.0 97:57.0 98:92.0 99:54.0 100:62.0 101:145.0 102:13.0 103:1047.0 104:42.0 105:16.0 106:13.0 107:10.0 108:5.0 109:5.0 110:16.0 111:53.0 112:18.0 113:45.0 114:1.0 115:39.0 116:45.0 117:255.0 118:14.0 119:3.0 121:2.0 124:1.0 125:5.0 126:20.0 127:60.0 128:9.0 129:1240.0 130:163.0 131:447.0 133:952.0 134:105.0 135:36.0 137:1.0 138:3.0 140:1…	n/a	9989541	ZHMWOVGZCINIHW-SPHYCDKFSA-N	0.00441587	0.0220793	1.41543	0.501241		47984	11622	115297	17255	23099	21464	60970	15307	33175	19694	37139	51792	30118	37701	67358	11846	18393	44680	74453	106684	33596	25415	52439	17751	16941	36678	23788	35639	16078	82372	25558	45905	33894	37757	17859	39056	29951	35997	65379
succinic acid	370724	85:7562.0 86:6889.0 87:3755.0 88:1316.0 89:6707.0 90:2168.0 91:304.0 92:238.0 93:214.0 94:1341.0 95:788.0 96:2850.0 97:3058.0 98:15969.0 99:2754.0 100:2273.0 101:3914.0 102:2917.0 103:7196.0 104:1561.0 105:3165.0 106:446.0 108:614.0 109:925.0 110:111.0 111:659.0 112:1437.0 113:9309.0 115:11615.0 116:15293.0 117:10559.0 118:2717.0 119:2833.0 120:31.0 121:614.0 122:683.0 124:1992.0 125:1873.0 128:2…	C00042	1110	KDYFGRWQOYBRFD-UHFFFAOYSA-N	0.0002617	0.00215788	1.17352	0.230836		37555	11519	16355	21085	18251	28359	25476	14377	13353	19416	19107	27643	22781	8790	18389	13675	28613	22917	15358	20730	24891	15911	26683	16557	13902	16716	21475	35732	20037	25548	13937	8798	17474	10963	17285	25958	24456	10912	19413
Nacetyl-D-mannosamine	735289	85:76.0 87:1.0 89:468.0 97:4.0 100:79.0 101:18.0 103:1726.0 104:127.0 105:90.0 114:608.0 115:30.0 117:609.0 119:5.0 129:647.0 130:31.0 131:79.0 133:585.0 135:5.0 141:38.0 142:9.0 143:60.0 144:13.0 147:2236.0 148:239.0 149:208.0 157:868.0 158:82.0 159:27.0 160:2.0 163:11.0 169:17.0 170:1.0 172:62.0 173:111.0 189:123.0 190:36.0 191:217.0 201:45.0 202:14.0 204:195.0 205:2236.0 206:352.0 207:208.0 20…	C00645	65150	OVRNDRQMDRJTHS-ZTVVOAFPSA-N	0.000489286	0.00376991	1.44618	0.532247		207	280	452	237	381	341	208	301	274	340	338	320	117	245	121	123	563	888	299	358	293	380	272	168	270	386	363	418	231	689	230	211	295	333	280	347	205	306	336
glycerol beta phosphate	571748	85:789.0 86:343.0 87:465.0 99:680.0 100:891.0 101:4551.0 102:585.0 103:2704.0 104:121.0 108:26.0 112:90.0 113:822.0 114:512.0 115:737.0 116:169.0 119:260.0 124:298.0 126:4.0 127:232.0 128:890.0 129:5883.0 130:977.0 131:2485.0 132:96.0 133:3352.0 134:732.0 135:396.0 136:81.0 137:249.0 139:226.0 140:74.0 142:107.0 146:1.0 147:6743.0 148:1143.0 149:653.0 150:37.0 151:268.0 152:138.0 153:250.0 155:50…	C02979	2526	DHCLVCXQIBBOPH-UHFFFAOYSA-N	0.00458943	0.0227056	1.22196	0.289198		1016	557	6800	751	2227	2149	1963	1616	1957	1149	1558	1144	755	563	1154	821	3218	1420	1561	2148	2164	1241	1323	630	1617	1520	1494	1121	5830	1267	662	2805	1793	1852	1732	1941	1726	1031	1258
1,5-anhydroglucitol	634023	85:844.0 87:620.0 89:2169.0 90:64.0 93:77.0 95:35.0 97:791.0 99:752.0 100:92.0 101:5257.0 102:848.0 103:9487.0 104:939.0 105:621.0 108:174.0 110:95.0 111:602.0 112:58.0 113:1022.0 114:76.0 115:1276.0 116:2971.0 117:6730.0 118:1024.0 119:969.0 125:15.0 126:18.0 127:285.0 128:219.0 129:9409.0 130:1936.0 131:3227.0 132:334.0 133:6764.0 134:670.0 135:552.0 139:50.0 141:141.0 142:259.0 143:2343.0 144:…	C07326	64960	MPCAJMNYNOGXPB-SLPGGIOYSA-N	0.66828	0.834065	1.06061	0.084898		17574	18798	16915	15993	10641	23121	13010	34387	14247	34981	21154	21713	13078	21385	9913	6803	4150	21647	15909	17590	32613	14797	20107	9286	11248	9137	5739	16030	10706	25019	15844	28382	7924	27095	9658	25000	18039	26026	24175
dodecanol	508488	85:848.0 86:96.0 87:260.0 88:204.0 89:2162.0 90:175.0 91:343.0 94:34.0 95:202.0 97:2317.0 98:257.0 99:368.0 100:84.0 101:1119.0 102:69.0 103:2233.0 104:130.0 105:39.0 107:2.0 109:13.0 110:1185.0 111:1111.0 112:146.0 113:110.0 114:323.0 115:439.0 116:10.0 117:95.0 118:230.0 119:2.0 120:1.0 121:2.0 123:4.0 125:109.0 128:17.0 129:491.0 130:34.0 132:6.0 133:12.0 134:68.0 136:3.0 140:30.0 142:6.0 143:…	C02277	8193	LQZZUXJYWNFBMV-UHFFFAOYSA-N	0.823959	0.917679	1.08024	0.111357		959	5718	1626	1449	4412	2081	2116	4537	3523	1929	3324	1659	3449	2117	1297	1764	1906	1848	2042	2411	1767	1642	1728	2635	2985	3172	1872	2557	1418	2284	2928	1297	2711	2268	3033	1405	2130	2707	1554
2-aminoadipic acid	572700	85:864.0 86:878.0 87:624.0 88:261.0 89:926.0 90:176.0 91:6.0 94:25.0 96:235.0 97:3.0 98:936.0 99:564.0 100:4884.0 101:1366.0 102:334.0 103:4605.0 104:443.0 105:319.0 106:102.0 108:362.0 109:99.0 110:48.0 111:67.0 112:444.0 113:191.0 114:432.0 115:2603.0 116:1046.0 117:6551.0 118:885.0 119:443.0 120:68.0 121:5.0 123:7.0 126:97.0 127:108.0 128:6631.0 129:7354.0 130:1338.0 131:2214.0 132:783.0 133:2…	C00956	469	OYIFNHCXNCRBQI-UHFFFAOYSA-N	0.000825752	0.00579259	0.658104	-0.603612		5215	443	1092	829	177	1221	1295	1577	854	4255	783	11526	627	1406	1432	1545	2322	1035	853	1521	893	3019	1971	227	456	567	1283	2768	839	5224	1461	1089	1131	1073	2622	1925	916	1325	958
adenine	646737	85:870.0 86:713.0 90:37.0 93:127.0 94:74.0 95:153.0 96:466.0 98:161.0 99:961.0 100:905.0 101:137.0 102:173.0 104:30.0 108:10.0 109:1.0 110:325.0 111:610.0 112:116.0 114:70.0 115:36.0 116:59.0 122:207.0 123:217.0 124:722.0 125:295.0 130:155.0 135:130.0 136:108.0 137:221.0 138:238.0 139:124.0 140:177.0 141:47.0 142:343.0 147:589.0 149:505.0 152:118.0 153:193.0 154:95.0 155:57.0 156:490.0 157:123.0 …	C00147	190	GFFGJBXGBJISGV-UHFFFAOYSA-N	5.67972e-05	0.000667367	1.39688	0.482211		2287	1230	3768	1622	1428	2253	2549	1503	1966	1557	1343	2319	3767	1081	5617	1654	3044	1721	1383	3561	3233	1660	1248	1725	2417	1889	1445	2065	6033	2208	851	4244	1890	1922	2136	4876	4803	1949	1943
glycerol	344890	85:8925.0 87:15160.0 88:8565.0 89:31803.0 90:3606.0 91:8385.0 92:1023.0 93:2280.0 94:238.0 95:565.0 97:610.0 98:1574.0 99:2447.0 101:29908.0 103:133438.0 104:15808.0 105:21690.0 106:3363.0 107:7907.0 108:972.0 109:2043.0 110:373.0 111:428.0 113:3856.0 114:707.0 115:29065.0 116:12291.0 117:145987.0 118:16779.0 119:25492.0 120:3246.0 121:8952.0 122:1252.0 123:3741.0 124:211.0 126:733.0 127:1269.0 1…	C00116	753	PEDCQBHIVMGVHV-UHFFFAOYSA-N	0.476172	0.692882	0.863278	-0.212103		85074	190123	179848	133374	237569	176678	146576	183613	275379	126959	227089	179013	130909	226316	150824	74532	185736	232619	165288	157191	211634	161643	96988	255006	158691	229415	144134	178527	138365	142297	153705	112168	114159	87374	151835	182729	725218	156254	156637
serine	394656	85:9.0 86:54.0 88:47.0 89:208.0 90:12.0 91:44.0 93:22.0 95:4.0 96:1.0 97:9.0 98:42.0 99:26.0 100:828.0 101:26.0 102:4.0 103:25.0 104:1.0 105:28.0 106:49.0 108:77.0 110:29.0 112:22.0 113:12.0 114:84.0 115:69.0 116:167.0 117:64.0 118:16.0 119:5.0 120:8.0 123:14.0 124:6.0 125:1.0 126:1.0 127:5.0 128:42.0 130:149.0 131:5.0 132:123.0 133:116.0 134:261.0 135:12.0 136:3.0 137:3.0 138:7.0 141:78.0 142:72…	C00065	5951	MTCFGRXMJLQNBG-REOHCLBHSA-N	0.313592	0.526386	0.948979	-0.0755515		223200	179223	285001	188179	182362	164083	153820	156745	103622	252643	107170	208405	238328	95415	177285	142710	301801	187894	117217	178133	158386	218856	237078	133465	191732	121670	164031	196823	150728	249448	159895	264188	160563	81372	185869	179466	191792	137096	116511
palmitoleic acid	704753	85:925.0 86:89.0 89:963.0 91:2525.0 92:718.0 93:728.0 94:853.0 95:4882.0 96:7913.0 97:3878.0 98:3980.0 99:719.0 101:841.0 102:298.0 103:1242.0 105:685.0 107:637.0 108:343.0 109:2701.0 110:2323.0 111:1394.0 112:708.0 114:11.0 116:2664.0 117:35848.0 118:1942.0 119:1949.0 121:915.0 122:197.0 123:2282.0 124:1064.0 125:681.0 126:701.0 129:14097.0 131:1439.0 132:3418.0 133:1225.0 136:191.0 137:713.0 13…	C08362	445638	SECPZKHBENQXJG-FPLPWBNLSA-N	0.211803	0.399788	1.23267	0.30179		2424	10044	6280	1719	11698	4038	1693	4748	4827	2357	19705	2838	4328	2378	9805	1310	5464	3641	4386	2768	2163	1706	1702	9118	5915	4320	14707	3437	10612	4024	18285	2305	3638	4058	3049	15122	5347	19673	3053
maltotriose	1177212	85:97.0 86:25.0 87:89.0 88:46.0 89:718.0 90:51.0 94:2.0 95:3.0 97:191.0 98:5.0 99:78.0 100:204.0 101:321.0 102:188.0 103:3032.0 104:267.0 105:350.0 106:25.0 107:18.0 108:2.0 109:138.0 110:4.0 111:63.0 112:17.0 113:80.0 114:74.0 115:93.0 116:165.0 117:1875.0 118:168.0 119:96.0 120:16.0 121:7.0 125:5.0 126:8.0 127:45.0 128:40.0 129:2246.0 130:324.0 131:423.0 132:46.0 133:739.0 134:98.0 135:41.0 136…	C01835	92146	FYGDTMLNYKFZSV-DZOUCCHMSA-N	0.0158584	0.0583088	1.86862	0.901973		13562	8392	2914	1937	25822	7814	7873	38837	9014	13550	5915	22333	3728	6844	3008	16014	4753	6876	7669	16520	8895	3330	6747	4857	4769	10047	9555	9033	3354	32493	3194	20277	17132	60639	9429	6769	24431	10441	10072
ornithine	619715	85:9711.0 86:146871.0 87:18065.0 88:8717.0 89:1607.0 90:7943.0 91:4257.0 92:777.0 93:600.0 94:507.0 95:1429.0 96:3053.0 97:3227.0 98:14760.0 99:9490.0 100:109171.0 101:16745.0 102:61027.0 103:17184.0 104:4833.0 105:2306.0 106:669.0 107:358.0 108:215.0 109:1671.0 110:8215.0 111:1995.0 112:20523.0 113:9988.0 114:29360.0 115:18846.0 116:16812.0 117:16504.0 118:3333.0 119:8295.0 120:1737.0 121:731.0 …	C00077	6262	AHLPHDHHMVZTML-BYPYZUCNSA-N	0.434709	0.652759	0.908706	-0.138115		15341	3169	16302	12891	4906	3196	8864	7260	2419	14584	2783	10382	10127	2706	2489	6783	16906	8697	5334	5669	6963	22845	10382	4093	6984	3774	8157	4993	8368	16731	8337	11415	4688	3743	7044	10573	14389	4684	11681
glucuronic acid	666401	85:98.0 89:2765.0 90:127.0 91:122.0 92:3.0 93:73.0 96:24.0 97:74.0 100:287.0 101:614.0 102:131.0 103:3528.0 104:242.0 105:369.0 106:33.0 107:114.0 108:2.0 111:74.0 112:37.0 113:132.0 114:995.0 115:146.0 116:600.0 117:2538.0 118:317.0 119:241.0 121:74.0 122:7.0 123:5.0 124:57.0 125:19.0 128:125.0 129:1601.0 130:164.0 131:869.0 133:1805.0 134:170.0 135:21.0 137:25.0 138:2.0 139:8.0 140:51.0 141:23.…	C00191	94715	AEMOLEFTQBMNLQ-AQKNRBDQSA-N	4.26981e-06	9.55625e-05	1.22899	0.297477		778	588	930	449	2103	484	474	1094	406	1663	504	451	801	424	832	448	735	579	689	1801	541	534	377	515	550	546	628	1169	524	1241	441	647	1664	550	569	583	899	638	461
oleic acid	779154	85:991.0 86:254.0 87:140.0 88:96.0 89:590.0 90:81.0 91:194.0 92:45.0 93:265.0 94:348.0 95:2577.0 96:4488.0 97:2961.0 98:3321.0 99:736.0 100:34.0 101:232.0 102:36.0 103:181.0 104:1.0 105:382.0 106:40.0 107:201.0 109:1411.0 110:1664.0 111:1158.0 112:547.0 113:144.0 114:7.0 115:100.0 116:1440.0 117:14668.0 118:1451.0 119:1036.0 120:85.0 121:386.0 122:30.0 123:1152.0 124:600.0 125:312.0 126:99.0 127:…	C00712	445639	ZQPPMHVWECSIRJ-KTKRTIGZSA-N	0.220558	0.409733	1.13618	0.184193		5804	3409	18127	7125	4415	12252	4861	10686	10844	6520	38465	8137	4869	4891	24474	3834	7859	10163	12989	9246	9455	5778	6587	21697	7018	15254	6041	5813	5640	8006	5669	7455	12498	6103	6266	4082	6537	7694	6897
nicotinamide	468004	86:106.0 88:53.0 89:114.0 90:28.0 92:96.0 93:125.0 94:498.0 95:160.0 96:542.0 97:73.0 98:56.0 99:34.0 100:263.0 101:2.0 104:881.0 105:1494.0 106:168.0 107:69.0 108:465.0 109:182.0 110:582.0 112:23.0 113:13.0 114:60.0 115:56.0 116:14.0 118:31.0 119:53.0 120:33.0 121:48.0 122:81.0 123:26.0 124:32.0 130:97.0 134:90.0 136:2440.0 137:273.0 138:51.0 143:280.0 144:68.0 145:8.0 150:18.0 151:104.0 152:47.…	C00153	936	DFPAKSUCGFBDDF-UHFFFAOYSA-N	1.09058e-06	3.66123e-05	1.58275	0.662431		17739	6416	9456	6287	9873	16598	11941	1782	9479	12409	8950	11482	15292	7993	7565	6895	23428	10720	7302	35871	7485	10888	8036	6501	7545	6435	6425	12417	6701	7793	5513	12285	11188	7208	9655	4645	37997	5217	7973
aminomalonate	455266	86:10873.0 87:1358.0 88:545.0 91:23.0 97:4.0 98:955.0 99:243.0 100:5490.0 101:1270.0 102:689.0 103:1074.0 104:3.0 105:2.0 107:266.0 110:2586.0 111:253.0 114:390.0 115:245.0 116:833.0 117:2473.0 118:364.0 119:19.0 123:127.0 127:1.0 129:573.0 130:2372.0 131:3778.0 132:933.0 133:5230.0 134:635.0 135:17.0 136:543.0 137:149.0 138:98.0 140:22.0 141:32.0 142:30.0 143:37.0 144:1088.0 145:355.0 146:466.0 …	C00872	100714	JINBYESILADKFW-UHFFFAOYSA-N	0.00264065	0.0146012	1.30875	0.388187		8998	2850	42033	9657	3967	5665	18327	8758	1719	4646	3809	4420	7453	1623	8831	5349	9527	6918	5296	19632	17053	5445	15988	11401	3219	2772	4018	3626	6225	7877	2399	10511	10442	3114	7146	11782	9528	3901	6335
phydroquinone	422925	86:127.0 88:168.0 91:47.0 92:63.0 93:87.0 95:163.0 97:105.0 98:94.0 102:54.0 103:279.0 105:268.0 106:52.0 107:270.0 108:86.0 109:20.0 110:48.0 111:11.0 112:371.0 117:32.0 118:23.0 119:102.0 120:23.0 121:21.0 122:10.0 123:20.0 125:8.0 126:43.0 130:113.0 131:23.0 133:30.0 134:242.0 135:177.0 136:167.0 137:88.0 138:16.0 141:11.0 146:34.0 148:259.0 149:4.0 151:33.0 153:13.0 157:1.0 160:1.0 161:29.0 1…	C00530	785	QIGBRXMKCJKVMJ-UHFFFAOYSA-N	0.75609	0.877986	1.08436	0.116839		782	2235	1373	675	2488	2211	1356	629	2372	281	3511	732	615	918	1519	268	902	883	479	1181	832	666	1327	1200	813	2350	782	2417	955	689	914	585	734	714	477	1811	1344	1102	1206
lysine	662525	86:1341.0 88:487.0 89:509.0 98:24.0 99:84.0 100:1370.0 101:296.0 102:187.0 103:1551.0 105:41.0 107:4.0 110:118.0 112:254.0 113:58.0 114:497.0 115:204.0 117:599.0 118:176.0 120:6.0 123:45.0 126:219.0 128:1256.0 129:179.0 130:1057.0 131:278.0 132:190.0 133:369.0 138:26.0 140:168.0 142:136.0 143:174.0 144:55.0 145:5.0 146:77.0 147:879.0 148:542.0 149:131.0 155:11.0 156:4017.0 157:535.0 158:334.0 163…	C00047	5962	KDXKERNSBIXSRK-YFKPBYRVSA-N	0.928933	0.967175	0.96897	-0.0454758		86811	50197	140766	172668	55738	47899	67811	50793	72000	131560	49679	122080	96168	47423	56997	78734	121290	49242	376260	39094	54647	114488	45187	43089	74458	78333	49163	103839	79455	53931	66138	119465	48372	72186	82111	62741	45427	60541	44444
fumaric acid	390988	86:137.0 87:847.0 88:59.0 89:12.0 91:3.0 92:46.0 94:3.0 96:13.0 97:11.0 98:108.0 99:48.0 101:132.0 103:6.0 105:15.0 106:12.0 107:6.0 108:15.0 109:11.0 110:20.0 113:71.0 114:4.0 115:416.0 116:20.0 117:28.0 118:40.0 119:20.0 121:2.0 124:1.0 126:5.0 127:112.0 128:83.0 129:11.0 130:58.0 131:37.0 132:15.0 133:600.0 134:87.0 135:46.0 141:33.0 142:42.0 143:1017.0 144:69.0 145:33.0 146:7.0 147:2997.0 148…	C00122	444972	VZCYOOQTPOCHFL-OWOJBTEDSA-N	1.19105e-06	3.73194e-05	1.29892	0.377315		13336	14514	18759	10958	9125	10855	12389	9652	10460	15945	15103	16282	11666	4818	11890	6430	17168	12733	10600	15312	10516	8913	18109	5111	5660	5498	7294	15861	17521	15648	5574	14244	8360	6682	9829	9749	24923	6697	10672
tyrosine	653155	86:150.0 87:479.0 89:233.0 90:852.0 91:1601.0 92:102.0 94:17.0 97:21.0 100:137.0 102:103.0 103:298.0 104:208.0 105:192.0 107:215.0 116:67.0 117:55.0 118:383.0 119:974.0 120:97.0 121:71.0 123:5.0 124:16.0 130:638.0 131:233.0 132:3.0 135:441.0 136:10.0 137:75.0 145:75.0 146:1166.0 148:166.0 149:523.0 150:80.0 151:252.0 155:73.0 156:32.0 157:30.0 158:104.0 160:46.0 161:93.0 162:83.0 163:418.0 164:19…	C00082	6057	OUYCCCASQSFEME-QMMMGPOBSA-N	0.355667	0.578421	0.923414	-0.11495		127929	63094	208997	172255	82693	101142	88928	98608	66443	177420	66385	145528	182044	64997	86995	61563	171560	115063	78508	130265	113379	144790	93198	66394	91060	117470	93003	174317	142282	111990	82109	289748	137506	84193	115053	97027	187041	102763	104036
N-methylalanine	286258	86:191.0 87:45.0 88:27.0 89:4.0 91:12.0 93:41.0 94:19.0 96:29.0 97:6.0 98:152.0 99:11.0 100:465.0 101:117.0 102:65.0 103:157.0 104:2.0 105:14.0 106:6.0 107:6.0 109:9.0 111:4.0 112:19.0 113:12.0 114:188.0 115:78.0 116:14.0 117:66.0 118:19.0 119:22.0 120:1.0 121:4.0 126:6.0 127:21.0 128:25.0 129:26.0 130:6974.0 131:948.0 132:339.0 133:185.0 134:29.0 135:1.0 136:1.0 140:12.0 141:2.0 142:112.0 143:14…	C02721	5288725	GDFAOVXKHJXLEI-VKHMYHEASA-N	0.14747	0.30652	0.890181	-0.167829		29978	26244	23858	34624	53015	33830	44002	27319	52024	24951	43240	66221	24800	46623	41145	18763	38954	24316	33586	46753	54995	52568	35750	20897	26657	12552	22024	9266	26532	18784	88847	48529	18535	32556	27406	59049	48178	25464	48922
pyrogallol	495373	86:216.0 87:28.0 89:12.0 91:9.0 93:7.0 94:3.0 95:35.0 97:363.0 98:8.0 99:5.0 101:290.0 102:169.0 105:26.0 108:619.0 109:101.0 110:1438.0 112:93.0 115:3.0 118:1244.0 119:737.0 120:46.0 123:71.0 125:1.0 126:15.0 127:1261.0 131:647.0 132:9.0 133:328.0 135:366.0 137:59.0 141:5.0 143:1079.0 145:99.0 147:36.0 151:59.0 153:40.0 154:4.0 156:3.0 161:4.0 166:9.0 168:35.0 171:137.0 173:10.0 177:15.0 179:21.…	C01108	1057	WQGWDDDVZFFDIG-UHFFFAOYSA-N	0.418609	0.634665	1.20546	0.269586		485	4762	1628	1125	6281	5087	3622	163	4088	1611	4420	1802	1312	3731	3693	1388	1951	2695	2116	2726	2414	1540	3710	1730	2040	4760	1530	5649	3345	664	2963	146	1418	3066	521	11285	8852	3453	3550
beta-alanine	435375	86:21789.0 87:7246.0 88:5778.0 89:4138.0 90:624.0 91:11715.0 92:587.0 93:1760.0 97:3377.0 98:1347.0 99:5303.0 100:17860.0 101:5739.0 102:5352.0 103:7699.0 104:22951.0 105:3353.0 106:134.0 107:3441.0 108:294.0 109:5375.0 110:4964.0 113:3606.0 114:774.0 115:3726.0 116:5435.0 117:9899.0 118:5074.0 119:2195.0 120:1029.0 121:86.0 123:906.0 124:2343.0 125:467.0 127:802.0 128:3624.0 129:2296.0 130:10682…	C00099	239	UCMIRNVEIXFBKS-UHFFFAOYSA-N	7.70315e-21	3.62048e-18	2.74202	1.45524		5916	11978	8579	5029	2308	2650	5942	12459	1579	5666	2596	5893	19786	5475	3191	2219	5947	4281	3337	13487	4166	2065	3335	3365	7930	4074	3828	9904	4490	2293	2979	9208	2391	7948	3305	6458	12326	4676	9164
cystine	804722	86:230.0 87:37.0 90:28.0 91:98.0 93:1.0 98:93.0 100:2975.0 101:396.0 102:244.0 103:95.0 105:28.0 108:25.0 109:108.0 114:320.0 115:574.0 116:470.0 118:51.0 120:77.0 129:237.0 130:50.0 131:221.0 132:836.0 133:315.0 144:140.0 146:6115.0 147:2905.0 148:2965.0 149:322.0 150:184.0 153:5.0 159:16.0 160:80.0 163:21.0 172:140.0 173:13.0 174:70.0 176:1.0 177:13.0 178:120.0 180:33.0 188:182.0 189:18.0 190:1…	C00491	67678	LEVWYRKDKASIDU-IMJSIDKUSA-N	0.279006	0.482109	1.48779	0.573174		464	911	13512	15376	2439	316	154	541	304	2741	705	385	344	434	967	290	1330	344	703	1342	277	391	965	397	1126	2346	2283	3577	683	739	747	2588	856	631	784	1375	508	531	434
methionine	482984	86:231.0 88:27.0 89:38.0 97:15.0 98:65.0 100:993.0 101:208.0 102:162.0 103:186.0 104:120.0 105:334.0 106:4.0 114:382.0 116:98.0 117:146.0 118:32.0 119:12.0 128:7216.0 129:813.0 130:412.0 131:218.0 132:199.0 133:317.0 134:273.0 143:60.0 144:42.0 146:20.0 147:1708.0 148:294.0 149:21.0 157:64.0 160:309.0 161:34.0 173:79.0 174:15.0 176:7601.0 177:947.0 178:734.0 179:1.0 186:38.0 188:296.0 202:521.0 2…	C00073	6137	FFEARJCKVFRZRR-BYPYZUCNSA-N	0.242954	0.437319	1.05478	0.0769482		25495	6226	39254	27433	10255	12724	14879	21645	8495	24212	10632	20723	18034	7465	14001	12671	21167	16554	14124	18630	13995	26088	14549	10932	9264	11271	10953	14787	11226	24913	13338	30193	14779	12609	15358	20878	34283	9693	15822
hydroxylamine	260119	86:23491.0 88:1685.0 89:1821.0 90:237.0 99:1621.0 100:17666.0 101:3798.0 103:1637.0 104:472.0 105:514.0 106:237.0 110:686.0 113:2420.0 114:2787.0 116:3399.0 117:6688.0 118:2193.0 119:40861.0 120:3962.0 121:3354.0 122:188.0 129:1063.0 130:17933.0 131:8537.0 132:4174.0 133:53990.0 134:8529.0 135:4610.0 136:240.0 145:110.0 146:41045.0 147:23486.0 148:5946.0 149:2128.0 150:158.0 151:110.0 155:1420.0 …	C00192	787	AVXURJPOCDRRFD-UHFFFAOYSA-N	0.608969	0.79471	1.01415	0.0202718		10176	92151	15270	31290	64160	44152	28560	30369	100111	39517	93121	48635	47225	84272	34018	21142	44146	42728	36287	34072	48173	29442	25228	43631	76991	73114	56096	73457	48153	21773	85715	19634	46645	58291	41664	49987	28254	80986	46538
dihydroabietic acid	849610	86:271.0 89:73.0 91:403.0 95:109.0 97:23.0 98:55.0 99:41.0 100:408.0 103:737.0 107:1.0 108:11.0 109:134.0 112:22.0 114:184.0 115:298.0 116:1260.0 117:587.0 119:51.0 121:143.0 127:115.0 128:1396.0 129:890.0 131:935.0 132:40.0 136:12.0 139:4.0 140:31.0 141:322.0 142:261.0 143:573.0 144:1248.0 145:76.0 146:97.0 148:583.0 153:157.0 154:89.0 155:282.0 156:59.0 157:86.0 158:125.0 159:195.0 160:88.0 166…	n/a	227277	BTAURFWABMSODR-UHFFFAOYSA-N	0.571477	0.767411	1.19331	0.254968		3500	11555	4925	2617	3220	2891	1454	3208	6041	7899	6539	1716	2446	2124	43953	6721	25267	1929	10248	4263	2247	13233	38095	5627	17254	11218	2799	15875	31609	5039	30058	61787	11065	13017	9100	6443	19450	6180	3867
pimaric acid NIST	823199	86:29.0 89:370.0 91:13629.0 92:3186.0 93:8403.0 94:1245.0 95:4487.0 97:1973.0 98:16.0 99:520.0 102:233.0 103:1009.0 104:350.0 105:9102.0 106:2497.0 107:5480.0 108:1387.0 109:4590.0 110:36.0 111:397.0 112:88.0 114:22.0 115:1262.0 116:598.0 117:8331.0 118:1362.0 119:6469.0 120:14518.0 121:24803.0 122:3008.0 123:2907.0 124:370.0 125:122.0 127:74.0 128:1080.0 129:1822.0 131:2829.0 132:681.0 133:4269.…	C11888	221062	RWWVEQKPFPXLGL-ONCXSQPRSA-N	0.226012	0.418212	1.04096	0.0579083		901	1958	1171	561	1278	864	389	762	1349	1517	1408	711	477	821	2818	1530	2276	771	1672	912	836	3242	2448	1078	1627	1597	671	1086	2558	1312	1952	4226	2253	1881	1932	1198	2478	1242	1180
putrescine	588249	86:318.0 87:200.0 88:8.0 91:33.0 92:33.0 93:28.0 94:8.0 95:6.0 98:3.0 99:13.0 100:147.0 102:3.0 106:5.0 108:5.0 109:8.0 110:15.0 112:6.0 114:8.0 115:2.0 116:7.0 118:1.0 123:3.0 126:23.0 128:10.0 130:64.0 131:1.0 132:5.0 135:1.0 136:3.0 137:3.0 138:3.0 140:6.0 142:33.0 143:8.0 144:11.0 146:33.0 153:1.0 156:3.0 157:2.0 158:22.0 160:2.0 161:2.0 166:5.0 168:6.0 170:8.0 171:1.0 172:95.0 173:7.0 174:10…	C00134	1045	KIDHWZJUCRJVML-UHFFFAOYSA-N	0.0723241	0.181625	1.03423	0.0485529		13024	40251	8185	12601	31937	16714	21065	10934	26878	2916	30575	18276	12038	23818	16509	6853	51457	11559	6559	19647	14504	20369	16422	17045	34012	21865	23053	17074	14841	11210	81677	28204	2144	13672	3934	20656	17887	16316	21646
alanine	239812	86:33.0 87:20.0 88:11.0 89:9.0 91:1061.0 92:367.0 93:3.0 94:3.0 95:9.0 100:71.0 101:30.0 102:16.0 103:42.0 105:43.0 106:4.0 111:47.0 114:1.0 115:38.0 116:1383.0 117:190.0 118:43.0 119:499.0 120:26.0 126:52.0 128:2.0 130:9.0 131:1.0 132:5.0 134:63.0 135:7.0 137:1.0 143:2.0 147:359.0 148:25.0 149:4.0 151:7.0 161:2.0 184:11.0 190:2.0 201:2.0 205:1.0 215:2.0 223:1.0 234:1.0 244:5.0 248:3.0 257:1.0 25…	C00041	5950	QNAYBMKLOCPYGJ-REOHCLBHSA-N	4.61969e-06	9.86935e-05	1.32512	0.406128		558557	245250	648730	891942	218014	552338	433553	429725	166508	432201	173399	415041	799427	183176	449634	416972	538123	376685	375622	428741	417728	533243	284026	264036	292190	342090	252490	643568	374522	497632	328964	944538	367731	331427	417664	435494	556079	328171	381156
N-acetylaspartate	547636	86:459.0 87:7061.0 89:7987.0 90:4174.0 93:1883.0 94:1274.0 95:1398.0 96:1111.0 98:3409.0 99:1047.0 100:7970.0 101:4485.0 103:1196.0 105:621.0 107:3084.0 109:858.0 110:7197.0 111:1530.0 112:1048.0 113:1449.0 115:5949.0 116:13955.0 117:22159.0 118:7009.0 119:424.0 120:1057.0 122:1132.0 123:345.0 125:573.0 128:3404.0 129:7916.0 130:7954.0 131:17466.0 132:4663.0 133:4370.0 134:7488.0 135:383.0 136:29…	C01042	65065	OTCCIMWXFLJLIA-BYPYZUCNSA-N	0.245444	0.438627	1.31515	0.395229		4486	1892	9900	70471	18502	5527	32992	301	2327	3665	3085	6153	18869	3073	2617	10357	23398	7336	12200	7144	49313	142652	44699	2190	86979	4730	12714	6681	179105	9583	2646	39327	6390	13932	26607	15907	8847	21991	10373
cysteine-glycine	715639	86:555.0 88:246.0 91:545.0 98:58.0 100:2576.0 101:711.0 102:497.0 106:180.0 111:45.0 114:75.0 115:246.0 116:1217.0 117:850.0 118:37.0 120:19.0 127:7.0 128:7.0 129:276.0 130:700.0 132:1267.0 134:167.0 140:83.0 141:169.0 142:388.0 146:312.0 147:12.0 148:19.0 150:92.0 153:52.0 156:295.0 157:461.0 158:395.0 159:8.0 163:43.0 172:300.0 173:15.0 174:274.0 179:36.0 181:1.0 184:22.0 185:152.0 198:46.0 204…	C01419	439498	ZUKPVRWZDMRIEO-VKHMYHEASA-N	0.0671131	0.174272	1.72212	0.784185		1025	298	7243	1051	505	253	365	171	273	844	310	1166	225	263	237	175	5748	204	927	134	186	585	154	311	443	242	858	2188	153	368	999	729	281	1576	620	319	771	238	460
phenylalanine	537502	86:82.0 87:10.0 88:16.0 91:7664.0 92:3828.0 93:224.0 97:7.0 100:1932.0 102:154.0 106:5.0 107:102.0 110:84.0 118:51.0 120:13.0 121:54.0 124:2.0 130:166.0 132:130.0 134:52.0 136:12.0 140:185.0 141:23.0 146:24.0 150:3.0 152:32.0 154:1108.0 155:55.0 156:76.0 160:52.0 162:15.0 172:3.0 174:14.0 176:51.0 177:74.0 178:8.0 179:2.0 184:3.0 188:251.0 192:2878.0 193:442.0 194:105.0 195:1.0 199:7.0 200:25.0 2…	C00079	6140	COLNVLDHVKWLRT-QMMMGPOBSA-N	0.610405	0.79471	1.02444	0.034836		70763	30008	113565	75723	40126	51334	57065	68127	38276	100173	35728	81934	93835	35431	60938	36754	110496	53449	39277	91873	60080	77532	47679	37248	53541	60858	46890	97376	74387	58595	38237	83158	64138	44878	60324	63172	133887	56326	54421
glycerol alpha phosphate	593779	87:1131.0 88:604.0 90:229.0 91:542.0 92:137.0 93:399.0 98:1149.0 101:14081.0 102:979.0 103:12421.0 104:1294.0 105:525.0 106:186.0 109:176.0 111:599.0 112:1409.0 113:4051.0 115:1865.0 116:2481.0 117:2788.0 119:1207.0 120:174.0 121:703.0 123:389.0 124:499.0 128:591.0 129:7605.0 130:879.0 131:6160.0 132:898.0 133:9390.0 134:1186.0 135:1783.0 136:397.0 137:1016.0 138:182.0 140:207.0 141:2100.0 143:12…	C00093	754	AWUCVROLDVIAJX-UHFFFAOYSA-N	0.0136054	0.0546544	1.34464	0.427225		66424	31439	139176	41157	85528	85273	128294	64385	39972	53276	96811	68682	39815	23852	30228	18477	201395	55828	203695	106332	93754	63645	48209	26761	87533	65986	68577	55695	330019	82746	34043	97008	60748	87638	136258	92882	112558	53813	63402
glycolic acid	227487	87:86.0 88:302.0 89:143.0 90:3.0 91:318.0 92:406.0 95:243.0 97:12.0 99:2.0 100:91.0 101:2.0 102:60.0 103:275.0 104:34.0 106:32.0 107:9.0 111:380.0 113:1.0 115:112.0 117:275.0 118:40.0 119:57.0 121:4.0 124:1.0 125:2.0 131:339.0 132:14.0 133:702.0 147:7173.0 148:1214.0 149:760.0 150:48.0 154:3.0 161:325.0 162:14.0 171:7.0 177:1137.0 178:133.0 179:43.0 184:6.0 187:1.0 205:452.0 206:32.0 213:1.0 222:…	C00160	757	AEMRFAOFKBGASW-UHFFFAOYSA-N	0.523042	0.726087	1.26539	0.339585		1981	12932	3615	4557	10623	10307	6731	5930	15873	4644	15603	4850	6025	9264	10565	2240	5527	35451	3703	7617	6306	7615	7339	7490	6600	9295	6851	8298	6680	1860	6862	2039	4464	7752	5741	9574	7827	9708	6977
asparagine	553169	88:527.0 89:1015.0 90:631.0 98:581.0 99:70.0 100:3594.0 101:572.0 102:193.0 103:12744.0 104:1155.0 105:532.0 109:480.0 110:568.0 111:621.0 114:1225.0 115:996.0 116:18757.0 117:2938.0 118:645.0 119:338.0 120:112.0 125:575.0 128:925.0 129:1431.0 131:2700.0 132:9099.0 133:2814.0 135:18.0 139:16.0 140:328.0 141:10640.0 142:1685.0 143:1649.0 144:953.0 145:194.0 146:617.0 147:7911.0 148:1373.0 149:858.…	C00152	236	DCXYFEDJOCDNAF-UHFFFAOYSA-N	0.000614804	0.00444551	1.23746	0.30738		30323	41657	30099	29530	9126	28261	21214	40416	6861	30805	9479	16350	25167	35519	13963	11244	18453	15683	8180	18310	23266	9282	16925	23140	30785	35513	11584	36850	21173	27613	23562	34797	12728	14870	11121	31579	37991	32016	22846
ribonic acid	598019	88:54.0 89:2086.0 90:185.0 102:152.0 103:8564.0 104:518.0 111:198.0 117:1940.0 118:44.0 119:213.0 124:11.0 125:99.0 127:29.0 129:1384.0 130:251.0 131:230.0 132:19.0 140:45.0 142:168.0 143:408.0 145:31.0 146:5.0 147:4148.0 148:601.0 149:301.0 153:3.0 157:288.0 159:596.0 160:32.0 163:76.0 169:537.0 170:44.0 171:104.0 173:102.0 174:72.0 175:65.0 176:11.0 177:125.0 179:322.0 180:24.0 183:6.0 185:346.…	C01685	5460677	QXKAIJAYHKCRRA-BXXZVTAOSA-N	0.393705	0.619758	0.837361	-0.256079		1191	2337	2528	1461	1803	11969	11236	4842	1620	1200	2890	8042	7470	2853	8287	395	7677	5162	816	10257	15121	10735	6973	8789	5261	2728	2811	4353	15643	493	3746	1119	656	613	827	8569	4965	5850	9862
urea	295514	88:824.0 90:13.0 97:164.0 100:1104.0 101:245.0 102:416.0 103:83.0 104:319.0 105:154.0 108:83.0 109:12.0 110:735.0 111:71.0 114:52.0 115:24.0 116:176.0 117:24.0 118:28.0 122:39.0 125:1.0 126:9.0 127:139.0 129:1059.0 130:1962.0 131:100.0 132:177.0 133:2.0 134:531.0 136:43.0 143:54.0 145:106.0 146:607.0 147:8997.0 148:765.0 149:454.0 150:1.0 151:218.0 153:94.0 155:159.0 157:84.0 158:42.0 159:3.0 167…	C00086	1176	XSQUKJJJFZCRTK-UHFFFAOYSA-N	0.413907	0.634565	0.91542	-0.127494		578784	298338	228603	573719	523776	378419	829919	607841	315238	1056042	373796	554290	659138	651515	296943	102578	226144	689571	420448	298873	406157	499029	672060	321022	526792	552110	676192	846366	400164	437427	806228	355913	327306	592952	295317	259142	476069	526580	548805
maltose	945499	89:986.0 90:114.0 97:44.0 99:23.0 103:2084.0 107:19.0 110:386.0 112:36.0 114:75.0 117:857.0 118:415.0 123:24.0 129:1292.0 133:155.0 141:38.0 142:125.0 143:599.0 144:63.0 147:1998.0 148:470.0 154:13.0 155:252.0 156:24.0 157:176.0 158:63.0 160:436.0 161:88.0 163:59.0 164:24.0 168:24.0 169:1022.0 170:281.0 171:9.0 175:15.0 178:37.0 181:28.0 183:58.0 189:317.0 190:76.0 195:20.0 201:26.0 204:3070.0 20…	C00208	6255	GUBGYTABKSRVRQ-PICCSMPSSA-N	0.000108876	0.00106607	1.91708	0.938914		7228	2462	2564	2845	13284	5480	11565	26616	6911	5193	3206	12565	5811	3211	4430	7670	2457	3680	6048	9022	8733	5396	2986	3569	2382	6489	4792	4396	3097	14685	4874	10543	9594	24954	5143	4321	23999	7155	5895
adenosine-5-monophosphate	1038945	90:9.0 95:11.0 96:118.0 111:23.0 112:44.0 114:9.0 121:215.0 122:17.0 123:64.0 125:16.0 129:50.0 133:46.0 136:54.0 137:18.0 140:49.0 141:43.0 142:27.0 147:102.0 149:99.0 150:27.0 151:126.0 153:28.0 155:44.0 156:36.0 157:18.0 163:47.0 165:190.0 169:1531.0 170:260.0 171:128.0 173:79.0 175:61.0 177:44.0 178:84.0 179:11.0 180:14.0 181:28.0 183:1.0 185:48.0 191:15.0 192:419.0 193:217.0 194:79.0 195:17.…	C00020	6083	UDMBCSSLTHHNCD-KQYNXXCUSA-N	0.118939	0.257611	1.44945	0.535501		31522	1063	19732	3380	16144	10665	22515	7546	4019	41815	2783	18317	8011	3289	2289	11569	13193	7001	28882	10051	6528	3744	21799	4775	7444	3100	18885	11269	12279	22243	8605	8448	18614	873	8917	11941	20348	7117	13901
5-deoxy-5-methylthioadenosine	967207	92:130.0 93:119.0 98:74.0 100:493.0 102:68.0 111:598.0 115:551.0 121:157.0 123:87.0 124:60.0 129:795.0 133:474.0 136:168.0 142:540.0 143:484.0 145:141.0 148:551.0 150:342.0 151:150.0 153:16.0 154:34.0 162:361.0 164:196.0 165:602.0 166:223.0 167:327.0 169:2983.0 170:424.0 171:139.0 173:375.0 174:122.0 175:4899.0 176:796.0 177:454.0 178:167.0 179:213.0 180:330.0 182:142.0 186:69.0 188:6210.0 189:14…	n/a	688097	WUUGFSXJNOTRMR-WOIOKPISSA-N	1.66529e-05	0.000280844	1.56866	0.649532		779	608	1276	915	541	490	1510	309	278	718	666	1556	2265	340	149	360	2396	509	410	1986	1717	786	511	592	2229	486	681	1558	2258	1019	410	1400	540	956	918	2014	1177	514	1521
phosphogluconic acid	847355	93:256.0 100:145.0 101:1313.0 102:17.0 103:758.0 104:121.0 105:70.0 106:111.0 111:31.0 114:14.0 116:304.0 129:1642.0 131:502.0 133:994.0 136:29.0 137:46.0 142:54.0 143:406.0 145:150.0 146:106.0 147:1002.0 148:674.0 149:204.0 151:112.0 153:114.0 157:613.0 158:13.0 159:228.0 160:3.0 163:32.0 167:19.0 169:334.0 171:125.0 172:20.0 173:83.0 174:121.0 177:3.0 180:37.0 181:21.0 183:42.0 185:3.0 186:21.0…	C00345	91493	BIRSGZKFKXLSJQ-SQOUGZDYSA-N	0.100958	0.230341	1.16923	0.225557		1552	9683	21247	10567	7740	12323	12944	11165	14738	2535	19183	14193	11967	9647	9875	1261	8913	13873	18677	25424	12930	10772	12228	11753	6976	11682	9625	2064	7662	1364	7526	2568	18860	13095	2800	12590	19628	9727	13203
440	203239	unidentified	1	1	1.02764	0.0393286		2962	8586		3289	2255	7080	7901	5107	3625	5003	5387	5274	5065	5495	4465	11771	2256	7756	6826	2818	8266	9814	6281	4087	4732	4420	6162	3793	6862	7119	2840	2001	2827	7972	6381	3660	8864	5096	5452	7337	11534	4465
242134						1.51295e-10	2.03166e-08	0.404887	-1.30441		3290	800	20823	15319	2873	4091	3224	1158	3223	4283	1678	1524	1020	2042	1843	2726	5124	11656	3534	2187	2980	2867	5008	753	6463	3135	3568	1414	9376	12222	1628	3472	7208	1224	4047	3387	2179	1798	2892
239332						2.27492e-10	2.03166e-08	2.38534	1.2542		1574	1178	4937	1431	2186	1830	1510	723	1867	651	5443	3435	4257	495	1849	943	1974	2368	1605	6154	1826	1344	1251	2624	1402	5885	2052	4218	11254	2064	1620	15002	10420	873	6861	3154	4274	1515	2967
227652						1.69326e-09	8.84258e-08	1.65294	0.725037		613	1633	1939	788	1116	966	932	660	866	1052	1049	871	1492	923	927	392	2496	890	733	1797	1045	907	300	971	1281	854	870	1799	928	708	1202	1229	415	899	613	1261	1736	820	1161
211382						5.44212e-09	2.5578e-07	1.65017	0.722614		25517	8506	43734	38334	5195	23614	30660	21486	5460	19334	9055	23425	20436	9178	22831	17953	38724	23687	30345	40443	37536	11622	17387	20383	26689	16467	12809	34902	23857	24132	4787	36739	30324	22806	32610	23364	38655	12617	38926
232095						2.03055e-07	8.67597e-06	1.94047	0.956406		160	216	1572	562	148	206	316	295	117	244	155	416	251	413	124	264	1592	275	280	1663	404	144	173	150	302	195	144	239	336	465	159	642	402	259	344	213	742	139	267
229203						6.25322e-07	2.44918e-05	1.71689	0.779801		1335	1018	13175	777	838	2538	623	2086	1374	801	1323	1875	2236	1489	5035	796	2625	1283	1388	3082	981	576	899	1680	783	1908	1545	1990	939	1185	771	2070	1441	856	1697	1501	2635	2290	1359
291067						6.83996e-07	2.47291e-05	1.52079	0.60482		391	236	1643	141	210	219	152	177	183	277	195	204	221	284	140	69	127	375	177	409	309	302	191	199	94	316	209	347	1456	374	224	317	151	277	231	258	312	92	536
204465						1.63819e-06	4.47862e-05	1.40106	0.486516		329	572	185	178	632	490	390	582	641	637	159	417	235	796	1068	565	358	128	802	1112	298	1001	643	1008	1092	717	525	699	440	612	721	482	696	720	660	629	639	474	676
213184						1.71521e-06	4.47862e-05	1.42086	0.506761		337	548	830	287	658	536	443	269	546	627	588	360	621	477	365	613	890	527	791	590	262	381	346	775	686	595	500	587	481	95	360	893	1017	929	735	668	544	397	752
234563						3.20511e-06	7.92843e-05	2.07347	1.05204		7504	1263	9202	10886	3003	7825	33040	10330	2127	9662	813	17082	6609	5360	2696	12391	50147	18473	29940	40380	21329	4919	25527	5055	14541	3487	4536	17903	25738	14382	2472	13464	16260	870	7897	21052	65927	2152	19536
236696						3.73772e-06	8.78364e-05	1.27075	0.345675		270	1513	961	392	1017	689	847	1530	907	716	700	940	1830	685	1819	744	1397	744	753	3490	937	804	602	793	741	1093	750	1017	1409	619	530	1143	854	553	1017	849	3190	968	728
234589						6.09769e-06	0.000124605	1.94439	0.959319		135	278	673	311	308	516	464	339	489	365	824	336	219	604	391	167	1010	403	401	762	676	255	323	368	355	472	207	289	307	658	289	553	428	307	348	347	1021	219	390
225403						1.61219e-05	0.000280844	0.669583	-0.578665		3865	3144	2350	2377	9982	10399	10393	4706	1644	1549	2054	9116	2453	2990	18543	3456	6360	8025	1229	3314	6564	5754	5385	3809	1948	5044	6085	4169	8676	2173	2263	1461	3401	2455	3879	6291	3280	5280	6787
242482						1.84349e-05	0.000298773	1.59026	0.669264		906	608	1257	1045	541	490	1288	309	278	648	501	1479	2352	340	149	360	2618	321	410	1901	1978	786	511	464	2229	486	559	1412	2184	1019	410	1329	540	735	918	1780	1177	514	1390
271023						1.91233e-05	0.000299599	3.22728	1.69032		398	470	584	515	288	426	494	346	406	393	606	357	470	368	337	356	613	493	407	528	1131	403	264	422	624	274	437	596	419	370	498	501	538	664	574	399	495	555	671
284585						3.06979e-05	0.00046542	1.78888	0.839054		6401	2625	11812	5865	7055	9005	12180	14047	2371	2812	5465	10907	4831	2815	5742	3500	6049	10703	10729	12208	10561	752	5949	6060	11776	4883	7663	8487	27591	9436	2719	9827	13851	2076	8599	11032	24933	3180	9396
270769						3.60668e-05	0.000522938	1.73067	0.791328		377	329	1541	446	375	565	1536	207	254	949	308	1678	500	601	237	684	955	1470	1757	1013	1128	209	1377	562	1395	298	608	1147	2012	1071	465	463	488	277	660	874	2805	319	876
208481						3.78798e-05	0.000523632	1.24925	0.321061		1874	8860	7534	2350	5860	4832	4337	6878	5337	7946	5062	3138	2064	4453	3271	4848	2326	3892	9053	7206	4343	3424	3809	4922	2791	7168	2650	3251	3972	3228	3786	6141	9941	11638	9814	3203	5436	4242	3657
202599						4.25109e-05	0.000547203	0.710335	-0.493428		4616	7637	4685	10181	11200	5798	8588	1952	4259	5711	6188	8936	2294	11310	3799	6150	10293	5797	8532	2122	5303	8234	5724	6223	6486	8096	10004	15223	2520	6069	2737	11009	6205	7907	11354	9972	3323	7944	11546
268506						4.30777e-05	0.000547203	1.37454	0.458951		4783	2652	6841	5976	3328	4555	11937	6318	2445	8139	4034	12270	3671	7080	4619	4566	11173	7581	5286	11449	6262	3640	5229	5556	5982	3948	4277	5574	5077	5212	2504	4720	3773	6814	4260	5896	12289	4734	5796
206308						4.74668e-05	0.000587089	0.676987	-0.562801		3675	3599	2350	2124	10118	10513	10460	112	1904	1377	2250	9023	2355	3155	18468	3399	6824	7916	1360	3559	6460	5968	5227	3693	2200	5324	5973	3979	8869	2273	230	1461	3487	2772	3879	7036	3378	5420	6906
227767						5.22763e-05	0.000629996	1.27102	0.345988		1509	3071	4344	1650	5297	2470	3301	864	10482	1329	8505	3260	2063	1616	3773	1352	4502	2764	3180	2937	3994	1784	2310	2759	3590	6357	3125	3250	6234	836	1143	4076	4943	3254	5208	1828	2598	3011	3432
211972						5.95829e-05	0.000683024	1.27287	0.348081		3869	9977	8353	4855	8125	9077	7112	9719	5593	912	6927	9974	11262	5695	3550	3733	5821	3614	4571	7543	4399	5735	2688	4237	5680	6672	3990	15447	6249	5281	5907	7989	5939	1179	4432	5028	5738	4358	5003
199653						6.75579e-05	0.000748021	1.39389	0.479116		9829	14323	58059	16671	5175	15896	6126	18716	5121	17753	6502	15799	19384	5503	16242	8605	17644	21314	30283	30646	9782	5397	9586	67594	41263	5559	9412	19031	21357	23535	5042	19384	30215	22256	47564	10766	36389	4642	23936
217797						6.8436e-05	0.000748021	0.315399	-1.66475		1718	2357	243	777	2480	2289	406	470	2518	5731	1456	1022	327	4915	460	1104	2156	1323	2312	972	144	2280	2299	1153	5925	4202	2480	4413	490	3169	995	640	5697	680	1395	599	297	4611	300
210286						7.98819e-05	0.000853283	1.4893	0.574634		274	1399	1258	163	1653	673	936	1438	2189	2491	2078	1420	1617	1911	399	425	1061	865	902	1210	848	508	682	647	1681	360	1652	1637	1437	1930	985	1183	2697	2272	747	1245	1319	1343	1611
203765						0.000103074	0.00105314	1.36586	0.449807		1897	1473	3154	1020	2028	1794	1727	1932	2509	3163	2213	1873	2740	1322	1652	1457	2673	2907	2743	2400	1710	1480	1660	1193	1866	1191	1266	1708	1697	1607	847	2439	1822	1738	1553	2164	1962	1102	2816
203285						0.000133056	0.00127626	1.37142	0.455671		573	989	464	578	624	631	705	519	925	607	554	668	471	680	390	795	1234	769	1098	837	1059	598	709	890	960	864	575	831	979	374	451	1158	1143	1336	1049	1296	577	786	1537
270506						0.000149437	0.00137719	1.27619	0.351838		1013	7358	2329	1753	6344	4622	3792	4345	4773	2507	5678	4906	4603	5724	4068	2699	4827	3389	4240	6067	4659	1914	3121	3518	9039	5857	5072	9657	8062	2210	3896	2953	4036	3871	4978	5040	5240	5439	4118
288808						0.000165626	0.00148688	1.2591	0.332392		1240	628	964	798	595	955	1213	1107	489	1017	447	1472	1322	345	288	419	841	756	469	1516	1359	675	509	909	558	1035	452	1358	1625	1545	479	1741	71	585	1244	1803	1147	1224	1024
213968						0.000167669	0.00148688	2.44303	1.28867		4219	762	5069	86	1694	3278	3140	88	160	2065	158	112	78	189	125	1563	136	183	2995	7863	97	158	2180	1765	134	174	98	4920	111	3052	191	4217	1504	1168	3157	4423	10416	1491	137
203735						0.000207268	0.0017712	1.72672	0.788032		2534	4782	8324	4335	4617	3099	3111	3620	3265	10289	2755	2402	3763	3968	2262	18355	2932	2731	13023	2464	2312	3850	2644	3455	3228	3487	2668	12183	2434	3517	4432	23004	30341	7420	20075	3515	3945	3378	3331
227674						0.000360317	0.00291981	1.37815	0.462732		166	196	182	136	110	134	222	125	148	277	104	186	134	127	72	62	357	139	142	250	142	171	110	156	177	133	121	231	165	259	214	183	134	151	177	261	765	128	203
227713						0.000413006	0.00329005	1.47333	0.559077		334	249	506	935	203	326	653	126	167	656	164	360	276	313	434	370	1184	319	938	1183	875	234	455	381	203	184	803	856	1120	1043	749	253	222	457	1200	656	1661	224	588
203295						0.000550825	0.00417561	1.33029	0.411739		502	895	2018	787	335	1019	534	1111	608	729	601	841	602	712	1031	513	834	753	1035	1344	912	1125	524	785	852	1010	822	1103	642	453	670	837	883	1162	1125	815	677	891	509
267806						0.000585297	0.00436391	1.64219	0.715625		302	1230	561	527	1311	1078	811	973	954	570	755	506	522	737	1646	589	398	1240	399	1065	1212	1123	499	637	959	529	354	576	847	494	625	648	394	1270	358	1540	639	877	1098
223521						0.000594234	0.00436391	2.29421	1.198		971	1390	1771	1280	1030	733	1037	2163	624	3512	544	1003	561	1600	619	449	997	3509	1455	1495	2986	1142	712	929	1939	525	715	821	638	382	1112	1153	2220	2514	2761	1304	1688	2142	1460
200906						0.000960004	0.00653915	0.76448	-0.38745		3318	719	2130	1294	624	523	1048	827	620	1672	833	1673	402	621	571	1182	1034	886	1115	1288	901	1016	1531	971	617	616	810	1067	801	2878	741	2923	1068	1012	1239	1256	1047	682	1373
220010						0.00102889	0.00690827	1.4361	0.52216		1917	1894	2857	1315	1646	1402	2215	1511	748	1247	681	2339	1454	1567	731	2246	2672	2975	2809	1671	1894	768	1906	2260	2757	1146	1587	2497	2990	1208	601	3536	4442	2777	2729	3691	1145	1223	3252
227600						0.00167764	0.0106553	1.25035	0.32233		7451	1161	9955	2919	5094	6260	5964	5349	2812	5577	3203	6657	6943	3091	4540	3764	9542	6997	6249	8652	4838	4539	6780	3830	8323	3585	4883	7226	7434	7502	2437	5875	5621	2635	4968	9050	9994	3709	7513
199777						0.00170722	0.0106986	0.679405	-0.557657		3751	3539	3705	1220	4244	2942	1111	1650	3787	12180	3301	2834	960	9876	699	1210	3040	4195	3261	1795	1488	2974	4269	2412	5553	3529	3712	5215	1445	6553	4074	1375	7293	1565	1509	2362	1482	7808	1009
218951						0.00190821	0.0116475	0.461805	-1.11464		219	385	108	165	365	240	144	108	387	1150	280	142	130	622	128	194	436	242	389	168	183	326	394	435	606	755	327	680	119	335	374	189	894	258	380	256	131	631	155
224849						0.00196872	0.0118628	1.26528	0.339461		278	1999	1148	247	1813	2026	1630	1440	1229	2586	578	733	806	945	819	1709	1194	439	3074	1620	533	948	799	1136	617	1070	1058	626	493	488	605	2210	3173	3815	3132	546	1067	930	598
267653						0.00232898	0.0137314	1.19043	0.251481		480	332	231	264	241	240	184	250	169	454	168	403	932	302	125	215	562	245	299	283	284	228	67	261	327	210	245	283	253	253	254	351	177	342	308	233	563	292	323
223597						0.00233725	0.0137314	1.13937	0.188235		915	864	1363	967	495	568	832	902	584	2143	340	2248	773	1041	442	793	546	669	1193	1082	1871	523	871	769	1231	634	738	692	198	1358	800	1206	1393	1175	1771	1335	909	1063	1417
225431						0.0025185	0.0142842	1.13737	0.185706		652	499	3504	2282	316	288	259	289	10712	1007	484	235	242	349	1306	273	837	347	619	558	495	221	811	285	342	346	380	447	524	310	631	323	1242	540	279	623	255	368	409
206919						0.00254431	0.0142842	1.33585	0.417761		1070	3895	1212	929	3293	2872	2182	1909	2919	10088	1868	1106	1111	1924	1214	8328	1463	1066	12623	1801	1835	2625	1550	2696	1764	2696	1418	1973	1341	1932	1912	9416	13931	16273	12748	1643	1843	2096	1562
268590						0.00272189	0.0148754	1.33579	0.417698		1396	918	1713	2422	632	1026	2306	887	909	2991	900	1247	1142	1063	434	944	5733	2171	964	4569	3846	1063	1357	1094	1223	613	557	1346	2156	3248	1544	975	992	790	1245	3840	5571	899	2591
289052						0.00284332	0.0153605	1.85444	0.890982		1493	3454	6426	2812	4042	6811	7081	20118	4373	2699	5994	12621	8208	921	2011	1914	3382	1916	2564	16863	4357	747	3236	1321	2293	1451	2053	3924	7595	1778	1299	7113	4423	2162	4355	1339	11590	667	1477
268365						0.00296965	0.0156824	0.750644	-0.413799		3612	1809	2304	1693	4767	3316	2440	8751	4002	2152	6873	3580	1324	2208	43413	2570	2366	2994	2590	8092	2755	9052	2323	2038	1469	10114	3125	2202	2923	6028	4117	5236	2535	2772	7627	4344	5816	4137	4663
271063						0.00356285	0.0184016	0.564297	-0.825473		49890	1069	72120	3582	60791	31045	6056	13962	124048	6440	47032	23271	45827	25558	38076	6233	39137	35168	7043	3326	14621	13030	11895	11904	12752	8782	28764	11504	14635	39929	36178	2448	75166	5491	20361	55065	34327	73899	3030
227280						0.00381642	0.0194969	1.78403	0.835138		40975	5023	59285	1973	4169	3002	1575	1687	4619	89209	4167	2491	1030	3690	2369	39640	1809	2085	47894	2579	2457	1770	1389	1818	3121	4601	2291	2958	2596	73372	5880	569	35113	53723	58570	3553	2202	3722	2417
270508						0.00407292	0.0205836	1.40941	0.495094		793	514	1240	693	792	302	896	476	446	742	372	706	323	998	299	1173	1098	1254	1678	873	836	71	1074	887	843	660	856	1003	928	625	392	1460	1704	1296	995	1250	1134	662	1521
212010						0.00481526	0.0235747	0.752379	-0.410468		53590	1433	38556	14194	4425	5782	21497	9260	748	16659	2392	45141	21223	862	9387	22282	30883	15041	17430	9282	12261	14861	17684	6098	10423	1708	14870	21645	24768	42195	1739	77874	17443	2431	23565	11121	22158	4088	20204
203227						0.00587716	0.0279017	1.23212	0.30114		1010	1646	943	930	2325	942	3056	1871	3021	684	3354	1574	1111	1014	1495	1042	1355	1688	2282	2591	4383	595	2368	1670	2063	1917	1799	2007	2258	336	666	3493	5510	1624	2829	3687	845	1098	1865
293097						0.00639357	0.0294606	0.626061	-0.675624		734	2832	995	903	2333	1822	2818	9862	205275	531	2748	1023	881	1444	632	763	1330	1065	610	1315	6896	607	5762	1692	1080	2086	1372	1234	1006	1155	2403	1645	21301	3313	2335	1044	1416	1270	1120
239718						0.00663603	0.0300829	1.30083	0.379427		676	2750	1112	817	3002	1781	1536	13582	2182	5576	2032	865	961	2176	821	4344	1237	918	7478	4182	1230	2348	1200	1796	1405	2348	1305	1387	911	1295	1920	5457	8028	9010	7419	1461	36754	1328	1130
229187						0.00714577	0.0319858	1.97593	0.982533		5370	238	2292	581	528	482	1822	600	211	1502	220	2796	1895	492	879	3001	2106	901	688	1474	327	421	3132	705	168	493	822	1264	1390	2679	281	343	706	213	624	382	6456	302	670
268461						0.00776104	0.0344122	0.826375	-0.275131		10969	50442	5856	10152	28943	23948	9848	6112	1432	9098	27164	5354	1534	42965	20570	12172	14017	16059	11831	7502	14315	32035	10999	25760	20423	47177	27838	5456	13940	15934	43051	9948	6665	43589	12922	30946	8092	48472	28415
291025						0.00865503	0.0380174	1.0127	0.0182124		12824	14949	6526	5930	7613	4372	12071	10491	3272	2232	7162	6541	954	7591	9219	6677	40569	2797	6327	7397	3156	12838	8913	5528	17487	7669	8720	8646	2501	10903	61532	17801	1897	13752	4014	13217	7100	3372	15073
231683						0.00927332	0.0398592	1.82526	0.868105		13645	8392	2727	3233	25822	7236	7501	39091	9014	13550	5674	22333	3728	6844	3530	16066	4753	6469	7818	17330	8895	5768	6438	4857	4769	10047	9555	9033	3057	32995	5627	20654	17532	61862	8938	6769	24431	10441	10072
213143						0.00930008	0.0398592	0.616583	-0.697634		124	349	76	146	1436	256	194	326	883	383	678	444	107	2208	98	77	170	476	155	134	91	170	368	224	222	298	381	313	80	148	386	94	183	127	133	168	118	336	116
233287						0.00932874	0.0398592	0.531065	-0.913039		460	713	662	350	728	214	286	1584	569	1134	413	348	506	665	498	262	521	646	553	295	464	1479	483	444	1393	553	523	864	1280	1112	459	608	826	578	442	657	416	730	272
227832						0.00978436	0.0414293	1.18824	0.248825		3638	1085	5028	2366	2470	2770	2739	3231	1307	2721	1695	2878	3520	1435	2447	1893	4493	3261	3552	4223	2345	2311	3027	1842	3401	1559	1885	3949	3762	3974	1745	3926	2646	2117	2422	3933	4619	1983	3845
199942						0.0111408	0.0463379	1.23578	0.305427		7121	4533	8509	3354	5219	9667	6387	10383	5536	7332	5032	13371	15342	6287	8642	2779	11435	7502	3070	13277	7644	4262	5594	5236	8771	8173	6771	16885	14267	4545	4843	6830	5169	5052	5245	5904	7622	7708	7890
268312						0.0127718	0.0521976	1.22871	0.297143		3170	7532	4004	8000	4821	3751	4097	7247	5750	9105	5786	3807	7688	11369	4049	4530	7538	2613	12877	9098	2584	5848	3338	5879	13345	5131	7781	13502	3169	4066	7398	9332	9162	12427	10337	3764	8071	4637	6275
280647						0.0131447	0.0532587	1.86967	0.902782		2304	1183	400	685	4414	1183	1263	6820	1310	2498	1265	3474	401	540	433	2721	586	911	1682	2791	1361	1058	1018	692	348	1553	1646	418	451	5427	512	3511	3136	10362	2053	680	3964	1440	1375
204448						0.0138408	0.0546659	1.2576	0.330677		1206	5045	1291	1209	5110	3806	2490	2704	3493	14473	3780	1604	1252	3032	956	9744	1652	1709	17421	2605	2200	3681	2146	3719	1926	4730	1909	2295	1328	2207	2677	11664	19570	23010	17067	2117	2243	2654	1719
214685						0.0138409	0.0546659	1.21986	0.286719		9992	19110	5245	6233	7928	6073	6476	9852	3732	11463	4856	7858	5376	5964	4970	4481	10548	3810	5940	13804	5840	8492	19979	3121	5177	7221	5338	7687	12413	15005	8096	6267	6382	9640	6071	21773	22935	22901	21375
236676						0.0141604	0.0554614	0.620286	-0.688995		2972	512	419	449	167	2878	171	2265	138	1372	252	176	16248	592	62	148	1575	1050	609	385	912	6623	520	1680	1511	1567	3082	174	548	1928	1256	428	3522	441	3804	480	3191	1374	2669
234567						0.0144454	0.0561104	0.655793	-0.608688		3464	410	2307	1253	347	1162	1030	828	288	2347	688	2089	6608	198	186	136	4446	2670	770	701	1181	815	1980	1273	1139	379	2367	758	1807	1563	197	4697	2447	317	840	1997	1167	1148	1256
213353						0.0148611	0.0569694	1.19954	0.262483		240	1054	302	300	761	599	525	551	989	755	722	496	708	1030	420	907	587	476	1279	648	667	630	352	561	1221	822	541	792	423	293	1094	563	1600	1135	1348	554	498	635	755
200850						0.0149883	0.0569694	1.17529	0.233017		2912	16224	27368	2374	13633	9647	8499	91188	6952	21837	8288	6144	3269	10225	4872	15552	3981	3623	28163	9991	5776	7138	6498	10039	5237	14232	4546	6207	4458	5232	65294	20226	31530	34863	28777	5241	6725	6956	3980
218839						0.0150302	0.0569694	0.63008	-0.666392		723	550	2380	738	650	1849	579	733	716	437	848	801	467	592	785	124	920	771	470	1610	2989	669	1216	737	632	903	734	792	750	889	1189	843	731	1074	425	1442	673	687	1389
270547						0.0158128	0.0583088	1.18541	0.245382		240	693	357	284	456	379	419	388	460	811	458	277	220	554	190	536	342	298	1178	438	379	399	229	510	431	543	379	376	274	336	443	899	2619	1156	1801	381	144	474	354
203592						0.0160377	0.0583088	1.24529	0.316479		4002	12257	7820	1590	10476	7833	7716	11762	12469	18820	6265	4440	2858	7243	3956	14699	11357	3829	26808	7110	5968	6969	5314	7313	5722	11158	4395	4509	19843	6181	2689	18039	28606	33323	25481	5792	6762	5017	4049
204616						0.0160826	0.0583088	0.595826	-0.747036		1249	12680	860	2665	20604	8105	3463	881	21139	19524	19228	8581	680	41123	504	727	10143	2550	1195	7048	462	3459	18590	5309	18427	15178	5252	15524	5188	1465	5515	3452	22735	3072	5895	4131	743	28979	491
224632						0.0161258	0.0583088	1.23807	0.308098		151	332	608	251	179	187	321	259	319	300	347	706	311	184	56	160	285	228	297	434	248	123	127	130	210	149	157	179	119	173	175	528	530	258	405	138	651	144	133
213253						0.016128	0.0583088	1.21874	0.285385		72002	57177	66980	41632	41796	109894	90785	134284	44289	137119	47568	135757	272698	60284	100396	27138	165746	90690	33427	191352	121334	57881	72406	60621	93606	96524	72881	188896	206467	33338	24357	87429	55956	61480	57780	116774	150336	100880	90586
222049						0.0185862	0.0661783	1.60739	0.684718		1844	12092	8367	5369	9429	5801	5800	4635	12592	1940	6939	4118	8175	6930	5018	5403	6309	4469	5960	8845	12912	4528	3507	7848	9913	3897	7821	9150	8566	2402	10453	5698	13355	5686	11023	13621	4221	6783	6922
242219						0.0188957	0.0667742	1.21217	0.277598		1149	1359	6599	642	1663	1436	1374	765	1515	3330	1363	1162	1481	1471	508	908	1742	1193	1014	2417	1438	1576	1178	1163	2798	2286	1270	1637	902	1160	1705	1133	1459	2363	1376	1749	3125	1465	1107
213697						0.0190526	0.0668262	1.51574	0.600026		1108	1836	4504	3309	3269	2888	4844	7599	3450	1236	3376	9845	3824	962	1745	2005	2602	1895	2424	10271	4024	618	2830	1204	2228	885	2201	1127	3955	1325	731	6201	4538	1202	3672	1093	6416	799	825
234649						0.0199612	0.0689836	1.44232	0.528392		2154	445	2097	376	1125	1256	1233	536	373	3219	359	1360	1922	451	438	1707	1411	997	2023	1256	603	598	1016	788	953	520	1309	1143	1531	1889	654	888	1273	304	1057	1127	1768	579	1149
201862						0.0201796	0.0692293	1.48594	0.571378		388	1646	95	70	138	388	350	79	152	17458	149	102	73	449	88	15532	179	114	17021	65	111	1565	67	776	273	1566	124	925	97	287	457	10882	2315	32676	5720	878	109	423	444
203761						0.0206773	0.0699977	1.15564	0.208696		810		1825							3824						496			1245											1064		997	1584	1222	2031
278207						0.0207946	0.0699977	1.21414	0.279935		73071	54416	68413	40064	38717	111463	91412	133683	41427	138415	52986	140172	273406	59239	102511	28158	167042	92042	30691	192101	122227	61221	73340	59507	93606	99759	75225	188896	206858	34533	22186	88593	57537	65859	55302	115471	151340	102708	88967
242108						0.0208504	0.0699977	1.18966	0.250552		1472	387	3342	780	435	400	440	846	352	2170	365	596	2812	302	761	302	1162	315	783	950	400	520	475	743	382	321	469	503	348	1182	396	811	849	1154	498	362	642	337	421
monopalmitin 1 glyceride						0.0211352	0.0703325	1.08967	0.123889		996	1165	1425	1257	1480	1013	760	1938	1011	1127	1281	931	1046	1145	1306	902	1389	1296	1122	1630	1427	1203	974	1306	1276	2112	916	1809	1023	1401	1557	1249	1067	1250	1562	1147	2504	1099	1023
228143						0.0212494	0.0703325	0.658132	-0.603552		454	695	427	413	1343	356	187	592	823	1399	594	223	206	1118	218	201	517	336	384	184	219	333	321	463	5905	718	361	655	206	411	433	476	694	330	414	353	308	662	286
242129						0.0227958	0.0749233	1.30858	0.387999		4211	5999	4471	1335	5425	1659	5836	18918	19150	8556	13694	6587	2117	7433	2563	6692	7671	6666	5481	7602	3414	7636	2661	5060	8097	8796	4271	1488	7630	7832	13570	3568	6055	5805	3919	3639	14790	8582	5732
199433						0.0243715	0.0795458	0.945233	-0.081258		7539	287	14104	162	264	248	145	351	458	220	323	211	159	288	131	1714	203	288	363	435	235	184	134	184	232	342	192	278	255	6019	420	14501	1880	3866	1431	324	584	316	267
269879						0.0246321	0.0798421	1.15692	0.210293		240	1054	302	300	761	599	525	551	989	575	722	496	708	1030	420	1009	587	476	1386	648	667	630	352	561	1328	822	702	792	518	293	1094	650	1512	1135	1470	554	498	875	755
241151						0.0284712	0.0904164	1.44198	0.52805		1039	269	617	712	388	592	193	1234	530	444	363	622	478	300	526	628	5076	455	1147	6640	216	1476	313	267	3324	731	1134	1198	3802	2028	800	6412	552	1095	2332	5536	2101	266	593
272694						0.0284714	0.0904164	1.30419	0.383156		5897	5255	9727	3668	3949	3290	1632	376	5176	12362	5378	4867	3068	4941	4917	3670	4268	4663	8392	6431	4547	4193	4017	3713	5785	3972	3105	6605	5746	8759	6022	6493	6035	8509	6502	7246	7258	9662	5890
270375						0.0335758	0.104507	1.13063	0.17713		369	842	530	658	740	588	528	499	1058	790	898	597	321	1390	541	506	706	794	1507	1029	1026	1266	437	532	729	979	534	907	587	1371	820	696	1615	1109	1007	708	894	927	755
241319						0.0379015	0.114927	1.30929	0.388784		1398	1279	1390	4170	862	1192	1110	2608	857	2285	743	2049	1602	880	429	800	1488	664	1017	939	821	759	675	955	1161	915	2404	2676	596	1051	1200	3227	1175	1749	1693	1723	1959	1370	1255
242906						0.0385708	0.116207	1.38126	0.465989		2142	4368	5010	3073	4239	8245	4298	16114	5437	6376	3240	18935	1562	3680	23957	2179	60939	2871	8554	22077	4051	19436	3063	14687	17956	2910	4094	16823	16923	35006	6673	3000	3582	58089	3443	8921	20236	6422	11339
280564						0.0412429	0.122685	1.13105	0.177658		370	427	243	337	878	603	617	1040	501	427	325	645	284	454	606	356	957	589	417	847	358	296	457	252	357	1003	396	777	827	419	250	372	820	462	528	628	777	318	537
231657						0.0435385	0.128699	1.22133	0.288451		1093	2616	1035	1142	3796	375	1398	3329	4401	1688	3255	1846	4552	6629	3862	1486	4153	2162	5000	4284	3849	4906	950	1084	3806	1720	4489	4427	1324	1423	2997	1110	3312	3155	4339	1799	3523	1923	2602
228983						0.0451635	0.132668	1.56285	0.644183		1286	1245	4537	3101	1006	2954	1317	4780	1800	1071	931	6063	246	848	7466	338	30598	782	4006	12384	1061	15446	1233	5527	5184	636	1278	4220	3602	17332	4649	1510	680	22603	962	6604	13265	2657	5244
203221						0.0471807	0.136882	1.19896	0.261785		2451	258	11620	4074	231	1450	3531	4119	546	2615	960	2904	1674	1065	859	1372	7053	4736	3214	11393	16002	1048	5677	706	1852	420	343	1418	5138	14520	459	1956	2259	1063	1066	4599	9246	503	3407
211467						0.0489176	0.140191	1.19713	0.259582		843	1798	1994	712	978	667	493	978	826	1097	773	460	630	1433	382	725	1712	607	1324	1033	822	1262	616	1033	852	1311	758	1540	430	2138	911	1137	2605	1809	1884	769	800	963	1048
212208						0.050348	0.141241	1.49705	0.582125		101735	4925	13032	13654	14026	37403	19563	13174	11613	24653	21062	20645	39365	34192	17697	2366	12587	24947	165325	23149	26890	22606	13063	18476	17202	17470	17765	21739	16389	177187	31477	4570	68534	79495	42776	27843	14308	18820	26530
200942						0.0509536	0.141241	1.26205	0.335764		2506	1849	1090	494	10429	7803	20126	7738	4218	4132	19244	12229	11302	1281	103	682	31939	4434	14811	4868	2089	3450	6974	1347	22471	7996	11123	3080	35190	927	3423	32567	1705	4340	5732	7311	6161	2762	2263
211997						0.0510754	0.141241	0.666895	-0.584469		352	746	439	10489	1858	2836	8022	8393	7646	511	18311	2001	1828	8502	1476	332	886	4276	1239	3008	17601	2204	3319	8218	962	5285	2189	1933	992	687	12198	499	1808	620	529	7741	1486	2423	11760
242114						0.0511969	0.141241	1.35451	0.437768		1053	276	447	183	216	193	1113	169	288	774	141	753	506	234	130	492	2330	590	341	1471	978	245	718	425	428	228	308	518	1424	3559	285	738	489	210	454	1362	2385	263	890
201887						0.0513195	0.141241	1.12248	0.166694		749	2741	843	1318	2423	1839	2027	1455	2950	2757	1933	1500	1855	2074	614	2353	1739	1649	3052	1634	2175	1904	1412	1786	2593	2130	1948	2532	1550	1136	2305	3085	4612	4596	4389	1591	1209	1785	1769
268328						0.0513199	0.141241	1.16152	0.216013		1979	7349	2737	4030	5896	2824	3569	3800	7331	4466	6855	3732	3907	5475	1674	2196	4403	2715	5042	6729	3338	3408	2517	4559	7257	5479	4859	6860	3587	3264	7430	3298	5048	7832	5852	4748	5754	4474	4489
229201						0.0516882	0.141241	1.09356	0.12903		1360	1622	4200	2497	1547	1202	808	2681	944	1663	1831	1206	2108	2244	1093	1491	1795	2024	3476	3175	1832	1547	1016	837	670	1059	628	2458	1345	4973	741	4359	2472	6030	3023	1657	3141	1728	3683
229947						0.0540742	0.146907	1.21376	0.279488		4557	1729	7167	3656	2783	4066	5115	2221	2246	5354	2841	3640	7878	1453	4382	3316	11060	6626	4697	11685	2822	4505	2254	3023	7168	2467	5284	5634	10058	6491	3411	2599	3571	2784	1859	5486	5657	2132	3697
200429						0.0548466	0.148149	1.29119	0.368699		8538	116906	12604	36878	95200	50152	40833	35508	98468	8184	94642	45828	22130	83123	49401	3412	42038	42286	4954	48942	49270	51861	27348	52252	67854	98690	53646	67976	49569	3447	113161	13564	3384	11373	5082	70349	42542	86525	46388
200547						0.055759	0.149753	1.17043	0.227039		537	2705	1807	1754	4671	3253	2817	14687	6143	1109	3497	4833	4593	7825	2601	235	4684	3356	314	8744	3102	2491	4355	2699	3107	5020	4784	807	2281	3678	2486	1017	892	1669	1268	4410	12778	5006	5567
242207						0.0569509	0.152085	0.914964	-0.128212		11275	51124	5856	10439	30077	24720	10642	6468	16074	9098	27164	9311	21544	43487	20248	12172	3298	16462	11831	7502	14709	1715	11428	26580	29970	1548	828	35977	13940	17117	41175	9948	6665	42849	12922	32241	7757	48992	22941
229262						0.0642583	0.169501	1.20174	0.265124		2459	784	895	380	541	928	2249	771	439	1906	443	1486	1203	637	250	1362	2547	1403	879	3025	2374	1204	1913	2143	1202	386	974	1415	3670	3682	534	2467	1516	795	2045	3257	4042	1010	2743
214011						0.0660507	0.172466	0.938237	-0.0919754		3359	24015	3424	4063	16903	10629	5779	6007	26316	9313	24955	8876	8754	23755	10481	4756	11527	6275	11304	8718	8418	13312	6707	16796	17631	8437	14961	9989	8266	5502	23331	5450	10242	19083	11613	12401	4666	23390	13668
202664						0.0681934	0.176104	1.17235	0.229399		6367	32352	7297	3681	31291	20542	13580	15349	15994	32390	17457	9845	5148	12194	6669	19914	5461	7047	39074	12735	9187	7952	10897	17992	7792	26672	6315	9666	6197	8774	9638	26242	44756	50820	43502	10305	10207	13210	6052
234717						0.0699167	0.178431	1.1797	0.238422		9064	8277	12078	10166	6106	3614	4158	6518	8472	22165	7612	5610	2622	5523	7445	13300	6836	5929	30242	17686	10266	10487	5710	8013	8127	14343	3660	9888	5847	21501	13787	16594	30392	29268	27696	9832	14591	14605	6515
206022						0.0700749	0.178431	1.30551	0.384612		2430	4261	767	525	3489	1883	1563	11743	2125	23685	2114	1195	727	2149	818	15698	1086	870	30117	7676	1414	1420	1320	1993	1535	2492	1400	1554	876	4644	1687	20174	30704	37810	31109	1444	2915	1721	1147
224859						0.0702334	0.178431	1.07178	0.100006		1206	2825	1191	570	4239	1904	2397	2113	1919	2435	1882	1290	1146	2033	755	1732	656	1177	3047	2701	2035	2164	1800	2001	1689	3666	1507	1329	878	2070	1841	1922	4240	3850	4277	1587	1759	1265	1026
232017						0.0726498	0.181625	1.06989	0.0974607		1529	3621	1174	787	5154	2452	3189	2246	2203	3319	2077	1524	1419	2079	1028	2294	1173	1542	3867	3088	2891	2554	2325	2418	2621	4700	1923	1892	1354	2360	2441	2378	5175	4989	5471	1912	1993	1596	1327
268340						0.0751336	0.185857	1.1701	0.226635		1264	4595	17559	1522	2736	4746	1334	3665	3811	1730	3562	2151	1133	3497	1379	1375	2332	1182	2508	2580	1423	2314	1665	2215	3691	3454	2973	3154	1389	1897	4044	1651	2385	3064	2438	3091	2538	3696	2176
293007						0.0763144	0.186156	1.37256	0.456871		448	1673	394	395	1211	790	1108	583	1010	783	685	747	518	1149	1038	539	801	588	967	2903	1329	1487	669	1660	1006	1443	665	951	664	537	885	625	896	1006	1426	957	1113	992	452
200595						0.0764858	0.186156	1.21252	0.27801		582	492	503	887	953	919	336	1033	1449	571	1428	1118	370	903	472	346	771	790	264	1862	564	4024	574	1831	638	1093	516	1840	1490	1199	597	872	1558	1116	966	1531	1719	1013	1036
199204						0.0768278	0.186156	1.17676	0.234816		11693	1457	17776	1180	1156	1712	1221	1596	1783	4508	1289	1130	1844	1422	1326	7392	1232	1173	18138	2911	1918	1905	974	1651	1255	1712	875	1758	3077	10425	2082	14051	19125	14387	5919	2679	1602	1343	1170
199596						0.0773424	0.186156	1.13743	0.185781		7229	36210	5932	5632	32664	20582	13262	13260	17731	21963	17350	12805	8362	18715	9349	12059	10637	10687	20999	15203	12938	7429	10786	16860	14974	22682	10867	19009	9218	8980	14560	9251	15502	31898	25153	13446	11033	18413	13216
203235						0.0780271	0.186156	0.85118	-0.232464		7396	176	10152	86	154	113	89	71	186	79	125	82	94	189	74	553	100	139	135	70	125	99	56	116	134	161	128	146	90	4730	199	13046	514	2579	406	153	191	131	130
278510						0.0820975	0.194878	0.854734	-0.226453		3092	730	916	1676	538	845	869	2222	665	3442	845	2073	1290	962	4772	2317	1344	1067	2547	2189	1828	1153	1667	815	577	966	1472	647	1174	3837	518	2691	1737	1645	2055	1430	1719	1101	1249
268306						0.0842862	0.199068	1.21225	0.277684		2104	2614	2314	1011	2556	1309	1170	870	1611	2895	1577	908	883	1659	857	1829	1338	1256	3659	7788	1319	1275	770	1416	1843	2116	1734	8312	1332	3150	3151	2681	3974	5411	4343	2067	6959	1806	1357
227816						0.090548	0.212788	1.23632	0.306051		974	430	961	278	549	901	986	1282	354	721	576	756	434	400	215	455	1231	707	415	1405	751	825	583	1382	540	469	516	647	1521	678	597	1088	541	347	743	1006	1653	612	1508
226272						0.0939166	0.218519	1.15002	0.201654		388	1312	558	551	976	651	864	85	1155	798	1580	854	591	975	398	1197	1216	747	1132	1439	799	656	562	774	2432	697	826	631	1076	410	561	1050	2027	1927	2069	798	1180	1037	611
224843						0.102243	0.232146	0.713891	-0.486224		99	5769	116	5346	4182	26049	12532	11047	3652	87	7491	13366	22221	5674	21922	576	17281	14327	1010	25891	15787	23074	18313	21281	12006	7945	7049	12216	23285	150	8658	999	678	113	659	26947	11293	16311	23513
227606						0.109771	0.246853	1.15931	0.213266		990	2854	2574	649	3217	9981	1195	1422	3369	254	3660	942	430	2316	1492	658	1193	768	524	1944	1337	889	939	342	1632	2745	1001	1582	1463	864	3622	2447	496	926	729	2190	2737	2821	1499
224055						0.114165	0.251913	1.09858	0.135634		1669	2155	10892	1801	2529	2106	1734	600	4437	2452	2965	2741	1943	2070	1740	1239	2035	2216	2457	2677	2247	1802	1310	1453	2088	2156	1761	2040	2018	1973	2993	1723	2426	1938	1847	2919	3279	2741	2374
222099						0.115345	0.252149	1.05976	0.0837313		1230	3062	3685	824	4738	1952	2862	2500	2512	2119	1978	1317	1671	2278	561	1646	5624	2136	2517	3140	2689	2325	2409	1856	1867	4292	1755	2365	9350	3040	2129	3418	3365	3246	4172	992	2088	1390	915
200421						0.116057	0.252531	0.938599	-0.0914193		11936	15718	20580	17354	16293	22855	15727	10396	16146	18459	17111	14834	12734	13952	11020	7578	12685	15061	12956	23798	16822	13888	13076	16147	12846	18732	6989	15918	12643	4603	15566	15366	15598	13055	9604	19482	17240	19745	8644
243679						0.12237	0.262494	1.19549	0.257597		280	568	321	162	218	211	106	150	281	472	288	139	192	213	902	266	691	174	610	300	240	196	823	297	553	397	256	406	701	370	603	1099	346	806	526	428	640	506	226
269936						0.122373	0.262494	1.33333	0.415031		1966	64395	10019	22009	52576	28004	22956	17101	54998	3965	48401	25787	13417	44300	24976	3262	21969	24174	2284	25726	26893	27043	16092	28880	36652	47272	29498	84974	29188	2753	61557	2134	1594	2587	1908	39955	24385	47046	25410
270439						0.122869	0.262494	0.742562	-0.429417		647	452	754	462	1099	5423	562	667	2896	1819	649	1227	722	2727	535	1019	3822	807	1472	2300	505	501	2084	754	4557	727	1065	1226	716	7503	3719	1118	2508	3098	642	2475	3265	1247	1251
218761						0.129473	0.275349	1.15307	0.205474		100773	103583	105382	129142	101332	27103	42716	19206	37928	168540	46014	11915	16586	92785	26244	60492	54730	69875	45064	35574	61055	161164	28798	80205	41336	128606	39127	53300	26857	92997	408979	127657	87898	61018	96238	137866	61617	116498	85210
243111						0.135536	0.285659	1.05543	0.0778306		651	521	2454	391	409	517	209	1452	491	523	376	666	588	366	505	363	1549	218	441	963	316	751	210	584	279	441	243	483	314	400	281	292	457	454	311	513	722	446	331
232207						0.136348	0.286087	0.7885	-0.342817		1167	9930	1268	2578	6649	8266	4677	12655	138283	1070	11184	4708	5398	5459	2283	5151	4146	6189	2154	6197	13658	3115	5988	8969	5155	11562	5444	3535	10254	1944	10729	7618	27968	2476	14954	9597	4245	1815	6142
241572						0.14266	0.298	1.15297	0.205351		330	697	909	139	75	563	289	441	505	530	470	888	189	848	409	518	1574	1009	124	1317	527	444	179	339	916	532	142	1064	599	113	496	1206	399	291	331	990	1332	493	85
229199						0.150647	0.308014	0.878427	-0.187005		2780	853	609	817	2825	1607	452	2639	1255	1552	1488	1220	2258	757	3104	3073	799	810	3267	448	531	1536	2246	1897	1428	1372	3280	2031	1128	4182	1646	2509	1425	2790	3216	1494	662	1418	2047
268610						0.150937	0.308014	0.784445	-0.350256		293	541	330	237	792	2495	490	392	1679	960	449	795	386	1600	221	465	1821	617	824	1129	424	312	778	396	2058	386	733	765	263	3394	1372	620	1185	1288	538	1247	1320	784	657
223830						0.151522	0.308014	1.08599	0.119011		2603	989	2352	3874	1325	1100	1946	123	888	1415	1305	2450	1131	1048	1005	1479	1907	1325	582	1955	2746	7600	1989	1082	4499	899	1384	998	9604	2786	197	3206	1278	1143	1883	1390	1757	1383	1514
270407						0.152401	0.308014	0.956316	-0.0644413		1660	6202	2235	536	5281	3787	2788	1076	2488	1111	1664	1075	2121	2541	1304	705	2145	1104	902	1124	1170	1029	2609	3685	3098	5104	2172	2695	1313	1835	914	1148	1248	1546	728	1640	896	1344	2192
271726						0.157759	0.316867	0.82143	-0.28379		255	287	554	1485	642	1096	868	1905	515	149	379	948	397	671	783	203	1376	3561	246	1176	2983	3962	3502	1908	1042	515	452	1243	1446	305	1108	290	323	208	213	5049	2754	1309	5998
199794						0.158662	0.317325	0.65542	-0.609508		685	258	99	97	218	281	145	90	152	2239	136	152	80	936	117	103	395	557	340	130	108	636	379	267	398	420	173	907	195	1024	398	145	278	199	60	279	147	1026	192
238281						0.161409	0.321451	1.25049	0.32249		546	7552	464	1536	5979	3401	2768	1872	4354	815	4075	2352	989	2792	2951	960	1660	1754	891	2383	2028	2055	2055	3815	2350	6512	1734	2664	2369	622	3671	638	709	1376	1140	2734	1954	3212	1706
272698						0.164189	0.325606	1.1512	0.203139		342	1560	510	290	1552	388	617	760	2404	313	1960	830	788	1229	504	360	828	368	879	1029	796	675	507	580	1223	850	1097	1362	769	403	1169	473	1248	669	1128	831	868	656	513
202687						0.168584	0.330145	1.06651	0.0928997		635	737	502	368	1090	966	2350	958	13931	738	2205	1441	1255	662	302	344	3663	634	1609	633	425	430	528	179	2474	1023	1228	771	4103	1222	579	4273	5852	1288	1975	943	654	519	459
222169						0.171135	0.33375	1.16149	0.215978		7144	8983	3899	23511	6825	2809	2389	3280	2438	1058	493	2458	894	3207	524	4099	25310	1110	1234	6255	5119	15436	6561	578	9478	3707	2489	1176	1752	6266	7832	3158	4161	5121	4657	2404	13262	1575	5877
286827						0.172744	0.335495	1.59475	0.67333		269	1892	10156	71341	11742	5527	32842	16177	2327	3868	3428	6303	19000	3073	2617	10466	23108	7160	12200	6248	48834	142839	44200	2190	87177	4512	12529	6868	179805	238	2646	39516	596	14173	283	15649	8728	21439	10198
231674						0.178623	0.345485	1.1638	0.218846		159	456	81	31	593	517	115	252	155	266	227	253	207	180	235	39	221	322	107	64	355	71	63	387	76	203	391	433	234	260	74	230	288	293	145	519	57	432	325
271416						0.186365	0.358982	1.03968	0.0561359		2452	5974	1778	1309	7587	3537	4923	2735	3860	5708	2893	2371	2815	3808	1247	3644	1147	2610	8112	5011	4802	3505	3132	3341	4328	9849	3329	3549	2171	4332	3614	3394	7241	8784	9977	2511	3632	2174	2035
241189						0.191535	0.367435	1.14702	0.197886		141	236	208	251	375	640	141	185	439	241	461	131	396	277	524	231	670	226	314	598	258	526	110	269	818	490	533	477	260	190	238	323	287	634	1031	480	351	198	610
225283						0.198966	0.378598	0.812267	-0.299974		2626	7283	4071	887	2791	3327	1374	120	3035	1948	2465	1429	3256	1976	45551	1365	23462	1620	3116	2907	1754	3345	36524	2729	13962	6496	2265	14430	31035	3144	25394	58945	1993	2685	2265	2705	20200	1931	1816
218550						0.202211	0.383223	0.897274	-0.15638		765	24710	1032	5065	23440	11408	7886	9870	26385	1024	35328	18829	9716	13775	4268	360	9748	6231	397	12972	10746	718	7501	6795	18439	7185	21320	3703	10337	1734	5383	726	1029	1203	970	2498	11958	9265	3999
palmitic acid butyl ester NIST				8090	GLYJVQDYLFAUFC-UHFFFAOYSA-N	0.215958	0.405095	1.07154	0.0996802		1633	1649	2992	1413	6343	696	1395	811	11663	2494	285	1155	418	735	561	1692	593	3080	6287	453	3472	1196	4081	530	864	1807	804	1028	674	4249	1114	2378	15662	2627	9199	805	2774	1141	643
234525						0.236804	0.433417	0.966967	-0.0484611		10904	32141	8004	10747	25542	19126	2354	12221	17663	14020	20307	14452	11716	1091	1101	1565	16598	11255	10237	18471	20076	19136	10250	17008	20590	29967	18025	29578	14195	9306	21131	9265	17424	9439	7332	21496	13061	23138	23641
200411						0.238433	0.433417	1.07347	0.102279		4662	17699	5998	6382	16707	10510	9518	11460	18986	8136	13264	8443	10325	14501	10652	8556	11622	7358	12612	12168	15004	12919	5904	10473	15342	14730	13885	15859	11248	5560	13902	10279	18140	15581	15927	14880	13647	11756	12390
241312						0.238841	0.433417	1.13207	0.178961		3397	3327	1437	4392	1072	867	870	2843	1596	1256	1187	1059	843	735	921	1042	1543	1265	966	2513	1656	1990	643	1042	701	755	856	577	701	975	1307	1544	975	841	751	4163	3399	1604	1994
225415						0.243782	0.437319	0.901203	-0.150077		14524	74264	15305	25341	60211	45271	35502	346	44855	36552	50063	31412	178746	64064	33046	14412	34945	29969	29209	903	36464	38494	30582	44312	49375	59746	35824	61140	31450	21207	53518	7028	24793	40358	30716	32476	1009	46489	39015
223973						0.251747	0.448187	1.14119	0.190533		523	639	1658	393	420	483	464	718	472	1141	379	657	192	284	135	467	512	765	733	818	611	283	518	555	396	418	456	547	472	345	378	807	1234	605	703	955	602	445	787
270977						0.255582	0.453296	1.10635	0.145811		1651	436	3631	558	637	981	544	1206	1982	181	696	2074	860	2144	693	1307	2497	2297	357	841	715	968	853	536	85	2432	1464	2028	483	2024	313	899	1331	692	585	397	288	126	445
218449						0.263383	0.464405	1.28541	0.362223		3382	1254	2634	2292	3774	540	1903	12585	9521	968	8734	2724	778	399	311	745	281	677	1078	9201	1766	983	836	392	1418	358	1158	310	1733	2360	481	783	534	733	548	322	1879	344	246
202066						0.263822	0.464405	1.03556	0.0504163		16225	15832	23218	19629	16528	17236	17743	16047	8619	41868	11827	7675	7359	13245	21050	6526	19174	17292	11353	46737	24922	24543	14811	13781	11233	21234	11156	13605	18130	17040	41899	13623	10260	13416	13839	26351	18803	22493	23631
273619						0.266458	0.467296	1.13769	0.18611		359	3717	383	630	3766	1327	1290	2219	4891	673	3706	2527	1268	2487	688	643	635	888	1482	2165	1625	715	1049	1267	2272	1715	2083	1140	1437	702	2261	880	2634	1313	2332	883	1647	1408	576
270409						0.267785	0.467877	0.913068	-0.131205		5145	30886	5700	13244	24965	14670	13151	12414	25823	7107	20013	12990	6288	18511	5731	3990	11699	10873	10723	14235	21022	14624	10206	15284	13791	19814	9239	10241	10683	10456	38996	6306	11114	14962	7175	17895	8432	18776	8646
268347						0.278099	0.482109	1.26213	0.33586		1975	11934	3522	5974	9651	7434	5745	7434	13666	6854	16178	10963	10418	10367	8134	4458	8469	4611	10351	8409	4425	6087	4892	7455	15616	11707	7486	14877	7333	2485	14134	6925	6964	9702	8369	8417	9001	11095	5016
271050						0.279008	0.482109	1.13707	0.185324		2249	3262	4272	7890	10591	2416	4930	5638	11357	5975	9441	3104	1908	6975	2908	4203	4949	2759	8325	3567	2783	4655	5227	3876	1934	5547	2086	3217	1921	3552	27918	4371	6757	3469	5000	4758	7235	2038	4959
242675						0.295252	0.508309	0.860951	-0.215997		13126	2019	21729	2547	1309	35043	7152	18774	1893	11185	7412	13173	40143	1906	4592	4269	11057	14228	10079	8082	13526	4640	8690	6858	3744	2554	7660	8281	20225	20487	327	25478	13392	2610	11103	9835	8299	3352	10569
227621						0.301442	0.515192	0.898847	-0.153853		995	461	581	455	706	447	909	8335	2116	822	1852	1036	359	528	217	234	1222	424	344	987	416	422	579	375	757	1546	521	877	495	939	792	1339	491	566	641	891	642	758	1069
226064						0.304811	0.519062	0.947032	-0.0785149		709	1557	1210	1269	1821	1179	1265	2793	1688	2074	861	790	2246	1274	436	646	1223	1334	2023	1655	3087	1282	1206	1469	1870	1279	1501	1014	1154	1569	1382	937	4183	1583	4062	1496	1252	2235	853
273984						0.307717	0.520247	0.940231	-0.0889123		89	1239	327	502	860	666	456	394	503	489	814	616	56	742	117	331	66	168	310	488	723	246	443	1125	254	281	156	524	410	148	473	105	102	411	632	978	417	857	420
211458						0.30772	0.520247	1.21816	0.284702		923	3358	1958	675	2312	1907	1562	4082	1124	1197	980	565	1456	4263	619	836	3826	3040	1558	3878	1457	1536	1708	2831	1558	3324	1728	1848	640	2412	1181	1417	2976	1970	1930	1660	2877	2246	992
218597						0.312117	0.525788	0.94138	-0.0871511		3229	10699	2761	2273	7566	4343	4344	4907	9007	4882	9047	5126	3261	4811	3840	2213	4771	4033	5133	5293	4863	1385	3186	4341	5529	5892	5115	4912	3556	2824	4732	2052	5235	4732	3689	5174	8046	7294	5070
215739						0.321033	0.536959	1.0208	0.0297002		1737	17913	3643	7997	8392	19322	11411	14555	64969	1995	16351	3540	1588	12574	1969	4945	1810	1554	5692	11308	12350	2461	8803	12997	4494	16665	4231	3876	1059	1612	12269	9182	43139	8380	5468	1198	3045	8638	8279
241911						0.323538	0.539231	1.03213	0.0456245		771	4931	870	2223	6401	6149	3005	2318	6087	1171	6972	6503	6148	14899	5110	529	8513	4800	1274	5072	2359	5389	3787	3416	11688	6533	1345	9025	3983	1187	5245	492	1487	1666	1743	6812	5786	9849	7061
282690						0.328589	0.54547	0.915372	-0.12757		2787	11967	2112	1356	9094	7211	4505	5377	9412	3401	7896	6053	4415	5786	6159	630	5425	6779	2805	5903	6706	4131	3867	4752	6792	8992	6339	5586	3858	2437	4249	1561	4022	4199	3474	7681	1809	10756	6294
271433						0.329603	0.54547	0.904898	-0.144172		421	3960	341	484	1526	1129	908	1372	1717	357	1549	886	589	1347	950	323	869	852	547	1587	1054	1029	712	798	950	1290	1015	763	659	441	1281	341	719	698	580	1172	1799	2342	767
269268						0.339358	0.559642	1.06909	0.0963788		597	940	903	484	432	713	751	2394	856	2041	508	1339	2012	501	669	523	1074	743	655	1399	1557	567	987	768	833	759	880	960	1109	1050	455	903	933	666	763	1285	1104	818	701
217873						0.345614	0.567967	1.14747	0.198461		544	5435	733	1461	3442	2702	1812	1875	4591	1005	3963	2509	2133	3946	2290	493	2190	1956	630	2536	2559	1374	1589	2680	3485	3658	2416	3363	2572	786	3722	439	475	656	521	2369	1941	3618	1963
270373						0.347389	0.568895	0.94088	-0.0879175		1246	6734	1348	2051	5143	3358	2877	94	5610	3147	4297	2455	3374	5332	3278	1069	4068	2236	2254	80	2746	3325	2223	3550	5727	5166	4071	5035	2461	1657	4902	630	2564	3536	2346	2811	101	3498	4306
204344						0.354601	0.578421	1.08337	0.115532		55144	188857	37944	33408	183257	140676	144135	139110	280265	82877	121077	95215	102914	138381	89032	34851	115293	88791	88836	251265	128199	91404	97747	98823	93009	143324	107901	153182	16110	49151	111242	138092	117770	150827	130884	97539	100227	123781	193919
204426						0.361032	0.58512	0.818661	-0.288662		12031	147578	21621	4302	2136	111720	64832	2262	315186	12573	115832	23280	13264	4392	625	36873	19104	14565	40960	3880	82850	739	52458	89652	37834	127188	31620	39527	13170	22535	6708	62328	195566	24657	33638	13301	1967	73022	5162
277188						0.365895	0.590965	1.00782	0.01124		12	305	44	52	282	16	181	24	380	178	81	196	162	153	277	156	52	204	189	184	82	178	177	250	245	397	606	209	147	182	388	186	202	328	183	144	233	313	412
199220						0.369719	0.595095	0.838499	-0.254119		9653	1778	14296	1383	1881	3152	2206	1814	2267	747	2531	1633	1247	2384	1574	5319	2956	1302	2533	2836	4034	1750	2146	1949	1758	2656	1221	2472	1827	7299	3391	17066	8460	7409	5527	2777	1109	2118	2230
224551						0.378534	0.605139	0.955224	-0.0660885		87	659	182	392	1961	859	1505	4581	2895	99	1167	1904	648	596	363	185	375	1426	2052	506	1745	122	522	296	339	349	1248	359	352	177	847	459	23334	183	1137	482	300	355	273
270348						0.387481	0.615257	1.35127	0.434313		8831	77602	426	5798	48384	20981	24311	9361	24841	3345	34302	12323	12204	56829	23185	691	31574	13301	1392	26743	26357	7656	11501	14719	38334	9926	12177	9429	22168	1219	6168	1007	3761	4097	1572	23713	4510	41392	12637
240432						0.394271	0.619758	1.61455	0.691133		301	452	33	337	378	227	608	662	1869	616	3795	685	751	1684	1345	183	206	59	619	2713	2470	273	495	513	765	1817	586	491	724	72	702	19	57	612	88	130	567	138	198
270999						0.398268	0.621881	0.974613	-0.0370991		1086	4664	4088	1498	3447	3272	2767	3632	19526	1708	2733	1250	1470	2777	1208	1008	1190	1343	1413	2150	3775	2088	2716	2101	2575	3350	1618	2569	1501	1364	5026	1900	5468	1986	1981	1625	2207	2062	2204
228594						0.402863	0.626972	1.11307	0.154538		835	824	1084	1316	733	498	669	808	596	1530	489	1046	901	699	287	571	1098	505	767	968	532	629	481	436	660	305	574	478	528	828	585	608	784	640	721	514	1668	1224	477
218765						0.407492	0.632083	1.72974	0.790557		626	3044	533	935	2383	2598	1734	1822	5780	1436	7025	1897	1576	2693	11759	435	1448	1725	2999	2321	2191	2517	1163	1705	2937	4180	1642	3231	1582	1502	5416	721	1997	5051	1001	1307	4263	5790	1864
270594						0.412151	0.634565	1.02043	0.0291746		6386	5148	4744	4323	4045	10313	8000	10456	7601	7322	8620	7874	657	8507	9139	5259	9364	10268	10614	13246	9776	7551	8038	13318	13499	8558	10852	847	7309	6615	4710	6437	6369	7033	9143	9473	13283	11121	17180
228885						0.416254	0.634665	1.08021	0.111316		5544	26469	4198	6811	21133	15181	10248	9299	20007	14677	20366	11585	9882	16055	10682	6798	9743	10744	12513	10158	12737	11707	7928	12258	14974	19726	9926	19009	9945	7398	14399	10157	16765	21025	12254	13611	9400	17155	13216
200478						0.417429	0.634665	0.794124	-0.332563		3706	782	7352	191	1025	445	250	318	1044	2263	960	620	114	2151	157	696	562	865	677	370	146	594	805	459	1165	782	885	958	297	2801	451	6856	2098	1773	697	242	261	1559	122
204522						0.422156	0.637985	1.02243	0.0320016		1355	3293	2965	2290	16247	3193	2933	11955	7044	4100	8240	5249	1739	7120	2255	3184	2376	3314	4672	3030	5145	2536	2204	2681	3692	4867	2342	3875	3628	2220	5379	3890	6814	5877	5348	4538	2718	6029	2499
241920						0.4323	0.651221	1.24526	0.316449		356	759	80	840	657	1702	936	805	743	549	696	782	430	424	6106	274	549	640	1217	639	961	2619	293	374	1042	1659	564	626	1574	885	2125	620	333	2583	614	493	511	3705	1274
227601						0.437124	0.654293	1.0489	0.0688779		1308	1014	2382	1651	984	1215	760	900	1613	1322	2227	846	6821	1299	1009	2254	1485	1304	5379	1837	1448	2386	1032	1669	2294	989	1537	5309	653	2099	2403	2342	1097	1696	4206	1734	2038	1565	1895
271128						0.450542	0.67011	0.837462	-0.255904		812	797	496	286	221	589	1423	997	1091	1629	864	556	297	780	537	366	711	765	942	283	222	1074	201	924	465	485	308	437	218	342	1031	218	703	301	534	742	429	742	744
223909						0.452395	0.670743	1.04769	0.0672133		4069	46921	5075	8553	35598	26866	21597	11363	22148	4421	20078	12228	17990	24503	13315	1312	19477	8153	2960	16698	12652	13224	16808	25149	22507	38177	18112	26614	12022	5314	18837	3186	4814	4199	2935	14354	12024	16493	18796
203266						0.460448	0.680536	1.31618	0.396359		403	265	430	252	202	182	115	195	174	676	156	171	101	189	202	294	203	178	798	349	220	246	233	168	191	130	181	188	138	1087	248	634	381	310	364	161	230	209	251
223402						0.464825	0.682711	1.02754	0.039193		241986	75681	284064	241400	109567	129056	198907	213621	113785	274671	149648	211197	195016	105823	144550	116416	213473	197426	124183	214642	232606	226098	137929	136312	87413	134416	92615	185430	147283	155250	141211	204374	152997	151164	186571	263345	293225	141962	165897
243566						0.473	0.692067	1.17029	0.226863		166	356	229	167	203	163	102	154	335	358	288	134	112	182	1675	226	813	124	404	225	158	449	1582	283	595	379	180	546	1129	226	913	2244	388	443	415	279	712	298	226
270941						0.47414	0.692067	1.03253	0.0461874		112	6396	1044	1850	4450	3957	2597	2246	4873	2434	3688	2748	2589	5674	3186	486	3722	2608	1548	2802	3496	3168	1861	3248	4349	5148	3126	5251	3386	481	3431	1259	2115	3292	1038	3879	1896	5192	4048
213974						0.482541	0.697828	1.09003	0.124368		15682	1885	9123	1607	9123	12194	10744	7473	954	21683	410	15928	14821	5427	2558	13107	11207	14044	20332	8794	4034	4446	14775	9224	19282	2555	15602	16159	15989	13147	991	8929	12895	1460	10501	14696	20075	6018	13541
inositol allo	645877		n/a	892	CDAISMWEOUEBRE-UHFFFAOYSA-N	0.485741	0.699085	1.13011	0.176458		2084	227	2727	376	362	1667	213	216	1227	1757	675	412	569	2212	409	273	1046	782	1732	662	891	382	2301	275	1308	444	472	2001	452	3624	1644	541	1839	967	280	1605	841	498	535
281910						0.488956	0.700349	1.0768	0.106752		2139	1851	5272	2387	2659	3289	2597	2179	2327	1433	4290	1448	1582	2070	1000	1339	3095	6287	1508	2880	394	1457	1543	1042	5625	2302	954	2456	5987	3183	1567	3566	958	2394	2438	3155	2073	1240	4635
205856						0.490244	0.700349	1.09876	0.13587		3770	5838	5773	22173	15730	35733	7050	30344	30462	19935	64586	12921	4224	44425	28296	4352	27712	21591	13912	7970	9057	3624	4443	23760	3235	34421	9888	6191	5731	14230	9585	4565	22972	4998	8025	4206	8523	6971	5904
203343						0.503229	0.714555	1.02047	0.0292313		1905	10358	1736	1664	10087	7614	5039	5039	11352	4609	12040	4577	4607	12558	7581	3334	6307	4572	2973	2060	5561	5756	4767	5475	4144	14974	3179	10953	4912	3033	6704	1376	5806	8100	6477	6153	2500	8998	5802
269331						0.512425	0.723242	1.09395	0.129549		2452	1134	2918	4046	1319	1248	1726	698	2030	12135	2074	4242	5464	1129	7847	246	2344	4202	1191	969	731	802	886	736	1056	1128	4320	971	720	2716	3190	2808	553	1680	2002	1310	616	1637	1283
215682						0.515731	0.724493	1.15364	0.20619		347	121160	1052	35475	103392	48915	43493	35129	96671	480	92461	42402	25123	79193	49176	249	44048	38554	496	49139	45280	51457	28585	49449	74817	91251	51320	71108	51240	371	111471	1815	854	511	684	69969	44595	90967	47308
199609						0.518422	0.725174	1.04734	0.0667315		34724		82851	638						64379						37036			70987											49366		46979	43758	53114	59876
220139						0.520376	0.725748	0.941802	-0.0865036		198	5399	275	1157	4407	2280	2162	3041	6968	275	8005	3737	2507	3295	1645	110	2385	2167	774	3658	3301	986	2646	2086	4156	3090	3706	1936	2751	179	2240	346	2546	381	1907	1920	2812	3173	1875
216431						0.534444	0.736624	1.02028	0.028968		3451	2841	3430	19311	3261	1014	1045	11828	32556	4599	26871	22380	17528	4082	21866	1568	3689	18665	5380	1720	622	1329	10458	21202	27464	2267	3730	39152	16206	12595	46821	3112	4612	7793	3849	32115	18097	32343	1295
268313						0.537822	0.737883	1.01125	0.0161351		3515	17476	3640	4830	13014	9100	6357	7460	14064	6422	12112	7241	6541	12108	8011	3604	7939	7247	7974	8454	9415	8423	5521	9036	9881	12752	8876	10424	7424	5378	12787	5410	7908	11708	8742	10696	6645	13257	9195
270351						0.541207	0.73944	0.783244	-0.352466		257	1129	503	407	1901	656	718	832	2526	490	863	666	647	732	526	258	751	654	1465	664	1476	545	964	594	780	968	744	918	611	491	991	607	2846	733	2200	714	419	971	593
213182						0.543247	0.739786	1.03564	0.0505227		2532	7579	3953	1988	1001	3778	2662	1916	971	1591	953	1612	555	900	2503	3368	1713	997	2914	3769	1108	1050	1622	3332	1123	752	1293	1443	1371	2359	4637	2887	3612	3440	2354	1593	1971	1275	1525
214049						0.544609	0.739786	1.02178	0.0310811		12011	12088	19505	16069	32769	6077	8434	7960	4034	8805	15990	7644	5762	15106	14655	3405	27467	8828	5383	20520	7214	7701	15517	13947	11590	10518	3022	17144	16248	6536	67266	11893	9473	15332	6306	36036	11176	10382	26078
213318						0.548699	0.743194	1.463	0.548927		257	376	413	104	381	513	356	1147	679	322	334	303	213	730	235	328	398	471	442	456	474	387	350	451	525	464	295	418	157	321	272	121	662	312	319	491	2474	830	314
217893						0.556929	0.752175	0.915944	-0.126668		129	2665	140	418	697	412	1595	530	1433	310	2047	884	499	717	377	421	828	443	310	1080	655	444	858	1120	744	806	437	592	758	344	946	444	809	416	1328	1058	271	571	717
279691						0.562451	0.757455	1.11577	0.158043		8831	77542	2209	434	47303	20555	24307	9022	22942	1420	35107	1821	1495	56706	17008	691	31579	13301	1303	26692	26647	14322	11244	14670	6583	67538	26410	3798	22168	1249	6168	1007	3761	2422	1792	23121	5171	41392	12389
239859						0.578463	0.77458	1.10701	0.146664		255	630	6282	3171	1138	292	163	331	122	1512	410	213	245	340	1435	214	439	249	340	303	387	170	1110	351	429	1023	1166	872	107	340	410	537	495	317	324	430	183	521	354
273236						0.587608	0.78459	0.611433	-0.709733		153	554	251	61	167	213	537	35	541	37	85	162	61	170	197	17	261	227	54	96	431	297	252	346	399	428	136	258	10	237	88	151	235	334	110	178	103	144	212
241389						0.591147	0.785794	1.26568	0.339911		5562	4234	4145	1387	5915	4312	2900	70361	3163	6066	1876	15529	6772	2172	5192	3661	3148	2541	2403	27580	6258	9061	3323	29906	6551	9720	2000	6511	9902	25001	1928	6024	3037	8221	3148	5656	5548	3026	4271
213733						0.591854	0.785794	1.0446	0.0629487		305	1733	532	438	1462	920	768	1823	1074	642	1295	665	1349	1025	623	471	947	746	753	1030	1098	917	695	1237	1289	1638	923	1192	697	815	1358	504	1076	730	1136	748	778	1099	745
204425						0.594692	0.787339	1.06801	0.0949198		8008	22252	10664	9236	23688	19211	13563	16731	15119	9953	13141	9101	5926	11289	28611	11041	18958	22177	10754	24759	21017	19756	9085	10747	8636	13097	9104	8928	13609	9869	9520	6911	17417	21109	14048	30315	12376	13244	19239
270928						0.598957	0.790758	1.30674	0.385967		75	4722	58	458	12084	1266	3874	4767	20991	94	30147	8046	2103	2110	395	62	522	950	127	7187	2457	172	1676	948	4795	1256	4183	393	5947	76	1547	87	132	129	171	321	3767	639	228
214009						0.601098	0.791361	0.993945	-0.00876207		10904	36246	8004	12665	21989	21231	12825	12221	20034	11535	20307	14452	12957	28681	16833	5733	19142	13776	10237	15732	17783	19136	10250	14582	23856	26333	18025	29578	12489	12264	27954	7013	21147	19006	12198	21496	13061	26053	23641
226091						0.603955	0.792902	1.11178	0.152875		1365	22431	1894	4769	29366	21684	15696	4613	26285	874	24228	8229	7636	16998	18578	414	11305	12815	622	9644	8853	7511	15838	6577	12356	15670	8429	23753	12690	2045	13570	322	3051	1388	1518	30825	21564	13307	16722
271426						0.608969	0.79471	1.13854	0.187185		210	1867	134	460	2742	2368	1947	800	2537	214	3608	767	484	2133	1939	108	1019	1046	184	1469	916	651	1662	848	1144	1534	752	2122	1138	273	2654	93	494	290	379	3396	4995	2170	1330
273745						0.619051	0.803741	3.43373	1.77978		414	775	1144	497	872	820	429	8167	4249	4657	2148	7679	992	1331	2363	795	1629	1326	1185	1919	447	687	483	649	1009	632	1235	1165	7462	1266	449	560	1138	985	883	566	573	860	806
241952						0.626299	0.808683	1.06279	0.0878628		4272	46194	5336	8553	36081	23834	18844	11363	21408	4564	20078	12228	17990	24008	13315	1312	19477	8620	2720	16698	12249	13060	15305	24417	23267	39160	18287	26614	12227	5725	18837	3186	4597	3530	2935	13877	12024	16829	19261
268448						0.643834	0.824169	0.463228	-1.11021		711	423	1259	76	208	388	159	367	183	165	164	269	124	187	88	400	103	152	417	238	185	122	120	118	134	168	97	155	210	877	222	1007	834	741	701	287	275	178	191
221505						0.645307	0.824169	0.992634	-0.0106663		423	595	306	174	347	421	256	292	281	683	439	352	682	592	763	135	248	526	248	543	1420	359	343	344	440	400	386	307	1306	416	238	279	333	302	315	440	389	534	405
269160						0.648254	0.82569	1.0156	0.0223377		2173	12578	425	3097	7430	3850	4033	4088	8021	3676	7018	4459	4050	8017	5395	1929	5413	4790	3880	4977	6164	5351	3444	5755	7135	8977	5527	7019	4762	3260	7169	2675	4057	6255	4178	6759	3676	8595	5974
213735						0.650465	0.825913	2.67922	1.42181		646	1383	1096	2089	1984	817	552	988	1833	719	780	465	1495	1533	717	749	776	612	826	828	2855	632	681	1075	3047	1450	1784	1344	721	708	1818	726	3145	1495	1818	3754	433	825	1058
238384						0.654902	0.82743	1.03067	0.0435841		1852	1791	1956	1395	1640	848	1558	1671	975	2191	1215	2136	2377	1374	803	1098	2347	1050	1357	2088	1445	1204	1192	714	1286	764	1194	1321	1323	1389	1110	1323	1953	1392	1541	1033	4256	3469	1241
271049						0.657125	0.828012	1.20311	0.266765		2565	25843	1153	6212	21817	10407	9007	8999	22866	393	19512	10205	5137	15769	8048	619	7566	7849	274	12710	8913	2838	6355	1743	16600	14941	11429	8306	11049	1056	19620	975	235	226	255	5529	11727	11997	5178
241090						0.662319	0.830109	1.06072	0.085048		269	242	869	429	225	171	114	117	285	269	722	117	121	270	136	236	231	167	791	336	1887	156	195	288	221	302	221	259	120	989	617	439	913	342	569	327	217	250	571
212251						0.662321	0.830109	1.06668	0.0931215		9298	875	1561	1397	1474	5083	2686	1273	996	7091	937	3571	2148	451	2975	1661	2190	2891	2624	3266	1169	3740	3266	2437	3503	513	2868	3089	3962	5118	792	7063	2834	1492	4673	2241	1546	799	1655
221585						0.675758	0.838012	0.887605	-0.172011		3027	978	2095	675	598	6727	1386	2194	696	2371	907	3768	3061	1011	1277	387	3436	6207	1285	1984	5035	850	2881	2703	1813	912	4682	1618	6926	2628	465	2300	3574	475	1320	4535	1890	1905	2568
213526						0.678759	0.839517	1.1407	0.189917		749	2623	641	890	2245	2502	1072	1509	2829	1322	2149	1172	1296	2436	6538	552	1445	1183	2417	1911	1714	3328	984	1153	1752	3113	1476	2080	1191	1705	4975	664	1032	2900	1461	1711	1515	4838	1844
227318						0.684022	0.843451	0.90358	-0.146275		351	8502	372	4665	4120	22719	15952	10548	4133	378	5156	16589	11045	20415	24889	296	19330	29877	532	13585	33836	16128	14913	31118	28180	22673	13739	23895	23312	389	2520	468	756	648	414	26769	11879	31519	43358
239585						0.685528	0.843451	1.08027	0.11139		4002	2625	7820	2591	10476	1626	1479	11762	12469	2959	6265	4440	1082	7243	3956	1759	1059	3829	3801	6931	5968	6969	1094	1696	1280	2204	1315	4509	19843	6181	4985	3965	3858	3836	3746	5792	6466	5017	3970
271008						0.697625	0.853864	1.14832	0.199525		700	6596	1102	1520	10026	8045	6191	1498	4590	473	3083	1776	1582	4598	5366	220	2316	3294	357	3789	2546	1651	6426	1984	2225	3093	1761	3895	3366	1080	3141	239	1771	605	839	9499	8684	2774	4007
218468						0.6999	0.854424	1.04685	0.0660507		138	15493	109	4180	10700	8122	5560	5423	12580	167	11834	7211	6076	10224	7000	109	6330	6507	216	6562	7141	5450	4572	7671	10065	12861	7350	10191	7644	137	10914	194	184	239	239	9233	5002	11842	7096
242168						0.705224	0.858693	0.698231	-0.518224		1416	5041	2193	1722	2869	1533	570	8962	12236	1778	2304	4346	3234	5289	16568	977	1258	5502	2155	1325	2760	8651	1453	3158	2516	1341	5068	7156	2799	1867	3679	1890	23269	966	1212	1840	7545	3618	949
241881						0.712088	0.86258	1.06078	0.0851322		310	554	121	191	714	469	245	105	1494	387	1624	249	203	991	371	45	662	554	496	604	63	164	337	576	813	641	325	349	316	517	786	31	247	1084	811	410	718	661	423
199786						0.714383	0.863137	0.986305	-0.0198945		88441	29357	75681	17190	26091	44045	45232	65776	46155	51106	39973	69278	88321	31785	43697	41337	94362	35625	115075	66225	38859	60934	35716	33469	65437	59261	41801	89557	50592	75782	2253	36780	47985	18488	52599	47486	69229	48844	41286
215860						0.717446	0.864614	1.23829	0.308349		5562	4234	4080	1539	5118	3795	2749	86287	1952	6066	1997	15565	7076	1471	6380	3661	3146	2074	2477	27413	6114	10152	3557	29682	6045	8980	1710	6511	9751	24703	1928	6024	5465	7966	3745	4730	6077	2636	3730
280727						0.719745	0.865167	1.17631	0.234274		3267	11036	8024	18019	3086	7166	9628	6473	3498	1295	4333	12776	14101	33557	2059	1748	19754	6681	2635	9380	29116	10839	9872	6115	14343	11105	7500	39580	6741	16457	38704	8712	4766	2838	8558	15458	5665	10655	10820
269142						0.726658	0.867743	1.08677	0.120049		259	1967	572	1439	1645	1098	1171	710	1208	192	1494	373	516	1738	1391	217	1247	1174	204	951	942	3236	695	1417	696	2515	781	2469	656	271	3784	202	343	279	303	3269	1342	2020	2076
222115						0.726659	0.867743	1.05199	0.0731237		6274	29310	3730	7426	19786	16063	9399	10909	20007	15346	20366	11585	9057	18715	10682	5712	10637	9687	7185	12217	13473	10640	7232	13606	14974	22682	10867	17102	9945	6507	17999	10157	16765	23050	14937	15326	7762	18153	11248
268483						0.727427	0.867743	1.03273	0.0464577		905	3001	1151	1104	2300	1790	1251	1484	2827	1331	2173	1142	1513	2468	1443	786	1620	1482	1678	1838	1825	1495	1112	1591	2407	2425	1784	2687	1722	1435	2581	1172	1940	2646	1832	2070	1532	2377	1853
200427						0.73128	0.868845	1.17143	0.228267		165	133884	137	43367	113549	53811	45185	35564	107254	157	105961	49826	21453	90797	52700	161	46799	45903	185	52244	53093	57955	30251	54772	74485	114463	58075	75437	53350	215	133055	145	234	266	219	75818	43264	95010	53079
220169						0.743652	0.877986	1.05374	0.0755217		300	6077	925	1851	4880	2804	2180	2136	5633	411	4949	2892	2219	4111	2951	255	2398	2621	407	2536	2618	2512	1852	3331	4080	4811	2813	4328	2754	303	4929	482	489	687	507	3235	1742	4684	2849
222050						0.745979	0.877986	1.05134	0.0722239		375	5805	800	1031	1906	1429	3255	1828	3884	1157	4596	2892	1814	1623	1050	1680	2633	2260	1024	4072	1304	1417	2425	2975	2739	4095	1449	1527	3379	661	1398	2560	1505	1722	3392	3352	1339	1804	1928
234580						0.75765	0.877986	0.954412	-0.067316		2419	1542	8403	1979	1048	1267	2182	1411	1094	3539	1076	2301	4430	1030	750	1701	1473	3886	1280	1067	1389	1211	4312	1797	1299	1956	1711	2823	1504	1575	1189	3107	941	1353	2172	2055	1284	1057	3776
218512						0.75765	0.877986	1.15866	0.212463		275	27068	350	8639	22680	11033	9812	8184	23537	349	21782	10610	5362	19250	11330	345	10106	9977	683	11118	11146	11648	6572	11873	15956	22626	12215	8605	11220	447	25700	379	1061	623	632	15729	9976	19324	10825
268585						0.757651	0.877986	1.07502	0.104359		141958	703627	81672	194040	448034	370272	250707	225591	597167	225952	525443	318174	297295	504079	331554	84290	373805	310748	162312	266364	391401	360036	196732	371693	510014	525662	351851	642462	333860	140905	344556	131616	240697	326845	180481	476403	172484	577021	395106
216472						0.75843	0.877986	1.02987	0.0424652		1528	2957	2234	1900	3065	2255	1567	2532	2167	565	2307	1380	852	1700	2851	1657	2203	2631	1192	4227	2654	2439	1227	1524	1563	2285	1417	1418	1760	1453	2301	1576	1735	2576	856	3327	3295	2405	2323
270184						0.763897	0.878926	1.14235	0.192001		107	21508	153	7484	19063	9140	8373	7568	19325	163	18103	8309	4955	14195	8840	114	8251	8024	260	10004	9380	9492	5114	9847	13531	18367	9577	13721	8567	184	20833	206	453	338	323	14188	8712	16054	8682
213960						0.766244	0.878926	1.00221	0.00318093		9555	17236	11678	5769	13746	19683	9450	11425	20934	9391	21482	14822	15736	11487	29525	8621	11046	16434	15051	15657	9586	24455	7646	15206	18587	23060	16215	17218	16529	6745	10082	12710	10941	14435	17456	19910	9285	22095	19621
268308						0.768593	0.878926	1.04956	0.0697895		6762	30779	4577	9760	22344	16468	11062	10725	23268	11639	20523	12167	13295	24503	13433	4666	15637	13331	8721	13135	16851	15713	9096	15056	20770	25440	15654	25226	14027	7979	20293	7477	13207	17235	10190	20831	10045	25277	17671
268677						0.768593	0.878926	1.75312	0.809925		797	7263	1110	1311	6157	2325	2731	4817	10024	1689	7674	3670	2555	4847	1701	1056	2183	1916	2449	4168	3019	1428	1911	2878	4466	3999	4078	3308	2875	1348	3527	1525	4813	3120	4466	1874	3134	3823	1972
274206						0.771728	0.88037	1.02786	0.0396492		2626	15711	4227	5554	15324	10565	9364	4178	14846	5933	11955	7101	4925	12319	5049	4595	7072	5530	6208	6380	7488	5184	7901	14039	7878	18546	6555	9909	6272	3886	9897	4261	6460	10901	9019	9625	7535	13046	8050
270929						0.785093	0.892184	1.13218	0.179098		5703	18849	8539	17138	10198	11119	1080	7936	26693	55927	31462	3948	1905	59045	7065	1950	11914	10159	7071	6361	1165	967	3522	9204	2603	7017	6902	5108	4285	6180	2490	1106	552	3833	9314	1096	3428	3669	2807
271018						0.792194	0.897184	1.09097	0.12561		149	22874	233	6068	18740	10289	8424	9150	22604	163	20399	11398	7269	16567	6825	135	8094	7963	219	11013	10290	6408	6750	9933	15918	14090	12507	8625	11490	176	18384	263	244	299	233	7925	10376	12328	6142
204157						0.799314	0.900905	0.919888	-0.12047		7355	8069	12806	2165	6633	11424	2648	3897	6046	6061	6138	5018	1580	6028	4698	11492	7938	2959	10810	10292	3602	2650	3337	3361	4073	6380	3113	4613	3576	7006	8599	10494	12638	10876	8668	5326	5267	5940	4502
227270						0.803276	0.903205	0.984093	-0.0231334		5528	28624	7232	10688	24180	13245	7461	13165	28248	10584	24668	10960	15795	23460	10116	11875	13179	12716	11173	14216	10141	11415	9732	16920	23134	17481	11766	23963	14726	7304	25100	7000	14048	13296	9779	15159	10262	16282	15936
271143						0.813601	0.912631	1.1023	0.140511		1506	18138	1957	11105	13408	4676	7060	6247	11105	2469	14608	5108	4662	13315	6588	963	8413	7089	1879	9575	9516	13806	1012	9444	7876	14060	7365	11165	5973	1460	25339	1643	1460	2004	2057	9413	12292	14115	9278
211961						0.821565	0.917679	0.547818	-0.868232		1640	240	2497	124	236	580	201	367	209	222	150	327	140	168	120	748	153	169	1129	337	185	199	187	199	153	202	164	176	289	1648	222	1763	1777	1474	1367	275	377	232	178
224574						0.831946	0.920131	1.01841	0.0263114		166	982	254	314	862	449	313	380	1466	386	1130	672	451	1039	296	279	404	413	489	525	445	329	272	651	737	718	728	727	469	326	993	400	496	596	542	496	390	566	458
269157						0.833547	0.920131	1.14499	0.195334		455	4945	416	3106	6612	3437	4174	2915	8358	866	8387	3567	1039	7372	4149	376	2763	2280	729	3774	2824	4169	1898	4216	5928	6523	4496	5736	2777	801	7321	673	566	350	453	5659	2631	7276	3299
270945						0.835948	0.920131	1.07214	0.100492		489	16812	352	6995	11448	8603	5591	2805	13170	634	10133	6534	6575	13798	7529	279	7461	7488	529	4683	6847	10073	3994	8697	11340	16003	7532	14804	6783	534	12342	449	613	800	763	12550	5693	16842	9676
231947						0.845568	0.925102	1.02681	0.0381726		2335	7140	2021	2104	7900	4638	3913	3781	8597	3784	6861	3244	3038	5162	3117	1570	3652	3352	4606	3686	3195	2826	2362	3286	4121	4443	3616	4914	2917	3032	169	2029	4228	7215	4451	4730	2988	7621	3283
219513						0.845568	0.925102	1.086	0.119018		1871	38481	4051	28224	38545	30769	16189	13090	31416	19894	39580	15349	10884	63751	13160	875	3005	20987	8371	28262	29960	44994	5052	16908	7984	116126	19677	43997	27014	1939	162891	11444	926	2275	2176	26002	10713	55814	14061
288019						0.851993	0.929087	0.95094	-0.0725739		429	461	1073	579	536	421	581	695	259	617	452	617	270	313	173	263	227	665	264	404	435	618	600	247	451	965	973	2234	235	1727	366	1102	326	422	839	692	340	495	599
226339						0.856011	0.931308	1.04162	0.0588257		149	274	70	89	246	211	105	100	242	222	263	110	112	241	130	144	73	151	352	114	125	227	86	133	130	393	179	288	98	206	177	232	223	330	144	181	88	152	175
293023						0.860844	0.93359	1.06297	0.0881036		257	14405	218	5933	9032	6313	5387	2956	9396	325	9376	5753	5045	11127	9165	171	6931	542	299	4251	2694	9133	4245	9444	10623	13855	6725	11339	4895	295	13135	195	421	526	439	5220	5603	10166	10023
271405						0.862456	0.93359	1.0607	0.0850116		253	42727	240	11565	36131	19683	16458	17438	42226	147	39757	20563	12708	29909	13953	266	15581	15038	176	22117	19989	6556	12525	18878	30571	27914	24301	16335	21926	405	34210	338	470	510	1124	12700	18716	26185	10436
268314						0.864068	0.93359	1.02777	0.0395193		3887	18662	3724	5655	13518	9984	6953	7818	14960	6560	14077	7119	6819	12957	8471	3409	12793	8126	7019	8644	10016	9675	5962	9990	10793	15314	9776	12117	7870	5643	14406	4807	7089	11698	8304	12209	7070	15895	10099
288924						0.867288	0.934921	0.00551741	-7.50179		118	615	46	319	655	359	97	321	603	97	72	345	45	180	96	83	280	214	433	82	216	165	220	348	74	437	96	281	329	286	260	115	54	97	164	7493969	35	113	116
231850						0.883451	0.947996	0.973718	-0.0384239		1076	9614	311	1206	7199	2539	443	1085	11305	223	1627	480	374	2647	3685	1221	1659	410	404	1115	1718	6181	1336	427	2418	21837	873	444	702	1565	1224	442	2690	1592	2327	560	6364	1513	1660
218766						0.885879	0.948436	1.25794	0.33106		74	11479	82	3697	5994	4239	5546	268	3649	114	2662	1205	559	11908	6976	77	10171	4201	151	3687	7353	2856	3189	6298	8668	14055	4732	4341	7259	123	3849	122	129	216	169	7497	4170	12560	2692
269259						0.889929	0.950606	1.02823	0.0401651		1448	7838	2516	2117	10910	6727	4799	3185	8422	3580	7143	4061	4356	9454	4366	3479	6295	5168	5397	3069	7007	3947	4256	6541	6441	9773	5851	8361	5004	2442	11316	3476	6425	5719	6790	8406	2528	9614	6352
200466						0.903717	0.957473	1.14318	0.193054		1270	58746	1325	18385	47396	24514	21320	17002	48362	307	45230	22499	10347	40609	24325	492	21308	20517	644	24284	23404	25081	13528	25826	33668	48779	26437	33494	24054	864	54488	296	453	752	729	35042	20611	41458	22570
280537						0.904528	0.957473	1.00253	0.00364927		28	396	100	116	758	526	384	319	147	111	106	368	349	275	101	87	45	2031	317	46	547	526	327	532	254	674	340	330	392	447	1133	105	437	682	259	262	519	761	717
223647						0.911842	0.957473	1.09823	0.135186		533	1613	719	1064	1614	702	1292	463	1198	765	1096	714	1020	1147	316	503	782	638	1192	183	946	920	604	782	1055	935	968	1305	528	630	2070	848	1179	1648	913	1037	241	1184	889
231814						0.912655	0.957473	1.16082	0.215149		432	9565	564	3201	8492	4344	3704	3068	9785	406	8147	4342	1191	5801	4660	383	3786	3660	358	3990	3706	3946	2715	3978	4729	8059	4072	4752	4372	566	10283	1651	575	652	645	6537	3350	6789	3832
241387						0.912655	0.957473	0.869223	-0.202202		1134	2195	55709	20096	4877	14579	4226	3229	4979	2304	5447	2188	338691	2224	116946	2405	1328	4201	1397	2891	7193	1276	2561	2801	2312	12090	3606	333220	3872	967	2464	3496	1630	6264	1914	3178	56758	10099	4157
223191						0.919976	0.963003	1.12796	0.173714		2103	2995	2581	767	1523	1627	1833	1679	1236	1369	1562	1153	6850	1211	751	1475	1172	1210	3601	1196	1506	1643	1255	2818	1390	1910	1093	1163	1924	1785	2232	3768	1033	1157	1017	1726	2079	1718	1583
270431						0.928118	0.967175	1.13193	0.178782		714	5295	638	883	4122	3653	2017	2792	5079	1697	4099	2235	1906	3399	3720	890	2017	1990	1527	2577	2835	1676	2112	2577	2626	3839	1737	2664	2026	1029	2547	1500	2171	2709	1720	2461	1893	3246	1815
231031						0.931377	0.967175	1.18856	0.249219		3563	55078	5372	18621	50528	17622	28312	11906	21721	21470	41642	15006	13490	22814	19567	875	37706	20107	11580	15714	20995	27519	28700	47028	30978	22932	10946	46948	1444	2869	69865	14810	926	2275	3839	88439	23728	22592	63341
218787						0.938714	0.968214	0.863031	-0.212515		198	56332	279	13131	39019	24509	24764	40814	62541	357	56806	26275	412	1507	950	251	800	15224	480	37070	24829	922	20182	21759	1272	1836	1005	1363	21978	324	749	441	669	556	629	22217	24573	26187	793
268445						0.93953	0.968214	1.02762	0.0393098		2315	12359	2192	3332	8399	6128	4245	4627	11293	4337	8845	4013	4303	8772	6632	2133	6025	5269	4200	6309	6683	5609	3711	5770	6763	8989	6354	16996	5032	3124	8485	2821	4925	7299	5011	8605	4671	10428	5991
243342						0.941161	0.968214	1.17273	0.229869		432	9861	564	3043	8836	4449	3446	483	10491	406	8295	4459	993	6010	5055	383	3400	3467	403	4164	3520	3574	2372	3786	5234	8317	3804	4590	4196	566	9711	1651	575	747	645	6365	3226	6960	3440
229073						0.942793	0.968214	1.1562	0.209394		276	1120	245	320	2061	1628	875	780	1854	264	1269	500	333	1093	3144	163	689	583	317	941	697	398	711	602	585	1307	547	826	821	364	1025	164	946	983	487	1548	1072	877	690
268709						0.943609	0.968214	1.01996	0.0285177		3696	17768	2864	4133	16795	6583	6030	9295	21100	3210	16991	8097	6501	12649	3697	3099	5480	4919	6960	9018	2550	7623	4547	5725	9913	9279	11252	8585	6141	4475	11693	7251	11061	7483	10572	9316	5879	9523	5426
223717						0.946873	0.968214	0.937273	-0.0934595		299	147142	299	55884	31089	111419	64514	75794	314811	980	115523	22794	13032	95483	16164	656	18791	14565	1028	72282	82514	23774	52239	89391	37538	126602	31358	39212	13170	393	102485	51273	1337	2096	1035	13301	24164	71638	71854
225885						0.949321	0.968214	1.04787	0.0674595		478	8698	439	1085	1555	1490	901	975	3836	617	4240	1098	797	2930	770	268	1591	1292	759	1881	1767	1509	726	1304	1268	3594	2150	3029	593	629	1461	569	673	538	1030	2023	1235	2431	1788
222199						0.951771	0.968214	1.13794	0.186428		631	3059	426	878	1028	799	505	1121	2187	318	388	485	294	1857	273	771	2875	406	479	1307	1650	3878	1176	432	2593	1622	582	453	472	1111	658	403	1253	739	951	777	2331	622	1481
241087						0.95422	0.968214	1.21557	0.281631		5279	376	15360	3522	220	2960	1590	911	435	6941	551	2522	6563	286	257	762	3122	1103	2983	448	1080	942	805	629	325	409	933	1773	1321	3865	489	17575	1759	849	2299	1221	2164	319	843
269146						0.955037	0.968214	8.22927	3.04077		129	8678	129	14819	14297	3014	7671	5560	5733	3433	19775	6274	3798	5593	5305	2080	7124	7485	6856	6177	11849	5604	6132	9808	4344	14849	8499	6449	4583	543	10630	1299	7347	6615	249	14355	1768	5928	18891
216428						0.963206	0.973563	1.0726	0.101117		1069	14572	1098	2811	8787	5554	8791	5142	11746	3957	13313	8979	6594	7777	5642	3529	10524	6095	4224	12072	5513	6552	5260	8362	8988	14007	5482	7200	8238	3363	8763	4107	6233	10107	7667	10849	6757	9343	6652
268329						0.970561	0.978892	1.01834	0.0262189		669	7588	1327	1528	7310	2948	2888	4335	9879	1483	8391	3673	3563	5586	2279	1345	1863	1881	3573	4509	6952	1950	2281	2542	5306	3649	4495	2845	3510	1607	5119	1687	6042	3193	4570	1662	3428	3823	1930
213972						0.976283	0.982555	1.10611	0.145491		3929	25958	3231	3953	12469	26343	12140	10347	19841	7121	23004	13660	784	19746	73380	2465	32468	12599	5418	36288	16193	12650	8437	10013	15137	26317	23215	5177	41055	5639	4858	4765	7899	5906	4523	27303	9431	16769	23553
270734						0.982824	0.98574	1.03232	0.045894		1035	30730	1570	8556	21738	16937	12408	11298	11736	945	13901	12427	11697	14084	4976	655	10465	8902	2341	14895	10854	9399	11166	18135	17355	23677	11807	13853	13245	1108	18993	1406	2123	1529	1858	14798	14380	14636	12778
212022						0.983642	0.98574	0.968618	-0.0459998		2923	6391	4179	3634	7739	9119	2774	4770	12430	2733	7502	5762	4762	12336	5130	8573	10524	2892	9670	11910	2181	67419	3709	14793	20934	3881	11859	10433	3291	8690	2457	3123	2646	3530	2455	3604	3608	2831	3999
203239						1	1	1.02764	0.0393286		2962	8586	3289	2255	7080	7901	5107	3625	5003	5387	5274	5065	5495	4465	11771	2256	7756	6826	2818	8266	9814	6281	4087	4732	4420	6162	3793	6862	7119	2840	2001	2827	7972	6381	3660	8864	5096	5452	7337
[truncated: 212 more columns]
