# Supplementary material for: Prioritization of metabolic genes as novel therapeutic targets in estrogen-receptor negative breast tumors using multi-omics data and text mining
Source: Oncotarget. 2019 Jun 11;10(39):3894–909. doi: 10.18632/oncotarget.26995 (PMC6570467; doi:10.18632/oncotarget.26995)
Supplement: Supplementary file 5 [file oncotarget-10-3894-s005.xlsx]

## Sheet: Supplementary Table 5
Title : Proteomics dataset
								ER(-)/ER(+)	ER(-)/ER(+)			ER_status	ER_Pos	ER_Pos	ER_Pos	ER_Pos	ER_Pos	ER_Pos	ER_Pos	ER_Pos	ER_Pos	ER_Pos	ER_Pos	ER_Pos	ER_Pos	ER_Pos	ER_Pos	ER_Pos	ER_Pos	ER_Pos	ER_Pos	ER_Pos	ER_Pos	ER_Pos	ER_Pos	ER_Pos	ER_Pos	ER_Pos	ER_Pos	ER_Pos	ER_Pos	ER_Pos	ER_Pos	ER_Pos	ER_Pos	ER_Pos	ER_Pos	ER_Pos	ER_Pos
index	Protein	Description	EC number	EcExClude	EC	p_value	p_value_adj	FoldChange	log2FoldChange	Count ER-	Count ER+	label	MetaCancer_018	MetaCancer_020	MetaCancer_025	MetaCancer_026	MetaCancer_027	MetaCancer_028	MetaCancer_029	MetaCancer_031	MetaCancer_032	MetaCancer_035	MetaCancer_036	MetaCancer_039	MetaCancer_040	MetaCancer_042	MetaCancer_043	MetaCancer_044	MetaCancer_045	MetaCancer_047	MetaCancer_048	MetaCancer_049	MetaCancer_050	MetaCancer_051	MetaCancer_052	MetaCancer_054	MetaCancer_055	MetaCancer_056	MetaCancer_057	MetaCancer_059	MetaCancer_061	MetaCancer_062	MetaCancer_063	MetaCancer_065	MetaCancer_066	MetaCancer_069	MetaCancer_070	MetaCancer_071	MetaCancer_072
457	P4HA1_HUMAN	Prolyl 4-hydroxylase subunit alpha-1	1.14.11.2	Y	Y	0.00867091	0.0773062	2.56265	1.35763	8	8	P4HA1	0	0	0	1.02104	0	0	0	0	0	1.08875	0	0	0	0	0	0	0	0	0	0	0	0	0	0	0	0.721785	0	0	0	0	0	0	0	0	0	0	0
397	PLOD1_HUMAN	Procollagen-lysine,2-oxoglutarate 5-dioxygenase 1	1.14.11.4	Y	Y	1.10304e-07	3.39459e-05	4.05125	2.01837	17	11	PLOD1	0	0	0	0	0	0	0	0	0	0	0	0	0	0	0	0	0.889009	0	0	0.892133	0	0	0	5.43402	0	0	0	0	0.783104	0	0	0	0	0	0	1.02167	0
396	PLOD3_HUMAN	Procollagen-lysine,2-oxoglutarate 5-dioxygenase 3	1.14.11.4	Y	Y	0.000178517	0.00549386	8.2624	3.04656	8	4	PLOD3	0	0	0	0	0	0.749489	0	0	0	0	0	0	0	0	0	0	0	0	0.886382	0	0	0	0	1.55258	0	0	0	0	0	0	0	0	0	0	0	0	0
937	CP2S1_HUMAN	Cytochrome P450 2S1	1.14.14.1	Y	Y	0.649982	0.843017	1.10163	0.139639	3	7	CYP2S1	0	0	0	0	0	0	0	0	0	0	0	0	0	0	0	0	0	0	0	0	0	0	0	0	0	0	0	0	0.783104	0	0.977778	0	0	0	1.69057	2.04334	0
433	ODPB_HUMAN	Pyruvate dehydrogenase E1 component subunit beta, mitochondrial	1.2.4.1	Y	Y	0.0898243	0.298674	1.22343	0.290927	26	75	PDHB	0.836926	0.790798	2.84728	1.02104	0.952381	2.99796	1.74051	0	1.02836	1.08875	1.04729	2.89982	2.67857	0	2.19561	2.90578	0	0	1.77276	0.892133	0	1.09854	2.64	0.776288	3.39041	0.721785	1.15143	5.48537	0	2.3577	0.977778	0.842912	6.24055	2.9264	1.69057	2.04334	3.13589
434	ODPA_HUMAN	Pyruvate dehydrogenase E1 component subunit alpha, somatic form, mitochondrial	1.2.4.1	Y	Y	0.569104	0.792872	1.30436	0.383339	8	21	PDHA1	0	0	0.711821	0	0	0	0	0	0	0	0	0	0	0	2.19561	0.968594	0	1.21637	0	0	0	0	0	0	0	0	0	1.09707	0.783104	0.785901	0	0.842912	0	0.975466	0	0	1.0453
465	ODO1_HUMAN	2-oxoglutarate dehydrogenase, mitochondrial	1.2.4.2	Y	Y	0.444986	0.71047	0.99759	-0.00348044	8	19	OGDH	0	0	0.711821	0	0	0	0	1.2605	0	0	0	0	0	0	2.19561	0	0.889009	0	0	0	1.02231	0	0	0.776288	0	0.721785	0	0	0	0.785901	0	0	0	0	0	0	0
621	IVD_HUMAN	Isovaleryl-CoA dehydrogenase, mitochondrial	1.3.8.4	Y	Y	0.827765	0.943499	0.934455	-0.0978027	2	8	IVD	0	0	0	1.02104	0	0	0	0	0	0	0	0	0	0.78853	0	0	0	0	0	0.892133	0	0	0	0	1.13014	0	0	0	0	0	0	0	0	0	0	0	0
1220	ACDSB_HUMAN	Short/branched chain specific acyl-CoA dehydrogenase, mitochondrial	1.3.8.5	Y	Y	0.0751596	0.269475	0.397391	-1.33137	5	32	ACADSB	0	0	5.69456	0	0	1.49898	5.22152	0	2.05672	1.08875	1.04729	1.93322	1.33929	0.78853	0	0.968594	0	0	0	0.892133	0	0	1.32	0	0	2.88714	2.30286	0	0	0	0	0	0	0	0	0	0
1221	ACADM_HUMAN	Medium-chain specific acyl-CoA dehydrogenase, mitochondrial	1.3.8.7	Y	Y	0.328702	0.608757	1.67829	0.746994	11	25	ACADM	0	3.16319	1.42364	0	0	0.749489	1.74051	0	0	1.08875	0	0	0	0.78853	0	0.968594	0.889009	0	0	0	0	0	0	0	0	0	1.15143	0	0	0.785901	0	0	0	0.975466	0	0	0
1219	ACADV_HUMAN	Very long-chain specific acyl-CoA dehydrogenase, mitochondrial	1.3.8.9	Y	Y	0.863245	0.958281	1.00235	0.00338954	14	48	ACADVL	0	2.37239	1.42364	2.04208	0	3.74744	0.870253	1.2605	4.11343	0	2.09457	2.89982	1.33929	0	0	0	1.77802	1.21637	1.77276	0	0	0	1.32	0.776288	0	0	0	0	0	3.14361	0	0.842912	0	0.975466	0	0	0
390	NCPR_HUMAN	NADPH--cytochrome P450 reductase	1.6.2.4	Y	Y	1.17344e-05	0.000902814	15.8508	3.98648	8	2	POR	0	0	0	0	0	0	0	0	0	0	0	0	0	0	0	0	0	0	0	0	0	0	0	0	0	0	0	0	0	0	0	1.68582	0	0	0	0	0
903	DLDH_HUMAN	Dihydrolipoyl dehydrogenase, mitochondrial	1.8.1.4	Y	Y	0.896337	0.972155	0.775928	-0.366005	12	36	DLD	0	1.5816	0	0	0	0	0.870253	0	0	1.08875	0	0.966608	1.33929	1.57706	0	0.968594	0	0	0	0	0	0	0	0.776288	0	0	1.15143	0	0	1.5718	0	0	0	0	1.69057	0	0
364	ANM1_HUMAN	Protein arginine N-methyltransferase 1	2.1.1.319	Y	Y	0.822967	0.939771	0.919389	-0.121252	8	23	PRMT1	0	0	4.27092	2.04208	0.952381	0	0	0	2.05672	1.08875	0	0.966608	0	2.36559	0	0	0	1.21637	0	0	1.02231	0	0	0	0	1.44357	0	0	0	0	0	0	0	0.975466	1.69057	0	0
441	PIMT_HUMAN	Protein-L-isoaspartate(D-aspartate) O-methyltransferase	2.1.1.77	Y	Y	0.925402	0.973997	1.36016	0.443778	4	15	PCMT1	0	1.5816	0.711821	0	0	0	0	0	0	0	0	0	0	0	0	0	0	0	0.886382	0	0	0	1.32	0	0	1.44357	0	0	0	1.5718	0	0.842912	0	0	0	0	0
106	TGM2_HUMAN	Protein-glutamine gamma-glutamyltransferase 2	2.3.2.13	Y	Y	0.344433	0.620786	1.38196	0.466717	13	35	TGM2	0	2.37239	0	0	0.952381	0.749489	0	0	0	0	1.04729	1.93322	0	0	1.0978	0.968594	0	0	0	0.892133	0	1.09854	0	2.32886	1.13014	1.44357	0	1.09707	0	1.5718	0	0	0	0.975466	3.38115	0	0
838	F13A_HUMAN	Coagulation factor XIII A chain	2.3.2.13	Y	Y	0.553026	0.780498	0.870913	-0.1994	14	54	F13A1	1.67385	0	0	0	1.90476	0	0	3.78151	0	6.5325	0	0	0	0	0	0.968594	0.889009	0	8.86382	1.78427	0	5.49268	2.64	0	0	3.60892	3.45429	6.58245	3.13242	1.5718	5.86667	0	9.98487	0	3.38115	0	1.0453
41	UB2L3_HUMAN	Ubiquitin-conjugating enzyme E2 L3	2.3.2.23	Y	Y	0.0285442	0.158279	1.76808	0.822184	17	33	UBE2L3	0.836926	2.37239	1.42364	2.04208	0	0.749489	0.870253	0	1.02836	0	0	0	0	1.57706	0	0	0	0	1.77276	1.78427	0	1.09854	0	0	0	0.721785	0	0	0	0.785901	0	0	1.24811	0.975466	0	1.02167	0
40	UBE2N_HUMAN	Ubiquitin-conjugating enzyme E2 N	2.3.2.23	Y	Y	0.939935	0.975598	0.922089	-0.117022	6	19	UBE2N	0	0	0	0	0.952381	0	0	0	1.02836	0	0	0.966608	0	0	0	0.968594	0	1.21637	0	0	0	0	0	0	0	0	0	0	0	0.785901	0	0	0	0.975466	0	1.02167	0
663	HUWE1_HUMAN	E3 ubiquitin-protein ligase HUWE1	2.3.2.26	Y	Y	0.656313	0.844861	1.0796	0.110501	6	16	HUWE1	0	3.16319	2.84728	0	0	0	0	0	0	0	1.04729	0	0	1.57706	0	0	0.889009	0	1.77276	0	0	0	0	0.776288	0	0	0	0	0	0.785901	0	0	0	0	0	0	0
66	TIF1B_HUMAN	Transcription intermediary factor 1-beta	2.3.2.27	Y	Y	0.334091	0.608757	0.742935	-0.428692	22	73	TRIM28	0	3.95399	4.27092	2.04208	1.90476	1.49898	6.96202	0	8.22686	1.08875	9.42558	3.86643	1.33929	3.15412	3.29341	1.93719	3.55604	0	0.886382	3.56853	2.04461	0	0	1.55258	1.13014	5.05249	0	1.09707	0.783104	7.85901	0	3.37165	0	8.77919	0	0	0
362	PRP19_HUMAN	Pre-mRNA-processing factor 19	2.3.2.27	Y	Y	0.701398	0.868009	1.34295	0.425401	4	11	PRPF19	0	0	0	0	0	0	0	0	1.02836	0	0	0	0	0	0	0	0	0	0.886382	0	0	0	0	0.776288	0	0.721785	0	1.09707	0.783104	1.5718	0	0.842912	0	0	0	0	0
124	STT3A_HUMAN	Dolichyl-diphosphooligosaccharide--protein glycosyltransferase subunit STT3A	2.4.99.18	Y	Y	3.04241e-07	6.24202e-05	14.5222	3.86019	10	2	STT3A	0	0	0	0	0	0	0	0	0	0	0	0	0	0	0	0	0	0	0	0	0	0	0	0	0	0	0	0	0	0	0	0	0	0	0	0	0
849	ERBB2_HUMAN	Receptor tyrosine-protein kinase erbB-2	2.7.10.1	Y	Y	8.45216e-07	0.000115607	Inf	Inf	7	0	ERBB2	0	0	0	0	0	0	0	0	0	0	0	0	0	0	0	0	0	0	0	0	0	0	0	0	0	0	0	0	0	0	0	0	0	0	0	0	0
365	PRKDC_HUMAN	DNA-dependent protein kinase catalytic subunit	2.7.11.1	Y	Y	0.0310642	0.165541	1.29973	0.378216	29	84	PRKDC	3.3477	18.9792	19.2192	3.06312	1.90476	13.4908	6.96202	2.52101	10.2836	2.1775	7.33101	5.79965	2.67857	1.57706	8.78243	0.968594	17.7802	1.21637	7.09105	0	1.02231	4.39414	0	9.31546	6.78082	5.77428	1.15143	1.09707	3.91552	14.1462	1.95556	10.9579	8.73676	2.9264	1.69057	2.04334	3.13589
929	DCLK1_HUMAN	Serine/threonine-protein kinase DCLK1	2.7.11.1	Y	Y	0.0601422	0.234288	0.0958723	-3.38274	1	16	DCLK1	0	0	0	0	0	0	0.870253	0	0	0	1.04729	0	1.33929	0.78853	0	0	0	2.43273	0	0	0	0	0	0.776288	0	0	0	0	0	0	0	0.842912	0	0.975466	0	0	0
638	ILK_HUMAN	Integrin-linked protein kinase	2.7.11.1	Y	Y	0.141175	0.386191	1.57166	0.652292	12	25	ILK	0.836926	0	0	0	0	0.749489	0.870253	0	2.05672	0	0	0	0	0	0	0	0	0	0	0	1.02231	0	0	0	0	0.721785	0	0	0.783104	1.5718	0	0	0	0	0	0	0
60	TITIN_HUMAN	Titin	2.7.11.1	Y	Y	0.702536	0.868294	0.58907	-0.763489	6	21	TTN	0	0.790798	0.711821	0	0	0	0	0	0	0	0	0	0	0.78853	0	0	1.77802	1.21637	0	0	0	0	0	0	1.13014	0	0	0	0	0	0	0	0	0	0	0	1.0453
368	KAPCB_HUMAN	cAMP-dependent protein kinase catalytic subunit beta	2.7.11.11	Y	Y	0.254848	0.535305	1.27482	0.350294	8	17	PRKACB	0	0	0	5.1052	0	0	0	0	0	0	0	0.966608	0	0.78853	0	0	0	0	0	0	0	0	0	1.55258	0	0	0	0	0	0	0	0	2.49622	0.975466	0	0	0
1071	KCC2D_HUMAN	Calcium/calmodulin-dependent protein kinase type II subunit delta	2.7.11.17	Y	Y	0.0142075	0.101095	2.98461	1.57754	6	5	CAMK2D	0	0	0	0	0	0	0	0	0	0	0	0	1.33929	1.57706	0	0	0	0	0	0	0	0	0	0	0	0	0	0	0	0	0	0	0	0	0	0	0
550	MP2K4_HUMAN	Dual specificity mitogen-activated protein kinase kinase 4	2.7.12.2	Y	Y	0.469191	0.728341	0.462577	-1.11224	1	7	MAP2K4	0	0	0	0	0	0	0.870253	0	0	0	0	0	0	0	0	0	0	0	0	0	0	0	0	0	0	0	0	0	0	0	0.977778	0	0	0	0	0	0
377	PPT1_HUMAN	Palmitoyl-protein thioesterase 1	3.1.2.22	Y	Y	0.0401591	0.18655	0.210258	-2.24977	3	26	PPT1	0	0	0.711821	0	0	0	0	0	1.02836	2.1775	0	0.966608	0	0	0	1.93719	0	0	0.886382	0	2.04461	0	1.32	0	0	0.721785	0	0	0	1.5718	0	0	0	0	0	2.04334	2.09059
329	PTN1_HUMAN	Tyrosine-protein phosphatase non-receptor type 1	3.1.3.48	Y	Y	0.906494	0.972771	0.63237	-0.661159	2	7	PTPN1	0	1.5816	0	0	0	0	0	0	0	0	1.04729	0	0	0	0	0	0	0	0	0	0	0	0	0	0	0	0	0	0	0	0	0	0	0	0	0	0
328	PTN6_HUMAN	Tyrosine-protein phosphatase non-receptor type 6	3.1.3.48	Y	Y	0.950531	0.978129	0.672805	-0.57174	2	6	PTPN6	0	0	0	0	0	0	0	0	0	0	0	0	1.33929	0	0	0	0	0	0	0	0	0	0	0.776288	1.13014	0	0	0	0.783104	0	0	0	0	2.9264	0	0	0
529	MOGS_HUMAN	Mannosyl-oligosaccharide glucosidase	3.2.1.106	Y	Y	0.00670984	0.0645298	2.52443	1.33596	14	23	MOGS	0	0	0	2.04208	0	0	0	0	0	0	1.04729	0	0	0	0	0	0	1.21637	0.886382	0	0	0	0	0.776288	0	0	0	0	0	0	0	0.842912	1.24811	0	0	0	0
451	PADI2_HUMAN	Protein-arginine deiminase type-2	3.5.3.15	Y	Y	5.71843e-09	3.5197e-06	11.024	3.46258	16	7	PADI2	0	0	0	0	0	0	0	0	0	0	0	2.89982	0	0	0	0	0	0	0	0	0	0	0	0.776288	0	0	0	0	0	0	0.977778	0	0	0	0	0	0
42	UBA1_HUMAN	Ubiquitin-like modifier-activating enzyme 1	6.2.1.45	Y	Y	0.673668	0.857641	0.985138	-0.0216016	29	96	UBA1	11.717	12.6528	14.2364	16.3366	11.4286	14.2403	8.70253	15.126	18.5104	5.44375	13.6147	13.5325	14.7321	15.7706	13.1737	10.6545	16.8912	14.5964	10.6366	9.81346	21.4684	4.39414	1.32	16.302	6.78082	11.5486	6.90858	9.87367	7.83104	8.64492	9.77778	12.6437	17.4735	9.75466	6.76229	10.2167	17.77
1177	ARK73_HUMAN	Aflatoxin B1 aldehyde reductase member 3	1.-.-.-	Y	Y	0.000148703	0.0050661	0.167038	-2.58175	4	52	AKR7A3	0	0	4.27092	0	1.90476	0	0.870253	0	1.02836	1.08875	2.09457	0	0	3.94265	3.29341	0.968594	1.77802	6.08183	0	0	2.04461	0	0	0.776288	6.78082	0	3.45429	0	0	0	0	1.68582	0	5.85279	1.69057	1.02167	3.13589
774	GLYR1_HUMAN	Putative oxidoreductase GLYR1	1.-.-.-	Y	Y	0.072415	0.262958	0	#NAME?	0	10	GLYR1	0	0	0	0	0	0	0	0	0	0	2.09457	0	1.33929	0	0	0	0	0	0	0	0	0	0	0	0	1.44357	0	0	0	1.5718	0	0	0	0	0	0	0
28	VAT1_HUMAN	Synaptic vesicle membrane protein VAT-1 homolog	1.-.-.-	Y	Y	0.482728	0.736434	0.853021	-0.229347	22	71	VAT1	2.51078	4.74479	4.98274	1.02104	0.952381	1.49898	1.74051	0	0	2.1775	0	1.93322	1.33929	0.78853	3.29341	0.968594	3.55604	2.43273	1.77276	2.6764	0	3.29561	1.32	3.10515	2.26027	1.44357	3.45429	0	2.34931	2.3577	2.93333	2.52874	1.24811	2.9264	0	0	3.13589
1185	AIFM1_HUMAN	Apoptosis-inducing factor 1, mitochondrial	1.1.1.-	Y	Y	0.39809	0.6713	1.04515	0.0637112	11	25	AIFM1	0	0	2.13546	0	0.952381	0.749489	0.870253	0	0	1.08875	0	0	0	0	1.0978	0	0	1.21637	0	0	0	0	0	0	1.13014	0	0	0	0	0.785901	0	2.52874	0	1.95093	0	0	0
908	DHRS2_HUMAN	Dehydrogenase/reductase SDR family member 2	1.1.1.-	Y	Y	0.703704	0.868866	0.612443	-0.707352	4	16	DHRS2	0	0	0	0	0	0	0	0	0	2.1775	0	0	0	0	4.39122	0.968594	0	0	0	0	0	0	9.24	0	0	0	1.15143	0	0	8.64492	0	0.842912	0	0	0	4.08669	0
1226	ABHDB_HUMAN	Abhydrolase domain-containing protein 11	3.-.-.-	Y	Y	0.0423273	0.191562	2.59934	1.37814	7	9	ABHD11	0	0	0	0	0	0.749489	0	0	0	0	0	0	0	0	0	0	0	0	0	0	0	0	1.32	0	0	0	0	0	0	0.785901	0	0	0	0	0	0	0
1225	ABHEB_HUMAN	Abhydrolase domain-containing protein 14B	3.-.-.-	Y	Y	0.0538283	0.217566	0.452079	-1.14535	4	31	ABHD14B	0	0	1.42364	2.04208	0	0.749489	0	1.2605	0	0	2.09457	1.93322	1.33929	1.57706	0	0.968594	0	0	0	1.78427	0	1.09854	0	0	0	0	2.30286	0	0	0	1.95556	0	0	0.975466	0	4.08669	0
724	HINT1_HUMAN	Histidine triad nucleotide-binding protein 1	3.-.-.-	Y	Y	0.636182	0.836688	1.069	0.0962635	5	20	HINT1	0.836926	0	0.711821	0	0	0	0	1.2605	0	0	1.04729	0	1.33929	0	0	0.968594	0	0	0	1.78427	0	0	0	0	0	0	0	1.09707	0	1.5718	0	0.842912	0	0	0	0	0
63	TSN_HUMAN	Translin	3.1.-.-	Y	Y	0.22403	0.501984	1.40439	0.489946	13	28	TSN	0	1.5816	1.42364	1.02104	0	0.749489	0	0	0	0	0	0	0	0	0	0	0	0	0	0.892133	0	2.19707	0	0	0	2.16535	3.45429	0	1.56621	0	0	0	0	0.975466	0	2.04334	1.0453
1021	CMBL_HUMAN	Carboxymethylenebutenolidase homolog	3.1.-.-	Y	Y	0.917646	0.973852	0.94941	-0.0748962	2	6	CMBL	0	0	0	0	0	0	0	0	0	0	0	0	0	1.57706	0	0	0	0	0	0	0	0	0	0	1.13014	0	0	0	0	0.785901	0	0	0	0	0	0	0
1143	APEX1_HUMAN	DNA-(apurinic or apyrimidinic site) lyase	3.1.-.-; 4.2.99.18	Y	Y	0.03774	0.180213	0.691393	-0.532421	23	82	APEX1	4.18463	0.790798	3.5591	4.08416	0	2.24847	1.74051	1.2605	4.11343	2.1775	2.09457	0.966608	2.67857	0.78853	4.39122	3.87438	0	4.86546	1.77276	2.6764	3.06691	2.19707	0	3.10515	2.26027	1.44357	3.45429	1.09707	0.783104	0.785901	0.977778	1.68582	0	2.9264	0	1.02167	3.13589
1197	ADH1B_HUMAN	Alcohol dehydrogenase 1B	1.1.1.1	N	Y	0.0280955	0.157925	0.0767316	-3.70404	1	20	ADH1B	0.836926	0	0	0	0	0	0	0	0	0	0	0	1.33929	0	2.19561	0	0	0	0	0.892133	0	0	0	0.776288	0	0	0	2.19415	0	0	0	0	3.74433	0.975466	3.38115	0	0
924	DCXR_HUMAN	L-xylulose reductase	1.1.1.10	N	Y	0.0658319	0.250121	0.40967	-1.28747	8	43	DCXR	0	2.37239	2.13546	3.06312	0.952381	2.99796	0	0	0	0	1.04729	0	0	2.36559	0	2.90578	0	0	0.886382	0	1.02231	0	1.32	0	0	0.721785	2.30286	0	0	0	0	0	0	1.95093	0	0	0
149	DHSO_HUMAN	Sorbitol dehydrogenase	1.1.1.14	N	Y	0.0199198	0.124693	0.381984	-1.38842	11	55	SORD	0	0.790798	3.5591	3.06312	1.90476	1.49898	1.74051	1.2605	5.14179	0	0	0	0	5.51971	1.0978	0.968594	5.33405	3.6491	0.886382	0.892133	1.02231	0	0	2.32886	2.26027	0	0	0	0.783104	6.28721	0	0.842912	0	3.90186	3.38115	2.04334	1.0453
148	SPRE_HUMAN	Sepiapterin reductase	1.1.1.153	N	Y	0.0138773	0.100441	0.371508	-1.42853	7	44	SPR	0	0	1.42364	1.02104	0	0.749489	0.870253	0	1.02836	0	0	0	0	1.57706	1.0978	1.93719	0	2.43273	0.886382	0.892133	1.02231	0	2.64	0	0	1.44357	0	0	0.783104	0	0	0.842912	2.49622	0	0	0	0
1057	CBR1_HUMAN	Carbonyl reductase [NADPH] 1	1.1.1.184; 1.1.1.197; 1.1.1.189	N	Y	0.444056	0.71047	0.848851	-0.236417	15	53	CBR1	0	1.5816	0	2.04208	0	5.24642	0	1.2605	0	0	1.04729	1.93322	4.01786	0.78853	0	0	0.889009	1.21637	0	1.78427	4.08922	1.09854	0	1.55258	1.13014	0	0	3.29122	2.34931	0	2.93333	0.842912	0	0.975466	0	0	2.09059
1180	AK1A1_HUMAN	Alcohol dehydrogenase [NADP+]	1.1.1.2	N	Y	0.512127	0.7541	0.889097	-0.169587	22	89	AKR1A1	0	2.37239	3.5591	4.08416	2.85714	2.24847	6.96202	1.2605	1.02836	1.08875	0	4.83304	2.67857	4.73118	0	2.90578	1.77802	3.6491	2.65915	4.46066	4.08922	1.09854	1.32	3.10515	5.65069	3.60892	2.30286	3.29122	2.34931	2.3577	0.977778	1.68582	1.24811	2.9264	0	3.06502	5.22648
636	IMDH2_HUMAN	Inosine-5'-monophosphate dehydrogenase 2	1.1.1.205	N	Y	0.0353425	0.175415	0.228997	-2.1266	3	27	IMPDH2	0	0	2.84728	1.02104	0	0	0	0	2.05672	0	0	0	0	3.15412	0	2.90578	0	2.43273	0	0	0	0	0	0	0	0	0	1.09707	0	0	0.977778	0	1.24811	0	0	1.02167	0
1179	ALDR_HUMAN	Aldose reductase	1.1.1.21	N	Y	0.270893	0.554858	0.531185	-0.912713	1	10	AKR1B1	0	0.790798	0	0	0	0	0	0	0	0	0	0	0	0	0	0	0	0	0	0.892133	0	0	1.32	0.776288	0	0	0	0	0	0	0	0	0	0	0	0	0
38	UGDH_HUMAN	UDP-glucose 6-dehydrogenase	1.1.1.22	N	Y	0.00128738	0.0211729	0.332247	-1.58967	11	65	UGDH	8.36926	2.37239	0	9.18936	0.952381	3.74744	3.48101	0	4.11343	2.1775	8.37829	1.93322	14.7321	18.1362	1.0978	11.6231	0	0	1.77276	0.892133	4.08922	6.59121	19.8	0	9.0411	2.88714	3.45429	10.9707	3.91552	4.71541	0.977778	3.37165	0	0	0	0	4.18119
582	LDHB_HUMAN	L-lactate dehydrogenase B chain	1.1.1.27	N	Y	1.40709e-05	0.000962296	2.99483	1.58248	27	51	LDHB	2.51078	1.5816	0	0	1.90476	2.24847	0	0	0	0	0	0.966608	0	0	1.0978	0	3.55604	0	1.77276	1.78427	1.02231	3.29561	0	3.88144	0	2.16535	0	0	0	1.5718	0	5.05747	1.24811	1.95093	1.69057	1.02167	1.0453
583	LDHA_HUMAN	L-lactate dehydrogenase A chain	1.1.1.27	N	Y	0.0693598	0.259519	1.21121	0.276453	29	96	LDHA	4.18463	7.90798	3.5591	9.18936	5.71429	5.99591	6.96202	1.2605	6.17015	13.065	9.42558	10.6327	12.0536	15.7706	4.39122	19.3719	9.77909	8.51456	7.97744	4.46066	6.13383	8.78828	6.6	6.98659	4.52055	9.3832	6.90858	7.67952	12.5297	16.5039	10.7556	12.6437	8.73676	5.85279	3.38115	8.17337	9.40766
62	FCL_HUMAN	GDP-L-fucose synthase	1.1.1.271	N	Y	0.439846	0.708704	0.598822	-0.7398	3	16	TSTA3	0	0	0	0	0	3.74744	0	0	0	0	1.04729	0	0	1.57706	1.0978	0.968594	0	0	0	0	1.02231	0	0	0	0	1.44357	0	1.09707	0	0	0	0	0	0	0	0	0
725	3HIDH_HUMAN	3-hydroxyisobutyrate dehydrogenase, mitochondrial	1.1.1.31	N	Y	0.476016	0.736286	0.917642	-0.123996	6	28	HIBADH	0	1.5816	0.711821	1.02104	0	3.74744	0	0	0	0	0	0	0	0.78853	0	0	0	1.21637	0	1.78427	0	1.09854	1.32	2.32886	0	0	0	1.09707	0	2.3577	0	0	0	0	0	0	1.0453
738	HCDH_HUMAN	Hydroxyacyl-coenzyme A dehydrogenase, mitochondrial	1.1.1.35	N	Y	0.27515	0.561197	0.790025	-0.34003	14	52	HADH	0	0.790798	2.13546	0	0	2.24847	0	0	0	1.08875	0	0.966608	0	1.57706	1.0978	0	0.889009	0	0.886382	1.78427	0	1.09854	0	0	1.13014	2.88714	0	1.09707	1.56621	2.3577	0	0	2.49622	1.95093	0	3.06502	0
681	HCD2_HUMAN	3-hydroxyacyl-CoA dehydrogenase type-2	1.1.1.35; 1.1.1.51; 1.1.1.178	N	Y	0.656629	0.844861	0.964042	-0.0528324	28	89	HSD17B10	1.67385	5.53559	5.69456	7.14728	0	5.99591	6.96202	1.2605	4.11343	6.5325	5.23643	3.86643	8.03571	2.36559	7.68463	1.93719	3.55604	2.43273	3.54553	4.46066	6.13383	3.29561	3.96	6.2103	1.13014	6.49606	3.45429	5.48537	1.56621	5.50131	0.977778	5.05747	1.24811	2.9264	0	7.1517	3.13589
539	MDHM_HUMAN	Malate dehydrogenase, mitochondrial	1.1.1.37	N	Y	0.330139	0.608757	0.905919	-0.142546	29	96	MDH2	4.18463	8.69878	11.3891	14.2946	6.66667	12.7413	12.1835	1.2605	10.2836	8.71	6.28372	12.5659	8.03571	11.828	2.19561	5.81156	8.89009	6.08183	8.86382	8.92133	8.17844	3.29561	10.56	4.65773	15.8219	7.21785	5.75715	6.58245	3.91552	7.85901	4.88889	10.1149	12.4811	6.82826	3.38115	9.19505	4.18119
540	MDHC_HUMAN	Malate dehydrogenase, cytoplasmic	1.1.1.37; 1.1.1.96	N	Y	0.119667	0.348973	1.71635	0.779342	15	32	MDH1	0	1.5816	1.42364	1.02104	0	0.749489	0	1.2605	0	1.08875	0	0.966608	1.33929	0.78853	1.0978	0	0	0	0	0.892133	0	0	0	0	2.26027	1.44357	0	0	0.783104	2.3577	0	0	0	0	0	1.02167	0
537	MAOM_HUMAN	NAD-dependent malic enzyme, mitochondrial	1.1.1.38	N	Y	0.0423273	0.191562	3.23278	1.69277	7	9	ME2	0	0.790798	1.42364	0	0	0	0	0	0	0	0	0	0	0	0	0	0	0	0	0.892133	0	0	0	0	0	0	0	0	0	1.5718	0	0	0	0	0	0	0
538	MAOX_HUMAN	NADP-dependent malic enzyme	1.1.1.40	N	Y	0.841554	0.952321	3.46432	1.79257	2	6	ME1	0	0.790798	0	0	0	0.749489	0	0	0	0	0	0	0	0	0	0	0	0	0	0.892133	0	0	0	0	0	0	0	0	0	0	0	0	0	0	0	0	0
658	IDH3A_HUMAN	Isocitrate dehydrogenase [NAD] subunit alpha, mitochondrial	1.1.1.41	N	Y	0.558793	0.785244	1.13365	0.180971	13	35	IDH3A	0.836926	1.5816	0	1.02104	0	1.49898	0.870253	0	0	0	0	0.966608	2.67857	0.78853	1.0978	0.968594	0	0	0	2.6764	1.02231	0	0	0	0	0	0	0	0.783104	0	0	0	0	0.975466	0	1.02167	0
659	IDHP_HUMAN	Isocitrate dehydrogenase [NADP], mitochondrial	1.1.1.42	N	Y	0.00805477	0.0756902	2.03962	1.0283	24	75	IDH2	2.51078	10.2804	3.5591	6.12624	1.90476	7.49489	0	0	0	3.26625	1.04729	2.89982	5.35714	2.36559	3.29341	1.93719	7.11207	0	1.77276	1.78427	1.02231	1.09854	2.64	2.32886	2.26027	2.16535	1.15143	0	1.56621	3.92951	3.91111	2.52874	2.49622	0.975466	1.69057	3.06502	1.0453
660	IDHC_HUMAN	Isocitrate dehydrogenase [NADP] cytoplasmic	1.1.1.42	N	Y	0.0367322	0.178725	1.54163	0.624455	22	56	IDH1	1.67385	5.53559	1.42364	4.08416	0	2.99796	0	0	1.02836	0	0	0	0	2.36559	0	0.968594	0.889009	1.21637	4.43191	0	0	0	0	3.88144	5.65069	1.44357	0	4.3883	0	0	0	3.37165	2.49622	1.95093	0	1.02167	1.0453
414	6PGD_HUMAN	6-phosphogluconate dehydrogenase, decarboxylating	1.1.1.44	N	Y	0.0437301	0.196466	1.39732	0.482665	28	82	PGD	0.836926	6.32638	9.25367	5.1052	2.85714	3.74744	6.96202	3.78151	4.11343	3.26625	3.14186	0	2.67857	4.73118	0	1.93719	2.66703	7.29819	7.09105	7.13706	6.13383	2.19707	0	3.10515	4.52055	2.16535	2.30286	3.29122	2.34931	5.50131	1.95556	4.21456	2.49622	1.95093	5.07172	2.04334	1.0453
739	G6PE_HUMAN	GDH/6PGL endoplasmic bifunctional protein	1.1.1.47; 1.1.1.363; 3.1.1.31	N	Y	0.546057	0.774419	1.05941	0.083263	5	12	H6PD	0.836926	0	0	0	0	0.749489	0	0	0	0	0	0	0	0.78853	0	0	0	0	0	0	0	0	0	0.776288	0	0	0	0	0	0	0	0	0	0	0	1.02167	0
796	G6PD_HUMAN	Glucose-6-phosphate 1-dehydrogenase	1.1.1.49	N	Y	0.0022708	0.0293516	5.01033	2.32491	17	32	G6PD	0	0.790798	1.42364	2.04208	0	0	0.870253	1.2605	0	0	0	0	0	0	2.19561	0.968594	0	2.43273	0.886382	1.78427	1.02231	1.09854	0	0	0	1.44357	0	1.09707	0.783104	0	0	0	1.24811	0.975466	0	0	0
760	GRHPR_HUMAN	Glyoxylate reductase/hydroxypyruvate reductase	1.1.1.79; 1.1.1.81	N	Y	0.997588	0.997666	0.974141	-0.0377968	19	56	GRHPR	0.836926	0	0	0	0	0	1.74051	0	2.05672	0	2.09457	0.966608	1.33929	1.57706	2.19561	1.93719	0.889009	0	1.77276	0	2.04461	0	0	3.10515	1.13014	0.721785	2.30286	1.09707	1.56621	1.5718	0	4.21456	0	0.975466	0	1.02167	0
406	SERA_HUMAN	D-3-phosphoglycerate dehydrogenase	1.1.1.95; 1.1.1.399; 1.1.1.37	N	Y	5.0075e-05	0.00237086	2.41998	1.27499	12	8	PHGDH	0	10.2804	0	0	0	0	0	2.52101	0	0	0	0.966608	0	1.57706	0	0	4.44504	0	0	0	0	0	0	0	0	0	0	0	0	0	0	3.37165	0	0	0	0	0
1178	ARK72_HUMAN	Aflatoxin B1 aldehyde reductase member 2	1.1.1.n11	N	Y	0.255119	0.535305	0.514452	-0.958891	6	31	AKR7A2	0	0	0.711821	1.02104	0	0	0	0	3.08507	1.08875	0	0.966608	0	3.94265	0	0	0	1.21637	1.77276	0	0	0	0	0	0	0	0	0	0.783104	1.5718	0	0	0	3.90186	0	0	0
680	DHB4_HUMAN	Peroxisomal multifunctional enzyme type 2	1.1.1.n12; 4.2.1.107; 4.2.1.119	N	Y	0.011345	0.0913524	0.417225	-1.2611	11	55	HSD17B4	0	4.74479	3.5591	1.02104	0	1.49898	0.870253	1.2605	3.08507	1.08875	2.09457	0.966608	2.67857	3.94265	0	0	1.77802	0	2.65915	0	0	0	0	3.88144	1.13014	1.44357	0	3.29122	0.783104	0	0	0.842912	0	1.95093	0	0	3.13589
764	GPDM_HUMAN	Glycerol-3-phosphate dehydrogenase, mitochondrial	1.1.5.3	N	Y	0.952122	0.978349	1.04189	0.0592001	9	31	GPD2	0.836926	0	4.27092	1.02104	0	2.24847	1.74051	0	0	0	1.04729	0	0	3.15412	2.19561	0.968594	0	2.43273	0	0	0	0	0	0	0	2.88714	0	0	0	1.5718	0	2.52874	0	1.95093	0	1.02167	0
1033	CHDH_HUMAN	Choline dehydrogenase, mitochondrial	1.1.99.1	N	Y	0.171986	0.432071	0	#NAME?	0	6	CHDH	0	0	0.711821	0	0	0	0	0	0	0	0	0	0	0	0	0	0.889009	0	0	0	0	0	0	0.776288	0	0	0	0	0	3.92951	0	0	0	0	0	0	0
376	PRDX1_HUMAN	Peroxiredoxin-1	1.11.1.15	N	Y	0.0150904	0.104951	1.17971	0.238435	28	96	PRDX1	5.85848	10.2804	5.69456	11.2314	3.80952	10.4928	9.57278	6.30252	10.2836	6.5325	6.28372	6.76626	10.7143	12.6165	6.58683	2.90578	2.66703	2.43273	7.97744	9.81346	4.08922	5.49268	6.6	4.65773	4.52055	7.93963	3.45429	5.48537	9.39725	9.43082	3.91111	9.27203	1.24811	11.7056	3.38115	11.2384	8.36237
375	PRDX2_HUMAN	Peroxiredoxin-2	1.11.1.15	N	Y	0.019104	0.124693	0.728484	-0.457032	25	88	PRDX2	3.3477	2.37239	2.13546	3.06312	2.85714	4.49693	2.61076	6.30252	4.11343	3.26625	5.23643	3.86643	1.33929	4.73118	4.39122	4.84297	4.44504	4.86546	3.54553	1.78427	3.06691	2.19707	0	4.65773	2.26027	2.88714	0	6.58245	3.91552	1.5718	1.95556	0.842912	7.48865	2.9264	1.69057	11.2384	1.0453
373	PRDX4_HUMAN	Peroxiredoxin-4	1.11.1.15	N	Y	0.0288944	0.158942	3.23027	1.69166	11	21	PRDX4	0.836926	0	0.711821	2.04208	0	0	0	0	0	0	0	0	0	0	0	0	0	0	0	0	0	0	0	0	0	0.721785	1.15143	1.09707	0.783104	0	0	3.37165	0	1.95093	0	0	0
374	PRDX3_HUMAN	Thioredoxin-dependent peroxide reductase, mitochondrial	1.11.1.15	N	Y	0.408198	0.681501	0.783935	-0.351194	18	64	PRDX3	1.67385	3.16319	2.84728	0	1.90476	0.749489	3.48101	0	0	0	0	2.89982	1.33929	4.73118	0	1.93719	1.77802	3.6491	1.77276	0	0	1.09854	2.64	3.10515	4.52055	3.60892	6.90858	0	0	2.3577	0.977778	1.68582	1.24811	0.975466	1.69057	0	1.0453
372	PRDX5_HUMAN	Peroxiredoxin-5, mitochondrial	1.11.1.15	N	Y	0.448827	0.711993	1.07493	0.104238	26	68	PRDX5	1.67385	5.53559	2.84728	9.18936	3.80952	2.99796	0.870253	0	2.05672	1.08875	0	3.86643	1.33929	3.15412	2.19561	1.93719	0	1.21637	2.65915	0.892133	5.11152	1.09854	0	2.32886	0	0.721785	0	0	3.91552	1.5718	0	1.68582	0	0.975466	0	1.02167	3.13589
371	PRDX6_HUMAN	Peroxiredoxin-6	1.11.1.15; 3.1.1.4	N	Y	0.0927386	0.30443	1.30064	0.37922	26	81	PRDX6	1.67385	1.5816	0	5.1052	0.952381	2.24847	1.74051	7.56302	2.05672	3.26625	5.23643	3.86643	0	1.57706	0	1.93719	0.889009	2.43273	0	1.78427	4.08922	0	0	1.55258	7.91096	0.721785	1.15143	7.67952	1.56621	1.5718	1.95556	4.21456	3.74433	0.975466	1.69057	5.10836	3.13589
1058	CATA_HUMAN	Catalase	1.11.1.6	N	Y	0.720144	0.877496	1.00521	0.00749448	9	24	CAT	0	0	1.42364	0	0	0	0	0	0	0	1.04729	0.966608	0	0.78853	0	0	0.889009	0	0	0	0	1.09854	0	0	0	0	0	0	0.783104	0	0	0.842912	0	2.9264	0	2.04334	0
325	PXDN_HUMAN	Peroxidasin homolog	1.11.1.7	N	Y	0.306005	0.593933	1.72902	0.789953	4	7	PXDN	0	0	0	0	0	0	0	0	0	0	0	0	0	0	0	0	0	0	0	0	0	0	0	0	0	0	0	1.09707	0.783104	0	0	0	0	0	0	0	0
762	GPX3_HUMAN	Glutathione peroxidase 3	1.11.1.9	N	Y	0.086718	0.296527	0.375376	-1.41359	6	34	GPX3	0	0.790798	0	0	0.952381	0	0	0	0	0	0	0	0	0.78853	0	0	0.889009	1.21637	0	0	2.04461	4.39414	1.32	0	0	0	1.15143	4.3883	0.783104	0	1.95556	0	4.99244	0.975466	1.69057	2.04334	0
1119	ASPH_HUMAN	Aspartyl/asparaginyl beta-hydroxylase	1.14.11.16	N	Y	0.689234	0.861609	1.49948	0.584467	10	32	ASPH	0	0	0	0	0.952381	1.49898	0.870253	0	0	0	2.09457	0	0	2.36559	6.58683	0	0	3.6491	0	0	1.02231	0	0	1.55258	0	0	0	1.09707	0.783104	0	0.977778	0.842912	0	0	0	0	0
151	SODM_HUMAN	Superoxide dismutase [Mn], mitochondrial	1.15.1.1	N	Y	0.284798	0.567292	1.272	0.347101	25	80	SOD2	3.3477	1.5816	1.42364	2.04208	0.952381	3.74744	2.61076	1.2605	1.02836	3.26625	2.09457	0	0	1.57706	1.0978	2.90578	0.889009	2.43273	1.77276	1.78427	2.04461	3.29561	3.96	2.32886	3.39041	2.88714	2.30286	1.09707	0.783104	4.71541	1.95556	2.52874	3.74433	1.95093	5.07172	0	2.09059
152	SODC_HUMAN	Superoxide dismutase [Cu-Zn]	1.15.1.1	N	Y	0.439235	0.708704	0.611233	-0.710206	8	32	SOD1	0	1.5816	1.42364	0	0	0.749489	0.870253	0	0	0	1.04729	0	0	2.36559	0	0	0	3.6491	0	0	0	0	0	0	0	0.721785	0	0	0	0.785901	0	0	1.24811	0.975466	0	0	0
802	FRIH_HUMAN	Ferritin heavy chain	1.16.3.1	N	Y	0.0220327	0.132952	1.93659	0.953516	16	30	FTH1	0	3.16319	0.711821	0	0	0.749489	0	0	0	1.08875	1.04729	0	0	0	0	0	0	0	2.65915	0.892133	0	0	0	0.776288	0	1.44357	0	0	0.783104	1.5718	1.95556	0	1.24811	0	0	0	2.09059
968	CERU_HUMAN	Ceruloplasmin	1.16.3.1	N	Y	0.0786937	0.276428	1.14246	0.192142	24	57	CP	0	0	0.711821	0	0	4.49693	0.870253	1.2605	1.02836	0	1.04729	0.966608	0	0.78853	0	0	1.77802	1.21637	0	1.78427	1.02231	3.29561	0	0	1.13014	0.721785	4.60572	2.19415	0.783104	1.5718	3.91111	1.68582	1.24811	0	0	1.02167	3.13589
1173	AL1A1_HUMAN	Retinal dehydrogenase 1	1.2.1.-; 1.2.1.36	N	Y	0.34748	0.625362	0.517369	-0.950734	13	43	ALDH1A1	0	1.5816	0	0	0	0	0	0	1.02836	0	0	1.93322	0	0	0	0	0	0	0	0	1.02231	0	0	1.55258	1.13014	0	1.15143	2.19415	0.783104	1.5718	0	1.68582	0	0	1.69057	0	1.0453
789	G3P_HUMAN	Glyceraldehyde-3-phosphate dehydrogenase	1.2.1.12; 2.6.99.-	N	Y	0.0457835	0.201928	1.09529	0.131318	29	96	GAPDH	44.3571	50.6111	32.0319	38.7995	52.3809	41.9714	37.4209	50.4202	35.9925	37.0175	42.9387	36.7311	36.1607	55.1971	36.2275	42.6181	33.7823	64.4674	39.0008	37.4696	27.6022	36.2517	39.6	39.5907	38.4247	43.3071	27.6343	48.2713	39.9383	29.0784	41.0667	48.046	26.2103	32.1904	45.6455	46.9969	40.7666
1169	MMSA_HUMAN	Methylmalonate-semialdehyde dehydrogenase [acylating], mitochondrial	1.2.1.18; 1.2.1.27	N	Y	0.0285389	0.158279	0.219815	-2.18564	1	21	ALDH6A1	0	0	0.711821	0	0	0.749489	0	0	0	1.08875	2.09457	0	0	0.78853	0	0	0	0	0	0	0	0	1.32	0	1.13014	0	0	0	0	0.785901	0	0	0	0.975466	0	0	1.0453
1171	ALDH2_HUMAN	Aldehyde dehydrogenase, mitochondrial	1.2.1.3	N	Y	0.189303	0.457824	0.760516	-0.39495	16	72	ALDH2	4.18463	11.862	2.84728	0	0.952381	1.49898	1.74051	3.78151	0	3.26625	0	3.86643	1.33929	0	0	9.68594	1.77802	0	0.886382	1.78427	0	0	7.92	3.10515	2.26027	2.88714	3.45429	3.29122	0	7.07311	0	0.842912	2.49622	0.975466	5.07172	11.2384	1.0453
1172	AL1B1_HUMAN	Aldehyde dehydrogenase X, mitochondrial	1.2.1.3	N	Y	0.272567	0.557359	1.22827	0.296632	16	35	ALDH1B1	0	0	0	0	0	1.49898	0.870253	0	0	1.08875	0	0	0	0	0	1.93719	0	0	0	1.78427	1.02231	1.09854	1.32	0.776288	0	1.44357	0	1.09707	2.34931	0	2.93333	0	0	0	1.69057	0	0
1168	AL7A1_HUMAN	Alpha-aminoadipic semialdehyde dehydrogenase	1.2.1.31; 1.2.1.3; 1.2.1.8	N	Y	0.286423	0.569608	1.31589	0.396043	12	32	ALDH7A1	0.836926	1.5816	0	0	0	1.49898	0	0	0	0	0	0	0	1.57706	0	0	4.44504	0	0	0	0	0	0	1.55258	1.13014	0.721785	0	0	0.783104	0.785901	0	2.52874	0	0	0	0	1.0453
1167	AL9A1_HUMAN	4-trimethylaminobutyraldehyde dehydrogenase	1.2.1.47; 1.2.1.3; 1.2.1.19	N	Y	0.738934	0.883949	0.986254	-0.0199684	21	72	ALDH9A1	0.836926	3.95399	2.84728	1.02104	0.952381	1.49898	2.61076	2.52101	1.02836	0	2.09457	0.966608	4.01786	1.57706	0	1.93719	0.889009	2.43273	0.886382	0.892133	2.04461	0	1.32	0.776288	0	0.721785	0	1.09707	0	1.5718	0.977778	1.68582	1.24811	0	1.69057	3.06502	2.09059
1170	AL4A1_HUMAN	Delta-1-pyrroline-5-carboxylate dehydrogenase, mitochondrial	1.2.1.88	N	Y	0.361839	0.636322	1.9604	0.971152	5	11	ALDH4A1	0	1.5816	0	0	1.90476	0	0	0	0	0	0	0	0	0	0	0	0	0	0	0	0	0	0	0	0	0	0	0	0	0	0	0.842912	0	0	0	0	0
332	PTGR1_HUMAN	Prostaglandin reductase 1	1.3.1.-; 1.3.1.48; 1.3.1.74	N	Y	0.190115	0.458886	0.193923	-2.36644	1	11	PTGR1	0	0	0	0	0	0	0	1.2605	0	0	0	0	0	0.78853	0	0	0	0	0	0	0	0	0	0	0	0	1.15143	0	0	0	0	0	0	0	0	0	0
1094	BIEA_HUMAN	Biliverdin reductase A	1.3.1.24	N	Y	0.110277	0.335186	0.595068	-0.748874	13	52	BLVRA	0.836926	3.16319	2.13546	2.04208	0	2.24847	0	1.2605	0	0	0	0.966608	0	0.78853	0	0	0	1.21637	1.77276	0	2.04461	0	0	0.776288	0	0	0	0	1.56621	1.5718	0	0	0	2.9264	0	0	1.0453
910	DECR_HUMAN	2,4-dienoyl-CoA reductase, mitochondrial	1.3.1.34	N	Y	0.92334	0.973997	0.910849	-0.134716	5	15	DECR1	0	0	0	0	0	0	0	0	0	0	0	1.93322	0	0.78853	1.0978	0	1.77802	0	0	0	0	0	0	0	0	0	0	0	0	0.785901	0	2.52874	1.24811	0	0	0	0
1212	ACOX1_HUMAN	Peroxisomal acyl-coenzyme A oxidase 1	1.3.3.6	N	Y	0.445161	0.71047	4.39681	2.13646	3	6	ACOX1	0	0	2.13546	0	0	0	0	0	1.02836	0	0	0	0	0	0	0	0	0	0	0	0	0	0	0	0	0	0	0	0	0	0	0	0	0	0	0	0
1211	ACOX3_HUMAN	Peroxisomal acyl-coenzyme A oxidase 3	1.3.3.6	N	Y	0.460877	0.719974	1.67634	0.745318	3	6	ACOX3	0	0	0	0	0	0	0	0	3.08507	0	0	0	0	0	0	0	0	0	0	0	0	0	0	0	0	0	1.15143	0	0	0	0	0	0	0	0	0	0
1222	ACAD9_HUMAN	Acyl-CoA dehydrogenase family member 9, mitochondrial	1.3.99.-	N	Y	0.373738	0.65166	1.16494	0.220257	6	13	ACAD9	0	1.5816	0.711821	0	0	0	0	0	0	0	0	0	0	0.78853	0	0	0	0	0	0	0	0	0	0	1.13014	0	1.15143	0	0	0.785901	0	0	0	0	0	0	0
776	DHE3_HUMAN	Glutamate dehydrogenase 1, mitochondrial	1.4.1.3	N	Y	0.0449194	0.199624	0.64861	-0.624576	22	78	GLUD1	1.67385	3.95399	5.69456	3.06312	0.952381	2.99796	13.0538	0	0	3.26625	2.09457	2.89982	4.01786	3.15412	3.29341	6.78016	7.11207	0	4.43191	4.46066	3.06691	1.09854	3.96	0.776288	4.52055	2.16535	4.60572	1.09707	0.783104	14.9321	0	1.68582	4.99244	4.87733	0	2.04334	2.09059
1151	AOC3_HUMAN	Membrane primary amine oxidase	1.4.3.21	N	Y	0.354801	0.630246	0.533573	-0.906242	5	25	AOC3	1.67385	0	0	0	0	0	0	0	0	0	0	0	0	0	5.48902	0	2.66703	0	0	0.892133	0	0	1.32	0	2.26027	1.44357	2.30286	1.09707	0.783104	0	0	0	0	0	13.5246	0	0
552	AOFB_HUMAN	Amine oxidase [flavin-containing] B	1.4.3.4	N	Y	0.571978	0.792872	0.505309	-0.984762	5	20	MAOB	0	0	0	0	0.952381	0	0	0	0	2.1775	0	1.93322	0	0	0	7.74875	0	0	0	0	1.02231	0	0	0	0	0.721785	0	0	0	0	0.977778	0	0	0	5.07172	2.04334	0
323	P5CR1_HUMAN	Pyrroline-5-carboxylate reductase 1, mitochondrial	1.5.1.2	N	Y	0.00144928	0.021503	4.05902	2.02113	10	10	PYCR1	0	0.790798	0.711821	0	0	3.74744	0	0	0	0	0	0.966608	0	0	0	0	0	0	0	0	0	0	0	0	0	0	0	0	0	0	0	0	0	0	0	0	0
322	P5CR2_HUMAN	Pyrroline-5-carboxylate reductase 2	1.5.1.2	N	Y	0.38897	0.662271	2.29186	1.19652	5	11	PYCR2	0	0	0	0	0	1.49898	0	0	0	0	1.04729	0.966608	0	0.78853	0	0	0	0	0	0	0	0	0	0	0	0	0	0	0	0.785901	0	0	0	0	0	0	0
1093	BLVRB_HUMAN	Flavin reductase	1.5.1.30; 1.3.1.24	N	Y	0.625797	0.831918	0.981539	-0.0268822	22	77	BLVRB	2.51078	3.95399	0.711821	3.06312	3.80952	6.7454	0.870253	0	1.02836	0	1.04729	1.93322	1.33929	0	2.19561	2.90578	6.22306	0	2.65915	1.78427	1.02231	0	3.96	1.55258	2.26027	0	2.30286	0	2.34931	6.28721	2.93333	3.37165	1.24811	4.87733	1.69057	3.06502	3.13589
319	DHPR_HUMAN	Dihydropteridine reductase	1.5.1.34	N	Y	0.0409337	0.18792	0.0989414	-3.33728	3	26	QDPR	0	0.790798	0	2.04208	0	0	3.48101	0	5.14179	0	0	0.966608	2.67857	2.36559	0	0	0	21.8946	0	0	2.04461	0	0	0	0	1.44357	0	0	0	0.785901	0	0	0	6.82826	0	1.02167	0
522	C1TC_HUMAN	C-1-tetrahydrofolate synthase, cytoplasmic	1.5.1.5; 3.5.4.9; 6.3.4.3	N	Y	0.143263	0.386747	1.29229	0.369934	19	44	MTHFD1	0	2.37239	2.13546	0	0	0.749489	0	0	2.05672	0	4.18915	1.93322	0	2.36559	1.0978	0	0.889009	0	1.77276	0.892133	2.04461	0	0	0.776288	0	1.44357	0	0	0.783104	2.3577	0	0	0	0.975466	0	1.02167	0
482	NNTM_HUMAN	NAD(P) transhydrogenase, mitochondrial	1.6.1.2	N	Y	0.995596	0.997666	0.822674	-0.281608	3	10	NNT	0	0	0	1.02104	0	1.49898	0.870253	0	0	0	0	0	0	0.78853	0	0	0.889009	0	0	0	0	0	0	0	0	0	0	0	0	0	0	0	0	0	0	0	0
941	NB5R1_HUMAN	NADH-cytochrome b5 reductase 1	1.6.2.2	N	Y	0.072415	0.262958	0	#NAME?	0	10	CYB5R1	0	0	0	0	0	0.749489	0	0	0	0	0	0	0	0.78853	0	0.968594	0	1.21637	0	0	0	0	0	0	0	0	0	0	0	0	0	0	0	0	0	0	0
940	NB5R3_HUMAN	NADH-cytochrome b5 reductase 3	1.6.2.2	N	Y	0.0986483	0.313215	1.4686	0.554437	23	68	CYB5R3	0.836926	0.790798	0.711821	2.04208	0.952381	0.749489	1.74051	1.2605	1.02836	1.08875	0	0.966608	1.33929	0.78853	2.19561	1.93719	0.889009	0	1.77276	0	1.02231	0	1.32	1.55258	1.13014	0.721785	1.15143	1.09707	1.56621	0	0	0	1.24811	0	1.69057	2.04334	1.0453
474	NQO1_HUMAN	NAD(P)H dehydrogenase [quinone] 1	1.6.5.2	N	Y	0.511503	0.7541	1.87464	0.906614	6	16	NQO1	0.836926	1.5816	0	6.12624	0	1.49898	0	0	0	0	0	0	0	0	0	0	0	0	0.886382	0	0	0	0	0	0	0.721785	0	0	2.34931	0.785901	0	0	0	0	0	0	0
492	NDUS1_HUMAN	NADH-ubiquinone oxidoreductase 75 kDa subunit, mitochondrial	1.6.5.3; 1.6.99.3	N	Y	0.374969	0.652881	0.720416	-0.473098	7	31	NDUFS1	0	0.790798	1.42364	1.02104	0	0.749489	0	0	0	1.08875	0	0.966608	0	0	2.19561	1.93719	0.889009	0	0	0.892133	0	0	0	0.776288	0	0	0	0	0	0.785901	0	0	0	0.975466	0	1.02167	0
491	NDUS3_HUMAN	NADH dehydrogenase [ubiquinone] iron-sulfur protein 3, mitochondrial	1.6.5.3; 1.6.99.3	N	Y	0.683793	0.861421	1.15995	0.214058	8	25	NDUFS3	0.836926	0	0.711821	2.04208	0	0	2.61076	0	0	1.08875	0	0	0	0	0	0	0.889009	1.21637	0.886382	0.892133	0	0	1.32	0	0	0.721785	0	0	0	0.785901	0	0	0	0	0	0	0
958	QOR_HUMAN	Quinone oxidoreductase	1.6.5.5	N	Y	0.0498744	0.20812	0.243605	-2.03739	4	29	CRYZ	0	0	0	0	0	2.24847	4.35127	0	0	0	2.09457	0	0	3.94265	0	0.968594	0	0	0	3.56853	0	0	0	0	2.26027	0	0	0	0.783104	0.785901	0	0	1.24811	0	0	1.02167	0
757	GSHR_HUMAN	Glutathione reductase, mitochondrial	1.8.1.7	N	Y	0.0999653	0.313974	0.21786	-2.19852	2	18	GSR	0.836926	1.5816	0	1.02104	0	0	0	0	0	0	0	0	0	0	0	0	0	0	0.886382	0	0	0	0	0.776288	0	0	0	1.09707	0	0	0	0	1.24811	0	0	0	0
46	TRXR1_HUMAN	Thioredoxin reductase 1, cytoplasmic	1.8.1.9	N	Y	0.690148	0.861635	0.779205	-0.359926	4	16	TXNRD1	0	1.5816	1.42364	1.02104	0	0	0	0	0	0	0	0	0	0	0	0	0	0	0	0.892133	0	0	1.32	0	0	0	0	0	0	0.785901	0	0	0	0	0	0	0
318	QSOX1_HUMAN	Sulfhydryl oxidase 1	1.8.3.2	N	Y	0.311237	0.594819	0.538103	-0.894046	2	14	QSOX1	0.836926	0	0	0	0	0	0	0	0	0	0	0	0	0.78853	0	0	0	0	0	0	0	0	0	0	0	0	0	0	0	0	0	0	0	0	0	0	0
201	SBP1_HUMAN	Selenium-binding protein 1	1.8.3.4	N	Y	0.00264986	0.0329492	0.496951	-1.00882	18	79	SELENBP1	8.36926	5.53559	4.98274	2.04208	2.85714	16.4888	3.48101	1.2605	10.2836	6.5325	7.33101	0.966608	5.35714	23.6559	0	7.74875	2.66703	4.86546	0	0.892133	0	0	0	2.32886	0	5.05249	3.45429	0	2.34931	4.71541	4.88889	1.68582	4.99244	7.80372	0	3.06502	10.453
438	PCYOX_HUMAN	Prenylcysteine oxidase 1	1.8.3.5	N	Y	0.555885	0.78205	1.06267	0.0876972	10	26	PCYOX1	0	0	0	1.02104	0	0	0.870253	0	3.08507	0	0	0	0	0	0	0	0	0	0	0	0	0	0	0	0	0	0	0	0.783104	0.785901	0	0.842912	0	2.9264	0	0	0
536	MET7A_HUMAN	Methyltransferase-like protein 7A	2.1.1.-	N	Y	0.0189133	0.124504	3.60705	1.85082	7	8	METTL7A	0	0	0	0	0	0	0	1.2605	0	0	0	0.966608	0	0	0	0.968594	0.889009	0	0	0	0	0	0	0.776288	0	0	0	0	0	0	0	0	0	0	0	0	0
827	FBRL_HUMAN	rRNA 2'-O-methyltransferase fibrillarin	2.1.1.-	N	Y	0.916473	0.973852	0.710034	-0.49404	3	10	FBL	0	0	0	0	0	0	0	0	0	0	0	0	1.33929	0	0	0	0	1.21637	0	0	0	0	0	0	0	0	0	0	0	0.785901	0	0	0	0.975466	0	0	0
483	NNMT_HUMAN	Nicotinamide N-methyltransferase	2.1.1.1	N	Y	0.362966	0.63739	2.02825	1.02024	4	8	NNMT	0	0.790798	0	0	0	0	0.870253	0	1.02836	0	0	0	0	0	0	0	0	0	0	0	0	0	0	0	0	0	0	0	0	0	0	0.842912	0	0	0	0	1.0453
173	GLYM_HUMAN	Serine hydroxymethyltransferase, mitochondrial	2.1.2.1	N	Y	1.78983e-05	0.00110164	2.98078	1.57569	20	25	SHMT2	0	0	1.42364	0	0	1.49898	0	0	0	0	0	0	0	0	0	0	1.77802	0	0	0	0	0	1.32	0.776288	0	0.721785	0	0	0	0.785901	0	0	1.24811	0	0	0	0
1116	PUR9_HUMAN	Bifunctional purine biosynthesis protein PURH	2.1.2.3; 3.5.4.10	N	Y	0.0327616	0.172348	0.638209	-0.647899	16	69	ATIC	0	3.16319	2.13546	1.02104	0	1.49898	2.61076	0	1.02836	0	5.23643	0.966608	0	1.57706	1.0978	5.81156	1.77802	0	0	1.78427	6.13383	0	0	1.55258	4.52055	1.44357	0	1.09707	2.34931	1.5718	0	0.842912	0	2.9264	0	3.06502	3.13589
100	TKT_HUMAN	Transketolase	2.2.1.1	N	Y	0.0141435	0.101095	1.21068	0.275813	29	94	TKT	7.53234	9.48958	14.9482	9.18936	3.80952	8.24438	6.96202	3.78151	6.17015	6.5325	7.33101	4.83304	9.375	7.09677	7.68463	14.5289	9.77909	24.3273	7.09105	8.92133	6.13383	5.49268	6.6	10.0917	4.52055	3.60892	4.60572	1.09707	7.04794	9.43082	9.77778	9.27203	1.24811	3.90186	3.38115	4.08669	1.0453
115	TALDO_HUMAN	Transaldolase	2.2.1.2	N	Y	0.675504	0.857641	1.09712	0.133727	9	24	TALDO1	0	2.37239	0	0	0	2.99796	0	0	1.02836	0	1.04729	0	0	0.78853	1.0978	0	0.889009	0	0.886382	0.892133	0	0	0	0	0	0	0	0	1.56621	1.5718	0	0	0	0.975466	0	0	0
904	ODP2_HUMAN	Dihydrolipoyllysine-residue acetyltransferase component of pyruvate dehydrogenase complex, mitochondrial	2.3.1.12	N	Y	0.124935	0.357662	1.91431	0.936823	10	20	DLAT	0	0	0.711821	0	0	1.49898	0	0	0	0	0	0	0	0	0	0	0	0	0	0.892133	0	0	0	0.776288	0	0.721785	0	0	0.783104	0.785901	0	0	0	0	0	1.02167	0
736	ECHB_HUMAN	Trifunctional enzyme subunit beta, mitochondrial	2.3.1.16	N	Y	0.0554223	0.222231	1.4663	0.552177	21	65	HADHB	0	0.790798	1.42364	4.08416	0	2.24847	2.61076	1.2605	2.05672	3.26625	1.04729	0	5.35714	1.57706	0	0.968594	1.77802	1.21637	2.65915	0.892133	4.08922	0	1.32	0.776288	1.13014	0.721785	0	1.09707	0	2.3577	0.977778	5.05747	0	4.87733	1.69057	6.13003	1.0453
1224	THIK_HUMAN	3-ketoacyl-CoA thiolase, peroxisomal	2.3.1.16	N	Y	0.726604	0.878634	0.983032	-0.0246902	5	13	ACAA1	0	0	2.13546	0	0	0	0	0	0	0	0	0	0	0.78853	0	0	0	0	0	0	0	0	0	0.776288	0	0	0	1.09707	0	0	0	0	0	0	0	0	0
497	ARY1_HUMAN	Arylamine N-acetyltransferase 1	2.3.1.5	N	Y	4.14191e-05	0.00203948	0.154807	-2.69145	4	58	NAT1	0	0	0	3.06312	0.952381	3.74744	0.870253	13.8655	18.5104	2.1775	10.4729	0.966608	9.375	5.51971	0	0	2.66703	9.73093	1.77276	0	9.20074	0	2.64	0	5.65069	0	0	2.19415	0.783104	0.785901	0	0	4.99244	0	0	0	3.13589
496	ARY2_HUMAN	Arylamine N-acetyltransferase 2	2.3.1.5	N	Y	0.043618	0.196466	0.135023	-2.88872	1	18	NAT2	0	0	0	0	0	0	0	0	1.02836	0	1.04729	0	0	0	0	0	0	0	0	0	0	0	0	0	0	0	0	2.19415	0	0	0	0	0	0	0	0	0
902	ODO2_HUMAN	Dihydrolipoyllysine-residue succinyltransferase component of 2-oxoglutarate dehydrogenase complex, mitochondrial	2.3.1.61	N	Y	0.789239	0.920031	0.74788	-0.419121	2	8	DLST	0	0.790798	0.711821	0	0	0	0	0	0	0	0	0	0	0	0	0	0	0	0	0	0	0	0	0	0	1.44357	0	0	0	0	0	0.842912	0	0	0	0	0
828	FAS_HUMAN	Fatty acid synthase	2.3.1.85; 2.3.1.38; 2.3.1.39; 2.3.1.41; 1.1.1.100; 4.2.1.59; 1.3.1.39; 3.1.2.14	N	Y	0.142881	0.386563	0.988273	-0.0170179	27	95	FASN	8.36926	41.9123	82.5712	15.3156	12.381	102.68	8.70253	6.30252	2.05672	30.485	30.3713	12.5659	17.4107	69.3907	64.7705	18.4033	35.5603	52.3037	75.3425	9.81346	27.6022	49.4341	38.28	24.8412	19.2123	25.2625	58.723	15.359	57.1666	35.3656	16.6222	28.659	9.98487	38.0432	6.76229	33.7152	19.8606
1217	THIC_HUMAN	Acetyl-CoA acetyltransferase, cytosolic	2.3.1.9	N	Y	0.00505458	0.0515714	4.58406	2.19663	6	4	ACAT2	0	1.5816	0	0	0	0	0	0	0	0	0	0	0	0	0	0	0	0	0	0	0	0	0	0	0	0	0	0	0	0	0	0.842912	0	0	0	0	0
1218	THIL_HUMAN	Acetyl-CoA acetyltransferase, mitochondrial	2.3.1.9	N	Y	0.0268604	0.153219	0.473742	-1.07783	9	50	ACAT1	0	2.37239	0.711821	1.02104	0	2.24847	0.870253	0	0	4.355	2.09457	0	0	3.15412	1.0978	0	1.77802	2.43273	2.65915	3.56853	1.02231	0	0	0.776288	0	0.721785	0	0	0	1.5718	0	0	0	0.975466	0	3.06502	0
614	UFL1_HUMAN	E3 UFM1-protein ligase 1	2.3.2.-	N	Y	0.66012	0.846467	1.3242	0.40512	8	23	KIAA0776	0.836926	0	0	1.02104	0	0	0	0	0	0	0	0.966608	0	0	0	0	0	1.21637	0.886382	0	0	0	0	0	1.13014	0	0	0	0.783104	0	0	0	0	0	0	0	0
291	RN213_HUMAN	RING finger protein 213	2.3.2.27; 3.6.4.-	N	Y	0.159503	0.414236	2.01538	1.01106	7	13	RNF213	0	0	0	2.04208	0	0.749489	0	0	0	0	0	0	0	0	0	0	0	0	0	0.892133	0	0	0	0	0	0.721785	0	0	0	0	0	0	0	0	0	1.02167	0
957	CISY_HUMAN	Citrate synthase, mitochondrial	2.3.3.1	N	Y	0.0401118	0.18655	1.42474	0.510694	21	50	CS	0.836926	3.95399	4.98274	1.02104	0	2.24847	1.74051	0	0	0	5.23643	3.86643	0	0	0	0	6.22306	0	1.77276	0.892133	0	2.19707	0	2.32886	2.26027	1.44357	0	0	0	3.14361	0	2.52874	0	0.975466	0	0	0
1216	ACLY_HUMAN	ATP-citrate synthase	2.3.3.8	N	Y	0.818625	0.937421	1.00266	0.00382534	18	52	ACLY	0	0.790798	1.42364	0	0	0	0	2.52101	0	1.08875	4.18915	0	0	0.78853	4.39122	0.968594	4.44504	2.43273	0	0.892133	1.02231	1.09854	0	3.88144	1.13014	0.721785	2.30286	0	0	3.14361	0	1.68582	0	1.95093	0	1.02167	0
37	UGGG1_HUMAN	UDP-glucose:glycoprotein glucosyltransferase 1	2.4.1.-	N	Y	0.0580058	0.229023	2.45124	1.29351	13	28	UGGT1	0	3.16319	1.42364	1.02104	0	1.49898	0	0	1.02836	0	1.04729	0.966608	0	0.78853	0	0	0	0	1.77276	0.892133	0	0	0	2.32886	0	0.721785	0	0	0	0	0	0	0	0	0	0	0
791	GALT7_HUMAN	N-acetylgalactosaminyltransferase 7	2.4.1.-	N	Y	0.695336	0.864604	0.734058	-0.446033	3	7	GALNT7	0	0	0	2.04208	0	0	0	0	0	0	1.04729	0	0	2.36559	0	0	0	0	0	0	0	0	0	0	0	0	0	1.09707	0	0	0	0	0	0	0	0	0
321	PYGB_HUMAN	Glycogen phosphorylase, brain form	2.4.1.1	N	Y	0.795045	0.924174	0.940771	-0.0880849	20	62	PYGB	0.836926	0.790798	1.42364	1.02104	0	2.99796	1.74051	1.2605	0	2.1775	1.04729	0	2.67857	4.73118	2.19561	1.93719	2.66703	3.6491	0.886382	1.78427	1.02231	0	0	2.32886	1.13014	0	0	3.29122	0.783104	2.3577	0.977778	0.842912	1.24811	0	0	1.02167	2.09059
747	GLYG_HUMAN	Glycogenin-1	2.4.1.186	N	Y	0.939762	0.975598	0.986718	-0.01929	4	12	GYG1	0	0	0	0	0	0	0	0	0	0	0	0	0	0	0	0	0	0	0	0.892133	1.02231	0	1.32	0	1.13014	0	0	2.19415	0	0.785901	0	0	0	0	0	0	0
1193	GDE_HUMAN	Glycogen debranching enzyme	2.4.1.25; 3.2.1.33	N	Y	0.329993	0.608757	0.472608	-1.08128	2	13	AGL	0	0	0	0	0	0	0	0	0	2.1775	0	0	0	0	1.0978	1.93719	0	0	0	0	1.02231	1.09854	0	0	1.13014	0	1.15143	0	0	3.92951	0	0	0	0	0	1.02167	0
792	GALT2_HUMAN	Polypeptide N-acetylgalactosaminyltransferase 2	2.4.1.41	N	Y	0.0584186	0.229023	0	#NAME?	0	11	GALNT2	0	0	0	0	0	1.49898	0.870253	0	0	0	0	0	1.33929	3.15412	0	0	0	0	0	0	0	0	0	0	1.13014	0	0	0	0	0	0	0	0	0	0	0	0
391	PNPH_HUMAN	Purine nucleoside phosphorylase	2.4.2.1	N	Y	0.00345865	0.0397907	2.27477	1.18572	15	24	PNP	1.67385	0	1.42364	0	0	0.749489	0.870253	0	0	0	1.04729	0	0	0.78853	0	0	1.77802	0	2.65915	0.892133	0	0	0	4.65773	0	1.44357	0	0	0	0	0	0	0	0	0	3.06502	0
504	NAMPT_HUMAN	Nicotinamide phosphoribosyltransferase	2.4.2.12	N	Y	0.00315578	0.0366487	3.69527	1.88568	14	22	NAMPT	0	1.5816	0	0	0	0.749489	0	0	0	0	1.04729	0	0	3.15412	0	0	0	0	0	0	0	1.09854	0	1.55258	0	0.721785	3.45429	0	0	0	0	0	0	0	0	0	0
524	MTAP_HUMAN	S-methyl-5'-thioadenosine phosphorylase	2.4.2.28	N	Y	0.0473003	0.204304	1.69109	0.757951	17	35	MTAP	0.836926	0.790798	0	0	0	0	0	0	0	0	0	0.966608	1.33929	0.78853	0	0.968594	2.66703	0	0	0.892133	0	0	0	3.10515	0	0.721785	0	1.09707	0	0.785901	0	0	0	0	1.69057	0	1.0453
445	PARP1_HUMAN	Poly [ADP-ribose] polymerase 1	2.4.2.30	N	Y	0.115246	0.342675	1.37716	0.461694	23	61	PARP1	1.67385	2.37239	3.5591	3.06312	0	1.49898	2.61076	5.04202	2.05672	1.08875	7.33101	1.93322	1.33929	2.36559	3.29341	0.968594	3.55604	0	0	0	4.08922	0	0	3.10515	1.13014	0	0	1.09707	2.34931	0	0.977778	2.52874	0	0.975466	0	1.02167	0
45	TYPH_HUMAN	Thymidine phosphorylase	2.4.2.4	N	Y	0.417745	0.689335	1.11407	0.155834	26	88	TYMP	5.85848	15.0252	1.42364	17.3577	1.90476	6.7454	4.35127	3.78151	2.05672	1.08875	3.14186	11.5993	2.67857	4.73118	3.29341	2.90578	3.55604	0	7.09105	0.892133	2.04461	0	1.32	2.32886	4.52055	5.05249	0	0	0	3.92951	0.977778	2.52874	7.48865	3.90186	1.69057	4.08669	3.13589
1134	APT_HUMAN	Adenine phosphoribosyltransferase	2.4.2.7	N	Y	0.650054	0.843017	1.13517	0.182908	18	51	APRT	2.51078	0.790798	0	3.06312	0	2.24847	0	0	1.02836	1.08875	2.09457	0	2.67857	0	0	0	0.889009	0	0	0	1.02231	0	0	0.776288	1.13014	2.16535	2.30286	0	0.783104	0	0	3.37165	0	0	0	0	0
751	GSTP1_HUMAN	Glutathione S-transferase P	2.5.1.18	N	Y	1.26441e-05	0.00091558	1.6698	0.739676	29	94	GSTP1	5.85848	11.0712	0.711821	5.1052	12.381	5.24642	2.61076	1.2605	4.11343	6.5325	4.18915	2.89982	8.03571	0.78853	6.58683	3.87438	11.5571	1.21637	10.6366	1.78427	5.11152	3.29561	5.28	14.7495	4.52055	6.49606	4.60572	6.58245	8.61414	7.07311	4.88889	7.58621	8.73676	7.80372	0	4.08669	9.40766
753	GSTM3_HUMAN	Glutathione S-transferase Mu 3	2.5.1.18	N	Y	2.26676e-05	0.00132875	0.204437	-2.29027	12	70	GSTM3	0.836926	0	9.96549	0	1.90476	0	6.09177	6.30252	0	0	4.18915	5.79965	0	9.46237	1.0978	5.81156	0	0	3.54553	5.3528	0	3.29561	2.64	4.65773	1.13014	0.721785	8.06001	7.67952	4.69862	4.71541	8.8	0	0	4.87733	3.38115	0	10.453
750	GSTT1_HUMAN	Glutathione S-transferase theta-1	2.5.1.18	N	Y	0.210197	0.483651	0.278276	-1.84541	1	11	GSTT1	0	0	0	0	0	0	0	0	0	0	0	0	0	3.15412	0	0.968594	1.77802	0	0	0	0	0	0	0	0	0	0	0	0	0.785901	0	0	0	0	0	0	0
532	MGST3_HUMAN	Microsomal glutathione S-transferase 3	2.5.1.18	N	Y	0.226293	0.505567	1.44363	0.529704	12	32	MGST3	0.836926	0	1.42364	0	0	0.749489	0.870253	0	1.02836	0	0	0.966608	1.33929	0	0	0	0	2.43273	0	0	1.02231	0	0	0.776288	0	1.44357	0	0	0.783104	1.5718	0	0	0	0	0	0	0
755	GSTK1_HUMAN	Glutathione S-transferase kappa 1	2.5.1.18	N	Y	0.738502	0.883949	0.878125	-0.187503	13	45	GSTK1	0	0.790798	1.42364	1.02104	1.90476	2.24847	1.74051	0	0	1.08875	2.09457	0	1.33929	0.78853	1.0978	0	0.889009	0	0.886382	0	1.02231	0	0	0.776288	0	0	0	0	0	2.3577	0	3.37165	0	0	0	1.02167	1.0453
754	GSTM1_HUMAN	Glutathione S-transferase Mu 1	2.5.1.18	N	Y	0.942244	0.976349	0.551654	-0.858164	8	24	GSTM1	0.836926	0	4.98274	0	0	0	0	0	0	0	0	0	0	0	0	3.87438	0	0	0	0	0	0	0	0	0	0.721785	9.21144	2.19415	0	0	0.977778	0	1.24811	0	1.69057	0	2.09059
752	GSTO1_HUMAN	Glutathione S-transferase omega-1	2.5.1.18; 1.8.5.1; 1.20.4.2	N	Y	0.732546	0.883216	0.91526	-0.127746	9	34	GSTO1	0.836926	2.37239	0.711821	0	0	0	0	0	0	0	1.04729	3.86643	0	0.78853	0	0	0	1.21637	0	1.78427	0	0	0	0.776288	1.13014	0	0	0	0	0.785901	0	0	0	0.975466	0	1.02167	0
503	SIAS_HUMAN	Sialic acid synthase	2.5.1.56; 2.5.1.57	N	Y	0.12779	0.364142	0.768082	-0.380667	16	74	NANS	4.18463	1.5816	3.5591	4.08416	0	2.99796	3.48101	1.2605	4.11343	0	3.14186	4.83304	1.33929	4.73118	0	1.93719	0.889009	2.43273	1.77276	1.78427	5.11152	3.29561	0	2.32886	1.13014	5.77428	2.30286	0	3.91552	3.14361	1.95556	2.52874	0	6.82826	0	3.06502	3.13589
544	METK2_HUMAN	S-adenosylmethionine synthase isoform type-2	2.5.1.6	N	Y	0.214846	0.487962	0.837818	-0.255292	12	53	MAT2A	0.836926	0.790798	0	2.04208	0	1.49898	0	0	0	0	0	0.966608	0	1.57706	1.0978	0.968594	1.77802	2.43273	1.77276	0.892133	1.02231	0	0	0	2.26027	1.44357	0	1.09707	0.783104	0.785901	0.977778	1.68582	1.24811	0.975466	0	1.02167	2.09059
766	AATC_HUMAN	Aspartate aminotransferase, cytoplasmic	2.6.1.1; 2.6.1.3	N	Y	0.6062	0.816446	1.25502	0.327709	6	16	GOT1	0	0.790798	0.711821	0	0	0	0	0	0	0	0	0.966608	0	0.78853	1.0978	0	0	0	0.886382	0	0	0	1.32	0	0	0.721785	0	0	0	0	0	0	0	0	0	0	0
765	AATM_HUMAN	Aspartate aminotransferase, mitochondrial	2.6.1.1; 2.6.1.7	N	Y	0.496169	0.743951	1.01557	0.022289	18	51	GOT2	0	1.5816	3.5591	1.02104	0	0.749489	2.61076	0	0	0	0	0.966608	1.33929	1.57706	0	0.968594	1.77802	0	0	2.6764	0	0	1.32	0	4.52055	0.721785	2.30286	0	0	0.785901	0	4.21456	0	2.9264	0	1.02167	0
466	OAT_HUMAN	Ornithine aminotransferase, mitochondrial	2.6.1.13	N	Y	0.0911142	0.30151	3.91133	1.96766	10	21	OAT	0	0.790798	0	0	0	1.49898	0	0	0	0	3.14186	0.966608	0	0	0	0	0	0	0	0	0	0	0	0.776288	0	0	0	1.09707	0.783104	0.785901	0	4.21456	1.24811	0	0	0	0
781	GFPT1_HUMAN	Glucosamine--fructose-6-phosphate aminotransferase [isomerizing] 1	2.6.1.16	N	Y	0.00878678	0.0773062	1.87624	0.907842	21	44	GFPT1	0	5.53559	0.711821	6.12624	0	2.99796	0	2.52101	1.02836	0	0	2.89982	0	0	0	0	2.66703	0	2.65915	0	1.02231	0	0	1.55258	2.26027	0	1.15143	0	1.56621	0.785901	0	4.21456	0	0	0	0	2.09059
1228	GABT_HUMAN	4-aminobutyrate aminotransferase, mitochondrial	2.6.1.19; 2.6.1.22	N	Y	0.04697	0.203592	0.259267	-1.94749	3	28	ABAT	0.836926	0	0	2.04208	0	0	0.870253	2.52101	0	2.1775	1.04729	0	0	2.36559	0	4.84297	0	0	0	0	1.02231	0	0	0	0	0	0	0	0	3.14361	0	0	0	0	0	0	1.0453
1097	BCAT2_HUMAN	Branched-chain-amino-acid aminotransferase, mitochondrial	2.6.1.42	N	Y	0.0897569	0.298674	0	#NAME?	0	9	BCAT2	0	0	4.27092	0	0	0	0	0	1.02836	0	0	0.966608	0	0	0	0	0	0	0	0	0	0	0	0	0	0.721785	0	0	0	1.5718	0	0	0	3.90186	0	0	0
714	HXK1_HUMAN	Hexokinase-1	2.7.1.1	N	Y	0.944574	0.97794	0.877225	-0.18898	21	54	HK1	1.67385	0.790798	3.5591	0	1.90476	0	2.61076	0	1.02836	1.08875	3.14186	0.966608	5.35714	1.57706	0	0	0.889009	1.21637	1.77276	0	2.04461	0	1.32	0.776288	3.39041	2.16535	0	0	0.783104	3.14361	0	0.842912	0	3.90186	0	0	3.13589
403	PI42C_HUMAN	Phosphatidylinositol-5-phosphate 4-kinase type-2 gamma	2.7.1.149	N	Y	0.1625	0.417615	0.328847	-1.60451	3	19	PIP4K2C	0	0	0	1.02104	0	0	0.870253	0	1.02836	0	0	0.966608	0	0	1.0978	0	0	0	0	0	0	0	0	0	0	1.44357	0	0	1.56621	0.785901	0	0	0	0.975466	0	2.04334	0
424	PDXK_HUMAN	Pyridoxal kinase	2.7.1.35	N	Y	0.542697	0.772324	1.60912	0.686273	13	42	PDXK	1.67385	0	0	1.02104	0.952381	2.24847	3.48101	0	2.05672	0	2.09457	0.966608	2.67857	0	2.19561	0	0	0	0	3.56853	1.02231	0	0	2.32886	1.13014	2.16535	0	0	0.783104	0.785901	0	0	0	0	1.69057	1.02167	0
402	KPYM_HUMAN	Pyruvate kinase isozymes M1/M2	2.7.1.40	N	Y	0.0386802	0.181048	1.14892	0.200281	29	96	PKM2	22.597	33.2135	22.7783	27.5681	41.9048	26.9816	26.9778	78.1513	37.0209	37.0175	23.0403	32.8647	29.4643	35.4839	35.1297	30.0264	24.0032	46.2219	35.4553	27.6561	29.6468	31.8575	22.44	21.7361	23.7329	25.2625	28.7858	35.1064	22.71	22.7911	23.4667	23.6015	17.4735	29.264	30.4303	34.7368	37.6307
505	NAGK_HUMAN	N-acetyl-D-glucosamine kinase	2.7.1.59	N	Y	0.835684	0.949052	1.26301	0.336869	7	26	NAGK	0	0	0	2.04208	0	0	0.870253	0	0	0	0	0	0	0	0	0.968594	0.889009	0	0.886382	0	0	0	1.32	0	1.13014	1.44357	0	2.19415	0.783104	0	0	0	1.24811	0.975466	0	1.02167	0
793	GALK1_HUMAN	Galactokinase	2.7.1.6	N	Y	0.105956	0.325268	2.37998	1.25095	6	9	GALK1	0	0	0	0	0	0	0	0	0	0	0	0.966608	0	0.78853	0	0	0	1.21637	0	0	1.02231	0	0	0	0	0	0	0	0	0	0	0	0	0	0	0	0
874	E2AK2_HUMAN	Interferon-induced, double-stranded RNA-activated protein kinase	2.7.11.1; 2.7.10.2	N	Y	0.696914	0.865623	0.880883	-0.182978	4	16	EIF2AK2	0	0	0	1.02104	0	0	0	0	0	0	0	0.966608	0	0	0	0	0.889009	1.21637	0	0	0	0	0	0	0	0.721785	0	0	0	0	0	0	0	0	0	0	0
1174	P5CS_HUMAN	Delta-1-pyrroline-5-carboxylate synthase	2.7.2.11; 1.2.1.41	N	Y	0.00139225	0.0214233	2.82231	1.49688	19	34	ALDH18A1	0.836926	0	0	1.02104	0	2.99796	0	0	1.02836	0	0	0.966608	0	0.78853	0	0	2.66703	1.21637	0	0	0	0	1.32	0	2.26027	1.44357	0	2.19415	1.56621	0	0	0	0	0	0	0	0
413	PGK1_HUMAN	Phosphoglycerate kinase 1	2.7.2.3	N	Y	0.000175402	0.00549386	1.39696	0.482293	29	96	PGK1	9.20619	19.7699	14.9482	12.2525	6.66667	10.4928	14.7943	5.04202	14.397	6.5325	11.5202	11.5993	5.35714	11.0394	8.78243	11.6231	14.2241	17.0291	15.0685	14.2741	11.2454	6.59121	5.28	20.1835	11.3014	20.9318	8.06001	7.67952	15.6621	17.2898	16.6222	17.7011	8.73676	19.5093	8.45287	13.2817	8.36237
1028	KCRU_HUMAN	Creatine kinase U-type, mitochondrial	2.7.3.2	N	Y	0.100237	0.313974	2.18695	1.12892	10	20	CKMT1A	0	2.37239	0.711821	1.02104	0	0.749489	0	0	0	0	0	0	0	0	1.0978	0	0	7.29819	0	0	0	0	0	3.88144	0	0	0	0	0	0	0	1.68582	0	0	0	1.02167	0
1029	KCRB_HUMAN	Creatine kinase B-type	2.7.3.2	N	Y	0.291458	0.575898	1.37891	0.463526	8	17	CKB	0	0	0	1.02104	0	2.24847	0	0	1.02836	0	0	0	2.67857	0	1.0978	0	0	3.6491	0	0	0	0	0	3.10515	0	0	2.30286	0	1.56621	0	0	0	0	0	0	0	0
1181	KAD3_HUMAN	GTP:AMP phosphotransferase, mitochondrial	2.7.4.10	N	Y	0.264292	0.548641	2.72698	1.4473	5	9	AK3	0	0	0	0	0	0	0	0	0	0	0	0	0	0	0	0	0	0	0	0	0	0	0	0	0	0	1.15143	0	0	0	0	0	0	0	0	0	0
1020	KCY_HUMAN	UMP-CMP kinase	2.7.4.14; 2.7.4.6	N	Y	0.825746	0.94207	0.814267	-0.296427	8	26	CMPK1	0	0	1.42364	0	0	0	0.870253	0	0	0	0	0	0	0	0	0.968594	0.889009	1.21637	0.886382	0	0	0	0	0.776288	0	0	0	1.09707	0.783104	0.785901	0	3.37165	0	0	0	0	1.0453
392	PMVK_HUMAN	Phosphomevalonate kinase	2.7.4.2	N	Y	0.791798	0.922141	0.87602	-0.190964	5	18	PMVK	0	0	1.42364	0	0	0	0	1.2605	0	0	0	1.93322	0	0	0	0	0	0	0	0	0	0	0	1.55258	1.13014	0	0	0	0	0	0	0	0	0	0	0	0
1182	KAD2_HUMAN	Adenylate kinase 2, mitochondrial	2.7.4.3	N	Y	0.250411	0.533036	0.754756	-0.405917	10	47	AK2	0	0	0	4.08416	0	2.99796	1.74051	0	0	0	2.09457	0	1.33929	0.78853	0	5.81156	0.889009	0	0	0.892133	0	0	0	0.776288	0	6.49606	3.45429	1.09707	0.783104	3.14361	0.977778	2.52874	0	0	0	3.06502	1.0453
1183	KAD1_HUMAN	Adenylate kinase isoenzyme 1	2.7.4.3; 2.7.4.6	N	Y	0.306858	0.593933	0.409927	-1.28656	3	17	AK1	0	0	0	0	0	0.749489	0	1.2605	2.05672	0	0	0	0	0.78853	0	0	0	2.43273	0	0	0	0	0	0	0	0	1.15143	0	0	0	0	0	0	0	0	0	1.0453
485	NDKA_HUMAN	Nucleoside diphosphate kinase A	2.7.4.6	N	Y	0.0972349	0.311709	1.12404	0.168692	21	48	NME1	0	2.37239	17.0837	4.08416	0	0.749489	0	0	2.05672	0	0	0	0	0.78853	0	0	3.55604	0	0.886382	0	0	0	2.64	0	1.13014	0	0	0	0	0	0.977778	0.842912	0	0.975466	0	1.02167	0
484	NDKB_HUMAN	Nucleoside diphosphate kinase B	2.7.4.6; 2.7.13.3	N	Y	0.949682	0.978129	1.29098	0.368467	11	38	NME2	0.836926	2.37239	6.40639	3.06312	0	0	0	0	0	0	0	0	2.67857	0.78853	0	0	2.66703	0	0.886382	0.892133	0	0	0	0	1.13014	0	0	0	0	0.785901	0.977778	0	1.24811	0	0	0	0
360	PRPS2_HUMAN	Ribose-phosphate pyrophosphokinase 2	2.7.6.1	N	Y	0.196715	0.467442	0.822766	-0.281445	8	14	PRPS2	0	0	0.711821	0	0	2.24847	0	0	0	0	1.04729	0	0	0	0	0	5.33405	0	0	0	0	0	0	0	0	0	0	3.29122	0.783104	0	0	0	0	0.975466	0	0	0
619	SYK_HUMAN	Lysyl-tRNA synthetase	2.7.7.-; 6.1.1.6	N	Y	0.00047417	0.0112251	3.03195	1.60025	16	22	KARS	0	0.790798	0	1.02104	0	0.749489	0	0	1.02836	0	0	0	0	0.78853	1.0978	0	0	0	0.886382	0	0	0	0	0	0	0	0	0	0.783104	0	0	0	0	1.95093	0	0	0
43	UAP1_HUMAN	UDP-N-acetylhexosamine pyrophosphorylase	2.7.7.83; 2.7.7.23	N	Y	0.906713	0.972771	1.2537	0.326189	2	6	UAP1	0	0	0	0	0	0	0	1.2605	0	0	0	0	0	0.78853	0	0	0	0	0	0	0	0	0	0	0	0	0	0	0	0	0	0.842912	0	0	0	0	0
467	OAS3_HUMAN	2'-5'-oligoadenylate synthase 3	2.7.7.84	N	Y	0.26654	0.550213	1.84435	0.883115	9	20	OAS3	0	0	0	1.02104	0	1.49898	0	0	0	1.08875	0	0.966608	0	0	0	0	0	0	0	0	0	0	0	0	0	0	0	0	0	0	0	0	0	0	0	1.02167	0
36	UGPA_HUMAN	UTP--glucose-1-phosphate uridylyltransferase	2.7.7.9	N	Y	2.93156e-05	0.00164034	4.89665	2.2918	17	20	UGP2	0	0	0	1.02104	0	0	0	0	0	1.08875	0	0.966608	0	2.36559	0	0	2.66703	0	0	0	0	0	0	3.88144	0	0.721785	0	0	0	1.5718	0	0	0	0.975466	0	1.02167	0
528	THTM_HUMAN	3-mercaptopyruvate sulfurtransferase	2.8.1.2	N	Y	0.500563	0.747813	0.511395	-0.967491	4	17	MPST	0	0.790798	1.42364	4.08416	0	0	0.870253	0	0	0	0	0	0	0	0	0	0	1.21637	1.77276	0	0	0	0	0.776288	0	0.721785	0	0	0	0	0	0	0	1.95093	0	0	0
458	SCOT1_HUMAN	Succinyl-CoA:3-ketoacid-coenzyme A transferase 1, mitochondrial	2.8.3.5	N	Y	0.311664	0.594819	0.543819	-0.878802	4	7	OXCT1	0	1.5816	0.711821	0	0	0	0	0	0	1.08875	0	0	0	0	0	0	0	0	0	0	0	0	0	0	0	0	0	0	0	0	0	0	0	0	0	0	0
1038	EST1_HUMAN	Liver carboxylesterase 1	3.1.1.1; 3.1.1.56	N	Y	0.494963	0.743951	1.46642	0.552295	1	7	CES1	0	0.790798	0	0	0	0	0	0	0	0	0	0	0	0	0	0	0	0	0	0	0	0	0	0	1.13014	0.721785	1.15143	0	0	0	0	0	0	0	0	0	0
412	6PGL_HUMAN	6-phosphogluconolactonase	3.1.1.31	N	Y	0.281925	0.567	0.731333	-0.4514	13	52	PGLS	0.836926	0.790798	0	2.04208	0	0.749489	0.870253	0	2.05672	0	0	0	0	0	0	0	0.889009	0	1.77276	0.892133	1.02231	0	0	0.776288	0	1.44357	1.15143	1.09707	0.783104	0.785901	0	0.842912	1.24811	0.975466	0	2.04334	2.09059
449	PA1B3_HUMAN	Platelet-activating factor acetylhydrolase IB subunit gamma	3.1.1.47	N	Y	0.0139524	0.100441	0.209119	-2.2576	5	37	PAFAH1B3	0	0	3.5591	3.06312	0.952381	2.99796	0	2.52101	2.05672	0	2.09457	0	0	5.51971	0	0.968594	1.77802	1.21637	0	0	1.02231	0	0	0.776288	2.26027	0	0	2.19415	0	1.5718	0	0	0	0	0	2.04334	0
450	PA1B2_HUMAN	Platelet-activating factor acetylhydrolase IB subunit beta	3.1.1.47	N	Y	0.223538	0.501984	1.35563	0.43896	6	11	PAFAH1B2	0	0	0	0	0	0	0	0	0	0	0	0	0	0.78853	0	0	0	0	0	0	0	0	0	1.55258	0	0	0	0	3.91552	0	0	0	0	1.95093	0	0	2.09059
11	XRN2_HUMAN	5'-3' exoribonuclease 2	3.1.13.-	N	Y	0.0608274	0.23621	4.42561	2.14588	6	8	XRN2	0	0.790798	0.711821	0	0	0.749489	0	0	0	0	1.04729	0	0	0	0	0	0	0	0	0	0	0	0	0	0	0.721785	0	0	0.783104	0	0	0	0	0	0	0	0
556	LYPA1_HUMAN	Acyl-protein thioesterase 1	3.1.2.-	N	Y	0.188398	0.457431	0.15523	-2.68752	2	15	LYPLA1	0	0	0.711821	0	0	2.99796	0.870253	0	0	2.1775	0	0	0	0	0	0	0	0	0	0	0	0	0	0	1.13014	0	1.15143	0	0	0	0	0	0	0	0	0	0
555	LYPA2_HUMAN	Acyl-protein thioesterase 2	3.1.2.-	N	Y	0.377341	0.653197	0.535173	-0.901923	4	19	LYPLA2	1.67385	0.790798	0.711821	0	0	0	0.870253	0	1.02836	0	0	0	0	0.78853	2.19561	0.968594	0	0	0	0.892133	0	0	0	0	0	0	0	1.09707	0	0	0	0	0	0	0	0	0
446	PARK7_HUMAN	Protein DJ-1	3.1.2.-; 3.5.1.-; 3.5.1.124	N	Y	0.000377189	0.00947591	0.470803	-1.08681	24	83	PARK7	0.836926	3.16319	4.27092	7.14728	2.85714	4.49693	4.35127	1.2605	6.17015	0	3.14186	1.93322	2.67857	5.51971	7.68463	6.78016	3.55604	6.08183	1.77276	2.6764	4.08922	1.09854	1.32	3.88144	1.13014	2.16535	3.45429	1.09707	3.13242	3.92951	0	4.21456	3.74433	2.9264	6.76229	1.02167	6.27178
844	ESTD_HUMAN	S-formylglutathione hydrolase	3.1.2.12; 3.1.1.56	N	Y	0.329929	0.608757	0.513813	-0.960684	4	20	ESD	0.836926	0.790798	0	0	0	0.749489	0	0	0	0	0	0.966608	1.33929	0	0	1.93719	0	1.21637	0	0	2.04461	0	0	0	0	0.721785	0	0	0.783104	0.785901	0	0	0	1.95093	0	0	0
822	F16P1_HUMAN	Fructose-1,6-bisphosphatase 1	3.1.3.11	N	Y	0.000157887	0.00511472	0.364601	-1.45561	12	72	FBP1	1.67385	3.95399	1.42364	2.04208	0	0	3.48101	1.2605	2.05672	1.08875	2.09457	0	0	1.57706	0	1.93719	0.889009	4.86546	1.77276	3.56853	1.02231	0	1.32	0.776288	0	0.721785	1.15143	1.09707	1.56621	3.14361	0	0	0	1.95093	3.38115	2.04334	0
135	SSH3_HUMAN	Protein phosphatase Slingshot homolog 3	3.1.3.16; 3.1.3.48	N	Y	0.906713	0.972771	0.463956	-1.10794	2	6	SSH3	0	0	9.25367	0	0	0	0	0	0	0	0	0	0	0	0	0	0	0	0	0	0	0	0	0.776288	0	0	0	0	0	0.785901	0	0	0	0	0	0	0
384	PP1B_HUMAN	Serine/threonine-protein phosphatase PP1-beta catalytic subunit	3.1.3.16; 3.1.3.53	N	Y	0.6794	0.859549	1.12177	0.165779	19	57	PPP1CB	0.836926	1.5816	1.42364	2.04208	0.952381	0.749489	0	0	1.02836	0	2.09457	1.93322	0	0.78853	0	1.93719	1.77802	0	1.77276	0.892133	1.02231	1.09854	0	1.55258	0	0.721785	1.15143	0	0.783104	1.5718	0	1.68582	0	0.975466	0	0	1.0453
1210	PPAC_HUMAN	Low molecular weight phosphotyrosine protein phosphatase	3.1.3.48; 3.1.3.2	N	Y	0.118108	0.348388	1.40391	0.489455	8	13	ACP1	0	0.790798	0	0	0	0.749489	1.74051	0	1.02836	0	0	0	0	0.78853	0	0	0	1.21637	0	0	0	0	0	0	0	0	0	0	0	0	0	0.842912	0	0	0	0	0
472	5NTC_HUMAN	Cytosolic purine 5'-nucleotidase	3.1.3.5	N	Y	1.02739e-05	0.000881686	9.41299	3.23465	9	3	NT5C2	0	0	0	1.02104	0	0	0	0	0	0	0	0.966608	0	0	0	0	0	0	0	0	0	0	0	0	0	0	0	0	0	0	0	0	0	0	0	0	0
215	SAMH1_HUMAN	SAM domain and HD domain-containing protein 1	3.1.5.-	N	Y	0.243273	0.52453	1.65613	0.727813	15	43	SAMHD1	0.836926	3.95399	0	1.02104	0	1.49898	0	0	1.02836	0	0	1.93322	0	0	1.0978	0.968594	0.889009	0	1.77276	3.56853	2.04461	2.19707	0	1.55258	0	2.16535	0	3.29122	0	1.5718	0	0	2.49622	1.95093	0	0	0
1121	ARSA_HUMAN	Arylsulfatase A	3.1.6.8	N	Y	0.459505	0.719657	0.402071	-1.31448	2	11	ARSA	0	0	0	1.02104	0	0	0	0	1.02836	0	0	0	0	0.78853	0	2.90578	0	2.43273	0	0	0	0	0	0	0	0	1.15143	0	0	0	0	0	0	0	0	0	0
1196	ARHL2_HUMAN	Poly(ADP-ribose) glycohydrolase ARH3	3.2.1.143	N	Y	0.124399	0.357514	2.14585	1.10155	6	10	ADPRHL2	0	0	0	0	0	0	0	0	0	0	0	0	0	0	1.0978	0	0	0	0	0	0	0	0	0	0	0.721785	0	0	0	0	0	0	0	0.975466	0	0	0
795	LYAG_HUMAN	Lysosomal alpha-glucosidase	3.2.1.20	N	Y	0.035482	0.175415	0.503602	-0.989645	19	74	GAA	0	1.5816	9.25367	10.2104	0	4.49693	1.74051	0	2.05672	5.44375	5.23643	0.966608	1.33929	2.36559	0	5.81156	1.77802	7.29819	0.886382	0.892133	0	0	5.28	1.55258	1.13014	2.16535	2.30286	2.19415	0	4.71541	0.977778	1.68582	0	0.975466	3.38115	1.02167	1.0453
748	BGLR_HUMAN	Beta-glucuronidase	3.2.1.31	N	Y	0.433297	0.705541	3.67108	1.8762	3	17	GUSB	0	0	1.42364	1.02104	0	0.749489	0	0	1.02836	0	1.04729	0	0	3.15412	0	0	0	0	0	0	0	0	0	0	0	0	0	0	0	0	0.977778	0.842912	0	0	0	0	0
726	HEXB_HUMAN	Beta-hexosaminidase subunit beta	3.2.1.52	N	Y	0.364369	0.638943	0.274029	-1.8676	1	8	HEXB	0	0	0	2.04208	0	2.24847	0	0	0	0	0	0	0	0	0	0	0	0	0	0	0	0	0	0	0	0	0	0	0	0	0	0	0	0	0	0	1.0453
790	GANAB_HUMAN	Neutral alpha-glucosidase AB	3.2.1.84	N	Y	0.0349865	0.175159	1.22301	0.290432	29	94	GANAB	9.20619	9.48958	4.98274	13.2735	0.952381	10.4928	2.61076	1.2605	12.3403	5.44375	2.09457	5.79965	5.35714	7.09677	4.39122	4.84297	10.6681	2.43273	7.97744	3.56853	10.223	3.29561	2.64	8.53917	4.52055	7.93963	2.30286	6.58245	9.39725	10.2167	4.88889	5.05747	3.74433	7.80372	3.38115	4.08669	7.31707
1189	SAHH_HUMAN	Adenosylhomocysteinase	3.3.1.1	N	Y	0.715646	0.875781	1.10966	0.150112	18	55	AHCY	0	0.790798	4.27092	0	0	2.24847	0.870253	1.2605	1.02836	0	0	0.966608	0	1.57706	0	0	1.77802	1.21637	0	0.892133	1.02231	1.09854	0	2.32886	2.26027	0	0	0	0.783104	3.14361	0	1.68582	0	2.9264	0	0	0
560	LKHA4_HUMAN	Leukotriene A-4 hydrolase	3.3.2.6	N	Y	0.708459	0.872113	1.09694	0.133487	11	42	LTA4H	0.836926	4.74479	0.711821	2.04208	0	0.749489	1.74051	0	1.02836	0	0	0.966608	0	0.78853	0	1.93719	2.66703	2.43273	0	0.892133	3.06691	0	0	1.55258	0	1.44357	0	0	0	3.14361	0	0.842912	0	3.90186	0	0	0
853	HYEP_HUMAN	Epoxide hydrolase 1	3.3.2.9	N	Y	0.0193017	0.124693	2.85775	1.51488	9	12	EPHX1	0.836926	1.5816	0	0	0	0.749489	0	0	0	0	0	0	0	1.57706	0	0	0	0	0	0	0	0	0	0	0	0	0	0	0	0	0	0	0	0	0	1.02167	0
850	ERAP1_HUMAN	Endoplasmic reticulum aminopeptidase 1	3.4.11.-	N	Y	0.863211	0.958281	1.0112	0.0160626	6	22	ERAP1	2.51078	1.5816	0.711821	0	0	0	0.870253	0	0	0	0	0.966608	0	0	0	0	0.889009	0	0	0.892133	1.02231	0	0	0.776288	0	0.721785	0	0	0	0	0	0	0	0	0	0	0
587	AMPL_HUMAN	Cytosol aminopeptidase	3.4.11.1; 3.4.11.5	N	Y	0.024189	0.142472	2.07769	1.05498	23	63	LAP3	1.67385	9.48958	6.40639	8.16832	0	2.24847	1.74051	1.2605	0	2.1775	1.04729	1.93322	1.33929	1.57706	1.0978	0	2.66703	0	0.886382	0.892133	0	0	0	3.88144	4.52055	5.05249	0	1.09707	0	3.92951	0	1.68582	1.24811	3.90186	0	1.02167	1.0453
477	PSA_HUMAN	Puromycin-sensitive aminopeptidase	3.4.11.14	N	Y	0.28057	0.5662	0.755302	-0.404874	14	55	NPEPPS	0	3.16319	3.5591	5.1052	0	0	3.48101	1.2605	2.05672	0	5.23643	2.89982	1.33929	0.78853	0	0.968594	2.66703	1.21637	0	1.78427	2.04461	0	0	0	0	0.721785	0	0	0	4.71541	0.977778	0	1.24811	0.975466	0	3.06502	0
1160	AMPN_HUMAN	Aminopeptidase N	3.4.11.2	N	Y	0.334983	0.608757	0.611847	-0.708758	4	7	ANPEP	0	0	0	0	0	0	0	0	0	0	0	0	10.7143	0	0	0	0.889009	0	0	0	0	0	0	0	0	0	0	0	0	0	0	0	0	0	0	0	0
572	LCAP_HUMAN	Leucyl-cystinyl aminopeptidase	3.4.11.3	N	Y	0.68288	0.861421	0.946399	-0.0794797	10	35	LNPEP	1.67385	0	0	0	0	0	0.870253	0	0	0	0	0.966608	1.33929	0	0	0	0.889009	0	0	0.892133	0	0	0	0.776288	1.13014	0.721785	0	1.09707	0	0	0	0	0	0	0	0	0
289	AMPB_HUMAN	Aminopeptidase B	3.4.11.6	N	Y	0.151924	0.39876	0.610858	-0.711091	16	59	RNPEP	2.51078	6.32638	4.98274	0	0	0.749489	1.74051	0	1.02836	1.08875	2.09457	0.966608	0	3.15412	0	0.968594	0	0	0.886382	0.892133	1.02231	2.19707	0	0.776288	2.26027	1.44357	1.15143	2.19415	0	0	0.977778	1.68582	1.24811	0	1.69057	0	1.0453
1019	CNDP2_HUMAN	Cytosolic non-specific dipeptidase	3.4.13.18	N	Y	0.489899	0.742692	0.875556	-0.191728	26	87	CNDP2	5.85848	3.16319	10.6773	7.14728	11.4286	4.49693	4.35127	0	12.3403	4.355	8.37829	4.83304	6.69643	7.09677	3.29341	12.5917	1.77802	7.29819	2.65915	9.81346	10.223	3.29561	0	6.2103	4.52055	5.05249	1.15143	3.29122	3.91552	5.50131	3.91111	2.52874	0	5.85279	0	2.04334	1.0453
420	PEPD_HUMAN	Xaa-Pro dipeptidase	3.4.13.9	N	Y	0.494763	0.743951	1.44273	0.528804	6	14	PEPD	0.836926	0	0	0	0	0	0	0	0	0	0	0	0	0.78853	0	0	0	0	0	0	0	0	0	0	0	0.721785	0	0	0	0	0	0.842912	0	0.975466	0	0	0
895	DPP2_HUMAN	Dipeptidyl peptidase 2	3.4.14.2	N	Y	0.298262	0.582601	0.325904	-1.61748	3	17	DPP7	0	0	0	0	0	0	0	0	0	0	1.04729	0	0	3.94265	1.0978	0	0	3.6491	0	0	1.02231	0	0	0	0	0	0	0	0	0	0	0	0	0	0	0	0
896	DPP3_HUMAN	Dipeptidyl peptidase 3	3.4.14.4	N	Y	0.937141	0.975598	1.05796	0.0812814	15	45	DPP3	0.836926	3.95399	2.13546	0	0.952381	1.49898	1.74051	0	1.02836	0	2.09457	1.93322	0	0	2.19561	0.968594	0	0	2.65915	0.892133	3.06691	0	0	0	0	0.721785	0	0	0.783104	3.14361	0	1.68582	0	0.975466	0	1.02167	0
73	TPP1_HUMAN	Tripeptidyl-peptidase 1	3.4.14.9	N	Y	0.0276193	0.15596	0.743472	-0.427651	27	88	TPP1	1.67385	2.37239	1.42364	4.08416	0	2.24847	1.74051	2.52101	2.05672	4.355	4.18915	2.89982	2.67857	3.15412	1.0978	7.74875	0	0	5.31829	3.56853	4.08922	6.59121	7.92	2.32886	1.13014	3.60892	4.60572	3.29122	0.783104	6.28721	2.93333	0.842912	2.49622	1.95093	0	4.08669	2.09059
967	CBPA3_HUMAN	Mast cell carboxypeptidase A	3.4.17.1	N	Y	0.045852	0.201928	0.217041	-2.20396	3	26	CPA3	0	0	0	1.02104	0	0	0.870253	0	0	3.26625	0	0	0	0	2.19561	0.968594	0	0	0	0	0	2.19707	0	2.32886	0	0	1.15143	3.29122	1.56621	0.785901	0	0	0	0	3.38115	3.06502	0
966	CBPB1_HUMAN	Carboxypeptidase B	3.4.17.2	N	Y	0.31094	0.594819	0.24336	-2.03883	1	9	CPB1	0	0	0	0	0	14.9898	0	0	0	0	0	0	0	0	0	0	0	0	0	0	0	0	0	7.76288	0	0	0	0	0	0	0	0	0	38.0432	0	9.19505	0
946	CATZ_HUMAN	Cathepsin Z	3.4.18.1	N	Y	0.392625	0.664816	2.84235	1.50708	3	6	CTSZ	0	0	0	0	0	0.749489	0	0	0	0	0	0	0	0	0	0	0	0	0	0	0	0	0	0	1.13014	0	0	0	0	0	0	0	0	0	0	0	0
1144	ACPH_HUMAN	Acylamino-acid-releasing enzyme	3.4.19.1	N	Y	0.391533	0.66388	0.526572	-0.925297	4	19	APEH	0.836926	0	0	0	0	0	0	0	0	0	1.04729	0	0	0.78853	0	0	0.889009	0	0	0	0	0	1.32	0	0	0.721785	0	0	0	0.785901	0	0	0	0	0	0	0
31	UBP5_HUMAN	Ubiquitin carboxyl-terminal hydrolase 5	3.4.19.12	N	Y	0.00931462	0.0806266	0.652197	-0.61662	17	78	USP5	5.02156	1.5816	3.5591	1.02104	0	2.99796	3.48101	0	4.11343	3.26625	3.14186	0	1.33929	2.36559	4.39122	1.93719	1.77802	0	2.65915	1.78427	2.04461	0	1.32	3.10515	3.39041	2.16535	2.30286	2.19415	2.34931	2.3577	0.977778	7.58621	2.49622	0.975466	0	3.06502	1.0453
459	OTUB1_HUMAN	Ubiquitin thioesterase OTUB1	3.4.19.12	N	Y	0.0802496	0.279878	1.31066	0.39029	25	61	OTUB1	0.836926	1.5816	4.27092	3.06312	0.952381	1.49898	0.870253	2.52101	4.11343	0	1.04729	0.966608	0	3.94265	2.19561	0	2.66703	2.43273	2.65915	0	2.04461	0	0	2.32886	0	2.16535	0	1.09707	3.91552	1.5718	0	0.842912	2.49622	3.90186	0	1.02167	4.18119
867	EIF3F_HUMAN	Eukaryotic translation initiation factor 3 subunit F	3.4.19.12	N	Y	0.11334	0.339882	1.34879	0.431669	20	44	EIF3F	0	0.790798	1.42364	0	0	0	1.74051	0	0	0	1.04729	0.966608	0	1.57706	0	0	0	0	2.65915	1.78427	0	1.09854	0	0.776288	0	0.721785	0	0	0.783104	0.785901	0	0	1.24811	2.9264	0	0	0
32	UBP14_HUMAN	Ubiquitin carboxyl-terminal hydrolase 14	3.4.19.12	N	Y	0.868399	0.958281	0.911592	-0.13354	10	33	USP14	0	2.37239	2.84728	4.08416	0.952381	0	0.870253	0	1.02836	1.08875	8.37829	1.93322	0	0	0	0	1.77802	0	0	0	0	0	0	3.10515	2.26027	2.88714	0	0	0	0	0	0	0	1.95093	0	0	1.0453
664	HTRA1_HUMAN	Serine protease HTRA1	3.4.21.-	N	Y	0.208957	0.482601	0.213057	-2.23069	2	15	HTRA1	0	0	0	0	0	0	0	0	0	2.1775	0	0	0	0	0	0	0	0	0	1.78427	0	6.59121	3.96	0	0	0	0	0	0	0.785901	0	0	0	0	3.38115	0	0
559	TRFL_HUMAN	Lactotransferrin	3.4.21.-	N	Y	0.311144	0.594819	0.281021	-1.83125	12	42	LTF	1.67385	0	1.42364	4.08416	5.71429	3.74744	0	1.2605	0	0	0	0	28.125	18.1362	0	0.968594	0	0	0	0	16.3569	6.59121	0	0	1.13014	0	0	10.9707	0.783104	0	0	0	0	0	0	1.02167	9.40766
947	CATG_HUMAN	Cathepsin G	3.4.21.20	N	Y	0.0897569	0.298674	0	#NAME?	0	9	CTSG	0	0	0	0	0	0	0	0	0	1.08875	0	0	0	0	1.0978	0	0	0	0	0	0	0	0	0	0	0	0	2.19415	0	0	0	0	1.24811	0	0	0	0
369	PPCE_HUMAN	Prolyl endopeptidase	3.4.21.26	N	Y	0.000943232	0.0170753	4.67226	2.22412	13	17	PREP	0	1.5816	0	0	0.952381	0	0.870253	0	1.02836	0	0	0	0	0	0	0	0	0	0	0	1.02231	0	0	0.776288	1.13014	0	0	0	0.783104	0	0	0.842912	0	0.975466	0	0	0
1037	CFAB_HUMAN	Complement factor B	3.4.21.47	N	Y	0.79802	0.9246	0.696072	-0.522692	3	8	CFB	0	0	0	0	0	0	0	0	0	0	0	0	0	0	0	0	0	0	0	0	0	0	0	0	0	0	0	0	0	1.5718	0	0	0	0	0	0	0
837	THRB_HUMAN	Prothrombin	3.4.21.5	N	Y	0.469191	0.728341	0.376466	-1.40941	1	7	F2	0	0	0	0	0	0	0	0	0	0	0	0	0	0	0	0	0	0	0	0	0	3.29561	0	0	0	0	0	1.09707	0.783104	0	0	0	0	0	1.69057	0	0
570	LONM_HUMAN	Lon protease homolog, mitochondrial	3.4.21.53	N	Y	0.160884	0.415196	1.77251	0.82579	8	15	LONP1	0	0.790798	0.711821	0	0	0	0	1.2605	0	0	0	0	0	0.78853	0	0	0	0	0	0	0	0	0	0	0	0	0	0	0	0	0	0.842912	0	0	0	0	0
399	PLMN_HUMAN	Plasminogen	3.4.21.7	N	Y	0.0189133	0.124504	3.72624	1.89772	7	8	PLG	0	0	2.13546	0	0	0	0	0	0	0	0	0	0	0	0	0	0.889009	0	0	0	0	0	0	0	0	0	0	0	0	0	0	0	0	0	0	0	0
949	CATB_HUMAN	Cathepsin B	3.4.22.1	N	Y	0.089217	0.298674	1.9032	0.92843	6	9	CTSB	0	0	0	0	0	0	0	0	0	0	0	0	0	0	0	0	0	0	0.886382	0	0	0	0	0	0	0	0	0	0	0	0	0	0	0	0	0	0
1095	BLMH_HUMAN	Bleomycin hydrolase	3.4.22.40	N	Y	0.444179	0.71047	0.268036	-1.8995	1	7	BLMH	0	0	0	0	0	0	0.870253	0	0	0	2.09457	0	0	0	0	0	0.889009	0	0	0.892133	0	0	0	0	0	0	0	0	0	0	0	0	0	0	0	0	0
1066	CAN1_HUMAN	Calpain-1 catalytic subunit	3.4.22.52	N	Y	0.858355	0.958281	0.984038	-0.0232138	27	86	CAPN1	1.67385	4.74479	0.711821	9.18936	2.85714	2.99796	2.61076	1.2605	8.22686	3.26625	7.33101	5.79965	4.01786	7.8853	0	4.84297	3.55604	1.21637	4.43191	0.892133	7.15613	1.09854	2.64	3.10515	5.65069	6.49606	1.15143	4.3883	2.34931	1.5718	2.93333	5.90038	0	1.95093	0	2.04334	4.18119
1065	CAN2_HUMAN	Calpain-2 catalytic subunit	3.4.22.53	N	Y	0.685718	0.861609	0.842889	-0.246585	19	53	CAPN2	0	0.790798	2.84728	2.04208	0	1.49898	0	11.3445	0	2.1775	4.18915	0.966608	0	0	2.19561	0.968594	0.889009	3.6491	1.77276	0.892133	3.06691	3.29561	0	0.776288	2.26027	1.44357	2.30286	5.48537	3.91552	0	2.93333	0.842912	1.24811	0	0	0	1.0453
948	CATD_HUMAN	Cathepsin D	3.4.23.5	N	Y	0.0569036	0.226694	1.32556	0.406603	29	88	CTSD	2.51078	4.74479	0.711821	1.02104	0	8.99387	1.74051	0	2.05672	2.1775	4.18915	2.89982	0	9.46237	4.39122	1.93719	1.77802	6.08183	3.54553	5.3528	2.04461	1.09854	11.88	3.88144	1.13014	7.93963	1.15143	14.262	6.26483	3.92951	3.91111	3.37165	3.74433	1.95093	0	5.10836	3.13589
530	MMP2_HUMAN	72 kDa type IV collagenase	3.4.24.24	N	Y	0.230241	0.508813	1.32106	0.4017	4	6	MMP2	0	0	0	0	0	0	0	1.2605	0	0	1.04729	0	0	0	0	0	0	0	0	0	0	0	0	0	0	0	0	0	0.783104	0	0	0	0	0	0	0	0
353	PSA7_HUMAN	Proteasome subunit alpha type-7	3.4.25.1	N	Y	0.113307	0.339882	1.24523	0.316409	26	77	PSMA7	0	1.5816	0.711821	2.04208	1.90476	0.749489	0.870253	0	1.02836	1.08875	2.09457	0.966608	1.33929	1.57706	1.0978	0.968594	0.889009	2.43273	2.65915	2.6764	2.04461	1.09854	0	1.55258	1.13014	1.44357	1.15143	0	1.56621	1.5718	0	3.37165	1.24811	0.975466	0	3.06502	1.0453
348	PSB4_HUMAN	Proteasome subunit beta type-4	3.4.25.1	N	Y	0.179472	0.441034	1.6954	0.761625	10	21	PSMB4	0	0.790798	0.711821	0	0	0.749489	0	0	0	0	1.04729	0	0	0.78853	1.0978	0	0.889009	0	0	0	0	0	0	0	0	0	0	0	0	0	0	0	0	0	0	0	0
358	PSA1_HUMAN	Proteasome subunit alpha type-1	3.4.25.1	N	Y	0.248629	0.531947	1.1313	0.177979	6	10	PSMA1	0	1.5816	0	0	0	0	0	0	0	0	0	0	0	0	0	0	0	0	0	0	0	0	0	1.55258	1.13014	0	0	0	0	1.5718	0	0.842912	0	0	0	0	1.0453
351	PSB10_HUMAN	Proteasome subunit beta type-10	3.4.25.1	N	Y	0.325547	0.607194	1.64172	0.715208	6	13	PSMB10	0.836926	0	0	0	0	0	0	0	0	0	0	0	1.33929	0	0	0	0	0	0.886382	0	0	0	0	0.776288	0	0.721785	0	0	0	0.785901	0	0	0	1.95093	1.69057	0	0
357	PSA2_HUMAN	Proteasome subunit alpha type-2	3.4.25.1	N	Y	0.424497	0.697672	1.34597	0.428651	12	32	PSMA2	0	0.790798	0	0	0	0	0	0	0	0	0	0	1.33929	1.57706	0	0	0.889009	0	0	0	1.02231	0	0	0	0	0	1.15143	1.09707	1.56621	0.785901	0	0.842912	0	3.90186	0	0	1.0453
354	PSA6_HUMAN	Proteasome subunit alpha type-6	3.4.25.1	N	Y	0.566897	0.792872	1.27938	0.355443	10	27	PSMA6	0	0.790798	0	1.02104	0	0	0	1.2605	0	1.08875	0	0	0	1.57706	2.19561	0.968594	0	1.21637	0	0	0	0	0	0	0	0	0	0	0.783104	0	0	0.842912	0	0.975466	0	0	0
352	PSB1_HUMAN	Proteasome subunit beta type-1	3.4.25.1	N	Y	0.599528	0.810119	1.05364	0.0753841	11	31	PSMB1	0	1.5816	0.711821	2.04208	0	0.749489	0	0	2.05672	0	0	0	1.33929	0	0	0	0	0	0.886382	0	1.02231	0	0	0.776288	0	2.16535	0	0	0	1.5718	0	0	0	0.975466	0	0	0
355	PSA5_HUMAN	Proteasome subunit alpha type-5	3.4.25.1	N	Y	0.609433	0.818116	1.21184	0.277198	12	35	PSMA5	0	3.16319	0	1.02104	0	2.99796	0.870253	0	0	0	0	2.89982	0	1.57706	0	0.968594	0.889009	2.43273	1.77276	0	0	0	0	0	0	0.721785	1.15143	0	0	3.92951	0	0	0	1.95093	0	3.06502	3.13589
349	PSB3_HUMAN	Proteasome subunit beta type-3	3.4.25.1	N	Y	0.645354	0.843017	0.930263	-0.104289	23	81	PSMB3	0	3.95399	2.13546	4.08416	0.952381	2.99796	2.61076	2.52101	0	2.1775	2.09457	1.93322	2.67857	5.51971	0	2.90578	1.77802	2.43273	0.886382	1.78427	3.06691	1.09854	1.32	3.88144	0	4.33071	0	1.09707	1.56621	0.785901	1.95556	2.52874	1.24811	2.9264	3.38115	5.10836	2.09059
350	PSB2_HUMAN	Proteasome subunit beta type-2	3.4.25.1	N	Y	0.722372	0.877934	0.703434	-0.507513	7	23	PSMB2	0	0	0	0	0	0	0	1.2605	0	0	0	0	0	0	0	0.968594	0	0	0.886382	0	0	0	0	0	1.13014	1.44357	1.15143	0	0.783104	0.785901	0	0	0	0.975466	0	0	0
356	PSA3_HUMAN	Proteasome subunit alpha type-3	3.4.25.1	N	Y	0.798826	0.9246	0.754401	-0.406596	2	8	PSMA3	0.836926	0	0	0	0	0	0	0	0	0	0	0	0	0	1.0978	0	0	0	0	0	0	0	0	0	1.13014	0	0	0	0	0	0	0	0	0	0	0	0
1120	ASAH1_HUMAN	Acid ceramidase	3.5.1.23	N	Y	0.000616806	0.0133208	0.303696	-1.7193	9	60	ASAH1	0	1.5816	0	2.04208	0.952381	1.49898	4.35127	1.2605	3.08507	1.08875	1.04729	0	0	4.73118	0	1.93719	0.889009	2.43273	0.886382	1.78427	1.02231	1.09854	2.64	0	2.26027	0.721785	0	0	1.56621	2.3577	0.977778	0.842912	2.49622	6.82826	0	0	0
1194	ASPG_HUMAN	N(4)-(beta-N-acetylglucosaminyl)-L-asparaginase	3.5.1.26	N	Y	0.47985	0.736286	0.51845	-0.947723	2	11	AGA	0	0	0.711821	0	0	0	0	0	0	0	1.04729	0	0	0	0	0	0	0	0	0	0	0	0	0	1.13014	0	0	0	0	0	0	0.842912	0	0	0	2.04334	0
486	NIT2_HUMAN	Omega-amidase NIT2	3.5.1.3	N	Y	0.694135	0.863984	0.550294	-0.861725	4	15	NIT2	0	0	0	0	0	0.749489	0	0	0	0	0	0	1.33929	1.57706	0	0	0	0	0	0	1.02231	0	2.64	0	0	0	0	0	0.783104	0	0	0.842912	0	0	0	0	2.09059
731	HDAC1_HUMAN	Histone deacetylase 1	3.5.1.98	N	Y	0.929604	0.973997	1.39882	0.484206	4	13	HDAC1	0	1.5816	0.711821	0	0	0	0.870253	0	0	0	0	0	0	0	0	0	0	0	0.886382	0	0	0	0	0.776288	0	0.721785	0	0	0	0	0	1.68582	0	0.975466	0	0	0
923	DDAH1_HUMAN	N(G),N(G)-dimethylarginine dimethylaminohydrolase 1	3.5.3.18	N	Y	0.436014	0.707158	0.249086	-2.00528	1	7	DDAH1	0	0.790798	0	1.02104	0	0	0	0	0	0	0	0	0	3.94265	0	0	0	0	0	0	0	0	0	0	0	0	0	0	0	0	0	0	0	0	0	0	0
922	DDAH2_HUMAN	N(G),N(G)-dimethylarginine dimethylaminohydrolase 2	3.5.3.18	N	Y	0.627219	0.832012	1.18843	0.24906	10	27	DDAH2	0	2.37239	0	0	0	0	0	1.2605	0	0	0	0	0	0.78853	0	0.968594	0	0	0	0	1.02231	1.09854	0	0	0	0	0	0	0	0.785901	0	1.68582	0	0	0	0	0
1199	DSRAD_HUMAN	Double-stranded RNA-specific adenosine deaminase	3.5.4.37	N	Y	0.922048	0.973997	1.12134	0.165222	9	28	ADAR	0	0	0	2.04208	0	0.749489	0	2.52101	1.02836	0	1.04729	0	0	0	1.0978	0	1.77802	0	0	0	0	0	0	0	0	1.44357	0	0	2.34931	0.785901	0	0.842912	0	0.975466	0	0	0
387	IPYR2_HUMAN	Inorganic pyrophosphatase 2, mitochondrial	3.6.1.1	N	Y	0.433973	0.705707	0.958517	-0.0611238	5	10	PPA2	0	0	2.13546	0	0	1.49898	0	0	0	0	0	0	0	1.57706	0	0	0	0	0	0.892133	0	0	0	0	0	0	2.30286	0	0	0.785901	0	0	0	0	0	0	0
388	IPYR_HUMAN	Inorganic pyrophosphatase	3.6.1.1	N	Y	0.861732	0.958281	0.985701	-0.0207785	13	46	PPA1	1.67385	0.790798	0.711821	1.02104	0.952381	0.749489	0.870253	2.52101	0	1.08875	0	2.89982	1.33929	1.57706	1.0978	0	1.77802	1.21637	0	0.892133	2.04461	0	0	0.776288	0	0.721785	0	0	1.56621	0	0.977778	0.842912	2.49622	2.9264	0	0	0
925	DCTP1_HUMAN	dCTP pyrophosphatase 1	3.6.1.12	N	Y	0.0481646	0.205134	0.703461	-0.507459	13	63	DCTPP1	0	2.37239	1.42364	0	1.90476	0.749489	0.870253	0	2.05672	3.26625	4.18915	1.93322	1.33929	0.78853	1.0978	0.968594	1.77802	0	0.886382	0	1.02231	0	0	0	0	0.721785	5.75715	0	1.56621	1.5718	2.93333	0.842912	1.24811	0	0	2.04334	2.09059
1105	VATA_HUMAN	V-type proton ATPase catalytic subunit A	3.6.3.14	N	Y	0.00511106	0.0515714	1.99622	0.997271	19	38	ATP6V1A	0	3.16319	1.42364	2.04208	0	0	0	0	1.02836	0	1.04729	0	0	0.78853	1.0978	0	0	0	0.886382	1.78427	1.02231	1.09854	1.32	2.32886	0	0.721785	0	0	0	0.785901	0	0.842912	0	0	0	2.04334	1.0453
1111	ATPB_HUMAN	ATP synthase subunit beta, mitochondrial	3.6.3.14	N	Y	0.156089	0.406229	0.902921	-0.147329	29	96	ATP5B	14.2277	26.0963	26.3374	27.5681	9.52381	23.9836	35.6804	22.6891	12.3403	18.5087	24.0876	20.2988	25.4464	22.8674	23.0539	15.4975	24.0032	23.1109	13.2957	18.7348	11.2454	18.6751	11.88	10.868	20.3425	20.9318	17.2715	20.8444	17.2283	23.577	10.7556	17.7011	21.2179	21.4602	15.2152	16.3467	18.8153
1113	AT2A2_HUMAN	Sarcoplasmic/endoplasmic reticulum calcium ATPase 2	3.6.3.8	N	Y	0.284191	0.567	1.55132	0.633498	10	24	ATP2A2	0.836926	2.37239	0.711821	1.02104	0	0	0	0	0	0	1.04729	0	0	1.57706	1.0978	0	0	1.21637	0.886382	1.78427	0	0	0	0	0	0	0	1.09707	0	0	0	0	0	0	0	0	0
1114	AT1A1_HUMAN	Sodium/potassium-transporting ATPase subunit alpha-1	3.6.3.9	N	Y	0.00832406	0.0773062	1.78746	0.837909	22	48	ATP1A1	0.836926	2.37239	4.27092	2.04208	0	2.99796	0.870253	0	0	1.08875	0	0.966608	0	3.94265	0	0.968594	1.77802	3.6491	0	0	1.02231	0	0	3.88144	0	3.60892	1.15143	1.09707	0	3.14361	0.977778	4.21456	1.24811	0	0	1.02167	0
13	XRCC5_HUMAN	X-ray repair cross-complementing protein 5	3.6.4.-	N	Y	0.361484	0.636322	1.11543	0.157594	28	89	XRCC5	5.02156	6.32638	3.5591	5.1052	0.952381	4.49693	2.61076	2.52101	7.1985	4.355	3.14186	3.86643	6.69643	2.36559	7.68463	0.968594	7.11207	2.43273	2.65915	5.3528	5.11152	4.39414	3.96	7.76288	5.65069	0.721785	6.90858	2.19415	3.13242	3.92951	0	3.37165	0	4.87733	0	3.06502	1.0453
12	XRCC6_HUMAN	X-ray repair cross-complementing protein 6	3.6.4.-; 4.2.99.-	N	Y	0.0628607	0.243338	1.35332	0.436499	28	89	XRCC6	5.85848	6.32638	2.84728	8.16832	0.952381	6.7454	3.48101	0	8.22686	3.26625	6.28372	7.73287	4.01786	5.51971	3.29341	4.84297	12.4461	2.43273	0.886382	5.3528	6.13383	3.29561	1.32	7.76288	2.26027	3.60892	3.45429	0	3.91552	7.07311	2.93333	5.05747	0	6.82826	1.69057	7.1517	2.09059
541	MCM7_HUMAN	DNA replication licensing factor MCM7	3.6.4.12	N	Y	0.00206911	0.0279898	2.7617	1.46556	6	3	MCM7	0	0	0	0	0	0	0	0	0	0	0	0	0	0	0	0	1.77802	0	0	0	0	0	0	0	0	0	0	0	0	0	0	0	0	0	0	0	0
225	RUVB1_HUMAN	RuvB-like 1	3.6.4.12	N	Y	0.0529162	0.214983	2.02325	1.01668	12	23	RUVBL1	0	0.790798	2.13546	0	0	0.749489	0	0	0	1.08875	1.04729	0	0	2.36559	0	0	0	0	0	0	1.02231	0	0	0	0	0	0	0	0	0	0	0	0	0	0	1.02167	0
292	RECQ1_HUMAN	ATP-dependent DNA helicase Q1	3.6.4.12	N	Y	0.141636	0.386191	1.65455	0.726438	15	35	RECQL	0.836926	0.790798	0	1.02104	0	1.49898	0	0	1.02836	1.08875	0	0	0	1.57706	1.0978	0	0	0	0.886382	1.78427	0	0	0	1.55258	0	0	0	0	0.783104	0	0	0	0	0	0	0	0
224	RUVB2_HUMAN	RuvB-like 2	3.6.4.12	N	Y	0.384504	0.657395	0.670581	-0.576516	12	43	RUVBL2	1.67385	3.16319	3.5591	1.02104	0	0.749489	0	0	1.02836	2.1775	2.09457	0	0	0.78853	0	0	0	0	0	0	2.04461	0	0	0.776288	0	2.16535	1.15143	0	0.783104	1.5718	1.95556	0	0	0	0	0	0
1034	CHD4_HUMAN	Chromodomain-helicase-DNA-binding protein 4	3.6.4.12	N	Y	0.456585	0.717824	1.28486	0.361612	9	22	CHD4	0	1.5816	1.42364	2.04208	0	0	0	0	0	0	0	0.966608	0	0	0	0	0.889009	0	0	0	0	0	0	2.32886	0	0	0	0	0	0	0	0	0	0	0	0	0
798	G3BP1_HUMAN	Ras GTPase-activating protein-binding protein 1	3.6.4.12; 3.6.4.13	N	Y	0.560421	0.786635	0.892763	-0.163651	18	58	G3BP1	0	0	0	1.02104	0.952381	2.24847	0.870253	1.2605	2.05672	0	2.09457	0	1.33929	2.36559	0	1.93719	0.889009	0	0.886382	0	1.02231	1.09854	0	0.776288	3.39041	1.44357	0	0	1.56621	0.785901	0	2.52874	0	2.9264	0	0	2.09059
916	DDX21_HUMAN	Nucleolar RNA helicase 2	3.6.4.13	N	Y	0.000900178	0.0168363	4.87043	2.28405	9	7	DDX21	0	0	0.711821	0	0	0	0.870253	0	0	0	0	0.966608	0	0	0	0	0	0	0	0	0	0	0	1.55258	0	0	0	0	0	0	0	0	0	0	0	0	0
865	IF4A1_HUMAN	Eukaryotic initiation factor 4A-I	3.6.4.13	N	Y	0.00128203	0.0211729	1.39512	0.480386	29	90	EIF4A1	3.3477	4.74479	4.98274	2.04208	0.952381	5.99591	6.96202	0	1.02836	2.1775	5.23643	8.69947	2.67857	3.94265	8.78243	2.90578	4.44504	6.08183	4.43191	3.56853	2.04461	2.19707	3.96	3.88144	6.78082	4.33071	5.75715	0	4.69862	9.43082	1.95556	9.27203	2.49622	3.90186	5.07172	8.17337	7.31707
906	DHX9_HUMAN	ATP-dependent RNA helicase A	3.6.4.13	N	Y	0.00150148	0.0220038	1.45516	0.54118	29	84	DHX9	4.18463	2.37239	4.98274	5.1052	0	4.49693	2.61076	6.30252	6.17015	2.1775	15.7093	10.6327	1.33929	3.94265	3.29341	4.84297	9.77909	0	0.886382	9.81346	4.08922	2.19707	0	10.868	5.65069	5.77428	1.15143	1.09707	0.783104	5.50131	0.977778	9.27203	3.74433	5.85279	0	3.06502	1.0453
912	DDX58_HUMAN	Probable ATP-dependent RNA helicase DDX58	3.6.4.13	N	Y	0.0403216	0.186601	2.52786	1.33792	7	9	DDX58	0	0	0	2.04208	0	0	0	0	0	0	0	0	0	0	0	0	0	0	0	0	0	0	0	0	0	0	0	0	0	0	0	0	0	0.975466	0	0	0
911	DDX6_HUMAN	Probable ATP-dependent RNA helicase DDX6	3.6.4.13	N	Y	0.0649518	0.249083	1.47352	0.559266	21	45	DDX6	0	2.37239	2.13546	1.02104	0	0	0	0	2.05672	1.08875	2.09457	3.86643	0	0	1.0978	0	2.66703	1.21637	0	0	1.02231	1.09854	1.32	1.55258	0	0	0	2.19415	0	0.785901	0	0	1.24811	0.975466	0	0	0
914	DDX3X_HUMAN	ATP-dependent RNA helicase DDX3X	3.6.4.13	N	Y	0.0883992	0.298674	1.25574	0.328537	26	70	DDX3X	1.67385	3.16319	3.5591	1.02104	0.952381	2.24847	0.870253	2.52101	2.05672	0	4.18915	3.86643	1.33929	2.36559	0	1.93719	3.55604	3.6491	2.65915	0	2.04461	2.19707	0	0	2.26027	4.33071	0	3.29122	0	2.3577	0	1.68582	0	1.95093	3.38115	1.02167	0
917	DDX17_HUMAN	Probable ATP-dependent RNA helicase DDX17	3.6.4.13	N	Y	0.151029	0.398109	1.19528	0.257352	28	77	DDX17	0.836926	3.95399	1.42364	6.12624	0.952381	2.99796	0.870253	1.2605	3.08507	2.1775	2.09457	1.93322	0	0.78853	1.0978	0.968594	2.66703	1.21637	0.886382	0.892133	2.04461	0	0	0.776288	6.78082	5.05249	2.30286	2.19415	1.56621	3.14361	0	0.842912	0	0.975466	1.69057	3.06502	2.09059
907	DHX15_HUMAN	Putative pre-mRNA-splicing factor ATP-dependent RNA helicase DHX15	3.6.4.13	N	Y	0.196053	0.467442	0.582842	-0.778824	8	40	DHX15	0	0.790798	0	1.02104	0	0	1.74051	0	0	0	0	2.89982	0	2.36559	0	0.968594	0.889009	0	0	0	0	0	1.32	0	1.13014	0.721785	1.15143	0	0	3.14361	0	0	0	0	0	1.02167	0
158	U520_HUMAN	U5 small nuclear ribonucleoprotein 200 kDa helicase	3.6.4.13	N	Y	0.261959	0.545638	1.37203	0.456314	11	28	SNRNP200	0	1.5816	3.5591	0	0	0.749489	0.870253	0	1.02836	1.08875	0	0.966608	0	0.78853	0	0	2.66703	0	0	0	0	0	0	1.55258	0	0.721785	0	0	0	1.5718	0	0	0	0.975466	0	0	0
864	IF4A3_HUMAN	Eukaryotic initiation factor 4A-III	3.6.4.13	N	Y	0.402632	0.67618	1.21228	0.277726	8	19	EIF4A3	0	0	0	0	0	0	0	0	0	0	0	0	0	0	0	0	0	1.21637	0	1.78427	0	0	0	0	0	0.721785	0	0	0.783104	0.785901	0	0	0	0	0	0	0
913	DDX5_HUMAN	Probable ATP-dependent RNA helicase DDX5	3.6.4.13	N	Y	0.432365	0.704955	0.51972	-0.944193	2	12	DDX5	0	0	0.711821	2.04208	0	0	0	0	0	0	0	0.966608	0	0	0	0	0.889009	0	0	0	0	0	0	0	0	0	0	0	0	0.785901	0	0	0	0	0	1.02167	0
918	DDX1_HUMAN	ATP-dependent RNA helicase DDX1	3.6.4.13	N	Y	0.766179	0.900683	1.03889	0.0550377	12	40	DDX1	0	0	0.711821	1.02104	0	0	0.870253	0	2.05672	0	0	0.966608	0	0.78853	0	0	0.889009	1.21637	0.886382	0	0	1.09854	0	0.776288	1.13014	0.721785	0	0	2.34931	0.785901	0	0	0	0	0	2.04334	0
24	TERA_HUMAN	Transitional endoplasmic reticulum ATPase	3.6.4.6	N	Y	0.00137723	0.0214233	1.34331	0.425787	29	92	VCP	6.69541	14.2344	5.69456	14.2946	4.7619	8.99387	6.09177	7.56302	9.25522	5.44375	14.662	9.66608	9.375	13.405	7.68463	4.84297	10.6681	4.86546	12.4093	9.81346	12.2677	2.19707	1.32	9.31546	32.774	9.3832	3.45429	7.67952	4.69862	7.07311	3.91111	25.2874	3.74433	11.7056	0	9.19505	8.36237
473	NSF_HUMAN	Vesicle-fusing ATPase	3.6.4.6	N	Y	0.73243	0.883216	0.461456	-1.11574	2	8	NSF	0	0.790798	0	0	0	0	0	0	0	0	0	0	0	0	0	0	0	0	0.886382	0	0	0	0	0	0	0	0	0	0	0	0	0	0	0	0	0	0
668	CH60_HUMAN	60 kDa heat shock protein, mitochondrial	3.6.4.9	N	Y	0.00125645	0.0211729	1.51931	0.603416	29	91	HSPD1	0.836926	9.48958	19.931	5.1052	1.90476	13.4908	14.7943	1.2605	0	3.26625	4.18915	6.76626	5.35714	3.94265	7.68463	2.90578	13.3351	1.21637	0.886382	4.46066	2.04461	2.19707	3.96	6.2103	6.78082	8.66142	5.75715	3.29122	3.13242	9.43082	2.93333	16.8582	7.48865	4.87733	1.69057	3.06502	8.36237
1115	ATLA3_HUMAN	Atlastin-3	3.6.5.-	N	Y	0.0197451	0.124693	2.24741	1.16826	14	24	ATL3	0	1.5816	0.711821	0	0	0	0	0	1.02836	0	0	1.93322	0	0	0	0	0	0	1.77276	0	1.02231	0	0	0	1.13014	0	0	0	0.783104	0	0	0	0	0	0	0	2.09059
898	DNM1L_HUMAN	Dynamin-1-like protein	3.6.5.5	N	Y	0.000188858	0.00567033	4.9129	2.29657	9	5	DNM1L	0	0	0	0	0	0	0	0	0	0	0	0	0	0	0	0	0.889009	0	0	0	0	0	0	0	0	0	0	0	0	0	0	0	0	0	0	0	0
897	DYN2_HUMAN	Dynamin-2	3.6.5.5	N	Y	0.126291	0.360706	2.0079	1.00569	8	14	DNM2	0.836926	2.37239	0	2.04208	0	0	0	0	1.02836	0	0	0	0	0	0	0	0.889009	0	0	0	0	0	0	0.776288	0	0.721785	0	0	0	0	0	0	0	0	0	1.02167	0
835	FAAA_HUMAN	Fumarylacetoacetase	3.7.1.2	N	Y	0.049494	0.207942	0.56318	-0.828332	9	52	FAH	0.836926	0	0.711821	0	0	0.749489	0.870253	0	3.08507	0	0	1.93322	1.33929	1.57706	0	1.93719	0	0	0.886382	0	3.06691	1.09854	2.64	0	0	0	1.15143	2.19415	0.783104	0.785901	0	0.842912	0	0.975466	5.07172	4.08669	0
425	PDXD1_HUMAN	Pyridoxal-dependent decarboxylase domain-containing protein 1	4.1.1.-	N	Y	0.510102	0.7541	1.23941	0.309657	14	45	PDXDC1	0	3.16319	0.711821	1.02104	0	1.49898	0.870253	0	2.05672	0	2.09457	5.79965	0	0.78853	0	0.968594	1.77802	0	0.886382	0	0	0	0	0.776288	0	1.44357	0	1.09707	0.783104	2.3577	0.977778	2.52874	0	0	0	0	0
442	PCKGM_HUMAN	Phosphoenolpyruvate carboxykinase [GTP], mitochondrial	4.1.1.32	N	Y	0.997453	0.997666	1.1009	0.138689	13	44	PCK2	0	1.5816	3.5591	0	0.952381	0.749489	0	0	1.02836	1.08875	2.09457	0	1.33929	2.36559	0	2.90578	0	2.43273	0.886382	0	0	0	0	0	0	3.60892	1.15143	1.09707	0	0.785901	0	0	0	0	0	1.02167	0
919	DOPD_HUMAN	D-dopachrome decarboxylase	4.1.1.84	N	Y	0.864994	0.958281	1.11771	0.16055	7	22	DDT	0	0	0	1.02104	0	0.749489	0	0	1.02836	0	0	0.966608	0	1.57706	1.0978	0	0	1.21637	0	0.892133	2.04461	0	0	0	0	0	0	1.09707	0	0	0	0	0	2.9264	0	0	0
1165	ALDOC_HUMAN	Fructose-bisphosphate aldolase C	4.1.2.13	N	Y	0.867608	0.958281	1.01489	0.0213273	28	92	ALDOC	0	5.53559	1.42364	5.1052	4.7619	4.49693	6.09177	16.3866	4.11343	8.71	6.28372	3.86643	8.03571	9.46237	5.48902	7.74875	1.77802	6.08183	5.31829	10.7056	7.15613	2.19707	7.92	6.2103	3.39041	6.49606	4.60572	2.19415	5.48173	5.50131	4.88889	6.74329	0	7.80372	0	4.08669	4.18119
1166	ALDOA_HUMAN	Fructose-bisphosphate aldolase A	4.1.2.13	N	Y	0.881439	0.966207	0.960146	-0.058675	29	96	ALDOA	5.85848	15.816	11.3891	8.16832	25.7143	12.7413	18.2753	13.8655	23.6522	25.0412	11.5202	17.3989	13.3929	31.5412	18.6627	19.3719	11.5571	12.1637	15.9549	8.92133	19.4238	8.78828	21.12	9.31546	12.4315	9.3832	6.90858	6.58245	9.39725	13.3603	16.6222	23.6015	4.99244	20.4848	13.5246	13.2817	17.77
176	SGPL1_HUMAN	Sphingosine-1-phosphate lyase 1	4.1.2.27	N	Y	0.121324	0.352035	1.91943	0.940679	8	15	SGPL1	0.836926	0.790798	0	0	0	1.49898	0	0	2.05672	0	1.04729	0	0	0	0	0	0	0	0	0	0	0	0	0	1.13014	0	0	0	0	0	0	0	0	0	0	0	0
1078	CAH2_HUMAN	Carbonic anhydrase 2	4.2.1.1	N	Y	0.0215679	0.13275	0.200083	-2.32133	1	22	CA2	0	1.5816	0	18.3787	0	0.749489	0	2.52101	0	0	0	0	0	1.57706	0	0	0	0	0	0	0	0	2.64	0	0	0.721785	5.75715	0	0	0	0	0	0	0	0	1.02167	0
1079	CAH1_HUMAN	Carbonic anhydrase 1	4.2.1.1	N	Y	0.0942023	0.306781	0.0431147	-4.53568	1	14	CA1	2.51078	0	2.13546	0	0	0	0	2.52101	0	1.08875	0	0	0	0	0	0	0	0	0	0	0	6.59121	1.32	0	0	0	0	0	0	0	0	0	0	0.975466	1.69057	2.04334	0
856	ENOA_HUMAN	Alpha-enolase	4.2.1.11	N	Y	4.10544e-06	0.000459436	1.36705	0.451066	29	96	ENO1	21.7601	24.5147	19.2192	32.6733	21.9048	27.7311	26.1076	21.4286	16.4537	21.775	16.7566	24.1652	20.0893	14.9821	17.5649	22.2777	22.2252	21.8946	15.9549	22.3033	18.4015	24.1678	19.8	24.8412	12.4315	20.21	18.4229	24.1356	19.5776	15.718	29.3333	22.7586	8.73676	18.5338	23.668	18.3901	25.0871
854	ENOB_HUMAN	Beta-enolase	4.2.1.11	N	Y	0.12378	0.356845	1.51453	0.598867	5	7	ENO3	0	0	0	0	0	0.749489	0	0	0	0	0	0	0	0	0	0	0	4.86546	0	0	0	0	0	0	0	0	0	0	0	0	0	0	1.24811	0	0	0	0
855	ENOG_HUMAN	Gamma-enolase	4.2.1.11	N	Y	0.689427	0.861609	0.592476	-0.755172	13	37	ENO2	0	0	3.5591	0	0	0	3.48101	0	1.02836	1.08875	1.04729	0	0	0.78853	0	0	1.77802	9.73093	0	3.56853	0	0	2.64	0	0	0.721785	0	0	0	1.5718	0.977778	0	0	0	0	0	0
886	ECHM_HUMAN	Enoyl-CoA hydratase, mitochondrial	4.2.1.17	N	Y	0.501782	0.747813	0.72781	-0.458366	8	30	ECHS1	0	0	0.711821	2.04208	0.952381	0	1.74051	1.2605	0	0	2.09457	0	0	0	0	1.93719	0	1.21637	0	0.892133	0	0	0	0.776288	0	0	0	1.09707	1.56621	0	0	2.52874	0	0	0	2.04334	0
737	ECHA_HUMAN	Trifunctional enzyme subunit alpha, mitochondrial	4.2.1.17; 1.1.1.211	N	Y	0.331112	0.608757	1.1858	0.245866	25	75	HADHA	0	3.95399	5.69456	4.08416	1.90476	5.24642	3.48101	2.52101	2.05672	2.1775	3.14186	2.89982	0	0	5.48902	3.87438	8.00108	1.21637	2.65915	3.56853	1.02231	4.39414	1.32	3.10515	2.26027	2.16535	0	2.19415	0.783104	5.50131	0.977778	3.37165	2.49622	1.95093	5.07172	8.17337	0
816	FUMH_HUMAN	Fumarate hydratase, mitochondrial	4.2.1.2	N	Y	0.0445467	0.198685	1.33086	0.412355	24	67	FH	0.836926	3.16319	2.84728	3.06312	0	4.49693	0	2.52101	0	1.08875	4.18915	3.86643	0	0	0	0.968594	3.55604	1.21637	0.886382	2.6764	3.06691	0	1.32	2.32886	4.52055	1.44357	0	0	0.783104	2.3577	0.977778	6.74329	1.24811	0.975466	1.69057	1.02167	1.0453
1214	ACON_HUMAN	Aconitate hydratase, mitochondrial	4.2.1.3	N	Y	0.253814	0.535305	1.13572	0.183604	21	59	ACO2	0.836926	4.74479	4.27092	5.1052	0	2.24847	4.35127	0	0	1.08875	0	1.93322	2.67857	0.78853	1.0978	2.90578	2.66703	3.6491	0.886382	1.78427	2.04461	0	0	3.10515	0	2.88714	0	1.09707	0.783104	0.785901	0	1.68582	2.49622	2.9264	0	0	0
1215	ACOC_HUMAN	Cytoplasmic aconitate hydratase	4.2.1.3	N	Y	0.479631	0.736286	0.583898	-0.776211	10	36	ACO1	0.836926	0.790798	0	0	2.85714	0	0	0	0	0	0	0	2.67857	1.57706	0	0	0	0	1.77276	2.6764	1.02231	1.09854	0	1.55258	0	0	1.15143	0	0	2.3577	0	0	1.24811	1.95093	1.69057	0	0
236	RS3_HUMAN	40S ribosomal protein S3	4.2.99.18	N	Y	0.24787	0.531581	1.16009	0.214236	27	87	RPS3	3.3477	1.5816	0	3.06312	2.85714	0	3.48101	2.52101	3.08507	0	5.23643	4.83304	2.67857	3.94265	2.19561	1.93719	4.44504	3.6491	1.77276	3.56853	3.06691	4.39414	6.6	3.10515	5.65069	3.60892	2.30286	3.29122	4.69862	2.3577	2.93333	5.05747	2.49622	1.95093	0	4.08669	2.09059
780	GGCT_HUMAN	Gamma-glutamylcyclotransferase	4.3.2.9	N	Y	0.35367	0.630054	1.79498	0.843969	5	10	GGCT	0	0.790798	0	1.02104	0	0	0	0	0	0	0	0	0	0	0	0	0	0	0	0	0	0	0	0	0	0	0	0	0	0.785901	0	0	0	0	0	0	0
779	LGUL_HUMAN	Lactoylglutathione lyase	4.4.1.5	N	Y	0.0257292	0.148003	0.49859	-1.00407	9	51	GLO1	0.836926	0.790798	2.13546	0	0	0	1.74051	1.2605	1.02836	0	3.14186	2.89982	0	0.78853	1.0978	0.968594	0	0	0.886382	0.892133	0	1.09854	0	0.776288	1.13014	0.721785	0	0	0.783104	0.785901	0.977778	0	2.49622	0	0	1.02167	1.0453
794	GALE_HUMAN	UDP-glucose 4-epimerase	5.1.3.2; 5.1.3.7	N	Y	0.690966	0.86172	1.0371	0.0525502	5	13	GALE	0	0	0	2.04208	0	0.749489	0	0	2.05672	0	0	0	0	2.36559	0	0.968594	0	0	0	0	0	0	0	0	0	0	0	0	0	0	0	0	0	0	0	0	0
385	PPIB_HUMAN	Peptidyl-prolyl cis-trans isomerase B	5.2.1.8	N	Y	0.0125897	0.0974715	1.42768	0.513672	29	86	PPIB	1.67385	1.5816	2.13546	1.02104	2.85714	2.24847	3.48101	2.52101	3.08507	5.44375	1.04729	3.86643	4.01786	0.78853	1.0978	3.87438	0.889009	4.86546	0.886382	0.892133	3.06691	3.29561	1.32	3.10515	2.26027	0	1.15143	3.29122	5.48173	0.785901	2.93333	1.68582	2.49622	0.975466	1.69057	2.04334	1.0453
386	PPIA_HUMAN	Peptidyl-prolyl cis-trans isomerase A	5.2.1.8	N	Y	0.0828853	0.287413	0.861799	-0.214576	29	96	PPIA	2.51078	8.69878	6.40639	5.1052	7.61905	8.24438	8.70253	5.04202	14.397	4.355	10.4729	10.6327	9.375	15.7706	8.78243	4.84297	9.77909	13.38	7.09105	6.24493	12.2677	5.49268	3.96	7.76288	5.65069	10.8268	8.06001	3.29122	7.04794	8.64492	5.86667	5.90038	6.24055	8.77919	6.76229	9.19505	12.5436
814	FKB10_HUMAN	Peptidyl-prolyl cis-trans isomerase FKBP10	5.2.1.8	N	Y	0.304918	0.592977	0.40773	-1.29432	2	13	FKBP10	0	1.5816	0	0	0	0.749489	0	0	0	0	0	0	0	0	0	0	0	0	0	1.78427	0	0	0	0	1.13014	0	0	0	0	0.785901	0	0	0	0	0	0	1.0453
811	FKBP4_HUMAN	Peptidyl-prolyl cis-trans isomerase FKBP4	5.2.1.8	N	Y	0.480291	0.736286	0.878384	-0.187077	22	75	FKBP4	1.67385	3.95399	7.83003	3.06312	0	8.24438	6.96202	1.2605	6.17015	1.08875	5.23643	1.93322	0	5.51971	5.48902	0.968594	2.66703	2.43273	2.65915	0	0	0	1.32	1.55258	1.13014	8.66142	0	0	2.34931	6.28721	1.95556	12.6437	2.49622	4.87733	0	7.1517	4.18119
812	FKBP2_HUMAN	Peptidyl-prolyl cis-trans isomerase FKBP2	5.2.1.8	N	Y	0.618486	0.826662	1.06063	0.0849204	11	29	FKBP2	0.836926	1.5816	0	2.04208	0	0.749489	0	0	1.02836	0	1.04729	0.966608	0	0.78853	0	0	2.66703	1.21637	0	0	2.04461	0	0	0	0	0	0	0	0	0	0.977778	0	1.24811	0.975466	0	0	1.0453
813	FKB1A_HUMAN	Peptidyl-prolyl cis-trans isomerase FKBP1A	5.2.1.8	N	Y	0.860779	0.958281	1.02107	0.0300809	8	26	FKBP1A	0.836926	0	0.711821	0	0	0	0	0	0	0	0	0	0	0	1.0978	0	1.77802	0	0.886382	0	0	1.09854	0	0	1.13014	0.721785	0	0	0.783104	0.785901	0.977778	1.68582	0	0	0	0	1.0453
78	TPIS_HUMAN	Triosephosphate isomerase	5.3.1.1	N	Y	0.741052	0.883949	0.958146	-0.0616829	29	96	TPI1	3.3477	9.48958	10.6773	14.2946	19.0476	11.9918	8.70253	10.084	13.3687	8.71	9.42558	5.79965	12.0536	10.2509	7.68463	3.87438	8.89009	12.1637	12.4093	16.0584	12.2677	4.39414	5.28	7.76288	6.78082	10.8268	10.3629	5.48537	7.83104	11.7885	7.82222	10.9579	7.48865	10.7301	6.76229	9.19505	9.40766
763	G6PI_HUMAN	Glucose-6-phosphate isomerase	5.3.1.9	N	Y	0.240918	0.522356	1.12961	0.175825	29	95	GPI	8.36926	9.48958	7.83003	11.2314	5.71429	22.4847	8.70253	5.04202	8.22686	5.44375	12.5674	4.83304	4.01786	9.46237	4.39122	7.74875	7.11207	13.38	11.523	6.24493	15.3346	5.49268	2.64	11.6443	4.52055	7.93963	3.45429	16.4561	14.879	10.2167	8.8	13.4866	4.99244	11.7056	5.07172	6.13003	5.22648
531	MIF_HUMAN	Macrophage migration inhibitory factor	5.3.2.1; 5.3.3.12	N	Y	0.161238	0.415238	0.865278	-0.208765	27	91	MIF	3.3477	2.37239	2.13546	5.1052	0	2.24847	2.61076	2.52101	5.14179	3.26625	4.18915	2.89982	4.01786	3.94265	1.0978	4.84297	2.66703	6.08183	5.31829	2.6764	4.08922	2.19707	2.64	2.32886	5.65069	1.44357	3.45429	3.29122	0	5.50131	2.93333	4.21456	2.49622	4.87733	1.69057	3.06502	3.13589
887	ECH1_HUMAN	Delta(3,5)-Delta(2,4)-dienoyl-CoA isomerase, mitochondrial	5.3.3.-	N	Y	0.307892	0.594068	1.59446	0.673067	13	36	ECH1	0	3.16319	2.84728	1.02104	0	1.49898	0	0	1.02836	0	0	0	2.67857	0	0	0	0.889009	0	0.886382	0	0	0	0	0	2.26027	1.44357	0	0	1.56621	1.5718	0	0.842912	0	0	0	1.02167	0
430	PDIA6_HUMAN	Protein disulfide-isomerase A6	5.3.4.1	N	Y	2.02676e-07	4.98989e-05	1.87417	0.906252	29	91	PDIA6	4.18463	4.74479	2.84728	3.06312	1.90476	4.49693	3.48101	2.52101	6.17015	7.62125	7.33101	6.76626	1.33929	7.8853	4.39122	1.93719	4.44504	6.08183	4.43191	4.46066	4.08922	3.29561	10.56	6.2103	4.52055	2.88714	4.60572	7.67952	6.26483	0.785901	0.977778	6.74329	1.24811	5.85279	1.69057	3.06502	4.18119
456	PDIA1_HUMAN	Protein disulfide-isomerase	5.3.4.1	N	Y	0.00125668	0.0211729	1.6605	0.731621	29	92	P4HB	6.69541	12.6528	6.40639	9.18936	1.90476	8.99387	4.35127	2.52101	2.05672	2.1775	4.18915	5.79965	4.01786	6.30824	4.39122	4.84297	11.5571	3.6491	6.20467	3.56853	4.08922	2.19707	1.32	6.2103	1.13014	2.88714	1.15143	5.48537	6.26483	2.3577	1.95556	2.52874	1.24811	5.85279	1.69057	5.10836	3.13589
432	PDIA3_HUMAN	Protein disulfide-isomerase A3	5.3.4.1	N	Y	0.00177074	0.0247702	1.35574	0.439081	29	96	PDIA3	10.0431	10.2804	6.40639	11.2314	9.52381	14.9898	9.57278	2.52101	10.2836	15.2425	8.37829	9.66608	6.69643	20.5018	7.68463	10.6545	8.89009	19.4619	7.09105	10.7056	10.223	3.29561	5.28	16.302	6.78082	10.105	9.21144	12.0678	10.9635	5.50131	10.7556	9.27203	4.99244	13.6565	1.69057	11.2384	17.77
431	PDIA4_HUMAN	Protein disulfide-isomerase A4	5.3.4.1	N	Y	0.00228899	0.0293516	2.2315	1.15801	23	52	PDIA4	0	8.69878	2.13546	5.1052	1.90476	5.24642	0	1.2605	0	1.08875	2.09457	2.89982	1.33929	12.6165	0	1.93719	3.55604	0	2.65915	0	5.11152	0	0	3.88144	2.26027	0.721785	0	1.09707	1.56621	0.785901	0	4.21456	0	7.80372	0	0	0
333	TEBP_HUMAN	Prostaglandin E synthase 3	5.3.99.3	N	Y	0.907972	0.972771	1.16685	0.22262	12	38	PTGES3	1.67385	1.5816	2.13546	0	0	0	0	0	5.14179	4.355	0	0	0	0.78853	0	0	1.77802	1.21637	1.77276	0	2.04461	0	2.64	0	3.39041	1.44357	0	0	0.783104	1.5718	0	1.68582	0	0.975466	0	2.04334	0
415	PGAM1_HUMAN	Phosphoglycerate mutase 1	5.4.2.11; 5.4.2.4	N	Y	0.734433	0.883949	1.01011	0.0145092	28	95	PGAM1	2.51078	5.53559	6.40639	8.16832	1.90476	2.99796	6.96202	1.2605	4.11343	3.26625	4.18915	3.86643	8.03571	3.94265	2.19561	7.74875	2.66703	4.86546	9.7502	3.56853	5.11152	4.39414	1.32	6.2103	4.52055	5.05249	4.60572	2.19415	4.69862	5.50131	2.93333	2.52874	6.24055	4.87733	1.69057	4.08669	7.31707
411	PGM1_HUMAN	Phosphoglucomutase-1	5.4.2.2	N	Y	0.103549	0.321081	1.60558	0.683098	12	24	PGM1	0	1.5816	0	2.04208	0	2.24847	0.870253	0	0	0	0	0	0	0.78853	0	0	0	0	0	0	2.04461	0	0	0	0	0.721785	0	0	0	0	0	0.842912	0	0	0	0	0
905	DKC1_HUMAN	H/ACA ribonucleoprotein complex subunit 4	5.4.99.-	N	Y	0.037943	0.180213	0	#NAME?	0	13	DKC1	0	0	0	0	0	0	0	0	1.02836	0	0	0.966608	0	0	0	0	0.889009	0	0	0	0	0	0	0	0	0.721785	0	0	0	1.5718	0	0	0	0	0	1.02167	0
545	SYMC_HUMAN	Methionyl-tRNA synthetase, cytoplasmic	6.1.1.10	N	Y	0.649095	0.843017	0.966595	-0.0490162	5	13	MARS	0	0	0	0	0	1.49898	0	0	0	0	1.04729	0	0	0	0	0.968594	0.889009	2.43273	0	0	0	0	0	0	0	0	0	0	0	0.785901	0	0.842912	0	0	0	0	0
214	SYSC_HUMAN	Seryl-tRNA synthetase, cytoplasmic	6.1.1.11	N	Y	0.805337	0.92738	1.04127	0.0583446	10	27	SARS	0	0	0.711821	0	0	0	0	0	0	1.08875	0	0	0	0	0	0	0.889009	0	0	0	1.02231	0	0	1.55258	1.13014	0	0	1.09707	0	1.5718	0	0	1.24811	0.975466	0	0	0
935	SYDC_HUMAN	Aspartyl-tRNA synthetase, cytoplasmic	6.1.1.12	N	Y	0.0135821	0.100441	2.32627	1.21802	15	28	DARS	0	0.790798	0	0	0	0	2.61076	0	0	0	0	0.966608	1.33929	0.78853	0	0.968594	1.77802	0	0	0.892133	0	0	0	0.776288	0	2.16535	0	0	0	0.785901	0	0	0	0	0	0	0
851	SYEP_HUMAN	Bifunctional aminoacyl-tRNA synthetase	6.1.1.17; 6.1.1.15	N	Y	0.10494	0.323241	1.49253	0.577765	18	41	EPRS	0.836926	1.5816	0.711821	2.04208	0	1.49898	0	1.2605	1.02836	1.08875	4.18915	0	0	0	0	0	0	0	0	0	0	0	0	2.32886	1.13014	2.16535	0	0	0	1.5718	0	1.68582	0	0	0	1.02167	0
320	SYQ_HUMAN	Glutaminyl-tRNA synthetase	6.1.1.18	N	Y	0.86537	0.958281	1.04999	0.0703732	5	15	QARS	0.836926	0	0.711821	0	0	0	0.870253	0	0	0	0	0	0	0	0	2.90578	0	0	0.886382	0	0	0	0	0	2.26027	0	0	0	0	0.785901	0	0	0	0	0	0	0
304	SYRC_HUMAN	Arginyl-tRNA synthetase, cytoplasmic	6.1.1.19	N	Y	0.148518	0.394871	1.39102	0.476139	15	34	RARS	0	0.790798	0	1.02104	0	1.49898	0	1.2605	3.08507	0	0	0.966608	0	0.78853	0	0	0.889009	0	0	0	0	0	1.32	0	0	1.44357	1.15143	0	0	0.785901	0	0.842912	0	0.975466	0	0	1.0453
16	SYWC_HUMAN	Tryptophanyl-tRNA synthetase, cytoplasmic	6.1.1.2	N	Y	0.000133705	0.00484091	6.07588	2.60309	14	15	WARS	0	3.16319	0	0	0	0	0	0	0	0	0	1.93322	0	0	0	0.968594	0	0	0	0	0	0	0	4.65773	0	0.721785	0	0	0	0	0	0	0	3.90186	0	0	0
498	SYNC_HUMAN	Asparaginyl-tRNA synthetase, cytoplasmic	6.1.1.22	N	Y	0.536897	0.768592	1.23214	0.301168	15	44	NARS	0.836926	0.790798	2.13546	2.04208	0	2.24847	0	0	2.05672	1.08875	1.04729	0.966608	0	0.78853	2.19561	1.93719	0.889009	0	0	0	0	0	0	0.776288	0	2.16535	0	0	0	3.14361	0	0	0	0.975466	0	1.02167	1.0453
112	SYTC_HUMAN	Threonyl-tRNA synthetase, cytoplasmic	6.1.1.3	N	Y	0.139282	0.385988	2.42329	1.27696	9	19	TARS	0	0.790798	0	1.02104	0	0	0	0	1.02836	0	0	2.89982	0	1.57706	0	0	0.889009	0	0	0	1.02231	0	0	0	1.13014	1.44357	0	0	0.783104	0	0	0	0	0	0	0	0
586	SYLC_HUMAN	Leucyl-tRNA synthetase, cytoplasmic	6.1.1.4	N	Y	0.313329	0.596784	1.47965	0.565256	9	20	LARS	0	0	0	0	0	0	0	0	1.02836	0	0	0	0	0.78853	0	0	0	0	0	0	0	0	0	1.55258	1.13014	0	0	0	0	0	0	3.37165	0	0	0	0	0
661	SYIM_HUMAN	Isoleucyl-tRNA synthetase, mitochondrial	6.1.1.5	N	Y	0.288302	0.571756	1.3956	0.480881	7	15	IARS2	0	0.790798	0	2.04208	0	0.749489	0.870253	0	0	0	0	0	0	0.78853	0	0	0.889009	0	0	0	0	0	0	0	0	0	0	0	0	0	0	0	1.24811	0	0	0	0
1229	SYAC_HUMAN	Alanyl-tRNA synthetase, cytoplasmic	6.1.1.7	N	Y	0.00165539	0.0236952	2.3203	1.21431	20	43	AARS	0	2.37239	0	1.02104	0	0.749489	0.870253	0	1.02836	0	0	0.966608	0	0.78853	2.19561	0	1.77802	0	0.886382	0	1.02231	0	0	1.55258	1.13014	0	0	0	0.783104	1.5718	0	2.52874	0	0.975466	0	0	1.0453
29	SYVC_HUMAN	Valyl-tRNA synthetase	6.1.1.9	N	Y	0.0848338	0.291895	1.79057	0.84042	24	59	VARS	0	0	1.42364	3.06312	0.952381	0	0.870253	0	1.02836	1.08875	2.09457	1.93322	0	0.78853	0	1.93719	1.77802	0	0.886382	0	0	1.09854	0	1.55258	0	1.44357	0	0	0.783104	0.785901	0.977778	0.842912	0	2.9264	0	3.06502	1.0453
1209	ACSL3_HUMAN	Long-chain-fatty-acid--CoA ligase 3	6.2.1.3	N	Y	0.255259	0.535305	2.76411	1.46681	5	9	ACSL3	0.836926	2.37239	0	0	0	0	0	0	0	0	0	0	0	0	0	0.968594	0	0	0	0	0	0	0	0	0	0	0	1.09707	0	0	0	0	0	0.975466	0	0	0
121	SUCB2_HUMAN	Succinyl-CoA ligase [GDP-forming] subunit beta, mitochondrial	6.2.1.4	N	Y	0.933974	0.975598	1.01916	0.0273739	10	33	SUCLG2	0	0	2.13546	0	0	0.749489	0	0	0	0	0	0	0	0	0	0	0.889009	0	0.886382	0.892133	0	0	1.32	0.776288	0	0	2.30286	2.19415	0.783104	0	0.977778	2.52874	0	0.975466	0	0	0
775	GLNA_HUMAN	Glutamine synthetase	6.3.1.2; 4.1.1.15	N	Y	0.0133168	0.100359	0.110418	-3.17896	2	27	GLUL	0	0	3.5591	2.04208	0	6.7454	0	6.30252	0	0	0	0.966608	2.67857	6.30824	0	0	0.889009	0	0	0	0	0	0	0	0	0.721785	0	3.29122	2.34931	0	0	0	0	0	0	10.2167	3.13589
756	GSHB_HUMAN	Glutathione synthetase	6.3.2.3	N	Y	0.450947	0.714435	1.34174	0.424106	10	27	GSS	0	0	0	2.04208	0	0	0	1.2605	0	1.08875	1.04729	0	0	0	0	0	0	0	2.65915	0	2.04461	0	0	0	0	0	0	0	0	0.785901	0	0	0	4.87733	0	0	0
448	PUR6_HUMAN	Multifunctional protein ADE2	6.3.2.6; 4.1.1.21	N	Y	0.596961	0.808795	1.50665	0.591344	4	10	PAICS	0	0	0	0	0	0	0	0	0	0	0	0	0	0	0	0	0	0	0	0	0	0	0	0	0	0	0	0	0	0.785901	0	1.68582	0	0	0	0	0
787	PUR2_HUMAN	Trifunctional purine biosynthetic protein adenosine-3	6.3.4.13; 6.3.3.1; 2.1.2.2	N	Y	0.0143839	0.101181	2.9561	1.56369	8	10	GART	0	0	0	0	0	0	0	0	0	0	0	0.966608	0	0.78853	0	0	0.889009	0	0	0.892133	0	0	0	0	0	0	0	0	0	0	0	0	0	0	0	0	0
499	PNCB_HUMAN	Nicotinate phosphoribosyltransferase	6.3.4.21	N	Y	0.829119	0.944168	1.01092	0.0156757	9	27	NAPRT1	0	2.37239	0	0	0	1.49898	0	0	0	0	0	0	0	0	4.39122	0.968594	0	0	0.886382	0.892133	0	0	0	0	0	0.721785	0	0	0	0	0	0	0	0.975466	0	0	0
1117	ASSY_HUMAN	Argininosuccinate synthase	6.3.4.5	N	Y	0.0445125	0.198685	1.88491	0.914496	6	7	ASS1	0	0	0	0	0	0	0	0	0	0	0	0	0	0	0	0	0	0	0	0	0	0	0	0	0	0	0	0	0	0	0	0	0	0	0	0	0
1077	PYR1_HUMAN	CAD protein	6.3.5.5; 2.1.3.2; 3.5.2.3	N	Y	0.514372	0.756502	1.74031	0.799347	9	23	CAD	0	0.790798	1.42364	0	0	0	0.870253	0	0	0	0	0.966608	0	0	0	0	0.889009	1.21637	0	0	0	0	0	0	1.13014	0	1.15143	0	0	0	0	0.842912	1.24811	0	0	0	0
1223	ACACA_HUMAN	Acetyl-CoA carboxylase 1	6.4.1.2; 6.3.4.14	N	Y	0.61237	0.819377	1.32546	0.406497	6	16	ACACA	0	1.5816	0	0	0	0	0	0	0	0	0	0	0	0	0	0	0.889009	0	0	0	0	0	0	1.55258	1.13014	0	0	0	0	0.785901	0	0	0	0	0	0	0
542	MCCB_HUMAN	Methylcrotonoyl-CoA carboxylase beta chain, mitochondrial	6.4.1.4	N	Y	0.0130576	0.0992214	0.487549	-1.03638	5	43	MCCC2	0	0	2.13546	0	1.90476	2.99796	0.870253	0	0	0	2.09457	2.89982	0	0	6.58683	5.81156	8.89009	1.21637	0	0	0	0	1.32	0.776288	0	1.44357	3.45429	0	2.34931	1.5718	1.95556	0.842912	0	0	0	0	0
217	S10A9_HUMAN	Protein S100-A9		N	N	8.66664e-11	1.06686e-07	5.53767	2.46928	24	20	S100A9	0.836926	0.790798	2.13546	0	0	0	0	0	0	0	1.04729	0	0	0	0	0	3.55604	0	0	0	0	3.29561	0	3.10515	0	0	0	0	0	0	0	5.90038	4.99244	0	0	1.02167	0
163	4F2_HUMAN	4F2 cell-surface antigen heavy chain		N	N	9.3821e-08	3.39459e-05	6.04531	2.59582	14	6	SLC3A2	0	0	0	0	0	0	0	0	0	0	0	1.93322	0	0	0	0	0	0	0	0	0	0	0	0	0	0	0	0	0	0	0	5.05747	0	0	0	0	0
417	K6PP_HUMAN	6-phosphofructokinase type C		N	N	4.97477e-07	8.14391e-05	6.76889	2.75892	14	8	PFKP	0	0.790798	0	0	0	0	0	0	0	0	0	0	0	0	0	0	0	0	0	0	0	0	0	0	0	0.721785	0	0	0	0	0	0	0	0	0	0	0
594	K2C8_HUMAN	Keratin, type II cytoskeletal 8		N	N	5.29255e-07	8.14391e-05	0.515928	-0.954759	29	96	KRT8	41.0094	41.9123	39.1501	22.4629	124.762	32.228	53.0854	137.395	103.864	89.2775	63.8845	42.5308	58.9286	104.875	70.2595	82.3305	39.1164	87.5783	39.0008	37.4696	93.0297	71.4048	142.56	31.8278	79.1096	72.1785	77.1458	34.0093	54.0342	23.577	48.8889	49.7318	29.9546	63.4053	33.8115	129.752	44.9477
584	PLSL_HUMAN	Plastin-2		N	N	1.13463e-06	0.000139673	2.25478	1.17299	29	82	LCP1	13.3908	15.816	3.5591	13.2735	0.952381	6.7454	3.48101	0	0	3.26625	2.09457	8.69947	2.67857	1.57706	1.0978	4.84297	8.89009	1.21637	7.09105	14.2741	2.04461	5.49268	0	5.43402	3.39041	12.2703	1.15143	2.19415	1.56621	2.3577	2.93333	4.21456	7.48865	19.5093	0	8.17337	2.09059
761	GRB7_HUMAN	Growth factor receptor-bound protein 7		N	N	5.63411e-06	0.000577966	Inf	Inf	6	0	GRB7	0	0	0	0	0	0	0	0	0	0	0	0	0	0	0	0	0	0	0	0	0	0	0	0	0	0	0	0	0	0	0	0	0	0	0	0	0
1192	AGR2_HUMAN	Anterior gradient protein 2 homolog		N	N	8.03368e-06	0.000760728	0.332206	-1.58985	11	85	AGR2	1.67385	15.816	14.9482	2.04208	2.85714	11.9918	5.22152	15.126	14.397	0	6.28372	5.79965	5.35714	17.3477	1.0978	0	6.22306	1.21637	0	8.92133	2.04461	1.09854	10.56	0	1.13014	6.49606	1.15143	6.58245	6.26483	10.2167	1.95556	4.21456	2.49622	3.90186	0	9.19505	8.36237
1083	CO4B_HUMAN	Complement C4-B		N	N	1.07435e-05	0.000881686	0.436225	-1.19686	25	93	C4B	10.88	0	3.5591	7.14728	13.3333	19.4867	2.61076	15.126	6.17015	51.1712	8.37829	8.69947	10.7143	14.1935	5.48902	5.81156	5.33405	13.38	3.54553	17.8427	10.223	15.3795	1.32	2.32886	12.4315	28.8714	5.75715	21.9415	7.04794	7.07311	23.4667	4.21456	23.7141	0	8.45287	4.08669	20.9059
601	K1C18_HUMAN	Keratin, type I cytoskeletal 18		N	N	1.7856e-05	0.00110164	0.524987	-0.929646	27	96	KRT18	16.7385	34.0043	26.3374	13.2735	62.8571	19.4867	8.70253	86.9748	55.5313	50.0825	30.3713	7.73287	50.8929	55.9857	35.1297	51.3355	18.6692	64.4674	8.86382	8.0292	61.3383	45.0399	80.52	14.7495	30.5137	41.8635	49.5115	23.0386	24.2762	14.1462	29.3333	11.8008	8.73676	18.5338	16.9057	88.8855	22.9965
256	RPN1_HUMAN	Dolichyl-diphosphooligosaccharide--protein glycosyltransferase subunit 1		N	N	3.58729e-05	0.00191998	1.67365	0.743	29	89	RPN1	5.02156	6.32638	2.84728	3.06312	0.952381	5.24642	2.61076	0	4.11343	4.355	2.09457	1.93322	5.35714	5.51971	4.39122	1.93719	7.11207	3.6491	2.65915	3.56853	1.02231	3.29561	0	3.88144	4.52055	1.44357	0	4.3883	3.91552	1.5718	1.95556	2.52874	1.24811	0.975466	1.69057	2.04334	3.13589
218	S10A8_HUMAN	Protein S100-A8		N	N	3.89741e-05	0.00199905	5.19183	2.37624	12	9	S100A8	0	0	1.42364	0	0	0	0	0	0	0	0	0	0	0	0	0	1.77802	0	0	0	0	1.09854	0	0	0	0	0	0	0	0	0	2.52874	0	0	0	0	0
494	NDRG1_HUMAN	Protein NDRG1		N	N	6.18336e-05	0.0028121	2.66344	1.41329	12	9	NDRG1	0	0	0	0	0	0	0	0	0	0	0	0	0	0	0	0	0	0	0	0	0	0	0	2.32886	0	0	0	0	0	0.785901	0.977778	2.52874	0	0	0	0	0
389	POSTN_HUMAN	Periostin		N	N	6.39633e-05	0.0028121	0.653097	-0.61463	29	96	POSTN	60.2587	17.3976	8.54185	40.8416	100.952	44.2199	44.3829	39.0756	48.3328	47.905	34.5605	40.5975	80.3571	21.2903	55.988	51.3355	36.4494	38.9237	68.2514	43.7145	50.0929	75.7989	109.56	55.1164	50.8562	31.0367	31.0886	55.9508	50.9018	37.7233	116.356	29.5019	57.413	21.4602	49.0266	21.4551	96.1672
1068	CAP1_HUMAN	Adenylyl cyclase-associated protein 1		N	N	6.88379e-05	0.00292205	1.54892	0.631263	29	91	CAP1	4.18463	7.90798	3.5591	5.1052	1.90476	5.99591	6.09177	1.2605	5.14179	4.355	3.14186	3.86643	2.67857	0.78853	5.48902	1.93719	4.44504	0	8.86382	4.46066	6.13383	3.29561	0	3.10515	2.26027	9.3832	2.30286	4.3883	6.26483	2.3577	1.95556	4.21456	3.74433	1.95093	5.07172	4.08669	4.18119
1204	ACTN1_HUMAN	Alpha-actinin-1		N	N	7.23407e-05	0.00296838	1.66264	0.733473	29	95	ACTN1	10.88	9.48958	1.42364	4.08416	8.57143	9.74336	10.443	3.78151	7.1985	9.79875	7.33101	11.5993	9.375	1.57706	14.2715	12.5917	8.00108	6.08183	12.4093	8.92133	13.29	13.1824	3.96	13.1969	15.8219	10.8268	8.06001	7.67952	14.0959	4.71541	9.77778	15.1724	1.24811	1.95093	3.38115	9.19505	20.9059
514	MYH9_HUMAN	Myosin-9		N	N	7.97808e-05	0.00316807	1.35344	0.436633	29	96	MYH9	56.0741	45.8663	26.3374	43.9047	69.5238	50.2158	74.8418	22.6891	58.6164	47.905	34.5605	42.5308	70.9821	41.0036	72.4551	48.4297	57.7856	32.8419	60.274	53.528	51.1152	49.4341	30.36	61.3267	47.4657	55.5774	42.6029	39.4947	59.5159	20.4334	46.9333	54.7893	11.233	33.1658	30.4303	45.9752	76.3066
255	RPN2_HUMAN	Dolichyl-diphosphooligosaccharide--protein glycosyltransferase subunit 2		N	N	0.000123772	0.00476137	1.85798	0.893733	29	74	RPN2	5.02156	0.790798	2.13546	2.04208	1.90476	2.99796	2.61076	0	6.17015	1.08875	1.04729	4.83304	0	3.15412	4.39122	0	1.77802	3.6491	5.31829	4.46066	3.06691	1.09854	0	4.65773	0	1.44357	1.15143	3.29122	2.34931	0.785901	0.977778	3.37165	0	1.95093	0	1.02167	1.0453
803	FSCN1_HUMAN	Fascin		N	N	0.000130582	0.00484091	4.89462	2.2912	19	27	FSCN1	1.67385	0	0	1.02104	0	0	0.870253	0	0	0	0	0.966608	0	0	0	0	0.889009	0	0.886382	0.892133	0	0	0	3.10515	0	0.721785	1.15143	0	1.56621	0	1.95556	0.842912	0	0	1.69057	1.02167	1.0453
1074	CALL5_HUMAN	Calmodulin-like protein 5		N	N	0.000140008	0.0049243	1.69481	0.761121	17	19	CALML5	5.85848	0	0	0	0	0.749489	0	3.78151	0	0	0	17.3989	0	0	0	0	0.889009	0	0	0	1.02231	0	13.2	3.88144	0	0	0	2.19415	0.783104	0	0	1.68582	0	0	0	0	0
1188	AHNK_HUMAN	Neuroblast differentiation-associated protein AHNAK		N	N	0.000152271	0.0050661	0.535076	-0.902185	27	92	AHNAK	8.36926	9.48958	27.0492	6.12624	20	13.4908	13.924	6.30252	9.25522	6.5325	0	16.4323	21.4286	4.73118	12.0758	10.6545	7.11207	3.6491	8.86382	13.382	16.3569	20.8722	5.28	7.76288	5.65069	21.6535	4.60572	13.1649	24.2762	44.7964	12.7111	11.8008	7.48865	18.5338	0	3.06502	19.8606
872	IF2G_HUMAN	Eukaryotic translation initiation factor 2 subunit 3		N	N	0.00020467	0.00599877	3.42841	1.77754	13	12	EIF2S3	0	0.790798	0	0	0	1.49898	0	0	0	0	0	0	0	0	0	0.968594	0	0	0	0	0	0	0	0	0	0	0	0	0	0.785901	0	0	0	0	0	0	0
495	NUCL_HUMAN	Nucleolin		N	N	0.000253543	0.0072584	1.60123	0.679178	29	90	NCL	4.18463	8.69878	6.40639	6.12624	2.85714	5.99591	10.443	3.78151	5.14179	4.355	1.04729	9.66608	0	1.57706	6.58683	4.84297	7.11207	1.21637	0.886382	3.56853	5.11152	5.49268	1.32	10.0917	2.26027	6.49606	5.75715	1.09707	3.13242	7.07311	0	10.9579	2.49622	11.7056	3.38115	6.13003	2.09059
920	OST48_HUMAN	Dolichyl-diphosphooligosaccharide--protein glycosyltransferase 48 kDa subunit		N	N	0.000307947	0.0085328	1.64361	0.716871	26	78	DDOST	3.3477	4.74479	1.42364	1.02104	0.952381	0.749489	1.74051	0	2.05672	4.355	3.14186	6.76626	4.01786	1.57706	1.0978	0.968594	1.77802	6.08183	3.54553	0.892133	1.02231	2.19707	0	2.32886	4.52055	0.721785	2.30286	1.09707	3.13242	2.3577	0.977778	0	0	5.85279	0	2.04334	1.0453
650	KV206_HUMAN	Ig kappa chain V-II region RPMI 6410		N	N	0.000311922	0.0085328	18.7172	4.22629	6	2	IgK	0	1.5816	0	0	0	0	0	0	0	0	0	0	0	0	0	0	0	0	0	0	0	0	0	0	0	0	0	0	0	0	0	0	0	0	0	0	0
882	EF1D_HUMAN	Elongation factor 1-delta		N	N	0.000333518	0.00892523	2.05946	1.04227	25	59	EEF1D	1.67385	7.11718	2.84728	3.06312	0	4.49693	2.61076	0	1.02836	0	1.04729	5.79965	1.33929	2.36559	3.29341	0	2.66703	2.43273	0.886382	0.892133	2.04461	0	0	0	4.52055	1.44357	0	0	3.91552	1.5718	0	3.37165	0	1.95093	0	1.02167	0
211	SCFD1_HUMAN	Sec1 family domain-containing protein 1		N	N	0.000356877	0.00934715	4.62973	2.21093	9	6	SCFD1	0	0	0	0	1.90476	0	0	0	0	0	0	0	0	0	0	0	0	0	0	0.892133	0	0	0	0	0	0	0	0	0	0	0	0	0	0	0	0	0
909	DERL1_HUMAN	Derlin-1		N	N	0.000365479	0.00937302	12.0522	3.59122	6	2	DERL1	0	0	0	0	0	0	0	0	0	0	0	0	0	0	0	0	0	0	0	0	0	0	0	0	0	0	0	0	0	0	0	0	0	0	0	0	0
1072	CALU_HUMAN	Calumenin		N	N	0.000398287	0.00980583	3.96771	1.98831	13	13	CALU	0	1.5816	0	0	0.952381	1.49898	0.870253	0	0	0	0	0	0	0	0	0	0	0	0	0	0	0	0	2.32886	0	0	0	0	0	0	0	0	0	0	0	0	0
79	TPD54_HUMAN	Tumor protein D54		N	N	0.000454223	0.0109637	2.60702	1.3824	15	16	TPD52L2	0	0.790798	0	1.02104	0	0.749489	0	0	0	0	0	0	0	0	0	0	0	0	0	0	1.02231	0	1.32	1.55258	0	0	0	0	0.783104	0	0	2.52874	0	0.975466	0	0	0
959	CRYAB_HUMAN	Alpha-crystallin B chain		N	N	0.000517928	0.0120296	4.52162	2.17684	11	10	CRYAB	0	0	0	0	0	0	0	0	0	0	0	0	0	0	0	0	0	0	0	0	0	0	0	0	1.13014	0.721785	0	0	0	0	0	0	0	0	0	3.06502	2.09059
10	YBOX1_HUMAN	Nuclease-sensitive element-binding protein 1		N	N	0.000556482	0.0126857	1.78027	0.832099	27	61	YBX1	0	4.74479	1.42364	0	0.952381	1.49898	1.74051	0	3.08507	1.08875	3.14186	1.93322	1.33929	3.15412	2.19561	0.968594	1.77802	0	0.886382	0.892133	2.04461	0	1.32	3.10515	1.13014	4.33071	0	0	2.34931	1.5718	0	4.21456	0	0	0	1.02167	0
220	S10A6_HUMAN	Protein S100-A6		N	N	0.000570064	0.0127325	1.84378	0.88267	28	73	S100A6	4.18463	3.16319	0	12.2525	1.90476	2.24847	6.09177	0	2.05672	4.355	1.04729	1.93322	2.67857	0	7.68463	5.81156	7.11207	2.43273	11.523	6.24493	6.13383	3.29561	1.32	8.53917	0	5.05249	8.06001	3.29122	7.83104	7.07311	14.6667	5.90038	2.49622	0	3.38115	1.02167	5.22648
845	ERP29_HUMAN	Endoplasmic reticulum resident protein 29		N	N	0.00057922	0.0127325	3.25998	1.70486	13	14	ERP29	0	1.5816	0	2.04208	0	0	0	0	0	0	0	0	0	0	1.0978	0	0.889009	0	0	0.892133	0	0	0	0	1.13014	0	0	0	0	0	0	0	0	0	0	0	0
1203	ACTN4_HUMAN	Alpha-actinin-4		N	N	0.000642977	0.0134838	1.4526	0.538637	29	96	ACTN4	22.597	21.3515	13.5246	17.3577	12.381	42.7209	19.1456	13.8655	13.3687	15.2425	9.42558	17.3989	21.4286	13.405	27.4451	17.4347	20.4472	4.86546	20.3868	27.6561	25.5576	17.5766	15.84	47.3536	30.5137	20.9318	21.8772	18.6503	21.9269	18.0757	12.7111	29.5019	7.48865	12.6811	5.07172	20.4334	20.9059
190	PEDF_HUMAN	Pigment epithelium-derived factor		N	N	0.000646257	0.0134838	0.377425	-1.40574	12	68	SERPINF1	1.67385	0	0	0	1.90476	5.24642	1.74051	2.52101	2.05672	2.1775	1.04729	0	1.33929	0.78853	0	1.93719	0	2.43273	6.20467	1.78427	0	2.19707	1.32	1.55258	2.26027	1.44357	1.15143	3.29122	4.69862	0	5.86667	0.842912	1.24811	0	1.69057	0	3.13589
710	1C18_HUMAN	HLA class I histocompatibility antigen, Cw-18 alpha chain		N	N	0.000687859	0.0141126	2.98795	1.57916	15	23	HLAC	0.836926	0	0	0	0	0	0	0	0	1.08875	0	0.966608	0	0.78853	0	0	0.889009	0	0	0	0	0	0	2.32886	0	0.721785	0	0	0.783104	0	0	0	0	0.975466	0	0	0
899	DJB11_HUMAN	DnaJ homolog subfamily B member 11		N	N	0.000813351	0.0164137	3.67861	1.87916	12	12	DNAJB11	0.836926	0.790798	0	1.02104	0	0	0	0	0	0	0	0	0	0.78853	0	0	0	0	0	0	0	0	0	0	0	0	0	0	0	0	0	0.842912	0	0	0	0	1.0453
881	EF1G_HUMAN	Elongation factor 1-gamma		N	N	0.000842744	0.0167325	1.83264	0.873927	26	66	EEF1G	1.67385	3.95399	1.42364	1.02104	0	2.99796	2.61076	1.2605	2.05672	0	1.04729	3.86643	0	3.15412	2.19561	2.90578	0.889009	2.43273	3.54553	4.46066	1.02231	1.09854	0	5.43402	2.26027	2.88714	0	1.09707	2.34931	3.92951	0.977778	2.52874	3.74433	0.975466	0	0	1.0453
1082	CF211_HUMAN	UPF0364 protein C6orf211		N	N	0.000895888	0.0168363	0	#NAME?	0	29	C6orf211	1.67385	0.790798	6.40639	0	0	0	20.8861	0	0	0	2.09457	0	0	0	1.0978	0	0	0	0.886382	0	0	0	3.96	0	1.13014	0.721785	0	0	0	13.3603	0	0	1.24811	0	0	3.06502	0
526	MOES_HUMAN	Moesin		N	N	0.000902662	0.0168363	1.36931	0.453446	29	95	MSN	10.88	8.69878	2.13546	9.18936	5.71429	5.24642	6.96202	6.30252	2.05672	8.71	4.18915	6.76626	10.7143	3.15412	3.29341	3.87438	11.5571	3.6491	3.54553	6.24493	4.08922	6.59121	6.6	13.1969	9.0411	5.05249	5.75715	4.3883	7.04794	4.71541	6.84444	6.74329	7.48865	11.7056	3.38115	6.13003	8.36237
669	HSPB1_HUMAN	Heat shock protein beta-1		N	N	0.000902679	0.0168363	0.684743	-0.546366	29	95	HSPB1	12.5539	11.0712	23.4901	12.2525	3.80952	22.4847	18.2753	21.4286	23.6522	14.1537	27.2294	9.66608	13.3929	10.2509	23.0539	10.6545	8.89009	20.6782	16.8413	15.1663	10.223	9.88682	33	10.0917	9.0411	11.5486	16.12	10.9707	23.4931	25.1488	26.4	12.6437	22.466	12.6811	6.76229	41.8885	10.453
1047	CD44_HUMAN	CD44 antigen		N	N	0.000930787	0.0170753	2.2368	1.16144	19	28	CD44	0.836926	0	0	1.02104	0	0	0	0	0	0	0	0	0	0.78853	0	0.968594	0.889009	0	1.77276	0.892133	0	1.09854	0	2.32886	0	0.721785	1.15143	0	0	0	0	0	0	3.90186	0	0	0
643	LV302_HUMAN	Ig lambda chain V-III region LOI		N	N	0.000999985	0.0178403	3.02893	1.59881	16	23	Igl	0	3.16319	0	4.08416	0	0.749489	0	0	0	1.08875	0	0	0	0	0	0	0.889009	0	0	0	0	1.09854	0	0.776288	0	0	1.15143	0	0	0	0	0	1.24811	0	0	0	0
880	EF2_HUMAN	Elongation factor 2		N	N	0.00125688	0.0211729	1.28563	0.362476	29	96	EEF2	8.36926	15.816	9.25367	3.06312	11.4286	11.9918	15.6646	1.2605	12.3403	5.44375	12.5674	14.4991	6.69643	7.09677	14.2715	3.87438	11.5571	4.86546	9.7502	9.81346	9.20074	5.49268	3.96	10.868	10.1712	14.4357	2.30286	9.87367	7.83104	5.50131	5.86667	16.8582	8.73676	12.6811	3.38115	9.19505	4.18119
600	K1C19_HUMAN	Keratin, type I cytoskeletal 19		N	N	0.00130925	0.0211729	0.680125	-0.556129	29	96	KRT19	35.9878	41.9123	37.0147	16.3366	5.71429	63.7066	50.4747	99.5798	92.5522	71.8575	77.4992	36.7311	60.2679	70.1792	74.6507	75.5503	41.7834	42.5728	39.8872	41.0381	87.9182	72.5033	104.28	32.6041	66.6781	51.2467	73.6916	47.1742	60.299	22.7911	57.6889	45.5172	27.4584	46.8223	59.1701	100.124	37.6307
1118	ASPN_HUMAN	Asporin		N	N	0.00132418	0.0211729	0.399401	-1.32409	18	83	ASPN	9.20619	0.790798	0	2.04208	13.3333	0	1.74051	3.78151	7.1985	0	4.18915	0	1.33929	0.78853	3.29341	6.78016	0	6.08183	1.77276	7.13706	0	5.49268	15.84	1.55258	1.13014	2.88714	9.21144	14.262	4.69862	0.785901	10.7556	0	29.9546	3.90186	5.07172	3.06502	9.40766
1161	AN32E_HUMAN	Acidic leucine-rich nuclear phosphoprotein 32 family member E		N	N	0.00132438	0.0211729	7.92362	2.98616	6	3	ANP32E	0	0	0	0	0	0	0	0	0	1.08875	0	0	1.33929	0	0	0	0.889009	0	0	0	0	0	0	0	0	0	0	0	0	0	0	0	0	0	0	0	0
971	COTL1_HUMAN	Coactosin-like protein		N	N	0.0013612	0.0214233	2.22914	1.15649	19	34	COTL1	5.02156	0.790798	0	3.06312	0	0.749489	0	0	0	0	0	0.966608	0	0	0	0	0	0	0	0.892133	0	0	0	0.776288	0	1.44357	0	1.09707	0	0	0	0	2.49622	1.95093	0	1.02167	1.0453
74	TPM4_HUMAN	Tropomyosin alpha-4 chain		N	N	0.00141993	0.021503	1.28672	0.363693	29	93	TPM4	4.18463	4.74479	4.27092	2.04208	2.85714	7.49489	3.48101	2.52101	5.14179	6.5325	6.28372	2.89982	9.375	3.94265	6.58683	7.74875	4.44504	3.6491	4.43191	4.46066	8.17844	4.39414	3.96	6.2103	3.39041	3.60892	8.06001	0	13.3128	1.5718	2.93333	4.21456	1.24811	2.9264	3.38115	4.08669	13.5889
534	MFGM_HUMAN	Lactadherin		N	N	0.00144984	0.021503	8.94697	3.1614	6	3	MFGE8	0	0	0	0	0	0	0	0	0	0	0	0	0	0	0	0	0	0	0	0	0	0	0	3.10515	0	0	0	0	0	0	0	0	0	0	0	0	0
114	TAP1_HUMAN	Antigen peptide transporter 1		N	N	0.00155603	0.022535	9.76227	3.28722	7	5	TAP1	0	0.790798	0	0	0	0	0	0	0	0	0	0	0	0	0	0	0	0	0	0	0	0	0	0.776288	0	0	0	0	0	0	0	0	0	0	0	0	0
782	GDIB_HUMAN	Rab GDP dissociation inhibitor beta		N	N	0.00171832	0.0243132	1.42499	0.510951	28	93	GDI2	5.02156	7.90798	5.69456	8.16832	3.80952	11.2423	5.22152	3.78151	10.2836	4.355	7.33101	10.6327	5.35714	3.94265	6.58683	3.87438	8.89009	10.9473	2.65915	6.24493	5.11152	5.49268	3.96	7.76288	12.4315	5.05249	8.06001	5.48537	7.04794	7.85901	3.91111	10.1149	4.99244	3.90186	1.69057	9.19505	6.27178
1201	ARP2_HUMAN	Actin-related protein 2		N	N	0.00192075	0.0265668	1.71284	0.776388	28	64	ACTR2	3.3477	7.90798	0	7.14728	0	5.24642	0	0	1.02836	4.355	2.09457	2.89982	2.67857	3.15412	0	0	3.55604	0	1.77276	6.24493	4.08922	0	0	6.98659	2.26027	5.05249	1.15143	3.29122	3.13242	3.92951	0	5.90038	2.49622	6.82826	3.38115	2.04334	1.0453
672	GRP78_HUMAN	78 kDa glucose-regulated protein		N	N	0.00199404	0.027274	1.23904	0.309224	29	96	HSPA5	15.9016	17.3976	19.931	21.4418	13.3333	19.4867	14.7943	15.126	20.5672	8.71	12.5674	19.3322	22.7679	22.0789	19.7605	7.74875	15.1131	29.1928	9.7502	13.382	17.3792	6.59121	10.56	11.6443	13.5616	18.0446	8.06001	12.0678	21.1438	13.3603	7.82222	19.387	3.74433	15.6074	10.1434	16.3467	20.9059
928	PGS2_HUMAN	Decorin		N	N	0.0022154	0.0293516	0.54608	-0.872817	24	91	DCN	20.0862	0	0.711821	17.3577	12.381	5.99591	5.22152	11.3445	5.14179	7.62125	11.5202	0.966608	5.35714	0.78853	12.0758	9.68594	0	8.51456	7.09105	11.5977	3.06691	9.88682	19.8	4.65773	13.5616	5.05249	17.2715	15.359	10.1804	7.07311	18.5778	5.90038	27.4584	1.95093	16.9057	4.08669	17.77
1045	CDC37_HUMAN	Hsp90 co-chaperone Cdc37		N	N	0.00227047	0.0293516	2.49548	1.31932	10	9	CDC37	0	0	0.711821	0	0	0	0	0	0	0	1.04729	0	0	0	0	0	1.77802	0	0	0	0	0	0	1.55258	0	0	0	0	0	0	0	0	0	0	0	1.02167	0
395	PLST_HUMAN	Plastin-3		N	N	0.00227064	0.0293516	2.4503	1.29296	20	43	PLS3	2.51078	0	0	0	0	0.749489	0.870253	0	1.02836	0	0	0	0	0	2.19561	1.93719	0	0	1.77276	0.892133	4.08922	3.29561	0	2.32886	0	1.44357	0	1.09707	3.13242	0	3.91111	0.842912	0	0	0	1.02167	5.22648
454	PABP1_HUMAN	Polyadenylate-binding protein 1		N	N	0.00238326	0.0302453	2.0231	1.01657	21	55	PABPC1	0	1.5816	2.84728	2.04208	0	0	0.870253	1.2605	2.05672	0	1.04729	3.86643	0	1.57706	3.29341	0	1.77802	1.21637	1.77276	2.6764	0	1.09854	1.32	4.65773	1.13014	2.16535	0	2.19415	0.783104	0	0	2.52874	1.24811	0.975466	1.69057	0	3.13589
125	STRAP_HUMAN	Serine-threonine kinase receptor-associated protein		N	N	0.00247233	0.0310555	6.65564	2.73458	7	5	STRAP	0	0	0.711821	1.02104	0	0	0	0	0	0	0	0	0	0	0	0	0	0	0	0	0	0	0	0	0	0	0	0	0	0	0	0	0	0	0	0	0
219	S10A7_HUMAN	Protein S100-A7		N	N	0.00275749	0.0339447	2.70852	1.43751	9	9	S100A7	0	0	0.711821	0	0	0	0	0	0	0	0	0	0	0	0	0	0	0	0	0	0	0	0	0	1.13014	0	0	0	0	0	0	0	1.24811	0	0	0	0
228	RRBP1_HUMAN	Ribosome-binding protein 1		N	N	0.00292102	0.0356018	3.07267	1.61949	18	31	RRBP1	0.836926	1.5816	0	0	0.952381	3.74744	0	0	1.02836	0	0	0	0	0	1.0978	0	0	0	1.77276	0	0	1.09854	0	1.55258	0	0.721785	0	0	3.13242	0	0	0	0	0	0	0	0
557	LUM_HUMAN	Lumican		N	N	0.00299454	0.0357897	0.699105	-0.516419	29	94	LUM	20.9232	3.95399	0	14.2946	49.5238	14.9898	13.0538	18.9076	16.4537	21.775	19.8984	12.5659	24.1071	7.09677	19.7605	22.2777	11.5571	23.1109	19.5004	22.3033	19.4238	19.7736	47.52	12.4206	23.7329	16.6011	35.6943	32.9122	22.71	12.5744	26.4	10.1149	36.1952	10.7301	38.8832	15.3251	25.0871
677	HS90B_HUMAN	Heat shock protein HSP 90-beta		N	N	0.00299459	0.0357897	1.27877	0.354756	29	95	HSP90AB1	13.3908	36.3767	33.4556	27.5681	7.61905	17.2382	28.7184	10.084	17.4821	13.065	25.1349	35.7645	12.0536	24.4444	25.2495	17.4347	20.4472	17.0291	23.0459	16.9505	16.3569	9.88682	21.12	14.7495	16.9521	23.8189	10.3629	13.1649	25.0593	25.1488	12.7111	26.9732	8.73676	15.6074	6.76229	22.4768	26.1324
108	TFR1_HUMAN	Transferrin receptor protein 1		N	N	0.00309593	0.0364676	5.41788	2.43773	7	5	TFRC	0	0	0	0	0	0	0	0	0	0	0	0	0	0	0	0	0	0	0	0	0	0	0	0	0	0	0	0	0	0	0	0	0	0	0	0	0
53	TBB2C_HUMAN	Tubulin beta-2C chain		N	N	0.00311056	0.0364676	0.796451	-0.328343	29	96	TUBB2C	10.0431	10.2804	12.8128	12.2525	9.52381	5.24642	14.7943	15.126	13.3687	14.1537	12.5674	7.73287	18.75	18.9247	5.48902	9.68594	12.4461	13.38	13.2957	12.4899	14.3123	12.0839	6.6	9.31546	9.0411	10.8268	8.06001	5.48537	14.0959	9.43082	5.86667	6.74329	17.4735	10.7301	8.45287	7.1517	12.5436
999	CO3A1_HUMAN	Collagen alpha-1(III) chain		N	N	0.0036848	0.0419999	0.800557	-0.320924	29	96	COL3A1	15.0647	15.816	11.3891	23.4839	23.8095	12.7413	17.4051	28.9916	18.5104	20.6862	15.7093	17.3989	21.4286	11.0394	24.1517	17.4347	11.5571	25.5437	15.9549	12.4899	25.5576	29.6605	35.64	19.4072	39.5548	12.2703	49.5115	24.1356	11.7466	22.0052	15.6444	10.9579	27.4584	17.5584	37.1926	19.4118	18.8153
808	FLNB_HUMAN	Filamin-B		N	N	0.00404386	0.0455613	0.573023	-0.803334	29	96	FLNB	11.717	9.48958	52.6747	4.08416	5.71429	19.4867	40.9019	16.3866	17.4821	20.6862	27.2294	3.86643	13.3929	48.8889	9.88024	17.4347	18.6692	9.73093	21.2732	24.9797	4.08922	7.68975	7.92	23.2886	10.1712	20.9318	3.45429	6.58245	10.1804	32.222	13.6889	7.58621	12.4811	74.1354	1.69057	6.13003	3.13589
361	PRP8_HUMAN	Pre-mRNA-processing-splicing factor 8		N	N	0.00410829	0.0455613	2.06355	1.04513	18	30	PRPF8	0.836926	0	2.84728	0	0	0.749489	1.74051	0	0	0	1.04729	0.966608	0	0	0	0	3.55604	0	0	0.892133	0	0	0	0.776288	0	1.44357	0	2.19415	0	1.5718	0	0.842912	0	0.975466	0	1.02167	1.0453
520	MX1_HUMAN	Interferon-induced GTP-binding protein Mx1		N	N	0.00410829	0.0455613	3.72814	1.89846	17	31	MX1	0	0	0	4.08416	0	5.24642	0	1.2605	0	0	2.09457	0	0	0	0	0	0	0	0	0	1.02231	0	0	6.2103	1.13014	2.16535	0	0	0	0	0	0	0	0	0	1.02167	0
561	LSP1_HUMAN	Lymphocyte-specific protein 1		N	N	0.00451871	0.0495458	3.0502	1.6089	8	7	LSP1	0	0	0	1.02104	0	0	0	0	0	0	0	0	0	0	0	0	0	0	0.886382	0	1.02231	0	0	3.88144	0	0	0	0	0	0	0	0	0	0	0	0	0
713	1A69_HUMAN	HLA class I histocompatibility antigen, A-69 alpha chain		N	N	0.00454807	0.0495458	1.47096	0.556753	28	87	HLAA	4.18463	4.74479	0.711821	3.06312	1.90476	2.99796	0.870253	2.52101	1.02836	2.1775	3.14186	2.89982	4.01786	0.78853	2.19561	0	0.889009	4.86546	3.54553	4.46066	6.13383	2.19707	1.32	5.43402	1.13014	3.60892	3.45429	2.19415	1.56621	1.5718	1.95556	0.842912	3.74433	3.90186	0	3.06502	4.18119
294	RCN1_HUMAN	Reticulocalbin-1		N	N	0.00459586	0.0496272	3.4201	1.77404	11	14	RCN1	0	0	0	1.02104	0	0	0	0	0	0	0	0	0	0.78853	0	0	0	0	0	0	0	0	0	0	1.13014	0	0	0	0.783104	0	0	1.68582	0	0	0	0	0
603	K1C16_HUMAN	Keratin, type I cytoskeletal 16		N	N	0.00469148	0.0499803	3.49058	1.80347	13	18	KRT16	0	0	2.84728	0	0	0	0	0	0	0	1.04729	0	0	0.78853	0	0	3.55604	4.86546	0.886382	0.892133	0	0	2.64	0	0	0.721785	0	1.09707	0	0	0	0	0	0	0	1.02167	0
609	IMB1_HUMAN	Importin subunit beta-1		N	N	0.00470976	0.0499803	1.46252	0.548458	28	85	KPNB1	4.18463	5.53559	4.27092	3.06312	0	3.74744	4.35127	0	5.14179	2.1775	6.28372	1.93322	0	3.94265	3.29341	0.968594	7.11207	1.21637	5.31829	3.56853	4.08922	3.29561	2.64	1.55258	5.65069	2.16535	2.30286	2.19415	3.13242	7.85901	1.95556	3.37165	0	1.95093	0	1.02167	3.13589
192	SPB6_HUMAN	Serpin B6		N	N	0.0047544	0.0500227	0.448427	-1.15705	12	63	SERPINB6	1.67385	0.790798	1.42364	0	1.90476	0	0.870253	0	2.05672	0	0	0.966608	0	0	0	0.968594	0.889009	2.43273	1.77276	1.78427	1.02231	1.09854	0	0	2.26027	1.44357	2.30286	2.19415	0	1.5718	0	0	0	0.975466	0	0	1.0453
26	CSPG2_HUMAN	Versican core protein		N	N	0.00494468	0.0515714	0.65464	-0.611227	27	91	VCAN	4.18463	0	0	4.08416	9.52381	8.99387	6.96202	11.3445	7.1985	8.71	2.09457	0.966608	17.4107	0	3.29341	5.81156	3.55604	8.51456	4.43191	5.3528	10.223	6.59121	7.92	3.88144	4.52055	4.33071	5.75715	8.7766	10.1804	8.64492	5.86667	0	4.99244	4.87733	11.834	1.02167	9.40766
820	URP2_HUMAN	Fermitin family homolog 3		N	N	0.00506844	0.0515714	2.99586	1.58297	13	19	FERMT3	0	0.790798	0	1.02104	0	0	0	0	0	0	0	0	0	0	0	0	0	0	0.886382	0	0	0	0	0	0	0.721785	0	0	1.56621	0	0	0.842912	0	0.975466	0	0	0
19	VPS35_HUMAN	Vacuolar protein sorting-associated protein 35		N	N	0.00508051	0.0515714	1.75947	0.815139	22	52	VPS35	1.67385	0.790798	3.5591	1.02104	0	0.749489	0	0	0	0	1.04729	0	0	0	0	2.90578	1.77802	0	2.65915	1.78427	3.06691	1.09854	0	2.32886	0	0.721785	0	2.19415	3.91552	3.14361	0	0.842912	0	0.975466	0	2.04334	0
675	HSP71_HUMAN	Heat shock 70 kDa protein 1A/1B		N	N	0.00541694	0.0542134	0.807111	-0.30916	29	96	HSPA1A	14.2277	28.4687	30.6083	19.3998	20	16.4888	66.1392	12.605	31.8791	27.2187	24.0876	27.065	24.1071	34.6953	38.4232	26.152	22.2252	21.8946	11.523	28.5483	19.4238	18.6751	22.44	13.9732	20.3425	31.7585	26.4829	8.7766	14.0959	28.2924	16.6222	33.7165	27.4584	22.4357	10.1434	17.3684	24.0418
159	SND1_HUMAN	Staphylococcal nuclease domain-containing protein 1		N	N	0.00567473	0.0563354	2.09859	1.06942	23	61	SND1	2.51078	3.16319	0.711821	1.02104	0.952381	1.49898	1.74051	0	2.05672	3.26625	0	2.89982	0	2.36559	0	0	0.889009	0	0.886382	1.78427	0	0	0	1.55258	0	0.721785	0	2.19415	0	3.14361	0.977778	4.21456	0	0	1.69057	1.02167	2.09059
562	LRC59_HUMAN	Leucine-rich repeat-containing protein 59		N	N	0.00599483	0.0590371	3.04956	1.6086	9	10	LRRC59	0	0	4.98274	0	0	0	1.74051	0	0	0	0	0	0	0	0	0	0	0	0	0	0	0	0	0	2.26027	0	0	1.09707	0	0	0	0	0	0	0	0	0
452	PERP1_HUMAN	Plasma cell-induced resident endoplasmic reticulum protein		N	N	0.00626451	0.0612033	2.70753	1.43698	11	14	PACAP	0	1.5816	0	2.04208	0	0	0	0	0	0	0	3.86643	0	0	0	0	0	0	2.65915	0	0	0	0	0.776288	0	0	0	0	0	0	0	0	0	3.90186	0	1.02167	0
265	RL4_HUMAN	60S ribosomal protein L4		N	N	0.00656936	0.0636762	1.55281	0.634878	26	81	RPL4	5.02156	1.5816	2.13546	3.06312	3.80952	0.749489	4.35127	2.52101	4.11343	4.355	4.18915	9.66608	2.67857	1.57706	3.29341	1.93719	2.66703	1.21637	0.886382	3.56853	1.02231	0	2.64	3.88144	5.65069	1.44357	0	2.19415	1.56621	6.28721	0.977778	5.05747	2.49622	4.87733	1.69057	4.08669	1.0453
1200	ARP3_HUMAN	Actin-related protein 3		N	N	0.00687234	0.0655803	1.62	0.695991	26	75	ACTR3	2.51078	3.95399	0	3.06312	0.952381	1.49898	2.61076	1.2605	3.08507	3.26625	1.04729	5.79965	1.33929	0.78853	3.29341	0.968594	0.889009	1.21637	0	1.78427	1.02231	1.09854	1.32	5.43402	3.39041	1.44357	0	2.19415	2.34931	1.5718	0	1.68582	2.49622	1.95093	1.69057	0	2.09059
712	1B18_HUMAN	HLA class I histocompatibility antigen, B-18 alpha chain		N	N	0.00713833	0.0675945	1.98806	0.99136	20	41	HLAB	0.836926	2.37239	0	3.06312	0	1.49898	0	0	0	0	0	2.89982	0	0	2.19561	0.968594	1.77802	0	1.77276	1.78427	0	1.09854	0	0	0	0.721785	0	1.09707	0.783104	0	0	0.842912	1.24811	0.975466	0	2.04334	0
49	TWF2_HUMAN	Twinfilin-2		N	N	0.00846401	0.0773062	2.86786	1.51998	7	6	TWF2	0	0	0	0	0	0	0	0	0	0	3.14186	0	1.33929	2.36559	0	0	0	0	0	0	0	0	0	0	0	0	0	0	0	0	0	0.842912	0	0	0	0	1.0453
130	STAT1_HUMAN	Signal transducer and activator of transcription 1-alpha/beta		N	N	0.00865884	0.0773062	2.18719	1.12908	23	64	STAT1	2.51078	14.2344	0.711821	6.12624	0	4.49693	1.74051	0	1.02836	4.355	4.18915	8.69947	0	0.78853	1.0978	0.968594	2.66703	0	5.31829	3.56853	0	0	0	8.53917	0	10.8268	0	0	2.34931	2.3577	1.95556	2.52874	1.24811	7.80372	0	4.08669	0
1050	TCPH_HUMAN	T-complex protein 1 subunit eta		N	N	0.00873914	0.0773062	1.56976	0.650544	22	57	CCT7	0.836926	3.95399	3.5591	0	0	0	0	1.2605	0	0	0	0.966608	0	0.78853	1.0978	0.968594	0.889009	0	0	0.892133	0	1.09854	0	1.55258	2.26027	1.44357	0	2.19415	0	0.785901	0.977778	0.842912	0	2.9264	0	0	2.09059
30	VAPA_HUMAN	Vesicle-associated membrane protein-associated protein A		N	N	0.008774	0.0773062	1.93515	0.952448	18	35	VAPA	0	2.37239	2.13546	0	0	0.749489	1.74051	0	3.08507	1.08875	0	1.93322	1.33929	0.78853	0	0	0	1.21637	0	0	0	0	0	0	0	2.16535	0	0	0.783104	0	0	0.842912	0	0	0	0	0
889	DYHC1_HUMAN	Cytoplasmic dynein 1 heavy chain 1		N	N	0.00877678	0.0773062	1.41833	0.50419	28	89	DYNC1H1	7.53234	10.2804	6.40639	4.08416	2.85714	6.7454	7.83228	0	11.3119	4.355	1.04729	5.79965	4.01786	5.51971	7.68463	4.84297	3.55604	7.29819	4.43191	6.24493	8.17844	6.59121	1.32	13.9732	5.65069	4.33071	2.30286	3.29122	2.34931	12.5744	1.95556	5.05747	4.99244	10.7301	5.07172	4.08669	3.13589
175	SH3L1_HUMAN	SH3 domain-binding glutamic acid-rich-like protein		N	N	0.00879193	0.0773062	0.359311	-1.4767	10	57	SH3BGRL	0.836926	0.790798	0.711821	4.08416	10.4762	4.49693	0	0	14.397	0	4.18915	0.966608	0	3.15412	1.0978	2.90578	1.77802	0	2.65915	0	1.02231	0	7.92	0	0	1.44357	1.15143	1.09707	0	3.92951	0.977778	0	0	0.975466	0	0	1.0453
116	TAGL2_HUMAN	Transgelin-2		N	N	0.00916963	0.0800554	1.24091	0.311404	29	96	TAGLN2	10.88	11.862	17.7955	12.2525	24.7619	11.2423	9.57278	15.126	10.2836	3.26625	19.8984	9.66608	13.3929	17.3477	8.78243	15.4975	8.89009	6.08183	7.97744	8.0292	18.4015	6.59121	13.2	8.53917	18.0822	14.4357	11.5143	9.87367	18.7945	6.28721	12.7111	19.387	11.233	7.80372	10.1434	13.2817	10.453
535	MFAP4_HUMAN	Microfibril-associated glycoprotein 4		N	N	0.00936605	0.0806266	0.228427	-2.13019	7	47	MFAP4	0.836926	0	0	0	0.952381	0	0	1.2605	0	9.79875	0	0	0	0	7.68463	0	0.889009	3.6491	0.886382	1.78427	0	16.478	14.52	0	3.39041	0	8.06001	14.262	0	1.5718	2.93333	0	12.4811	0	5.07172	0	2.09059
296	RCC1_HUMAN	Regulator of chromosome condensation		N	N	0.00989353	0.0845759	2.87507	1.5236	9	10	RCC1	0	0	0	0	0	0.749489	0	0	0	0	0	0	0	0	0	0	0	1.21637	0	0	0	0	0	0.776288	0	0	0	0	0	0	0	0.842912	0	0	0	0	0
1103	ZA2G_HUMAN	Zinc-alpha-2-glycoprotein		N	N	0.0102808	0.0872807	0.25554	-1.96838	6	44	AZGP1	0.836926	0	0	1.02104	0	2.99796	0	0	0	0	0	0	5.35714	7.8853	0	5.81156	0	1.21637	0	0	0	6.59121	0	0.776288	0	0	1.15143	1.09707	1.56621	0.785901	0	0	3.74433	4.87733	0	0	1.0453
75	TPM3L_HUMAN	Putative tropomyosin alpha-3 chain-like protein		N	N	0.0104031	0.0877137	1.65806	0.729499	22	51	TPM3L	2.51078	0	2.84728	0	1.90476	0.749489	0.870253	0	1.02836	2.1775	0	0	2.67857	1.57706	1.0978	0	1.77802	0	0.886382	0	2.04461	0	0	1.55258	0	2.16535	0	0	0	2.3577	0.977778	1.68582	0	2.9264	0	0	0
118	HNRPQ_HUMAN	Heterogeneous nuclear ribonucleoprotein Q		N	N	0.0106523	0.088825	2.16231	1.11258	19	45	SYNCRIP	0.836926	1.5816	0.711821	1.02104	0	1.49898	1.74051	1.2605	1.02836	0	1.04729	1.93322	0	0	1.0978	0.968594	2.66703	0	0	0.892133	1.02231	0	0	1.55258	0	0	1.15143	0	1.56621	0.785901	0	2.52874	0	0.975466	0	1.02167	1.0453
744	H2AJ_HUMAN	Histone H2A.J		N	N	0.0106792	0.088825	0.85604	-0.22425	29	96	H2AFJ	27.6186	37.1675	20.6428	35.7364	16.1905	21.7352	20.8861	27.7311	28.794	23.9525	18.8512	32.8647	26.7857	15.7706	25.2495	24.2149	29.3373	27.9764	23.0459	32.1168	29.6468	25.2663	31.68	21.7361	22.6027	23.8189	29.9372	23.0386	20.3607	32.222	19.5556	16.8582	44.9319	39.0186	43.9549	31.6718	24.0418
1007	CO1A1_HUMAN	Collagen alpha-1(I) chain		N	N	0.0108599	0.0894507	0.749885	-0.415259	29	96	COL1A1	67.791	30.0503	44.1329	53.0941	101.905	47.2178	55.6962	104.622	77.1268	105.609	62.8372	68.6292	77.6786	26.81	71.3573	71.676	52.4515	98.5256	65.5923	56.2044	66.4498	68.1092	139.92	44.2484	91.5411	37.5328	157.746	112.999	46.9862	41.6528	82.1333	59.0038	111.082	47.7978	160.605	74.582	99.3031
606	K1C14_HUMAN	Keratin, type I cytoskeletal 14		N	N	0.0108998	0.0894507	2.55077	1.35093	12	19	KRT14	2.51078	0	9.96549	1.02104	0	1.49898	0	0	0	0	0	0	0	0	0	0	3.55604	2.43273	0	0	1.02231	2.19707	0	0	0	0	0	0	0	0	0.977778	0	0	0	0	0	0
1106	ATPO_HUMAN	ATP synthase subunit O, mitochondrial		N	N	0.0110823	0.0903467	0.332822	-1.58718	5	41	ATP5O	1.67385	0	0	2.04208	0	0	1.74051	1.2605	0	0	0	0.966608	0	1.57706	2.19561	0.968594	0	0	1.77276	0	0	0	0	0	1.13014	1.44357	1.15143	4.3883	0.783104	0	0.977778	0	4.99244	0	0	1.02167	0
55	TBB5_HUMAN	Tubulin beta chain		N	N	0.0114183	0.0913524	0.903089	-0.147059	29	96	TUBB	49.3786	43.4939	51.9629	59.2203	53.3333	46.4683	56.5665	68.0672	53.4746	57.7037	69.1209	80.2285	64.2857	63.0824	49.4012	44.5553	76.4547	57.1692	57.6148	48.1752	63.3829	42.8429	55.44	39.5907	53.1164	44.0289	43.7544	68.0186	46.2031	43.2246	52.8	50.5747	59.9092	47.7978	57.4795	56.1919	44.9477
1030	CKAP4_HUMAN	Cytoskeleton-associated protein 4		N	N	0.0114283	0.0913524	1.64391	0.717131	25	74	CKAP4	3.3477	6.32638	0	0	0	5.24642	0	0	0	1.08875	2.09457	1.93322	4.01786	4.73118	2.19561	0.968594	3.55604	1.21637	4.43191	1.78427	6.13383	3.29561	2.64	4.65773	3.39041	3.60892	0	2.19415	4.69862	3.92951	0.977778	5.05747	0	0	0	3.06502	2.09059
979	COPB2_HUMAN	Coatomer subunit beta'		N	N	0.011613	0.0922299	1.51348	0.59787	24	68	COPB2	0.836926	1.5816	2.13546	2.04208	0	2.99796	1.74051	0	1.02836	1.08875	2.09457	1.93322	0	4.73118	4.39122	0.968594	1.77802	2.43273	0	2.6764	1.02231	1.09854	0	0.776288	2.26027	1.44357	1.15143	3.29122	1.56621	3.14361	0	4.21456	0	0	0	0	0
1006	CO1A2_HUMAN	Collagen alpha-2(I) chain		N	N	0.0120021	0.0946764	0.77565	-0.366523	29	96	COL1A2	46.0309	16.6068	17.7955	53.0941	62.8571	31.4785	42.6424	63.0252	50.3895	81.6562	54.4589	40.5975	72.3214	20.5018	64.7705	49.3983	50.6735	64.4674	59.3876	54.4201	47.026	70.3063	121.44	35.7092	71.1986	37.5328	89.8116	81.1835	28.1917	45.5823	56.7111	40.4598	89.8638	39.0186	162.295	55.1703	61.6725
123	STX7_HUMAN	Syntaxin-7		N	N	0.0120749	0.0946764	3.05378	1.6106	10	13	STX7	0	0.790798	0.711821	1.02104	0	0.749489	0	0	0	0	0	0	0	0	0	0	0.889009	0	0	0	0	0	0	0	0	0	0	0	0	0	0	0	0	0	0	1.02167	0
613	K1967_HUMAN	Protein KIAA1967		N	N	0.0125865	0.0974715	2.34675	1.23066	9	10	KIAA1967	0.836926	0	0	0	0	0	0	0	0	0	1.04729	0	0	0	0	0	1.77802	0	0	0	0	0	0	0	0	0	0	0	0	0	0	0	0	0	0	0	0
784	GCN1L_HUMAN	Translational activator GCN1		N	N	0.0128031	0.0979796	1.69043	0.75739	15	23	GCN1L1	0	3.16319	2.13546	0	0	0	0	3.78151	0	0	0	0	0	0	0	0	0	0	0.886382	0	0	0	0	0	3.39041	2.16535	0	0	0	2.3577	0	0	0	0	0	1.02167	0
962	RABP2_HUMAN	Cellular retinoic acid-binding protein 2		N	N	0.0128146	0.0979796	0.34735	-1.52554	5	43	CRABP2	1.67385	3.16319	1.42364	1.02104	0	0.749489	0	0	3.08507	0	0	0.966608	0	0.78853	0	0	2.66703	0	0	0	0	0	0	2.32886	0	0.721785	0	0	0	1.5718	1.95556	1.68582	0	0	0	3.06502	0
227	RL1D1_HUMAN	Ribosomal L1 domain-containing protein 1		N	N	0.0133703	0.100359	1.60527	0.682816	18	29	RSL1D1	0	0	0	0	0	1.49898	0	0	0	0	0	0.966608	0	0	0	1.93719	0	0	0	0	2.04461	0	0	0	3.39041	1.44357	0	0	0.783104	0	0.977778	1.68582	0	0.975466	1.69057	1.02167	1.0453
1133	COPD_HUMAN	Coatomer subunit delta		N	N	0.013518	0.100441	2.56986	1.36169	9	11	ARCN1	0	0	0	0	0	0	0	0	0	0	0	0.966608	0	1.57706	0	0	0	0	0.886382	0	0	0	0	0	0	0	0	0	0	0	0	0	0	0	0	0	0
8	1433E_HUMAN	14-3-3 protein epsilon		N	N	0.0136896	0.100441	1.3264	0.407521	28	94	YWHAE	1.67385	3.95399	4.98274	1.02104	0	3.74744	6.96202	2.52101	2.05672	3.26625	3.14186	1.93322	1.33929	8.67384	2.19561	4.84297	4.44504	3.6491	1.77276	1.78427	3.06691	5.49268	3.96	4.65773	2.26027	1.44357	2.30286	1.09707	3.91552	7.85901	2.93333	5.05747	1.24811	4.87733	3.38115	0	2.09059
281	RL13A_HUMAN	60S ribosomal protein L13a		N	N	0.0137379	0.100441	1.66997	0.739819	20	38	RPL13A	0	0.790798	0	0	0.952381	0	0	0	1.02836	1.08875	0	1.93322	1.33929	0	0	1.93719	0	2.43273	0	0.892133	0	1.09854	0	0	0	0.721785	0	0	0	0.785901	0	0.842912	1.24811	0	1.69057	0	0
1102	B2MG_HUMAN	Beta-2-microglobulin		N	N	0.0138682	0.100441	2.40303	1.26485	9	11	B2M	0	0	0	0	0	0	0	0	0	1.08875	0	1.93322	0	0	0	0	0	0	0	0	0	0	0	0	0	0.721785	0	0	0	0	0	0	0	1.95093	0	0	0
742	H2AY_HUMAN	Core histone macro-H2A.1		N	N	0.0143752	0.101181	0.724857	-0.464232	27	96	H2AFY	11.717	3.95399	6.40639	10.2104	2.85714	7.49489	5.22152	7.56302	8.22686	1.08875	7.33101	2.89982	4.01786	7.8853	5.48902	5.81156	2.66703	9.73093	6.20467	3.56853	13.29	4.39414	2.64	5.43402	2.26027	5.05249	4.60572	4.3883	4.69862	7.85901	3.91111	3.37165	8.73676	8.77919	13.5246	6.13003	2.09059
676	ENPL_HUMAN	Endoplasmin		N	N	0.0148481	0.103852	1.42471	0.510672	29	93	HSP90B1	5.02156	23.7239	11.3891	16.3366	4.7619	6.7454	9.57278	0	8.22686	7.62125	6.28372	8.69947	9.375	11.828	7.68463	5.81156	14.2241	8.51456	13.2957	4.46066	7.15613	12.0839	2.64	13.1969	9.0411	7.21785	5.75715	6.58245	7.04794	3.92951	5.86667	8.42912	9.98487	10.7301	0	12.2601	5.22648
951	CTNB1_HUMAN	Catenin beta-1		N	N	0.0153627	0.106244	2.2556	1.17351	15	27	CTNNB1	0	0	0.711821	0	0	0.749489	0	0	2.05672	0	1.04729	0.966608	0	0	0	1.93719	0.889009	0	0.886382	0	0	1.09854	0	0.776288	1.13014	0	0	0	0.783104	0	0	0	0	0	0	0	2.09059
33	USO1_HUMAN	General vesicular transport factor p115		N	N	0.0163458	0.11181	2.38047	1.25125	11	16	USO1	0.836926	0	0	1.02104	0	0.749489	0.870253	0	0	0	0	0	0	0	0	0	0	1.21637	0	0	0	0	0	0	1.13014	0	0	0	0	1.5718	0	0	0	0	0	0	0
258	RLA1_HUMAN	60S acidic ribosomal protein P1		N	N	0.0163491	0.11181	0.773849	-0.369876	28	92	RPLP1	1.67385	3.16319	1.42364	2.04208	0	1.49898	1.74051	1.2605	1.02836	2.1775	2.09457	1.93322	1.33929	3.15412	3.29341	2.90578	0.889009	2.43273	1.77276	1.78427	0	2.19707	2.64	1.55258	2.26027	1.44357	1.15143	2.19415	0.783104	0.785901	0.977778	1.68582	2.49622	1.95093	1.69057	2.04334	2.09059
344	PRS10_HUMAN	26S protease regulatory subunit 10B		N	N	0.0167073	0.113628	2.10008	1.07044	17	38	PSMC6	0	0	0	1.02104	0	0	0.870253	0	3.08507	0	1.04729	0	1.33929	3.15412	1.0978	0	0	1.21637	0.886382	0	0	1.09854	0	0	2.26027	0.721785	0	0	0.783104	1.5718	0	1.68582	0	0.975466	0	0	0
359	PRRC1_HUMAN	Protein PRRC1		N	N	0.0176739	0.119542	0.194304	-2.36361	2	27	PRRC1	0	0.790798	0	2.04208	0	0	0	0	0	0	0	0.966608	0	0	0	0.968594	1.77802	0	0	0	0	0	1.32	0.776288	3.39041	0	0	1.09707	0	0.785901	0	0.842912	0	0.975466	0	0	0
894	DPY30_HUMAN	Protein dpy-30 homolog		N	N	0.0178026	0.119754	0.167244	-2.57997	1	23	DPY30	0	0.790798	1.42364	1.02104	0	0	0	0	1.02836	0	1.04729	0	0	0	0	0.968594	0	0	0	0.892133	0	0	0	0	1.13014	0	0	2.19415	0.783104	0	0	0	0	0	0	1.02167	0
783	GDIA_HUMAN	Rab GDP dissociation inhibitor alpha		N	N	0.017952	0.120103	0.390546	-1.35644	11	50	GDI1	0	2.37239	1.42364	3.06312	1.90476	1.49898	0.870253	0	2.05672	0	0	0.966608	0	0.78853	0	0	0.889009	2.43273	1.77276	1.78427	0	0	1.32	0.776288	3.39041	0	1.15143	0	0	0.785901	0.977778	1.68582	2.49622	1.95093	1.69057	0	1.0453
699	HNRPC_HUMAN	Heterogeneous nuclear ribonucleoproteins C1/C2		N	N	0.0188586	0.124504	0.818173	-0.289522	29	96	HNRNPC	3.3477	6.32638	7.83003	7.14728	7.61905	8.99387	8.70253	7.56302	13.3687	7.62125	11.5202	10.6327	9.375	7.8853	8.78243	6.78016	8.00108	12.1637	3.54553	7.13706	11.2454	6.59121	9.24	5.43402	9.0411	5.77428	4.60572	5.48537	9.39725	10.2167	3.91111	10.1149	4.99244	11.7056	3.38115	7.1517	7.31707
679	HS90A_HUMAN	Heat shock protein HSP 90-alpha		N	N	0.0191566	0.124693	1.27176	0.346821	29	96	HSP90AA1	6.69541	18.1884	17.0837	7.14728	7.61905	11.2423	10.443	3.78151	12.3403	10.8875	12.5674	6.76626	8.03571	12.6165	13.1737	5.81156	10.6681	10.9473	8.86382	6.24493	6.13383	6.59121	1.32	11.6443	5.65069	20.9318	3.45429	2.19415	9.39725	6.28721	4.88889	10.9579	7.48865	3.90186	1.69057	5.10836	11.4983
810	FLII_HUMAN	Protein flightless-1 homolog		N	N	0.0196711	0.124693	0	#NAME?	0	16	FLII	0	0	0.711821	0	0	0	0	0	0	0	2.09457	0	0	0	0	0	0.889009	0	0.886382	0.892133	0	0	0	0	1.13014	0.721785	0	0	0	0.785901	0	1.68582	0	0	0	0	0
1086	ES1_HUMAN	ES1 protein homolog, mitochondrial		N	N	0.0196711	0.124693	0	#NAME?	0	16	C21orf33	0	0	1.42364	1.02104	0	1.49898	1.74051	0	0	0	0	0.966608	0	0	0	0	0	0	0.886382	0	0	0	0	0	0	0.721785	0	0	0	0.785901	0	0.842912	0	0	0	0	0
1139	AIBP_HUMAN	Apolipoprotein A-I-binding protein		N	N	0.0197687	0.124693	0.456856	-1.13019	8	51	APOA1BP	2.51078	1.5816	0.711821	4.08416	0	1.49898	0.870253	0	1.02836	0	2.09457	0.966608	0	3.15412	0	0	0	1.21637	0	0.892133	0	0	1.32	0.776288	0	1.44357	0	0	0.783104	0	0.977778	0.842912	0	0	0	0	0
665	HS105_HUMAN	Heat shock protein 105 kDa		N	N	0.0197707	0.124693	2.46847	1.30362	9	12	HSPH1	0	1.5816	0	0	0	0.749489	0	0	0	0	0	0	0	0	2.19561	0	0	0	0	0	0	0	0	0	0	0	0	0	0	0	0	0.842912	0	0	0	1.02167	0
52	TBB3_HUMAN	Tubulin beta-3 chain		N	N	0.019955	0.124693	1.54625	0.628771	22	58	TUBB3	2.51078	0	2.84728	0	0	0.749489	0	0	3.08507	0	2.09457	1.93322	0	2.36559	1.0978	0	5.33405	7.29819	7.09105	3.56853	2.04461	1.09854	0	0.776288	1.13014	1.44357	1.15143	0	4.69862	0	0.977778	4.21456	1.24811	0.975466	0	1.02167	1.0453
662	HYOU1_HUMAN	Hypoxia up-regulated protein 1		N	N	0.0211613	0.131564	2.39241	1.25846	18	39	HYOU1	0	1.5816	0	4.08416	0	1.49898	0	0	0	0	0	0.966608	1.33929	0.78853	0	0	0	3.6491	3.54553	0	1.02231	1.09854	0	2.32886	0	0	0	1.09707	7.04794	0	0	0.842912	0	1.95093	0	0	2.09059
1098	BCAM_HUMAN	Basal cell adhesion molecule		N	N	0.0213747	0.132222	0.368406	-1.44063	3	32	BCAM	0	1.5816	0	1.02104	0	1.49898	0	1.2605	0	1.08875	2.09457	0	0	0.78853	1.0978	0	0	0	1.77276	0	2.04461	0	0	0.776288	1.13014	0	0	0	0	0.785901	0	0	0	0.975466	0	0	0
883	EF1B_HUMAN	Elongation factor 1-beta		N	N	0.0217728	0.132952	1.40588	0.491469	29	70	EEF1B2	1.67385	1.5816	2.84728	3.06312	0	0	1.74051	2.52101	1.02836	0	2.09457	2.89982	0	1.57706	0	0.968594	2.66703	1.21637	1.77276	1.78427	0	1.09854	0	1.55258	0	2.16535	0	1.09707	2.34931	1.5718	0.977778	1.68582	2.49622	0.975466	0	1.02167	0
221	S10A4_HUMAN	Protein S100-A4		N	N	0.0218307	0.132952	2.30427	1.20431	12	17	S100A4	0.836926	3.16319	0	0	0	0	0	1.2605	0	0	0	0.966608	0	0	0	0	0.889009	0	0.886382	0.892133	0	0	0	0	0	1.44357	0	0	0.783104	0	0	0	0	0.975466	0	1.02167	0
719	H2B1D_HUMAN	Histone H2B type 1-D		N	N	0.0220312	0.132952	0.861014	-0.215891	29	96	HIST1H2BD	54.4002	37.1675	26.3374	61.2624	78.0952	35.226	71.3608	60.5042	64.7865	47.905	55.5062	63.7961	45.5357	51.2545	61.477	61.99	49.7845	80.2801	36.3417	54.4201	48.0483	31.8575	43.56	37.2618	35.0343	50.5249	46.0572	65.8245	32.1073	40.8669	32.2667	36.2452	59.9092	61.4543	64.2418	56.1919	38.676
293	RCN3_HUMAN	Reticulocalbin-3		N	N	0.0227679	0.136719	2.45649	1.2966	10	15	RCN3	0	0	0	0	2.85714	0	0.870253	0	1.02836	0	0	0	0	0	0	0	0	0	0	0	0	0	0	0	1.13014	0.721785	1.15143	0	1.56621	0	0	0	0	0	0	0	0
1024	CLH1_HUMAN	Clathrin heavy chain 1		N	N	0.0228935	0.136805	1.1184	0.161435	29	96	CLTC	29.2924	33.2135	53.3865	36.7574	18.0952	15.7393	20.8861	15.126	31.8791	14.1537	26.1822	29.9649	24.1071	22.8674	18.6627	12.5917	25.7812	25.5437	31.0234	20.5191	19.4238	21.9707	14.52	27.1701	19.2123	19.4882	20.7258	17.5532	16.4452	31.4361	15.6444	19.387	13.7292	19.5093	13.5246	24.5201	19.8606
818	FIBB_HUMAN	Fibrinogen beta chain		N	N	0.0230418	0.137026	1.21351	0.279181	26	81	FGB	22.597	1.5816	56.2338	1.02104	4.7619	2.99796	7.83228	2.52101	1.02836	7.62125	3.14186	9.66608	0	0	0	3.87438	4.44504	0	2.65915	20.5191	1.02231	39.5473	1.32	2.32886	9.0411	3.60892	4.60572	2.19415	4.69862	6.28721	11.7333	4.21456	16.2254	4.87733	35.502	3.06502	1.0453
282	RL13_HUMAN	60S ribosomal protein L13		N	N	0.0238196	0.140971	1.43611	0.522167	25	66	RPL13	0	0.790798	2.13546	1.02104	0	1.49898	1.74051	1.2605	1.02836	0	1.04729	6.76626	1.33929	3.15412	1.0978	2.90578	0	1.21637	2.65915	2.6764	3.06691	2.19707	1.32	1.55258	3.39041	1.44357	0	2.19415	2.34931	2.3577	0	2.52874	0	0	0	2.04334	1.0453
817	FIBG_HUMAN	Fibrinogen gamma chain		N	N	0.0245421	0.143863	1.5028	0.58765	25	69	FGG	20.0862	0	49.8274	0	1.90476	2.24847	3.48101	0	1.02836	4.355	4.18915	6.76626	1.33929	0	0	1.93719	1.77802	0	0.886382	14.2741	2.04461	35.1531	1.32	1.55258	12.4315	1.44357	3.45429	1.09707	3.13242	1.5718	4.88889	5.90038	1.24811	1.95093	30.4303	3.06502	1.0453
591	LAMA4_HUMAN	Laminin subunit alpha-4		N	N	0.0252777	0.147473	3.62431	1.85771	6	6	LAMA4	0	0	0	0	0.952381	0	0	0	0	0	0	0	0	0	0	0	0	0	0	0	0	0	0	0	0	0	0	0	0	0	0.977778	0.842912	0	0	0	0	0
67	TRAP1_HUMAN	Heat shock protein 75 kDa, mitochondrial		N	N	0.0254298	0.147661	2.21696	1.14858	13	22	TRAP1	0	0.790798	0.711821	0	0	2.24847	0	0	0	0	2.09457	1.93322	0	0	0	0	0.889009	0	0	0	0	0	0	0.776288	0	0	0	0	0	0	0	5.90038	0	0	0	0	0
22	VDAC2_HUMAN	Voltage-dependent anion-selective channel protein 2		N	N	0.0257022	0.148003	2.07522	1.05326	12	20	VDAC2	0	0	2.13546	2.04208	0	1.49898	0	0	0	0	0	0.966608	0	0	1.0978	0	1.77802	0	0	0	0	0	0	0.776288	0	0.721785	0	0	0	0	0	0.842912	0	0	0	0	0
262	RL7A_HUMAN	60S ribosomal protein L7a		N	N	0.026885	0.153219	1.42781	0.513802	27	77	RPL7A	1.67385	3.16319	3.5591	1.02104	2.85714	2.99796	2.61076	2.52101	0	1.08875	3.14186	3.86643	2.67857	2.36559	2.19561	3.87438	0	3.6491	0.886382	3.56853	2.04461	0	1.32	2.32886	3.39041	3.60892	0	0	3.13242	3.92951	2.93333	0.842912	1.24811	1.95093	1.69057	3.06502	2.09059
71	TRYA1_HUMAN	Tryptase alpha-1		N	N	0.0270843	0.153644	0.198316	-2.33412	3	28	TPSAB1	0	0	0	0	0	0.749489	1.74051	0	0	1.08875	0	0	0	0	0	1.93719	0	0	0	0.892133	0	0	1.32	0	1.13014	0	0	0	0.783104	1.5718	0	0.842912	3.74433	0	0	1.02167	0
933	ACBP_HUMAN	Acyl-CoA-binding protein		N	N	0.028502	0.158279	2.84587	1.50887	11	19	DBI	0	0.790798	0	0	0.952381	0.749489	0	1.2605	0	0	0	0	0	0	0	0	0.889009	0	0	0	0	0	0	2.32886	0	3.60892	0	0	0	0	0	0.842912	0	0	0	0	0
631	IQGA1_HUMAN	Ras GTPase-activating-like protein IQGAP1		N	N	0.0289221	0.158942	1.21468	0.280577	29	96	IQGAP1	19.2493	14.2344	8.54185	12.2525	8.57143	9.74336	14.7943	3.78151	21.5955	16.3312	19.8984	9.66608	17.4107	16.5591	15.3693	15.4975	8.00108	1.21637	7.97744	13.382	27.6022	17.5766	1.32	21.7361	4.52055	13.7139	8.06001	6.58245	10.9635	17.2898	7.82222	2.52874	4.99244	7.80372	3.38115	13.2817	9.40766
44	U2AF2_HUMAN	Splicing factor U2AF 65 kDa subunit		N	N	0.0292722	0.160151	0.480805	-1.05647	11	49	U2AF2	0.836926	0.790798	1.42364	2.04208	0	2.24847	1.74051	0	0	0	2.09457	1.93322	0	1.57706	1.0978	1.93719	0.889009	0	0	0.892133	2.04461	2.19707	0	1.55258	0	1.44357	0	2.19415	0.783104	2.3577	0	0	1.24811	1.95093	0	1.02167	0
1128	GDIR1_HUMAN	Rho GDP-dissociation inhibitor 1		N	N	0.0294055	0.160169	1.28315	0.359685	28	76	ARHGDIA	1.67385	3.16319	3.5591	9.18936	1.90476	0	1.74051	2.52101	1.02836	0	2.09457	3.86643	1.33929	0.78853	2.19561	0.968594	1.77802	3.6491	0.886382	0.892133	0	1.09854	1.32	2.32886	3.39041	0.721785	2.30286	0	0	2.3577	1.95556	3.37165	0	1.95093	0	1.02167	2.09059
188	SERPH_HUMAN	Serpin H1		N	N	0.0302338	0.163242	1.22777	0.296045	29	93	SERPINH1	14.2277	14.2344	5.69456	7.14728	12.381	14.2403	12.1835	6.30252	17.4821	11.9762	8.37829	7.73287	18.75	5.51971	17.5649	8.71735	16.0022	13.38	19.5004	7.13706	18.4015	13.1824	1.32	10.0917	12.4315	13.7139	9.21144	8.7766	14.0959	3.14361	9.77778	16.0153	2.49622	0.975466	10.1434	11.2384	11.4983
809	FLNA_HUMAN	Filamin-A		N	N	0.0302348	0.163242	1.27374	0.349068	29	96	FLNA	58.5848	38.7491	12.8128	19.3998	43.8095	44.9693	47.8639	30.2521	31.8791	47.905	28.2767	37.6977	46.875	18.1362	52.6946	63.9272	51.5625	14.5964	73.5697	51.7437	54.1822	65.9121	33	47.3536	65.5479	37.5328	74.843	37.3005	72.0456	27.5066	68.4444	57.318	18.7216	19.5093	27.0492	37.8019	61.6725
172	SHOX2_HUMAN	Short stature homeobox protein 2		N	N	0.030528	0.163391	0	#NAME?	0	14	SHOX2	0	0	0	0	0	0	0	0	0	0	0	0	0	0	0	0	0	0	0.886382	0.892133	1.02231	0	0	0	0	0	0	0	1.56621	0	0.977778	0	0	0	0	0	0
786	NIPS2_HUMAN	Protein NipSnap homolog 2		N	N	0.030528	0.163391	0	#NAME?	0	14	GBAS	0	0	0	0	0	0	0	0	0	0	1.04729	0	1.33929	0.78853	0	0	0	0	0	0	0	0	1.32	0	0	1.44357	0	0	0	0	0	0	0	0	0	0	0
991	CO5A2_HUMAN	Collagen alpha-2(V) chain		N	N	0.0318216	0.168846	0.746407	-0.421966	28	91	COL5A2	4.18463	2.37239	0.711821	3.06312	5.71429	2.99796	6.09177	6.30252	7.1985	5.44375	1.04729	1.93322	4.01786	0	2.19561	5.81156	2.66703	6.08183	5.31829	8.92133	4.08922	8.78828	7.92	2.32886	3.39041	4.33071	3.45429	4.3883	6.26483	0.785901	4.88889	1.68582	8.73676	0	13.5246	4.08669	10.453
579	LG3BP_HUMAN	Galectin-3-binding protein		N	N	0.0323948	0.17115	0.411212	-1.28205	8	45	LGALS3BP	0.836926	0	2.13546	6.12624	0	5.24642	0	0	0	0	2.09457	0.966608	1.33929	0	0	1.93719	0	2.43273	2.65915	0.892133	2.04461	0	0	0	0	0.721785	0	2.19415	0	0	0	0.842912	0	0	0	3.06502	2.09059
990	CO5A3_HUMAN	Collagen alpha-3(V) chain		N	N	0.0330384	0.173065	0.44331	-1.17361	5	37	COL5A3	0	0	0	0	0	1.49898	0.870253	0	0	1.08875	2.09457	0	2.67857	0	0	2.90578	0	2.43273	1.77276	1.78427	0	0	0	3.10515	0	1.44357	0	0	0	0	0	0	0	0	1.69057	1.02167	0
14	XPO1_HUMAN	Exportin-1		N	N	0.0334352	0.174401	1.59532	0.673844	21	51	XPO1	0	0	0.711821	1.02104	0.952381	1.49898	0.870253	0	2.05672	0	0	0.966608	1.33929	1.57706	0	0	0.889009	0	0	0	2.04461	0	0	3.10515	1.13014	0.721785	1.15143	0	0	1.5718	0	0.842912	0	1.95093	0	2.04334	0
859	ELN_HUMAN	Elastin		N	N	0.0336149	0.174599	0.181267	-2.46381	6	36	ELN	0	0	0	0	0	0	0	6.30252	0	10.8875	0	0	0	0	0	0	1.77802	9.73093	3.54553	2.6764	0	4.39414	0	0	3.39041	0	17.2715	5.48537	0	6.28721	2.93333	0	8.73676	0	15.2152	0	0
143	SRP14_HUMAN	Signal recognition particle 14 kDa protein		N	N	0.0337659	0.174646	0.735288	-0.443618	23	77	SRP14	0.836926	0	1.42364	2.04208	0	0.749489	1.74051	1.2605	2.05672	1.08875	2.09457	1.93322	1.33929	0.78853	4.39122	1.93719	1.77802	2.43273	1.77276	1.78427	2.04461	0	0	0.776288	2.26027	1.44357	2.30286	1.09707	2.34931	1.5718	0.977778	0	0	0.975466	3.38115	2.04334	2.09059
247	RS16_HUMAN	40S ribosomal protein S16		N	N	0.0341244	0.174857	1.37752	0.462074	25	63	RPS16	0	0.790798	0.711821	0	0.952381	1.49898	1.74051	1.2605	1.02836	2.1775	2.09457	0.966608	4.01786	0	1.0978	0.968594	0	2.43273	0	0.892133	0	0	1.32	0	1.13014	0	0	1.09707	0.783104	2.3577	0	0	1.24811	2.9264	1.69057	2.04334	1.0453
76	TPM3_HUMAN	Tropomyosin alpha-3 chain		N	N	0.0341686	0.174857	1.53218	0.615589	24	55	TPM3	1.67385	3.95399	2.84728	3.06312	0	2.24847	1.74051	0	0	1.08875	0	2.89982	2.67857	0.78853	0	0	0.889009	0	1.77276	0	1.02231	0	0	0	1.13014	2.16535	0	1.09707	1.56621	0	0	1.68582	0	1.95093	0	2.04334	3.13589
184	SF3B3_HUMAN	Splicing factor 3B subunit 3		N	N	0.0342328	0.174857	1.47643	0.562118	22	52	SF3B3	2.51078	0	2.13546	2.04208	0	2.24847	0	0	0	1.08875	0	0.966608	0	0	0	0	1.77802	1.21637	0.886382	0.892133	0	0	1.32	1.55258	1.13014	2.16535	1.15143	1.09707	0	0.785901	0	0	0	2.9264	0	1.02167	1.0453
25	VINC_HUMAN	Vinculin		N	N	0.0344834	0.175159	1.21683	0.283131	29	93	VCL	12.5539	3.95399	0.711821	2.04208	9.52381	5.99591	6.09177	1.2605	3.08507	1.08875	4.18915	4.83304	4.01786	2.36559	9.88024	7.74875	5.33405	3.6491	9.7502	7.13706	3.06691	15.3795	2.64	10.868	4.52055	5.77428	4.60572	1.09707	12.5297	5.50131	8.8	12.6437	6.24055	0.975466	1.69057	3.06502	7.31707
5	1433T_HUMAN	14-3-3 protein theta		N	N	0.0346288	0.175159	1.54632	0.628836	25	63	YWHAQ	0.836926	1.5816	4.98274	0	0.952381	0.749489	4.35127	0	0	0	1.04729	0.966608	1.33929	0.78853	2.19561	1.93719	4.44504	0	0	2.6764	1.02231	0	0	1.55258	2.26027	4.33071	1.15143	0	1.56621	4.71541	0	3.37165	0	3.90186	0	1.02167	3.13589
746	H10_HUMAN	Histone H1.0		N	N	0.0347187	0.175159	0.628761	-0.669415	20	77	H1F0	0.836926	0.790798	4.27092	3.06312	3.80952	3.74744	6.09177	2.52101	9.25522	6.5325	2.09457	0	6.69643	3.15412	1.0978	5.81156	5.33405	1.21637	0	2.6764	3.06691	1.09854	1.32	0	0	0	6.90858	0	2.34931	2.3577	2.93333	0	0	3.90186	0	2.04334	3.13589
437	PDCD4_HUMAN	Programmed cell death protein 4		N	N	0.0350033	0.175159	0.212243	-2.23621	4	30	PDCD4	0	0	0	0	0	1.49898	0.870253	2.52101	0	1.08875	2.09457	1.93322	1.33929	0.78853	0	0	0	0	0	0	0	0	0	0	0	0.721785	0	0	0	2.3577	0	0.842912	0	1.95093	1.69057	0	0
1124	ARPC2_HUMAN	Actin-related protein 2/3 complex subunit 2		N	N	0.0352078	0.175415	1.61626	0.692662	20	44	ARPC2	1.67385	1.5816	1.42364	2.04208	0	1.49898	0.870253	2.52101	1.02836	0	1.04729	1.93322	0	1.57706	0	0	0	0	0	0.892133	0	0	0	0.776288	1.13014	0.721785	0	2.19415	0.783104	0.785901	0	0.842912	1.24811	0.975466	0	0	0
598	K2C5_HUMAN	Keratin, type II cytoskeletal 5		N	N	0.035832	0.176437	3.50691	1.8102	9	14	KRT5	0	0	2.13546	0	0	0	0	0	0	0	0	0	0	0	0	0	8.89009	1.21637	0	0	0	1.09854	0	0.776288	0	0	0	0	0	0	0	8.42912	0	0	0	0	0
1064	CPNS1_HUMAN	Calpain small subunit 1		N	N	0.0363051	0.178054	0.670439	-0.576821	22	78	CAPNS1	3.3477	0.790798	0.711821	4.08416	0	2.99796	3.48101	2.52101	2.05672	2.1775	3.14186	0	5.35714	3.15412	0	2.90578	1.77802	2.43273	5.31829	4.46066	3.06691	4.39414	1.32	1.55258	3.39041	1.44357	3.45429	4.3883	0.783104	1.5718	0	1.68582	0	3.90186	1.69057	0	4.18119
716	H2A2B_HUMAN	Histone H2A type 2-B		N	N	0.0366116	0.178725	0.657626	-0.604661	21	83	HIST2H2AB	5.02156	1.5816	2.13546	4.08416	0.952381	4.49693	2.61076	0	5.14179	1.08875	6.28372	2.89982	2.67857	0.78853	0	3.87438	2.66703	2.43273	1.77276	0.892133	3.06691	0	1.32	0	2.26027	2.16535	0	2.19415	0.783104	4.71541	1.95556	0.842912	3.74433	4.87733	0	3.06502	3.13589
568	LRBA_HUMAN	Lipopolysaccharide-responsive and beige-like anchor protein		N	N	0.0370877	0.179744	0.455753	-1.13368	9	48	LRBA	0.836926	0.790798	2.13546	1.02104	0.952381	3.74744	1.74051	0	2.05672	2.1775	1.04729	0.966608	0	0.78853	1.0978	0.968594	0	0	2.65915	0.892133	0	0	0	1.55258	1.13014	2.16535	0	0	1.56621	3.14361	0	1.68582	0	3.90186	0	0	0
253	RS10_HUMAN	40S ribosomal protein S10		N	N	0.0374469	0.180213	1.34117	0.423492	25	64	RPS10	0.836926	0.790798	0.711821	2.04208	0	1.49898	1.74051	0	1.02836	1.08875	1.04729	2.89982	1.33929	0.78853	0	0.968594	0	1.21637	0	0.892133	1.02231	1.09854	0	0.776288	2.26027	0.721785	0	2.19415	0.783104	0.785901	1.95556	1.68582	1.24811	0.975466	1.69057	3.06502	0
833	NIBAN_HUMAN	Protein Niban		N	N	0.037943	0.180213	0	#NAME?	0	13	FAM129A	0	0	0	0	0	0	0	0	0	0	0	0	0	2.36559	0	0	0	0	0	2.6764	0	0	0	0	1.13014	0	0	0	0	0.785901	0	0	0	0.975466	0	0	0
1025	CLIC6_HUMAN	Chloride intracellular channel protein 6		N	N	0.037943	0.180213	0	#NAME?	0	13	CLIC6	0	0	0	0	0	0	0.870253	0	0	0	0	0	0	3.15412	0	0	0	0	0	0.892133	0	0	0	0	2.26027	2.16535	0	0	0	0	0	0	0	0	0	0	0
1059	CAPZB_HUMAN	F-actin-capping protein subunit beta		N	N	0.0380629	0.180213	2.46465	1.30138	12	21	CAPZB	0	0	1.42364	0	0	0	0	0	0	0	0	0.966608	0	0	0	0	0.889009	0	0.886382	0.892133	0	1.09854	0	0	0	0.721785	0	0	0	1.5718	0	0	0	0	0	1.02167	0
1145	SAMP_HUMAN	Serum amyloid P-component		N	N	0.0383872	0.181048	0.427834	-1.22488	15	63	APCS	1.67385	0	0	0	4.7619	0	2.61076	0	0	6.5325	2.09457	0	1.33929	0	0	0.968594	0.889009	0	1.77276	1.78427	2.04461	0	5.28	0.776288	4.52055	0	3.45429	6.58245	0.783104	2.3577	0	0	1.24811	3.90186	5.07172	1.02167	1.0453
1035	COF1_HUMAN	Cofilin-1		N	N	0.0386805	0.181048	1.14403	0.194127	29	96	CFL1	5.02156	8.69878	7.11821	7.14728	6.66667	9.74336	6.96202	5.04202	9.25522	5.44375	10.4729	6.76626	10.7143	13.405	14.2715	4.84297	5.33405	6.08183	9.7502	8.92133	5.11152	6.59121	2.64	8.53917	4.52055	5.77428	9.21144	8.7766	6.26483	10.2167	6.84444	5.90038	8.73676	7.80372	5.07172	9.19505	7.31707
423	PEA15_HUMAN	Astrocytic phosphoprotein PEA-15		N	N	0.0405347	0.186885	0.216789	-2.20563	1	19	PEA15	0	0	0.711821	4.08416	0	1.49898	0	0	0	0	1.04729	0	0	0.78853	0	0.968594	0	1.21637	0	0	0	0	0	0	3.39041	0	0	0	0	1.5718	0	0	0	0	0	0	1.0453
1191	AGR3_HUMAN	Anterior gradient protein 3 homolog		N	N	0.0410645	0.18792	0.17996	-2.47425	2	23	AGR3	0.836926	0.790798	1.42364	0	0	2.24847	2.61076	1.2605	1.02836	0	0	0	0	3.15412	0	0	0.889009	0	0	0	0	0	1.32	0	0	0	0	1.09707	0	0	0	0	0	0.975466	0	0	0
1159	ANXA1_HUMAN	Annexin A1		N	N	0.0415171	0.189287	1.22766	0.295916	29	96	ANXA1	5.02156	7.90798	4.98274	6.12624	6.66667	3.74744	3.48101	7.56302	2.05672	4.355	4.18915	4.83304	4.01786	3.94265	5.48902	8.71735	8.89009	4.86546	5.31829	5.3528	10.223	9.88682	3.96	8.53917	5.65069	5.77428	8.06001	7.67952	9.39725	7.85901	6.84444	8.42912	6.24055	6.82826	8.45287	6.13003	6.27178
565	LPPRC_HUMAN	Leucine-rich PPR motif-containing protein, mitochondrial		N	N	0.0460412	0.201928	2.2915	1.19629	14	31	LRPPRC	0	7.11718	5.69456	1.02104	0	4.49693	1.74051	0	0	0	0	1.93322	1.33929	0	0	0	3.55604	0	0	0	0	0	0	0.776288	0	1.44357	0	0	0	1.5718	0	4.21456	0	0	0	1.02167	0
1126	PRAF3_HUMAN	PRA1 family protein 3		N	N	0.0461038	0.201928	1.63291	0.707449	16	32	ARL6IP5	0.836926	0	0	1.02104	0	0	0.870253	1.2605	1.02836	1.08875	0	0	0	2.36559	0	0	0	0	0	0.892133	0	1.09854	0	0.776288	0	0.721785	0	0	0.783104	0	0	0	0	0	0	0	0
56	TBAL3_HUMAN	Tubulin alpha chain-like 3		N	N	0.046383	0.201928	0.710763	-0.492559	22	80	TUBAL3	3.3477	1.5816	2.13546	0	0	3.74744	2.61076	3.78151	1.02836	3.26625	1.04729	1.93322	0	2.36559	2.19561	0	3.55604	4.86546	0.886382	1.78427	4.08922	2.19707	1.32	1.55258	3.39041	1.44357	0	4.3883	1.56621	1.5718	2.93333	0	0	0.975466	1.69057	1.02167	0
1176	ALBU_BOVIN	0		N	N	0.0464221	0.201928	0.831526	-0.266166	29	96	ALB	71.9757	36.3767	38.4383	42.8837	69.5238	36.725	39.1614	61.7647	43.191	40.2837	57.6008	44.464	45.5357	39.4265	37.3253	56.1785	39.1164	62.0346	54.9557	49.0673	56.2268	50.5326	36.96	28.7227	40.6849	46.1942	74.843	74.6011	45.42	49.5118	45.9556	37.0881	209.682	34.1413	57.4795	50.0619	57.4913
1076	CALD1_HUMAN	Caldesmon		N	N	0.0480227	0.205134	1.29427	0.372138	28	89	CALD1	1.67385	0.790798	1.42364	0	5.71429	3.74744	1.74051	1.2605	4.11343	5.44375	2.09457	2.89982	5.35714	0.78853	6.58683	5.81156	0.889009	1.21637	3.54553	0.892133	5.11152	2.19707	1.32	6.2103	6.78082	1.44357	5.75715	3.29122	11.7466	1.5718	0.977778	3.37165	0	0.975466	1.69057	1.02167	5.22648
468	PO210_HUMAN	Nuclear pore membrane glycoprotein 210		N	N	0.048142	0.205134	2.48454	1.31298	6	7	NUP210	0	0	0	0	0	0	0	0	0	0	2.09457	0	0	0	0	0	0	0	0	0	0	0	0	1.55258	0	0	0	0	0	0	0	0	0	0	0	0	0
980	COPB_HUMAN	Coatomer subunit beta		N	N	0.0481753	0.205134	1.40362	0.489155	21	46	COPB1	0.836926	1.5816	4.98274	0	0	0	0	0	2.05672	0	1.04729	0	4.01786	1.57706	1.0978	0	1.77802	1.21637	0	0	2.04461	1.09854	0	0	0	0.721785	0	1.09707	3.13242	3.92951	0.977778	1.68582	1.24811	0.975466	0	1.02167	1.0453
585	LASP1_HUMAN	LIM and SH3 domain protein 1		N	N	0.0483341	0.205134	1.44699	0.533059	24	61	LASP1	0	0.790798	0.711821	2.04208	0.952381	1.49898	0.870253	0	1.02836	1.08875	2.09457	0.966608	0	2.36559	1.0978	0	2.66703	2.43273	3.54553	2.6764	2.04461	1.09854	0	2.32886	1.13014	2.88714	0	1.09707	2.34931	0.785901	0.977778	1.68582	0	1.95093	0	2.04334	2.09059
230	RS9_HUMAN	40S ribosomal protein S9		N	N	0.0484922	0.205134	1.71918	0.781723	11	18	RPS9	0	0	0	2.04208	0.952381	0.749489	0	0	0	0	0	0.966608	0	0.78853	0	0	0	1.21637	0	0	0	0	0	0	0	0	0	0	0.783104	0	0	1.68582	0	0	0	0	0
277	RL18_HUMAN	60S ribosomal protein L18		N	N	0.0490512	0.206788	1.30073	0.379326	26	81	RPL18	1.67385	0.790798	0.711821	2.04208	1.90476	2.24847	1.74051	0	5.14179	2.1775	3.14186	2.89982	2.67857	2.36559	1.0978	3.87438	1.77802	4.86546	0.886382	0	3.06691	0	3.96	2.32886	2.26027	2.88714	1.15143	1.09707	0.783104	2.3577	0.977778	4.21456	1.24811	1.95093	0	3.06502	3.13589
989	CO6A1_HUMAN	Collagen alpha-1(VI) chain		N	N	0.0497287	0.20812	0.82432	-0.278723	29	96	COL6A1	44.3571	13.4436	16.3719	29.6102	40.9524	15.7393	30.4589	63.0252	24.6806	35.9287	27.2294	30.9315	37.5	13.405	37.3253	31.9636	22.2252	34.0582	39.0008	58.8808	26.5799	41.7443	46.2	27.9464	37.2945	25.9843	61.0258	44.9801	28.1917	36.1515	49.8667	31.1877	86.1195	42.9205	71.0041	27.5851	25.0871
275	RL21_HUMAN	60S ribosomal protein L21		N	N	0.0508031	0.210795	1.80922	0.855367	14	26	RPL21	0	0.790798	0	0	0	0.749489	0	0	1.02836	0	0	2.89982	0	0	0	0	0	0	0	0	0	0	0	0.776288	1.13014	2.16535	0	0	3.13242	2.3577	0	0	0	1.95093	0	0	1.0453
729	VIGLN_HUMAN	Vigilin		N	N	0.0508579	0.210795	1.53105	0.614526	20	55	HDLBP	1.67385	2.37239	0.711821	0	0.952381	2.99796	0.870253	0	0	0	0	0.966608	2.67857	0.78853	2.19561	1.93719	2.66703	3.6491	1.77276	0.892133	3.06691	1.09854	0	0.776288	0	0	0	1.09707	2.34931	1.5718	0.977778	1.68582	0	2.9264	0	1.02167	0
1036	CFAH_HUMAN	Complement factor H		N	N	0.0512474	0.211696	3.41994	1.77397	7	11	CFH	0	0	0.711821	0	0	0	0	0	0	0	0	0.966608	0	0	0	0	0	0	0	0.892133	0	0	0	0	0	0	0	0	0	0	0	0.842912	0	0	0	0	0
314	RAB1B_HUMAN	Ras-related protein Rab-1B		N	N	0.0521463	0.214689	1.21843	0.285029	28	91	RAB1B	3.3477	7.11718	2.84728	3.06312	0.952381	5.99591	4.35127	2.52101	1.02836	2.1775	6.28372	5.79965	1.33929	7.09677	5.48902	3.87438	6.22306	6.08183	5.31829	3.56853	4.08922	2.19707	2.64	3.10515	6.78082	5.05249	1.15143	4.3883	4.69862	2.3577	2.93333	4.21456	1.24811	6.82826	3.38115	8.17337	2.09059
960	CRIP2_HUMAN	Cysteine-rich protein 2		N	N	0.0526436	0.214983	0.631706	-0.662676	16	64	CRIP2	1.67385	3.16319	1.42364	0	0	1.49898	2.61076	0	4.11343	1.08875	1.04729	1.93322	1.33929	2.36559	2.19561	1.93719	1.77802	0	1.77276	1.78427	2.04461	1.09854	1.32	0	2.26027	2.88714	0	2.19415	0	2.3577	2.93333	3.37165	1.24811	0	1.69057	0	1.0453
1022	CLUS_HUMAN	Clusterin		N	N	0.0526674	0.214983	1.27508	0.350591	25	79	CLU	0.836926	0	4.27092	0	1.90476	0	1.74051	1.2605	1.02836	0	3.14186	1.93322	1.33929	1.57706	0	2.90578	3.55604	2.43273	1.77276	0	2.04461	3.29561	2.64	0.776288	1.13014	0.721785	2.30286	1.09707	0	3.92951	2.93333	3.37165	0	1.95093	3.38115	1.02167	1.0453
257	RLA2_HUMAN	60S acidic ribosomal protein P2		N	N	0.0527595	0.214983	2.2569	1.17434	13	29	RPLP2	0	3.16319	1.42364	0	0	2.24847	0.870253	0	1.02836	0	0	0	0	0.78853	0	0	0	0	0.886382	0	0	0	0	0.776288	0	0	0	1.09707	0.783104	0.785901	0	0	0	0	0	1.02167	0
987	CO6A3_HUMAN	Collagen alpha-3(VI) chain		N	N	0.0539551	0.217566	0.844458	-0.243903	29	96	COL6A3	142.277	45.8663	52.6747	105.167	155.238	73.4499	83.5443	165.126	107.978	139.36	127.769	89.8946	143.304	39.4265	149.301	110.42	102.236	111.906	123.207	157.908	114.498	132.923	211.2	98.5886	127.705	92.3885	199.197	153.59	126.08	124.172	205.333	86.8199	277.08	117.056	251.895	91.9505	112.892
978	COPE_HUMAN	Coatomer subunit epsilon		N	N	0.0540822	0.217566	1.89852	0.924878	14	29	COPE	0	0	0	0	0	0	0	2.52101	0	0	1.04729	0	0	3.15412	0	0	1.77802	1.21637	0	0.892133	1.02231	0	1.32	0	1.13014	0	0	2.19415	0	0.785901	0	1.68582	0	0	0	0	1.0453
1010	COEA1_HUMAN	Collagen alpha-1(XIV) chain		N	N	0.0556312	0.222344	0.62461	-0.678973	24	87	COL14A1	16.7385	1.5816	0	7.14728	13.3333	5.24642	1.74051	35.2941	5.14179	4.355	5.23643	11.5993	1.33929	0.78853	10.978	12.5917	7.11207	9.73093	1.77276	12.4899	5.11152	36.2517	13.2	14.7495	22.6027	0	48.3601	40.5918	6.26483	1.5718	3.91111	5.05747	23.7141	5.85279	40.5738	17.3684	14.6341
416	PROF1_HUMAN	Profilin-1		N	N	0.0577023	0.229023	1.11889	0.162063	29	96	PFN1	13.3908	13.4436	8.54185	11.2314	18.0952	11.2423	14.7943	12.605	10.2836	13.065	11.5202	12.5659	8.03571	8.67384	5.48902	12.5917	12.4461	17.0291	12.4093	14.2741	12.2677	13.1824	6.6	15.5258	13.5616	12.2703	4.60572	9.87367	10.1804	10.2167	9.77778	12.6437	12.4811	15.6074	15.2152	11.2384	13.5889
1227	ABCD3_HUMAN	ATP-binding cassette sub-family D member 3		N	N	0.0580701	0.229023	0.268336	-1.89789	3	25	ABCD3	0	0.790798	0	0	0	0	0	0	0	2.1775	0	0	1.33929	0	0	0	0	0	0	0	0	0	0	0	1.13014	0	1.15143	0	0	0	0	0	0	0	0	0	2.09059
196	PAIRB_HUMAN	Plasminogen activator inhibitor 1 RNA-binding protein		N	N	0.0583241	0.229023	1.34473	0.42732	23	60	SERBP1	0.836926	0	0	0	0	1.49898	0.870253	0	1.02836	0	1.04729	0	1.33929	0.78853	1.0978	0	2.66703	0	0.886382	0.892133	1.02231	0	0	2.32886	2.26027	1.44357	0	0	2.34931	0.785901	0.977778	4.21456	0	0.975466	0	2.04334	2.09059
876	EHD4_HUMAN	EH domain-containing protein 4		N	N	0.0589989	0.230564	2.23212	1.15842	13	29	EHD4	0	1.5816	1.42364	0	0	0.749489	0.870253	0	0	0	0	0.966608	2.67857	0	0	0	0	0	0	0	0	0	0	0	0	1.44357	0	1.09707	0	0.785901	0	0	0	0	0	0	0
988	CO6A2_HUMAN	Collagen alpha-2(VI) chain		N	N	0.0633096	0.244308	0.834042	-0.261808	29	96	COL6A2	27.6186	13.4436	12.1009	17.3577	36.1905	14.2403	20.0158	36.5546	30.8507	31.5737	24.0876	15.4657	30.8036	9.46237	23.0539	25.1834	28.4483	23.1109	36.3417	34.7932	31.6914	30.759	42.24	24.8412	24.863	20.9318	43.7544	29.621	23.4931	34.5797	49.8667	21.0728	58.6611	22.4357	71.0041	18.3901	25.0871
515	MYH14_HUMAN	Myosin-14		N	N	0.0642983	0.247347	0.432506	-1.20921	6	35	MYH14	0	0.790798	2.13546	0	0.952381	0	0.870253	0	0	1.08875	0	0.966608	0	0	0	0	0	0	0	0	0	0	0	0	1.13014	1.44357	1.15143	0	1.56621	0	1.95556	0.842912	0	0.975466	0	1.02167	1.0453
267	RL31_HUMAN	60S ribosomal protein L31		N	N	0.0654402	0.250121	0.714968	-0.48405	16	66	RPL31	0	0.790798	0	2.04208	0	2.24847	0.870253	1.2605	0	1.08875	2.09457	1.93322	1.33929	1.57706	1.0978	0	0.889009	1.21637	0.886382	0.892133	0	0	2.64	1.55258	1.13014	0	1.15143	1.09707	1.56621	0	0	0	1.24811	0.975466	3.38115	1.02167	0
1032	CILP1_HUMAN	Cartilage intermediate layer protein 1		N	N	0.065697	0.250121	0.126357	-2.98442	1	16	CILP	0	0	0	0	0.952381	0	0	3.78151	1.02836	0	0	0	0	0	0	1.93719	0	0	0	1.78427	0	0	1.32	0	0	0	0	0	0.783104	0	0	0	0	0	3.38115	0	2.09059
461	A1AG2_HUMAN	Alpha-1-acid glycoprotein 2		N	N	0.0663162	0.251185	0.613228	-0.705503	16	62	ORM2	0	0.790798	0.711821	1.02104	0.952381	0.749489	2.61076	0	0	0	2.09457	2.89982	0	1.57706	0	3.87438	2.66703	3.6491	0.886382	2.6764	1.02231	0	0	0	0	1.44357	0	1.09707	1.56621	0	0	0	3.74433	0.975466	0	3.06502	0
981	COPA_HUMAN	Coatomer subunit alpha		N	N	0.066917	0.252684	1.34204	0.424432	25	72	COPA	1.67385	3.16319	0	5.1052	0.952381	4.49693	0	1.2605	1.02836	2.1775	0	0	6.69643	7.09677	2.19561	0.968594	1.77802	2.43273	4.43191	0.892133	1.02231	0	1.32	3.10515	4.52055	0.721785	1.15143	3.29122	0	0	0	1.68582	0	7.80372	0	0	1.0453
232	RS7_HUMAN	40S ribosomal protein S7		N	N	0.068361	0.256962	1.81188	0.857485	14	29	RPS7	0	0	0	1.02104	0	0	1.74051	0	0	0	0	1.93322	0	0.78853	0	0.968594	0	0	0	0	0	0	1.32	2.32886	0	0.721785	0	0	1.56621	0	0	1.68582	2.49622	0.975466	0	1.02167	0
1112	ATPA_HUMAN	ATP synthase subunit alpha, mitochondrial		N	N	0.0684675	0.256962	0.886507	-0.173797	29	96	ATP5A1	15.0647	21.3515	13.5246	21.4418	10.4762	12.7413	16.5348	10.084	15.4254	13.065	10.4729	13.5325	17.4107	11.828	14.2715	12.5917	13.3351	9.73093	7.09105	15.1663	7.15613	9.88682	7.92	9.31546	13.5616	15.1575	10.3629	6.58245	9.39725	11.7885	5.86667	10.1149	6.24055	16.5829	8.45287	18.3901	14.6341
166	SCMC1_HUMAN	Calcium-binding mitochondrial carrier protein SCaMC-1		N	N	0.0696715	0.259896	0.416501	-1.26361	8	40	SLC25A24	0	0	1.42364	2.04208	0.952381	2.24847	0.870253	1.2605	0	0	0	0.966608	0	2.36559	2.19561	0.968594	0	0	0	0	0	1.09854	0	0	0	1.44357	0	0	1.56621	1.5718	0.977778	0	0	2.9264	0	1.02167	1.0453
848	ERGI1_HUMAN	Endoplasmic reticulum-Golgi intermediate compartment protein 1		N	N	0.0706423	0.262374	0.493671	-1.01838	7	38	ERGIC1	0.836926	0	0	1.02104	0	0.749489	0	0	1.02836	0	0	0.966608	0	0.78853	0	0.968594	0	0	0	0	2.04461	0	0	0	0	0	0	0	0	1.5718	1.95556	0	0	0.975466	0	0	1.0453
578	LMAN1_HUMAN	Protein ERGIC-53		N	N	0.0707622	0.262374	1.69013	0.757135	19	43	LMAN1	0	4.74479	0.711821	1.02104	0	0	0	0	0	0	1.04729	0	0	3.15412	0	0.968594	0.889009	0	1.77276	0	0	0	1.32	0	1.13014	0	0	0	1.56621	2.3577	0.977778	0	0	0.975466	0	0	2.09059
404	PIP_HUMAN	Prolactin-inducible protein		N	N	0.0716679	0.262958	0.110946	-3.17208	1	16	PIP	0	0	0	0	0	0	0	0	0	0	0	1.93322	2.67857	3.94265	0	0	0	10.9473	0	0	1.02231	1.09854	0	0	0	0	0	0	0	0	0	0	0	0.975466	0	0	0
141	SRPRB_HUMAN	Signal recognition particle receptor subunit beta		N	N	0.0719213	0.262958	2.02577	1.01847	9	15	SRPRB	0.836926	1.5816	0.711821	0	0	0	0	0	1.02836	0	0	0	0	0	0	0	0	0	0.886382	0	0	0	0	0	1.13014	0.721785	0	0	0	0	0	0	0	0	0	0	0
743	H2AV_HUMAN	Histone H2A.V		N	N	0.0720934	0.262958	0.834492	-0.261031	29	96	H2AFV	5.02156	5.53559	2.84728	9.18936	0.952381	4.49693	4.35127	6.30252	9.25522	5.44375	3.14186	2.89982	5.35714	3.94265	4.39122	6.78016	3.55604	4.86546	2.65915	4.46066	8.17844	7.68975	5.28	3.10515	1.13014	5.05249	4.60572	4.3883	3.91552	5.50131	4.88889	3.37165	6.24055	3.90186	3.38115	4.08669	3.13589
891	DESP_HUMAN	Desmoplakin		N	N	0.0722571	0.262958	1.00547	0.00786712	21	56	DSP	9.20619	0.790798	0	2.04208	0	0.749489	20.0158	0	4.11343	1.08875	3.14186	2.89982	4.01786	21.2903	1.0978	2.90578	1.77802	0	0.886382	5.3528	2.04461	1.09854	0	4.65773	2.26027	2.16535	0	0	0	1.5718	2.93333	3.37165	0	0.975466	0	0	0
65	TR112_HUMAN	tRNA methyltransferase 112 homolog		N	N	0.072415	0.262958	0	#NAME?	0	10	TRMT112	0	0	0	0	0	0	0	0	0	0	0	0	0	0	0	0	0	0	0	0	0	0	0	0	0	0	0	0	0	0.785901	0	0	0	0	0	1.02167	0
245	RS18_HUMAN	40S ribosomal protein S18		N	N	0.0728117	0.263621	1.51669	0.600922	17	38	RPS18	0	1.5816	0	1.02104	0	0	1.74051	2.52101	1.02836	0	0	2.89982	1.33929	2.36559	0	1.93719	0	0	0.886382	0.892133	1.02231	0	0	0	0	0	0	0	1.56621	1.5718	0	2.52874	0	2.9264	0	1.02167	2.09059
646	KV313_HUMAN	Ig kappa chain V-III region HIC		N	N	0.0740098	0.267173	2.58729	1.37144	7	11	IgK_E	0	0	0	0	0	0	0	0	0	0	0	0	0	0	0	0	0	0	0	0.892133	0	1.09854	0	0	0	0	0	1.09707	0	0.785901	0	0	0	0	0	0	0
533	MGP_HUMAN	Matrix Gla protein		N	N	0.0753042	0.269475	2.51053	1.32799	6	8	MGP	0	0	0	0	0	0	0	0	1.02836	0	0	0	0	1.57706	0	0	0	0	0	0	0	0	0	0	0	0	0	0	0	0	0	0	0	0	0	0	0
1091	CJ058_HUMAN	Uncharacterized protein C10orf58		N	N	0.0753042	0.269475	2.04559	1.03252	6	8	C10orf58	0	0.790798	0	0	0	0	0.870253	2.52101	0	0	0	3.86643	0	0.78853	0	0	0	0	0	0	0	0	0	0	0	0	0	0	0	0	0	0	0	0	0	0	0
410	PGRC1_HUMAN	Membrane-associated progesterone receptor component 1		N	N	0.076229	0.271994	1.31674	0.396971	24	62	PGRMC1	0	1.5816	0	1.02104	0	0.749489	0	0	2.05672	1.08875	1.04729	0.966608	0	1.57706	0	0.968594	0.889009	0	1.77276	0	1.02231	1.09854	0	0.776288	0	0.721785	1.15143	1.09707	0	0.785901	1.95556	1.68582	0	0.975466	0	0	1.0453
846	ERLN2_HUMAN	Erlin-2		N	N	0.0770083	0.27398	0.0728572	-3.77878	1	15	ERLIN2	0	0.790798	0	0	0	0	2.61076	0	0	0	0	1.93322	0	0	0	0	0	0	0	2.6764	0	0	0	0	1.13014	0.721785	0	0	0	0	0	1.68582	0	0	0	0	0
931	DBNL_HUMAN	Drebrin-like protein		N	N	0.0776649	0.27552	1.44131	0.527385	19	46	DBNL	0.836926	3.16319	1.42364	2.04208	0	0	0.870253	0	1.02836	0	0	0.966608	0	0.78853	0	0	0	0	0	1.78427	0	1.09854	0	3.88144	0	2.88714	1.15143	0	1.56621	0.785901	1.95556	0.842912	0	0.975466	0	1.02167	1.0453
788	SYG_HUMAN	Glycyl-tRNA synthetase		N	N	0.0783082	0.276428	1.87797	0.909173	14	34	GARS	0	2.37239	0.711821	1.02104	0	1.49898	0	0	0	1.08875	0	0	2.67857	0	0	0	0	0	0.886382	0	1.02231	0	0	0.776288	0	2.16535	1.15143	0	0	0	0.977778	0	2.49622	0	0	1.02167	0
513	ML12B_HUMAN	Myosin regulatory light chain 12B		N	N	0.0788185	0.276428	1.17312	0.230346	29	94	MYL12B	4.18463	4.74479	3.5591	2.04208	10.4762	7.49489	8.70253	1.2605	5.14179	5.44375	6.28372	6.76626	4.01786	3.94265	6.58683	8.71735	8.00108	6.08183	6.20467	7.13706	10.223	7.68975	5.28	5.43402	4.52055	4.33071	9.21144	7.67952	9.39725	5.50131	3.91111	6.74329	2.49622	3.90186	0	2.04334	8.36237
58	TBA1A_HUMAN	Tubulin alpha-1A chain		N	N	0.0788189	0.276428	0.930979	-0.10318	29	96	TUBA1A	35.9878	33.2135	43.4211	32.6733	44.7619	33.727	32.1994	46.6387	35.9925	31.5737	34.5605	30.9315	50.8929	42.5806	40.6188	29.0578	39.1164	30.4091	34.5689	32.1168	25.5576	25.2663	35.64	34.1567	29.3836	27.4278	31.0886	34.0093	28.1917	29.0784	23.4667	37.931	32.4508	22.4357	40.5738	29.6285	25.0871
749	GTF2I_HUMAN	General transcription factor II-I		N	N	0.0802573	0.279878	2.54619	1.34834	8	14	GTF2I	0	2.37239	1.42364	0	0.952381	0.749489	0	0	0	0	2.09457	0	0	0	0	0	2.66703	0	0	0	0	0	0	0.776288	0	0	0	0	0	1.5718	0	0	0	0	0	0	0
105	TSP1_HUMAN	Thrombospondin-1		N	N	0.0824997	0.286885	1.31466	0.394695	26	82	THBS1	2.51078	5.53559	0	2.04208	0.952381	3.74744	1.74051	3.78151	0	5.44375	6.28372	6.76626	1.33929	2.36559	0	13.5603	11.5571	1.21637	15.9549	1.78427	5.11152	4.39414	5.28	20.1835	2.26027	12.9921	0	4.3883	18.0114	18.8616	40.0889	9.27203	1.24811	5.85279	0	1.02167	13.5889
1048	CD14_HUMAN	Monocyte differentiation antigen CD14		N	N	0.0841501	0.29098	1.39503	0.480295	14	26	CD14	0.836926	2.37239	0	0	0	0	0	0	0	0	1.04729	0	0	0	0	0.968594	0	2.43273	0	1.78427	0	0	0	0.776288	0	0	0	0	0	0.785901	0	0	2.49622	0	1.69057	0	1.0453
519	MXRA5_HUMAN	Matrix-remodeling-associated protein 5		N	N	0.084889	0.291895	1.25892	0.332187	13	23	MXRA5	1.67385	0	0	0	0	0	0.870253	0	0	1.08875	0	0	0	0	0	0	0	0	0	0.892133	0	2.19707	0	0	0	0	0	1.09707	2.34931	0	2.93333	0	0	0	0	0	0
146	SPTB2_HUMAN	Spectrin beta chain, brain 1		N	N	0.0858618	0.294417	1.49902	0.584019	18	39	SPTBN1	0	2.37239	0	3.06312	0	0.749489	0	0	0	1.08875	0	1.93322	0	0	0	0	0.889009	0	0	0.892133	1.02231	5.49268	0	1.55258	0	0.721785	1.15143	0	0.783104	0	1.95556	1.68582	0	1.95093	0	0	2.09059
639	ILF3_HUMAN	Interleukin enhancer-binding factor 3		N	N	0.0888065	0.298674	1.24299	0.313819	22	64	ILF3	0	2.37239	3.5591	6.12624	0	1.49898	2.61076	2.52101	3.08507	1.08875	1.04729	0	0	0	2.19561	1.93719	4.44504	0	0	1.78427	5.11152	1.09854	0	3.10515	1.13014	0.721785	1.15143	1.09707	0.783104	3.14361	0	3.37165	0	0	0	2.04334	0
1207	ACTBL_HUMAN	Beta-actin-like protein 2		N	N	0.0891229	0.298674	1.20342	0.267136	29	83	ACTBL2	2.51078	3.95399	1.42364	3.06312	1.90476	3.74744	4.35127	1.2605	2.05672	2.1775	3.14186	0.966608	2.67857	1.57706	3.29341	1.93719	0.889009	3.6491	2.65915	2.6764	5.11152	2.19707	2.64	3.10515	2.26027	3.60892	2.30286	3.29122	1.56621	1.5718	2.93333	1.68582	0	2.9264	1.69057	0	0
379	2AAA_HUMAN	Serine/threonine-protein phosphatase 2A 65 kDa regulatory subunit A alpha isoform		N	N	0.0896277	0.298674	0.53521	-0.901824	10	49	PPP2R1A	0	3.95399	1.42364	0	0.952381	0.749489	1.74051	1.2605	2.05672	0	4.18915	0	0	1.57706	0	0	1.77802	0	0	0.892133	0	0	1.32	1.55258	1.13014	0.721785	0	0	1.56621	2.3577	0	0	1.24811	0	0	1.02167	0
1003	CONA1_HUMAN	Collagen alpha-1(XXIII) chain		N	N	0.0897569	0.298674	0	#NAME?	0	9	COL23A1	0	0	0	0	0	0	0	0	0	0	0	0	0	0	0	0	0	0	0	0	0	2.19707	1.32	0	0	0	0	0	0	0	0	0	0	0	0	2.04334	0
628	ISOC1_HUMAN	Isochorismatase domain-containing protein 1		N	N	0.0898248	0.298674	0.89561	-0.159058	2	20	ISOC1	0.836926	0	0	1.02104	0	0	0	1.2605	0	0	0	0	0	0	0	0	6.22306	0	0	0	0	0	1.32	0	0	0	0	0	0	0	0	0	0	1.95093	0	1.02167	0
134	SSRD_HUMAN	Translocon-associated protein subunit delta		N	N	0.0900147	0.298674	1.381	0.465718	20	47	SSR4	1.67385	1.5816	0.711821	2.04208	0	1.49898	1.74051	1.2605	1.02836	0	0	0	0	0	0	0	0	2.43273	0.886382	0.892133	1.02231	0	1.32	0.776288	1.13014	0	1.15143	0	0	0	0	0.842912	1.24811	0.975466	0	1.02167	0
269	RL27A_HUMAN	60S ribosomal protein L27a		N	N	0.0921008	0.303957	1.7637	0.818607	12	23	RPL27A	0	0	0	0	0	0	0	0	1.02836	0	2.09457	0.966608	1.33929	0.78853	0	0	0	1.21637	0	0	0	0	0	0.776288	1.13014	0	0	0	0	0	0	0	0	0.975466	1.69057	0	0
272	RL23A_HUMAN	60S ribosomal protein L23a		N	N	0.0923942	0.30411	1.41947	0.505353	19	45	RPL23A	0	0.790798	0.711821	1.02104	0	0	1.74051	0	0	0	1.04729	1.93322	0	0.78853	0	1.93719	0.889009	2.43273	0	0	0	0	0	0	0	0	0	0	0.783104	1.5718	0	1.68582	1.24811	0	0	1.02167	1.0453
1132	ARF3_HUMAN	ADP-ribosylation factor 3		N	N	0.0937951	0.306273	1.20864	0.273382	29	93	ARF3	1.67385	6.32638	7.11821	5.1052	0.952381	3.74744	5.22152	3.78151	3.08507	2.1775	5.23643	5.79965	5.35714	7.8853	0	4.84297	4.44504	4.86546	5.31829	4.46066	1.02231	5.49268	1.32	1.55258	3.39041	4.33071	2.30286	3.29122	3.13242	4.71541	4.88889	8.42912	2.49622	5.85279	3.38115	2.04334	3.13589
99	TLN1_HUMAN	Talin-1		N	N	0.0937977	0.306273	1.25316	0.325575	29	95	TLN1	11.717	14.2344	9.96549	7.14728	7.61905	6.7454	3.48101	3.78151	7.1985	4.355	4.18915	5.79965	16.0714	3.94265	13.1737	9.68594	8.89009	2.43273	13.2957	10.7056	8.17844	17.5766	2.64	18.6309	18.0822	10.8268	6.90858	14.262	12.5297	8.64492	9.77778	12.6437	7.48865	3.90186	11.834	11.2384	11.4983
507	MYOF_HUMAN	Myoferlin		N	N	0.0948287	0.307672	0.795031	-0.330917	11	53	MYOF	0.836926	2.37239	0.711821	0	0.952381	0	2.61076	1.2605	3.08507	0	0	0.966608	2.67857	1.57706	0	0.968594	0.889009	1.21637	0	1.78427	0	0	0	0	2.26027	0.721785	2.30286	4.3883	3.13242	0.785901	0	0	0	0	0	0	2.09059
418	K6PL_HUMAN	6-phosphofructokinase, liver type		N	N	0.0951091	0.307672	1.68612	0.753704	19	49	PFKL	2.51078	3.16319	2.13546	0	0.952381	0.749489	0	1.2605	4.11343	0	3.14186	0.966608	0	1.57706	1.0978	0.968594	1.77802	0	0	0	1.02231	1.09854	0	0.776288	0	1.44357	0	0	0.783104	2.3577	0.977778	0	0	0	0	1.02167	0
200	SEP11_HUMAN	Septin-11		N	N	0.0952257	0.307672	2.54235	1.34616	6	9	SEPT11	0	0	0.711821	1.02104	0	0	0	0	0	0	0	0	0	0	1.0978	0	0.889009	0	0	0	0	0	0	0	0	0	1.15143	0	0	0.785901	0	0	0	0	0	0	0
77	TPM1_HUMAN	Tropomyosin alpha-1 chain		N	N	0.0963459	0.310476	1.49448	0.579648	18	40	TPM1	0.836926	0	0	0	0.952381	0	1.74051	0	1.02836	0	3.14186	1.93322	1.33929	0.78853	0	0.968594	0	0	0	0	0	1.09854	0	0.776288	2.26027	0.721785	3.45429	1.09707	3.13242	0	2.93333	0	0	0	0	0	2.09059
186	SF01_HUMAN	Splicing factor 1		N	N	0.0968411	0.311257	1.70369	0.768663	15	33	SF1	0	0.790798	0	1.02104	0	0	0	0	1.02836	0	0	0.966608	1.33929	0	0	1.93719	0	0	0.886382	0	0	0	0	2.32886	1.13014	0	0	1.09707	0	0	0	0	0	0	0	0	0
202	S61A1_HUMAN	Protein transport protein Sec61 subunit alpha isoform 1		N	N	0.0981309	0.313215	1.6114	0.688317	7	10	SEC61A1	0	0.790798	0	0	0	0	1.74051	0	0	0	0	0	0	0	0	0.968594	0	0	0	0	0	0	0	0	0	0	0	2.19415	0	0	0	0	0	0	0	1.02167	0
1107	ATPK_HUMAN	ATP synthase subunit f, mitochondrial		N	N	0.098475	0.313215	1.49371	0.578898	17	38	ATP5J2	0	0	0	0	0	0	3.48101	0	3.08507	0	0	0	1.33929	0.78853	1.0978	0.968594	0	0	0	0	1.02231	0	1.32	0.776288	1.13014	0	0	0	0	1.5718	0.977778	0.842912	0	0	1.69057	2.04334	0
525	MST4_HUMAN	Serine/threonine-protein kinase MST4		N	N	0.0988555	0.313215	1.79984	0.847869	6	8	MST4	0	0.790798	0	0	0	0	0.870253	0	0	0	1.04729	0.966608	0	0	0	0	0	0	0	0	0	0	0	0	0	0	0	0	0.783104	0	0	0	0	0	0	0	0
620	PLAK_HUMAN	Junction plakoglobin		N	N	0.0989769	0.313215	1.77099	0.824553	12	24	JUP	0	1.5816	0	0	0	0	0.870253	0	0	1.08875	0	0	0	0.78853	0	0.968594	2.66703	0	0	0.892133	1.02231	0	0	1.55258	3.39041	0	0	0	0.783104	3.14361	0	0	0	0	0	1.02167	0
290	RINI_HUMAN	Ribonuclease inhibitor		N	N	0.0994774	0.313974	1.73845	0.797802	14	35	RNH1	0.836926	1.5816	0.711821	1.02104	0	0	0	0	0	1.08875	1.04729	0	0	1.57706	0	0	0	0	0	0	0	1.09854	1.32	0	1.13014	1.44357	0	0	0.783104	0	0	0.842912	0	0.975466	1.69057	1.02167	0
645	KV106_HUMAN	Ig kappa chain V-I region EU		N	N	0.100132	0.313974	1.35	0.432959	17	40	Igk_F	2.51078	1.5816	0	2.04208	0	0	0	0	0	0	2.09457	1.93322	0	1.57706	0	0	0	0	1.77276	2.6764	1.02231	0	0	0.776288	0	0	1.15143	1.09707	0	0	0	0	2.49622	1.95093	0	0	0
195	A1AT_HUMAN	Alpha-1-antitrypsin		N	N	0.102101	0.318284	0.778794	-0.360687	29	95	SERPINA1	2.51078	4.74479	5.69456	15.3156	13.3333	9.74336	9.57278	6.30252	1.02836	13.065	5.23643	4.83304	4.01786	11.0394	5.48902	7.74875	7.11207	8.51456	10.6366	12.4899	13.29	13.1824	14.52	8.53917	1.13014	6.49606	18.4229	17.5532	7.04794	14.1462	9.77778	8.42912	16.2254	2.9264	8.45287	11.2384	8.36237
1014	COAA1_HUMAN	Collagen alpha-1(X) chain		N	N	0.10213	0.318284	0.275746	-1.85859	2	19	COL10A1	0	0	0	0	0	0	0	0	0	2.1775	0	0	1.33929	0	0	0	0	0	0	0	0	0	1.32	0	0	0	0	6.58245	0	0.785901	0.977778	0	0	0	0	0	1.0453
932	DREB_HUMAN	Drebrin		N	N	0.103482	0.321081	2.01342	1.00965	12	28	DBN1	0	0.790798	2.84728	0	0	0	0	0	1.02836	0	0	0	0	0	0	0	0.889009	0	0.886382	0	0	1.09854	0	0.776288	1.13014	0	0	0	1.56621	0	0.977778	0	0	0	0	0	0
1031	CIRBP_HUMAN	Cold-inducible RNA-binding protein		N	N	0.103902	0.321364	0.721992	-0.469945	14	61	CIRBP	1.67385	0	1.42364	2.04208	1.90476	0.749489	0.870253	10.084	4.11343	0	5.23643	2.89982	1.33929	1.57706	0	2.90578	0.889009	2.43273	1.77276	3.56853	2.04461	0	1.32	3.88144	1.13014	0	0	0	0	2.3577	0	1.68582	0	4.87733	0	0	0
266	RL38_HUMAN	60S ribosomal protein L38		N	N	0.105034	0.323241	1.58588	0.66528	9	15	RPL38	0	0.790798	0	0	0	0.749489	0	0	0	0	0	1.93322	0	1.57706	0	1.93719	0.889009	0	0.886382	0	0	0	1.32	0	0	0	1.15143	0	0.783104	0	0	1.68582	2.49622	0	0	0	0
429	PDLI1_HUMAN	PDZ and LIM domain protein 1		N	N	0.106435	0.325925	1.22232	0.289617	15	29	PDLIM1	1.67385	0	0	0	0.952381	1.49898	0	0	0	0	1.04729	0	0	0	0	0.968594	0	0	0	0	4.08922	0	0	0	0	0.721785	0	0	1.56621	0	0	0.842912	0	0	0	2.04334	0
950	CTND1_HUMAN	Catenin delta-1		N	N	0.108568	0.331631	1.69922	0.764876	10	20	CTNND1	0	0.790798	0	1.02104	0	0.749489	0	0	2.05672	0	0	0	0	0	0	0	0	1.21637	0	0	0	0	0	0	0	0	0	2.19415	0	0.785901	0	0	0	0	0	0	0
857	EMAL2_HUMAN	Echinoderm microtubule-associated protein-like 2		N	N	0.110176	0.335186	0.322382	-1.63316	4	25	EML2	0	0.790798	0.711821	1.02104	0	0	0.870253	0	0	1.08875	0	0	2.67857	0.78853	1.0978	0	0	1.21637	0	0	1.02231	0	0	0	0	1.44357	1.15143	0	0	1.5718	0	0	0	3.90186	0	0	0
378	2ABA_HUMAN	Serine/threonine-protein phosphatase 2A 55 kDa regulatory subunit B alpha isoform		N	N	0.111306	0.337482	0	#NAME?	0	8	PPP2R2A	0	0	0	0	0	0	0	1.2605	1.02836	0	1.04729	0	0	0	0	0	0	0	0	0	0	0	0	0	0	0	0	0	0	0	0	0	0	0	0	0	0
244	RS19_HUMAN	40S ribosomal protein S19		N	N	0.113011	0.339882	1.24971	0.32159	26	75	RPS19	0	3.16319	0	1.02104	0.952381	2.24847	1.74051	0	1.02836	1.08875	2.09457	1.93322	0	0	2.19561	0.968594	2.66703	3.6491	1.77276	0.892133	0	2.19707	2.64	1.55258	1.13014	2.88714	2.30286	1.09707	0.783104	1.5718	0.977778	0.842912	0	0	0	2.04334	1.0453
307	RALY_HUMAN	RNA-binding protein Raly		N	N	0.113605	0.339882	1.47948	0.565087	14	28	RALY	0.836926	0	1.42364	0	0	0	0	0	0	1.08875	0	0	0	0	0	0	0.889009	0	0	0	0	0	0	0	2.26027	0	1.15143	0	0	1.5718	0	0	0	0	0	0	0
1015	CNPY2_HUMAN	Protein canopy homolog 2		N	N	0.113744	0.339882	1.92943	0.948174	10	19	CNPY2	0	0	0.711821	2.04208	0	0	0	0	0	1.08875	0	0	1.33929	0	0	0	0	1.21637	0	0	0	0	0	0	0	0.721785	0	0	0	0.785901	0	0.842912	0	0.975466	0	0	0
393	PML_HUMAN	Probable transcription factor PML		N	N	0.113754	0.339882	2.51065	1.32806	10	21	PML	0	0	0	0	0.952381	0	0	0	0	0	0	0	0	0.78853	0	1.93719	0.889009	0	0	0.892133	0	0	0	0.776288	0	0	1.15143	0	0.783104	0	0	0	0	0	0	0	1.0453
805	FINC_HUMAN	Fibronectin		N	N	0.114965	0.342667	1.21972	0.286551	29	95	FN1	60.2587	26.0963	19.931	21.4418	97.1429	51.7147	40.0316	31.5126	41.1343	51.1712	52.3643	54.1301	73.6607	22.0789	62.5749	68.7702	27.5593	19.4619	80.6608	58.8808	55.2045	70.3063	48.84	48.1299	54.2466	62.0735	32.2401	53.7567	86.1414	16.5039	189.689	59.0038	13.7292	7.80372	79.457	27.5851	86.7596
1055	TCPB_HUMAN	T-complex protein 1 subunit beta		N	N	0.117301	0.347945	1.25551	0.328272	29	80	CCT2	1.67385	4.74479	3.5591	0	0	2.24847	0.870253	1.2605	4.11343	2.1775	3.14186	4.83304	4.01786	1.57706	2.19561	0.968594	1.77802	3.6491	0	1.78427	1.02231	0	2.64	6.2103	3.39041	5.77428	1.15143	2.19415	5.48173	5.50131	1.95556	2.52874	0	6.82826	0	4.08669	3.13589
464	MIME_HUMAN	Mimecan		N	N	0.118278	0.348388	0.780843	-0.356896	24	91	OGN	8.36926	0.790798	0	6.12624	7.61905	0.749489	3.48101	11.3445	2.05672	2.1775	9.42558	5.79965	2.67857	0.78853	12.0758	7.74875	2.66703	4.86546	4.43191	3.56853	2.04461	13.1824	5.28	4.65773	13.5616	0.721785	4.60572	10.9707	4.69862	4.71541	7.82222	7.58621	12.4811	0.975466	16.9057	7.1517	11.4983
745	H1X_HUMAN	Histone H1x		N	N	0.118404	0.348388	0.625749	-0.676344	10	50	H1FX	0	1.5816	0.711821	2.04208	0	2.99796	2.61076	2.52101	5.14179	1.08875	3.14186	0.966608	0	2.36559	1.0978	0.968594	1.77802	1.21637	0	1.78427	1.02231	0	0	1.55258	0	0.721785	0	0	0	3.92951	0	0	0	2.9264	0	2.04334	2.09059
343	PSMD1_HUMAN	26S proteasome non-ATPase regulatory subunit 1		N	N	0.119008	0.348388	2.19283	1.13279	7	12	PSMD1	0	0	0	0	0	0	0	0	0	0	0	1.93322	0	0	0	0	0	0	0.886382	0	1.02231	0	0	0	0	0	0	0	0	0	0	0	0	0	0	0	1.0453
888	DC1I2_HUMAN	Cytoplasmic dynein 1 intermediate chain 2		N	N	0.119008	0.348388	2.0728	1.05158	7	12	DYNC1I2	0	1.5816	2.13546	0	0	0	0	0	0	0	0	0	0	0	0	0	0	0	0	0	0	0	0	0	0	0	0	0	0	0	0.977778	0	0	0	0	0	0
1017	CNN2_HUMAN	Calponin-2		N	N	0.119148	0.348388	1.33698	0.418975	23	67	CNN2	1.67385	0	0	0	1.90476	2.24847	0.870253	0	1.02836	2.1775	2.09457	0.966608	2.67857	0	2.19561	1.93719	1.77802	2.43273	2.65915	2.6764	1.02231	2.19707	3.96	1.55258	1.13014	0	2.30286	3.29122	1.56621	0	0.977778	1.68582	1.24811	0.975466	0	0	3.13589
409	PGRC2_HUMAN	Membrane-associated progesterone receptor component 2		N	N	0.119915	0.348973	0.564166	-0.825808	11	45	PGRMC2	0.836926	1.5816	0.711821	2.04208	0	0	0	0	0	0	2.09457	0.966608	0	1.57706	0	0.968594	1.77802	0	1.77276	0	0	0	1.32	0	1.13014	1.44357	0	2.19415	0	0	0.977778	0	0	0	0	1.02167	1.0453
652	IGHM_HUMAN	Ig mu chain C region		N	N	0.121657	0.352035	1.43806	0.524122	20	54	IGHM	4.18463	3.95399	2.13546	5.1052	0	0	0	0	0	4.355	0	2.89982	0	0	1.0978	0.968594	0	0	0	1.78427	0	1.09854	0	0	2.26027	0.721785	1.15143	2.19415	0.783104	0	0	0.842912	17.4735	4.87733	0	1.02167	0
1202	ACTZ_HUMAN	Alpha-centractin		N	N	0.121825	0.352035	1.30283	0.381654	24	70	ACTR1A	2.51078	2.37239	4.27092	6.12624	0.952381	1.49898	2.61076	0	2.05672	0	0	0	2.67857	0	3.29341	0	2.66703	2.43273	3.54553	0.892133	2.04461	1.09854	3.96	2.32886	0	1.44357	1.15143	0	0.783104	2.3577	0	0.842912	2.49622	5.85279	0	1.02167	1.0453
366	GLU2B_HUMAN	Glucosidase 2 subunit beta		N	N	0.124592	0.357514	2.21939	1.15016	13	37	PRKCSH	0	1.5816	0	0	0.952381	0	1.74051	0	1.02836	0	0	0	0	0.78853	0	0	0.889009	1.21637	0.886382	0	0	0	1.32	0.776288	2.26027	0.721785	0	1.09707	0.783104	0	1.95556	0.842912	0	0	0	0	0
953	CYTB_HUMAN	Cystatin-B		N	N	0.128481	0.365267	1.30771	0.38704	25	67	CSTB	0.836926	1.5816	2.13546	2.04208	0	2.24847	2.61076	2.52101	2.05672	0	2.09457	1.93322	1.33929	2.36559	1.0978	2.90578	0	0	1.77276	0	1.02231	0	0	0.776288	2.26027	0	0	1.09707	2.34931	0	0	0.842912	0	0.975466	0	5.10836	2.09059
1053	TCPD_HUMAN	T-complex protein 1 subunit delta		N	N	0.130499	0.370149	1.34214	0.424539	26	74	CCT4	0.836926	3.95399	4.98274	1.02104	0.952381	1.49898	3.48101	0	2.05672	2.1775	0	3.86643	1.33929	1.57706	0	1.93719	0.889009	2.43273	1.77276	1.78427	0	2.19707	1.32	1.55258	3.39041	2.16535	2.30286	4.3883	0	4.71541	0	3.37165	0	0.975466	6.76229	1.02167	1.0453
194	AACT_HUMAN	Alpha-1-antichymotrypsin		N	N	0.132874	0.376018	0.755174	-0.405119	25	81	SERPINA3	0	0	2.13546	3.06312	3.80952	8.24438	2.61076	0	1.02836	0	4.18915	2.89982	1.33929	6.30824	0	3.87438	0.889009	2.43273	2.65915	0	0	1.09854	0	3.88144	0	4.33071	3.45429	0	5.48173	6.28721	1.95556	2.52874	9.98487	0	0	4.08669	3.13589
198	SEPT7_HUMAN	Septin-7		N	N	0.133673	0.377413	1.31465	0.39468	22	64	SEPT7	0.836926	2.37239	2.13546	4.08416	0	0	2.61076	0	2.05672	3.26625	1.04729	3.86643	0	1.57706	1.0978	2.90578	4.44504	0	4.43191	1.78427	3.06691	4.39414	1.32	2.32886	1.13014	4.33071	0	1.09707	1.56621	3.92951	0.977778	0.842912	1.24811	0	0	1.02167	0
408	PHB_HUMAN	Prohibitin		N	N	0.134158	0.377915	1.48385	0.569346	23	73	PHB	0.836926	2.37239	4.98274	4.08416	2.85714	1.49898	2.61076	0	1.02836	2.1775	2.09457	2.89982	1.33929	2.36559	1.0978	0.968594	1.77802	1.21637	0.886382	0.892133	1.02231	0	2.64	0.776288	0	3.60892	1.15143	1.09707	0	4.71541	1.95556	5.05747	1.24811	3.90186	0	2.04334	3.13589
246	RS17_HUMAN	40S ribosomal protein S17		N	N	0.13533	0.380344	2.27479	1.18574	7	12	RPS17	0	0	0	0	0	0	0.870253	1.2605	0	0	0	0	0	0	0	0	0	1.21637	0	1.78427	0	0	0	0.776288	0	0	0	0	0.783104	0	0	0	0	0	0	0	0
197	SEPT9_HUMAN	Septin-9		N	N	0.13652	0.382817	1.26618	0.34048	12	24	SEPT9	1.67385	0	1.42364	1.02104	0	0	1.74051	0	0	0	1.04729	0	0	0.78853	0	0	0	0	0	0	0	0	0	0.776288	0	0.721785	0	0	0	0	0	0	0	0	0	0	1.0453
518	MYADM_HUMAN	Myeloid-associated differentiation marker		N	N	0.137229	0.383928	2.13955	1.09731	6	10	MYADM	0	0	0	0	0	0	0.870253	0	0	0	0	0	0	0	0	0	0	0	0.886382	0.892133	0	0	0	0	0	0	0	0	0	0	0.977778	0	0	0.975466	1.69057	0	0
101	TIMP3_HUMAN	Metalloproteinase inhibitor 3		N	N	0.138201	0.384029	0	#NAME?	0	7	TIMP3	0	0	0	0	0	0	0	0	0	3.26625	0	0	0	0	0	0	0	0	0	0	0	0	1.32	0	0	0	0	0	0	0	0	0	0	0	1.69057	0	0
551	MAP1S_HUMAN	Microtubule-associated protein 1S		N	N	0.138201	0.384029	0	#NAME?	0	7	MAP1S	0	0	0	0	0	0	0	0	0	0	0	0	0	0	0	0.968594	0	0	0	0	0	0	0	0	0	0	0	0	0	0	0	0	0	0.975466	0	0	0
566	LRP2_HUMAN	Low-density lipoprotein receptor-related protein 2		N	N	0.138201	0.384029	0	#NAME?	0	7	LRP2	0	0	0.711821	0	0	0	0	0	0	0	0	0	0	0	0	0	3.55604	0	0	0	0	0	0	0	0	0	0	0	0	0	0	0	0	2.9264	0	0	0
527	MSI2H_HUMAN	RNA-binding protein Musashi homolog 2		N	N	0.139532	0.385988	0.47857	-1.0632	8	37	MSI2	0	1.5816	0	1.02104	0	0	0.870253	0	1.02836	0	3.14186	0	1.33929	1.57706	0	0	0	1.21637	0	0.892133	1.02231	0	0	0	1.13014	1.44357	0	0	0.783104	3.14361	0	0	0	0	0	0	0
97	TM9S2_HUMAN	Transmembrane 9 superfamily member 2		N	N	0.141094	0.386191	1.72052	0.782845	9	17	TM9SF2	0	0	0	2.04208	0	0	0	0	0	0	0	0.966608	0	0.78853	0	0.968594	0	0	0	0	0	0	0	0	0	0	0	1.09707	0.783104	0	0	0	0	0	0	1.02167	0
900	DNJA2_HUMAN	DnaJ homolog subfamily A member 2		N	N	0.141139	0.386191	2.70545	1.43587	6	9	DNAJA2	0	0	0	0	0	0	0.870253	0	0	0	0	0.966608	0	0.78853	1.0978	0	0	0	0	0	0	0	0	0	0	0	0	0	0.783104	0.785901	0	1.68582	0	0	0	0	0
983	CO9A2_HUMAN	Collagen alpha-2(IX) chain		N	N	0.141444	0.386191	1.57925	0.659236	7	11	COL9A2	0	0	0	0	0	0	0	0	0	1.08875	0	0	0	0	1.0978	0	0	0	0	0	0	0	1.32	0	0	0	0	0	0	0	0	0	0	0	1.69057	1.02167	0
93	TM109_HUMAN	Transmembrane protein 109		N	N	0.14167	0.386191	1.36081	0.444465	21	51	TMEM109	1.67385	0	0	0	0	1.49898	0	0	1.02836	1.08875	1.04729	1.93322	1.33929	0.78853	0	0	0.889009	1.21637	1.77276	0	0	0	1.32	0	2.26027	0	1.15143	1.09707	0.783104	0.785901	0.977778	1.68582	0	1.95093	0	1.02167	1.0453
207	SC22B_HUMAN	Vesicle-trafficking protein SEC22b		N	N	0.141802	0.386191	1.42393	0.509881	21	55	SEC22B	2.51078	0.790798	0	4.08416	1.90476	3.74744	1.74051	2.52101	2.05672	1.08875	1.04729	0	0	0.78853	0	0.968594	3.55604	6.08183	2.65915	1.78427	2.04461	0	0	3.10515	2.26027	2.88714	2.30286	0	1.56621	0.785901	0	2.52874	2.49622	0.975466	0	1.02167	0
370	PRELP_HUMAN	Prolargin		N	N	0.142183	0.386287	0.702031	-0.510394	22	84	PRELP	5.02156	3.95399	0	4.08416	0.952381	0	3.48101	5.04202	0	4.355	1.04729	0	0	0.78853	2.19561	4.84297	4.44504	6.08183	5.31829	2.6764	1.02231	7.68975	1.32	6.2103	9.0411	3.60892	6.90858	23.0386	5.48173	5.50131	6.84444	0	16.2254	11.7056	10.1434	3.06502	6.27178
87	TENA_HUMAN	Tenascin		N	N	0.142465	0.386287	1.38046	0.465153	27	82	TNC	9.20619	0.790798	2.84728	0	27.619	10.4928	0	2.52101	0	14.1537	19.8984	14.4991	13.3929	51.2545	16.4671	31.9636	5.33405	2.43273	13.2957	36.5775	5.11152	21.9707	0	9.31546	6.78082	5.05249	2.30286	12.0678	31.3242	69.1593	75.2889	9.27203	0	7.80372	3.38115	0	28.223
463	OLA1_HUMAN	Obg-like ATPase 1		N	N	0.144463	0.389132	1.39397	0.479197	18	36	OLA1	0.836926	0	1.42364	1.02104	0	1.49898	1.74051	1.2605	0	3.26625	1.04729	0.966608	0	1.57706	0	0	0.889009	1.21637	0	0.892133	0	2.19707	2.64	0	0	0	0	0	0.783104	0	0	0	0	0	1.69057	0	0
288	RNPS1_HUMAN	RNA-binding protein with serine-rich domain 1		N	N	0.145603	0.390702	0.470719	-1.08706	3	23	RNPS1	0	0	0.711821	0	0	0	0	0	1.02836	0	0	0	1.33929	0	0	0	0.889009	0	0.886382	0	1.02231	0	0	0.776288	0	0.721785	0	0	0	0.785901	0	0	0	0.975466	0	0	0
1000	CO2A1_HUMAN	Collagen alpha-1(II) chain		N	N	0.14568	0.390702	0.856065	-0.224207	27	82	COL2A1	5.02156	0	3.5591	1.02104	1.90476	2.24847	6.09177	8.82353	2.05672	4.355	2.09457	2.89982	4.01786	0.78853	1.0978	0.968594	2.66703	10.9473	4.43191	4.46066	0	2.19707	5.28	6.2103	5.65069	2.88714	9.21144	0	0	5.50131	1.95556	3.37165	4.99244	1.95093	11.834	3.06502	4.18119
993	CO4A6_HUMAN	Collagen alpha-6(IV) chain		N	N	0.146578	0.392256	0.157359	-2.66787	1	12	COL4A6	0	0	0	1.02104	2.85714	0	0	0	0	1.08875	0	0	0	0	0	0	0	0	0	0	1.02231	0	0	0	1.13014	0	1.15143	0	0	0	0	0	0	0	0	0	1.0453
718	H4_HUMAN	Histone H4		N	N	0.147731	0.394483	0.920147	-0.120064	29	96	HIST1H4A	9.20619	15.816	11.3891	14.2946	27.619	14.2403	13.924	22.6891	22.6239	13.065	23.0403	27.065	21.4286	17.3477	15.3693	17.4347	11.5571	23.1109	7.97744	13.382	14.3123	9.88682	14.52	13.1969	11.3014	17.3228	20.7258	23.0386	13.3128	21.2193	11.7333	18.5441	9.98487	21.4602	8.45287	21.4551	17.77
299	RBM42_HUMAN	RNA-binding protein 42		N	N	0.148452	0.394871	0.679843	-0.556726	13	50	RBM42	0	0	0	1.02104	0.952381	1.49898	0	0	2.05672	0	2.09457	1.93322	0	0	1.0978	0	0.889009	0	0.886382	0	0	2.19707	1.32	0.776288	1.13014	1.44357	0	0	0	0	2.93333	0	3.74433	0.975466	0	1.02167	0
843	ESYT1_HUMAN	Extended synaptotagmin-1		N	N	0.150165	0.398109	1.34301	0.425469	20	56	ESYT1	0.836926	7.11718	1.42364	3.06312	0	0	0	0	1.02836	0	1.04729	2.89982	0	0	0	0	0.889009	1.21637	7.97744	1.78427	3.06691	0	1.32	0.776288	2.26027	1.44357	0	4.3883	1.56621	0.785901	0	0.842912	1.24811	5.85279	0	1.02167	0
216	S100P_HUMAN	Protein S100-P		N	N	0.150531	0.398109	1.61062	0.687614	12	24	S100P	5.02156	0	0	0	0	1.49898	0	1.2605	0	0	0	0	0	0	0	0	2.66703	0	0.886382	0	0	0	0	0	0	1.44357	0	0	0	0	1.95556	0.842912	0	0	0	3.06502	3.13589
1123	ARPC3_HUMAN	Actin-related protein 2/3 complex subunit 3		N	N	0.150819	0.398109	1.50852	0.593134	11	23	ARPC3	1.67385	0	0	1.02104	0	0	0	0	0	0	0	0.966608	1.33929	0	0	0.968594	0	0	0	0	2.04461	0	0	0	0	0.721785	0	2.19415	0	0	0	0	0	0	0	0	0
1049	TCPQ_HUMAN	T-complex protein 1 subunit theta		N	N	0.151908	0.39876	1.38115	0.465865	23	68	CCT8	2.51078	3.95399	2.13546	1.02104	0	0.749489	2.61076	0	2.05672	1.08875	3.14186	1.93322	2.67857	0.78853	2.19561	0	1.77802	1.21637	1.77276	1.78427	1.02231	0	1.32	0.776288	3.39041	2.16535	1.15143	0	1.56621	2.3577	0.977778	2.52874	2.49622	1.95093	0	2.04334	0
1008	COJA1_HUMAN	Collagen alpha-1(XIX) chain		N	N	0.152704	0.399953	0.844445	-0.243925	28	96	COL19A1	3.3477	2.37239	2.13546	2.04208	3.80952	1.49898	4.35127	5.04202	5.14179	2.1775	2.09457	2.89982	4.01786	1.57706	5.48902	2.90578	1.77802	9.73093	3.54553	6.24493	4.08922	4.39414	5.28	3.10515	3.39041	2.16535	3.45429	4.3883	3.13242	1.5718	3.91111	2.52874	3.74433	1.95093	6.76229	2.04334	8.36237
1062	CAYP1_HUMAN	Calcyphosin		N	N	0.153945	0.402	2.23859	1.16259	6	10	CAPS	0	0.790798	0	0	0	0	0	0	0	0	0	0	0	0	0	0	0	0	0	0	0	0	0	0	1.13014	0	0	0	1.56621	0	0	0.842912	0	0	0	0	0
830	FAM3C_HUMAN	Protein FAM3C		N	N	0.154138	0.402	1.48407	0.569557	10	20	FAM3C	0	1.5816	0	0	0	0	0	0	0	0	0	0	0	0	0	0	0	0	0.886382	0	0	0	0	0	0	0	0	0	0	0	0.977778	0.842912	1.24811	0	0	1.02167	0
684	HP1B3_HUMAN	Heterochromatin protein 1-binding protein 3		N	N	0.159863	0.414298	0.662934	-0.593064	15	58	HP1BP3	1.67385	0	0	2.04208	0	2.24847	0	0	3.08507	1.08875	0	0.966608	2.67857	1.57706	1.0978	0	0	0	0.886382	2.6764	3.06691	0	0	0.776288	0	0.721785	1.15143	0	1.56621	3.92951	0	0	1.24811	1.95093	0	0	2.09059
581	LEG1_HUMAN	Galectin-1		N	N	0.160394	0.4148	0.867357	-0.205302	29	92	LGALS1	5.85848	3.95399	1.42364	5.1052	15.2381	6.7454	5.22152	3.78151	3.08507	9.79875	3.14186	3.86643	9.375	5.51971	5.48902	8.71735	7.11207	8.51456	7.09105	3.56853	7.15613	4.39414	7.92	8.53917	3.39041	6.49606	11.5143	6.58245	7.83104	1.5718	8.8	5.05747	6.24055	2.9264	0	2.04334	5.22648
444	PCBP1_HUMAN	Poly(rC)-binding protein 1		N	N	0.167674	0.430014	1.34107	0.423389	22	63	PCBP1	2.51078	3.16319	0	3.06312	0	2.24847	0	0	2.05672	3.26625	0	0	0	6.30824	3.29341	0	4.44504	1.21637	0	0.892133	1.02231	0	1.32	0.776288	1.13014	2.88714	1.15143	1.09707	0	3.92951	0	3.37165	0	8.77919	0	1.02167	0
419	PFD6_HUMAN	Prefoldin subunit 6		N	N	0.169506	0.432071	2.72364	1.44554	4	6	PFDN6	0	0	0	1.02104	0	0	0	0	0	0	0	0	0	0	0	0	0	0	0	0	0	0	0	0	0	0	0	0	0	0	0	0.842912	0	0	0	0	0
1231	A1BG_HUMAN	Alpha-1B-glycoprotein		N	N	0.169678	0.432071	0.701005	-0.512504	10	53	A1BG	0.836926	0	0	1.02104	0	0	0.870253	0	1.02836	2.1775	0	0	1.33929	0.78853	0	2.90578	0	0	0	0	0	1.09854	0	1.55258	0	0.721785	0	1.09707	0.783104	0.785901	1.95556	0	8.73676	0	0	0	1.0453
235	RS3A_HUMAN	40S ribosomal protein S3a		N	N	0.171951	0.432071	1.17484	0.232465	27	89	RPS3A	0.836926	2.37239	2.84728	3.06312	2.85714	2.24847	1.74051	1.2605	4.11343	3.26625	1.04729	5.79965	2.67857	1.57706	2.19561	0	4.44504	1.21637	0.886382	1.78427	2.04461	1.09854	1.32	2.32886	2.26027	2.88714	2.30286	1.09707	2.34931	1.5718	1.95556	1.68582	2.49622	1.95093	3.38115	3.06502	1.0453
83	TENX_HUMAN	Tenascin-X		N	N	0.171986	0.432071	0	#NAME?	0	6	TNXB	0	0	0	0	0	0	0	0	0	0	0	0	0	0	0	0	0	0	0	0	0	1.09854	0	0	0	0	1.15143	0	0	0	0	0	0	0	0	0	0
208	S14L2_HUMAN	SEC14-like protein 2		N	N	0.171986	0.432071	0	#NAME?	0	6	SEC14L2	0	0	3.5591	0	0	0	0	0	0	0	1.04729	0	0	5.51971	0	0	0	0	0	0	0	0	0	0	0	0	0	0	0	0	0	0	0	0	0	0	0
254	RPR1B_HUMAN	Regulation of nuclear pre-mRNA domain-containing protein 1B		N	N	0.171986	0.432071	0	#NAME?	0	6	RPRD1B	0	0	1.42364	0	0	0	0	0	0	0	0	0	0	0	0	0	0.889009	0	0	0.892133	0	0	0	0.776288	0	0	0	0	0	0	0	0	0	1.95093	0	0	0
564	LR16B_HUMAN	Leucine-rich repeat-containing protein 16B		N	N	0.171986	0.432071	0	#NAME?	0	6	LRRC16B	0	0	0	0	0.952381	0	0	0	0	0	0	0	0	0	0	0	0	1.21637	0	0	0	0	0	0	0	0	0	0	0	0	0	0	1.24811	1.95093	0	1.02167	0
1027	CLC3A_HUMAN	C-type lectin domain family 3 member A		N	N	0.171986	0.432071	0	#NAME?	0	6	CLEC3A	0	0	0	0	0	0	0	0	0	0	0	0	0	0	0	0	0	0	0	0	0	0	0	0	0	0	0	0	0	0	0	0	0	0	0	0	0
1063	CAPR1_HUMAN	Caprin-1		N	N	0.171986	0.432071	0	#NAME?	0	6	CAPRIN1	0	0	0	0	0	0	0	0	0	0	0	0	0	0	0	0	0	0	0	0	0	0	0	0	0	0	0	0	0	1.5718	0	0	0	0	0	0	0
546	MARCS_HUMAN	Myristoylated alanine-rich C-kinase substrate		N	N	0.172721	0.433034	1.7268	0.788102	13	30	MARCKS	0	0	2.84728	0	0.952381	1.49898	0	0	1.02836	0	1.04729	1.93322	0	2.36559	0	0	0.889009	1.21637	0.886382	0	0	0	0	1.55258	0	0.721785	0	0	0	0	0	0	0	0	0	1.02167	0
142	SRP68_HUMAN	Signal recognition particle 68 kDa protein		N	N	0.173367	0.43377	1.5647	0.645887	8	14	SRP68	0	0	0	0	0	0	1.74051	0	0	0	0	0	0	0.78853	0	0	0	0	0	0	0	0	0	0	1.13014	0	0	0	0	0	0	0	0	0.975466	0	1.02167	0
347	PRS4_HUMAN	26S protease regulatory subunit 4		N	N	0.173777	0.433913	1.41545	0.501265	10	19	PSMC1	1.67385	0	0	1.02104	0	0.749489	0	0	2.05672	0	0	0	0	0	1.0978	0.968594	0	0	1.77276	0	0	0	0	0	0	0	0	0	0	0	0	0	0	0.975466	0	0	0
132	F10A1_HUMAN	Hsc70-interacting protein		N	N	0.174603	0.435093	1.05016	0.0706032	6	9	ST13	0	2.37239	1.42364	0	0	0	0	1.2605	0	0	0	0	0	0	1.0978	0	1.77802	0	0	0	0	0	0	0	0	0	0	0	0	0	0	0	0	0	0	0	0
7	1433G_HUMAN	14-3-3 protein gamma		N	N	0.176194	0.436738	1.42829	0.514292	22	60	YWHAG	1.67385	2.37239	2.13546	1.02104	0	2.99796	0.870253	0	2.05672	0	0	2.89982	2.67857	2.36559	0	0	0	1.21637	0.886382	0	1.02231	1.09854	0	1.55258	0	1.44357	0	0	0	2.3577	0.977778	1.68582	2.49622	0.975466	0	0	3.13589
1075	CALM_HUMAN	Calmodulin		N	N	0.176215	0.436738	1.22871	0.297143	27	82	CALM1	2.51078	0	2.13546	2.04208	2.85714	2.99796	1.74051	1.2605	4.11343	1.08875	3.14186	1.93322	2.67857	5.51971	4.39122	1.93719	3.55604	6.08183	1.77276	2.6764	3.06691	0	0	6.98659	2.26027	1.44357	2.30286	2.19415	0.783104	5.50131	0.977778	4.21456	2.49622	4.87733	0	4.08669	8.36237
1138	APOA2_HUMAN	Apolipoprotein A-II		N	N	0.176327	0.436738	0.571031	-0.80836	3	22	APOA2	0	0	0.711821	0	0	0	0	0	0	0	0	0	0	0	0	0	0	0	0.886382	0	0	1.09854	0	0	1.13014	0	0	0	0	0	0	0	1.24811	0	1.69057	0	1.0453
625	ITB2_HUMAN	Integrin beta-2		N	N	0.177357	0.438406	2.99374	1.58195	4	6	ITGB2	0.836926	0	0	0	0	0	0	0	0	0	0	0	0	0	0	0	0	0	0	0	0	0	0	0	0	0	0	0	0	0	0	0	0	0	0	0	0
475	NPM_HUMAN	Nucleophosmin		N	N	0.179494	0.441034	1.16789	0.223899	29	96	NPM1	5.02156	4.74479	8.54185	6.12624	9.52381	7.49489	13.0538	5.04202	2.05672	2.1775	7.33101	9.66608	9.375	3.94265	5.48902	5.81156	8.89009	6.08183	1.77276	8.0292	7.15613	4.39414	2.64	6.98659	4.52055	9.3832	4.60572	6.58245	3.13242	5.50131	4.88889	7.58621	7.48865	8.77919	8.45287	9.19505	4.18119
1096	PGS1_HUMAN	Biglycan		N	N	0.179495	0.441034	0.784081	-0.350925	29	95	BGN	15.0647	4.74479	0.711821	14.2946	26.6667	2.99796	7.83228	28.9916	4.11343	13.065	23.0403	8.69947	13.3929	0.78853	20.8583	11.6231	10.6681	7.29819	9.7502	16.0584	8.17844	13.1824	30.36	10.868	14.6918	7.93963	21.8772	30.7181	10.1804	9.43082	12.7111	15.1724	31.2027	7.80372	30.4303	7.1517	20.9059
961	CRIP1_HUMAN	Cysteine-rich protein 1		N	N	0.181549	0.445193	0.665047	-0.588472	8	38	CRIP1	0	1.5816	1.42364	0	0.952381	0.749489	0	0	3.08507	2.1775	2.09457	0	1.33929	0.78853	0	0	1.77802	0	0	0	1.02231	0	0	0	2.26027	0.721785	0	0	0.783104	0.785901	0	0	0	0	0	0	0
1051	TCPZ_HUMAN	T-complex protein 1 subunit zeta		N	N	0.182304	0.446045	1.27496	0.350455	26	73	CCT6A	3.3477	4.74479	0	1.02104	0	1.49898	0.870253	1.2605	0	0	2.09457	1.93322	0	3.15412	2.19561	0.968594	0.889009	2.43273	0	0.892133	2.04461	2.19707	2.64	3.10515	1.13014	1.44357	1.15143	1.09707	0.783104	3.92951	0	2.52874	1.24811	3.90186	0	1.02167	0
690	HNRPR_HUMAN	Heterogeneous nuclear ribonucleoprotein R		N	N	0.182621	0.446045	1.29996	0.378465	21	62	HNRNPR	0.836926	1.5816	5.69456	1.02104	0	1.49898	3.48101	0	3.08507	1.08875	2.09457	1.93322	1.33929	0	2.19561	0.968594	2.66703	1.21637	0	0	0	1.09854	1.32	0.776288	2.26027	0	1.15143	0	0.783104	3.14361	0	2.52874	0	1.95093	0	2.04334	1.0453
39	UBQL1_HUMAN	Ubiquilin-1		N	N	0.184005	0.448535	1.58602	0.66541	9	18	UBQLN1	0	0.790798	0	0	0	0.749489	0	0	1.02836	0	0	0	0	0	0	0	0	0	0	0	0	0	0	0	1.13014	1.44357	0	0	0.783104	1.5718	0	0	0	0	0	1.02167	0
1146	AP2M1_HUMAN	AP-2 complex subunit mu		N	N	0.187784	0.456841	0.362361	-1.4645	2	16	AP2M1	0.836926	0	0	3.06312	0	0	0	0	0	0	0	0	0	0	1.0978	0	0	0	0.886382	0	0	0	0	0	0	0	0	1.09707	0	0	0	0	1.24811	0	0	0	0
717	H2A2A_HUMAN	Histone H2A type 2-A		N	N	0.18916	0.457824	0.921478	-0.117979	29	96	HIST2H2AA3	13.3908	17.3976	9.96549	20.4208	5.71429	8.24438	11.3133	6.30252	17.4821	14.1537	13.6147	7.73287	9.375	13.405	9.88024	12.5917	11.5571	17.0291	10.6366	12.4899	14.3123	15.3795	18.48	8.53917	9.0411	17.3228	12.6657	9.87367	7.04794	16.5039	9.77778	7.58621	17.4735	15.6074	25.3586	14.3034	14.6341
901	DNJA1_HUMAN	DnaJ homolog subfamily A member 1		N	N	0.191945	0.462397	1.74795	0.805665	10	23	DNAJA1	0	0	1.42364	1.02104	0	0	0	0	0	0	0	0	0	0.78853	0	0	0	0	0	0	0	0	0	0.776288	0	1.44357	0	0	0	0.785901	0.977778	0.842912	0	1.95093	0	1.02167	0
915	DDX39_HUMAN	ATP-dependent RNA helicase DDX39		N	N	0.193876	0.46605	2.99601	1.58304	4	6	DDX39	0	0	0.711821	0	0	0	0	0	0	0	0	0	0	0	0	0	0.889009	0	0	0	0	0	0	0.776288	0	0.721785	0	0	0	0	0	0	0	0	0	0	0
926	DCTN2_HUMAN	Dynactin subunit 2		N	N	0.194394	0.46605	1.39376	0.478982	19	48	DCTN2	0	2.37239	2.13546	0	2.85714	0.749489	0	2.52101	1.02836	0	0	2.89982	0	0.78853	2.19561	0	0	0	0.886382	0.892133	2.04461	1.09854	0	1.55258	0	1.44357	0	1.09707	0	0	0	0.842912	0	0	0	1.02167	0
975	COR1A_HUMAN	Coronin-1A		N	N	0.194597	0.46605	1.51561	0.599899	13	32	CORO1A	1.67385	2.37239	0	2.04208	0	0	0	0	0	0	0	2.89982	0	0	0	0	1.77802	0	0	0	0	0	0	0.776288	0	2.16535	0	1.09707	0	2.3577	0	0.842912	4.99244	6.82826	0	0	0
702	ROA2_HUMAN	Heterogeneous nuclear ribonucleoproteins A2/B1		N	N	0.195141	0.466443	0.903843	-0.145856	29	96	HNRNPA2B1	10.0431	16.6068	13.5246	11.2314	12.381	19.4867	23.4968	15.126	17.4821	8.71	14.662	14.4991	13.3929	19.7133	13.1737	10.6545	12.4461	17.0291	7.09105	8.92133	18.4015	7.68975	9.24	10.0917	16.9521	15.8793	9.21144	8.7766	15.6621	15.718	4.88889	16.0153	11.233	20.4848	11.834	11.2384	15.6794
107	BGH3_HUMAN	Transforming growth factor-beta-induced protein ig-h3		N	N	0.19715	0.467442	1.30911	0.388586	28	92	TGFBI	10.0431	0.790798	0	3.06312	2.85714	4.49693	6.96202	3.78151	3.08507	6.5325	4.18915	4.83304	4.01786	0	2.19561	5.81156	4.44504	1.21637	7.97744	16.9505	0	5.49268	5.28	7.76288	4.52055	9.3832	2.30286	3.29122	7.83104	18.8616	20.5333	2.52874	6.24055	6.82826	8.45287	1.02167	7.31707
4	1433Z_HUMAN	14-3-3 protein zeta/delta		N	N	0.197165	0.467442	1.08939	0.123525	29	96	YWHAZ	5.85848	9.48958	11.3891	5.1052	7.61905	5.24642	13.0538	3.78151	12.3403	10.8875	7.33101	14.4991	9.375	5.51971	7.68463	6.78016	6.22306	8.51456	3.54553	6.24493	6.13383	2.19707	6.6	5.43402	9.0411	11.5486	4.60572	1.09707	7.04794	12.5744	5.86667	13.4866	2.49622	11.7056	3.38115	8.17337	5.22648
252	RS12_HUMAN	40S ribosomal protein S12		N	N	0.197457	0.467442	2.17431	1.12056	7	14	RPS12	0	0	0.711821	0	0	0	0.870253	0	0	0	0	0	0	0.78853	0	0	0	1.21637	0.886382	0.892133	0	0	0	0.776288	1.13014	0	0	0	0	0	0	0	0	0	0	0	1.0453
942	CYB5_HUMAN	Cytochrome b5		N	N	0.197972	0.46776	0.251186	-1.99317	1	11	CYB5A	0	0.790798	0	0	0	0	0	0	1.02836	0	0	0	0	1.57706	0	0	0	0	0	0.892133	0	0	0	0	0	0.721785	0	0	0	0	0	0	0	0	0	1.02167	0
131	PCTL_HUMAN	PCTP-like protein		N	N	0.198919	0.469099	0.560053	-0.836364	9	45	STARD10	1.67385	0.790798	18.5073	0	0.952381	0	0	0	0	0	0	0	0	0	0	0.968594	4.44504	0	1.77276	0.892133	0	0	1.32	0	3.39041	0.721785	0	0	0	0.785901	0	0.842912	1.24811	3.90186	1.69057	1.02167	1.0453
59	TTHY_HUMAN	Transthyretin		N	N	0.199543	0.469671	0.668674	-0.580626	15	66	TTR	1.67385	0	0.711821	1.02104	0.952381	3.74744	1.74051	0	1.02836	1.08875	4.18915	0.966608	0	0	0	0.968594	1.77802	1.21637	0	0.892133	0	0	3.96	1.55258	0	1.44357	0	1.09707	2.34931	0.785901	0.977778	1.68582	3.74433	0.975466	0	0	2.09059
819	FIBA_HUMAN	Fibrinogen alpha chain		N	N	0.201006	0.470616	1.13224	0.179182	27	85	FGA	17.5755	1.5816	51.9629	0	3.80952	2.24847	3.48101	2.52101	2.05672	6.5325	4.18915	2.89982	2.67857	1.57706	4.39122	0	2.66703	1.21637	2.65915	14.2741	1.02231	34.0546	2.64	6.2103	9.0411	2.88714	0	4.3883	2.34931	1.5718	7.82222	5.90038	8.73676	4.87733	23.668	4.08669	2.09059
268	RL3_HUMAN	60S ribosomal protein L3		N	N	0.20106	0.470616	1.19189	0.253251	27	86	RPL3	1.67385	3.16319	2.84728	1.02104	0	4.49693	2.61076	1.2605	4.11343	2.1775	4.18915	1.93322	4.01786	3.15412	2.19561	0	3.55604	3.6491	2.65915	2.6764	5.11152	3.29561	1.32	3.88144	4.52055	2.16535	1.15143	2.19415	3.13242	1.5718	1.95556	2.52874	2.49622	5.85279	0	5.10836	3.13589
249	RS15_HUMAN	40S ribosomal protein S15		N	N	0.201092	0.470616	1.28621	0.363128	11	22	RPS15	0	0	0	0	0	0	0.870253	0	0	0	1.04729	0.966608	0	0	0	0	0	0	0	2.6764	0	0	0	1.55258	2.26027	0.721785	0	0	3.13242	3.14361	0	0.842912	0	0	0	0	1.0453
597	K2C6B_HUMAN	Keratin, type II cytoskeletal 6B		N	N	0.202267	0.472468	2.53775	1.34355	12	34	KRT6B	1.67385	0	9.96549	0	0	0	0	1.2605	1.02836	0	0	0	0	0.78853	2.19561	0.968594	4.44504	9.73093	0	0	1.02231	2.19707	0	0	0	0	0	0	0	0	0.977778	0	0	0	0	3.06502	0
602	K1C17_HUMAN	Keratin, type I cytoskeletal 17		N	N	0.203211	0.473775	4.43405	2.14862	10	24	KRT17	1.67385	0	2.84728	0	0	0.749489	0	0	0	0	0	0.966608	0	0.78853	0	0	0	1.21637	0	0	0	0	1.32	0.776288	0	0	0	0	0	0	0.977778	0	0	0	0	1.02167	0
936	DHAK_HUMAN	Bifunctional ATP-dependent dihydroxyacetone kinase/FAD-AMP lyase (cyclizing)		N	N	0.204358	0.474958	0.567879	-0.816344	7	35	DAK	0	0	4.98274	0	0	0	0	1.2605	1.02836	0	0	0	0	1.57706	0	0.968594	0	1.21637	0	0	0	1.09854	0	0.776288	1.13014	0.721785	0	0	0	0.785901	0	0	1.24811	0.975466	0	1.02167	0
678	HS904_HUMAN	Putative heat shock protein HSP 90-alpha A4		N	N	0.204517	0.474958	1.34446	0.427031	20	52	HSP90AA4P	0	0.790798	1.42364	0	0	0	0.870253	0	2.05672	0	3.14186	0.966608	0	0.78853	1.0978	0	0	1.21637	0	0	1.02231	1.09854	1.32	0	1.13014	2.88714	0	0	1.56621	1.5718	0	1.68582	0	0.975466	0	3.06502	1.0453
688	HNRL1_HUMAN	Heterogeneous nuclear ribonucleoprotein U-like protein 1		N	N	0.204876	0.474958	0.646218	-0.629907	6	33	HNRNPUL1	0	0.790798	0	2.04208	0	0.749489	0	0	1.02836	0	1.04729	0	0	0.78853	0	0	0.889009	0	1.77276	0	1.02231	0	0	0	0	1.44357	0	1.09707	0	1.5718	0	0	2.49622	0	0	1.02167	0
1175	A16A1_HUMAN	Aldehyde dehydrogenase family 16 member A1		N	N	0.206063	0.476811	0.240709	-2.05464	1	11	ALDH16A1	0.836926	0	0	0	0	0	0	0	0	0	0	0.966608	0	0	1.0978	0	0	0	0	0	0	0	0	0	0	1.44357	0	0	0	0	0	0	0	2.9264	0	1.02167	0
596	K2C7_HUMAN	Keratin, type II cytoskeletal 7		N	N	0.209548	0.483058	1.12806	0.17384	29	87	KRT7	12.5539	18.1884	0	3.06312	8.57143	29.9796	0	27.7311	0	27.2187	20.9457	3.86643	17.4107	19.7133	1.0978	21.3091	2.66703	9.73093	0	7.13706	24.5353	19.7736	15.84	6.98659	15.8219	21.6535	16.12	24.1356	18.7945	1.5718	16.6222	11.8008	1.24811	0	16.9057	2.04334	12.5436
1206	ACTC_HUMAN	Actin, alpha cardiac muscle 1		N	N	0.210694	0.483889	0.944678	-0.0821062	29	96	ACTC1	30.9663	15.816	9.96549	13.2735	53.3333	18.7372	18.2753	28.9916	23.6522	22.8637	18.8512	20.2988	30.8036	18.1362	31.8363	29.0578	30.2263	19.4619	25.7051	24.0876	23.513	27.4634	11.88	25.6175	20.3425	18.7664	37.9972	25.2327	24.2762	19.6475	23.4667	25.2874	14.9773	24.3866	33.8115	25.5418	38.676
345	PRS6B_HUMAN	26S protease regulatory subunit 6B		N	N	0.211494	0.484217	2.03882	1.02773	4	6	PSMC4	0	1.5816	0.711821	0	0	0	0	0	0	0	1.04729	0	0	0.78853	0	0	0	0	0	0	0	0	0	0	0	0	0	0	0	0	0	0	0	0	0	0	0
1125	ARC1B_HUMAN	Actin-related protein 2/3 complex subunit 1B		N	N	0.211624	0.484217	1.22281	0.290199	9	17	ARPC1B	0	3.16319	0.711821	0	0	0	0	0	0	0	0	0	0	3.15412	0	0	0	0	0	0.892133	0	0	0	0.776288	0	0	0	0	0.783104	0	0	0	0	0.975466	0	0	0
279	RL15_HUMAN	60S ribosomal protein L15		N	N	0.212831	0.486077	1.1907	0.251812	29	93	RPL15	2.51078	3.95399	2.13546	2.04208	0.952381	1.49898	2.61076	2.52101	3.08507	3.26625	4.18915	5.79965	4.01786	4.73118	3.29341	2.90578	4.44504	3.6491	3.54553	3.56853	4.08922	2.19707	2.64	3.10515	4.52055	2.16535	3.45429	3.29122	3.91552	2.3577	2.93333	1.68582	3.74433	1.95093	8.45287	4.08669	3.13589
1069	CALX_HUMAN	Calnexin		N	N	0.213912	0.487639	1.15375	0.206335	29	95	CANX	6.69541	8.69878	14.9482	9.18936	0.952381	4.49693	6.09177	5.04202	6.17015	5.44375	6.28372	8.69947	5.35714	7.8853	12.0758	4.84297	12.4461	13.38	4.43191	8.0292	5.11152	4.39414	3.96	7.76288	6.78082	5.77428	3.45429	4.3883	8.61414	8.64492	5.86667	6.74329	3.74433	5.85279	3.38115	8.17337	5.22648
169	TXTP_HUMAN	Tricarboxylate transport protein, mitochondrial		N	N	0.214392	0.48783	0.223785	-2.15981	1	11	SLC25A1	0	3.16319	0	1.02104	0	0	0	0	0	0	1.04729	0	0	0	0	0	0.889009	0	0	0	0	0	0	0	0	0.721785	0	0	0	0	0	0	0	0	0	0	0
239	RS25_HUMAN	40S ribosomal protein S25		N	N	0.215552	0.488664	1.35745	0.440895	20	49	RPS25	0	1.5816	1.42364	2.04208	0	2.24847	0	1.2605	0	0	1.04729	0	1.33929	0.78853	0	0	0	1.21637	0.886382	0	0	0	0	0.776288	2.26027	0	1.15143	0	2.34931	1.5718	0.977778	2.52874	0	0	0	2.04334	1.0453
705	HN1L_HUMAN	Hematological and neurological expressed 1-like protein		N	N	0.216852	0.490708	0.347498	-1.52492	3	18	HN1L	0	0	0	1.02104	0	0	2.61076	0	2.05672	0	2.09457	0	0	0	0	0	1.77802	0	0	0	0	0	0	0.776288	0	0	0	0	0	0.785901	0	0	0	0	0	0	0
6	1433F_HUMAN	14-3-3 protein eta		N	N	0.218083	0.492588	2.03535	1.02528	10	22	YWHAH	0	0	0.711821	2.04208	0.952381	0	0.870253	0	0	0	0	0.966608	0	0.78853	0	0.968594	0.889009	1.21637	0	0.892133	0	0	0	0	0	0	0	0	0	0	0	0	0	0	0	0	0
469	NUMA1_HUMAN	Nuclear mitotic apparatus protein 1		N	N	0.220924	0.498091	0.494169	-1.01692	12	46	NUMA1	2.51078	0	2.84728	0	0	0.749489	0	1.2605	2.05672	0	1.04729	0	0	0.78853	0	1.93719	0.889009	2.43273	1.77276	2.6764	7.15613	0	0	0.776288	0	2.16535	0	0	0.783104	3.92951	0	0	0	3.90186	0	1.02167	0
160	SMRC2_HUMAN	SWI/SNF complex subunit SMARCC2		N	N	0.223976	0.501984	0.562946	-0.828931	3	20	SMARCC2	0	0.790798	1.42364	0	0	0	0.870253	0	0	0	0	0	0	0	0	0	0	0	0.886382	1.78427	0	1.09854	0	0	0	0.721785	0	0	0	0.785901	0	0	1.24811	0	0	0	0
616	FUBP2_HUMAN	Far upstream element-binding protein 2		N	N	0.224282	0.501984	0.854375	-0.227058	17	65	KHSRP	2.51078	0	0.711821	2.04208	0.952381	0.749489	1.74051	0	1.02836	0	2.09457	3.86643	1.33929	0	0	1.93719	1.77802	0	2.65915	1.78427	0	0	1.32	2.32886	0	2.16535	1.15143	1.09707	1.56621	0.785901	0.977778	8.42912	0	0	1.69057	2.04334	1.0453
313	RB27B_HUMAN	Ras-related protein Rab-27B		N	N	0.227336	0.506975	0.556202	-0.846319	1	11	RAB27B	0	0	0	0	0	0	0.870253	0	0	0	0	0.966608	2.67857	0	0	0	0	0	0	0	2.04461	0	0	0	0	0	0	0	0	0	0	0	0	0	0	0	0
558	LC7L3_HUMAN	Luc7-like protein 3		N	N	0.227959	0.507446	1.63001	0.704883	8	17	LUC7L3	0	0.790798	1.42364	1.02104	0	0	0	0	0	0	0	0	0	1.57706	1.0978	0	0	0	0	0	0	0	0	0	0	0.721785	0	0	0	0	0	0	0	0	0	0	0
1073	CALR_HUMAN	Calreticulin		N	N	0.228456	0.507635	1.33193	0.41352	22	65	CALR	1.67385	1.5816	0	4.08416	0.952381	3.74744	5.22152	0	0	3.26625	2.09457	2.89982	1.33929	0.78853	0	2.90578	4.44504	2.43273	0	0	3.06691	0	0	3.10515	2.26027	0	2.30286	0	0	0	0	5.05747	0	2.9264	0	1.02167	2.09059
701	ROA3_HUMAN	Heterogeneous nuclear ribonucleoprotein A3		N	N	0.229387	0.508785	1.10927	0.149615	29	95	HNRNPA3	4.18463	7.90798	2.84728	3.06312	9.52381	5.99591	7.83228	1.2605	5.14179	5.44375	0	3.86643	1.33929	6.30824	5.48902	6.78016	4.44504	6.08183	6.20467	4.46066	5.11152	1.09854	2.64	3.88144	3.39041	3.60892	2.30286	3.29122	5.48173	7.07311	3.91111	6.74329	1.24811	2.9264	6.76229	4.08669	3.13589
852	EPIPL_HUMAN	Epiplakin		N	N	0.230367	0.508813	1.29763	0.375875	23	71	EPPK1	0.836926	0	14.9482	1.02104	5.71429	8.99387	2.61076	0	3.08507	17.42	1.04729	0	2.67857	1.57706	3.29341	12.5917	1.77802	0	3.54553	0	1.02231	9.88682	3.96	8.53917	6.78082	13.7139	2.30286	14.262	4.69862	1.5718	11.7333	6.74329	0	0	1.69057	1.02167	4.18119
875	EIF1_HUMAN	Eukaryotic translation initiation factor 1		N	N	0.23064	0.508813	0.604808	-0.72545	3	20	EIF1	0	0	1.42364	0	0	0	0	0	0	0	1.04729	0	0	0	0	0	0.889009	2.43273	0	0.892133	0	1.09854	0	0	0	0.721785	0	0	0.783104	0	0	0.842912	0	0	0	0	0
730	HDGF_HUMAN	Hepatoma-derived growth factor		N	N	0.232113	0.511148	1.38845	0.473472	15	40	HDGF	0.836926	0.790798	0.711821	0	0	0	1.74051	2.52101	0	0	0	0	1.33929	2.36559	0	0	0	0	0.886382	0	1.02231	0	0	0	0	0	0	0	0.783104	0.785901	0	1.68582	0	0	0	0	0
259	RLA0_HUMAN	60S acidic ribosomal protein P0		N	N	0.232598	0.511301	1.13924	0.188069	29	84	RPLP0	0.836926	3.95399	4.27092	1.02104	3.80952	3.74744	5.22152	2.52101	3.08507	3.26625	0	3.86643	4.01786	3.15412	1.0978	0.968594	0.889009	3.6491	2.65915	0	2.04461	2.19707	3.96	1.55258	2.26027	2.88714	2.30286	3.29122	3.13242	4.71541	1.95556	5.90038	0	1.95093	0	5.10836	4.18119
226	RTN4_HUMAN	Reticulon-4		N	N	0.234232	0.513974	1.12589	0.171063	23	69	RTN4	2.51078	1.5816	0	1.02104	0.952381	2.24847	0	3.78151	1.02836	1.08875	4.18915	4.83304	1.33929	3.15412	1.0978	0.968594	1.77802	0	1.77276	1.78427	3.06691	1.09854	0	1.55258	1.13014	2.88714	1.15143	2.19415	1.56621	3.92951	0.977778	0	0	1.95093	1.69057	3.06502	1.0453
309	RAB7A_HUMAN	Ras-related protein Rab-7a		N	N	0.237652	0.519534	1.17438	0.231894	21	74	RAB7A	2.51078	0	2.13546	0	2.85714	0.749489	1.74051	3.78151	2.05672	1.08875	0	2.89982	0	2.36559	3.29341	1.93719	0.889009	1.21637	1.77276	4.46066	0	0	0	0.776288	1.13014	0	3.45429	0	3.91552	1.5718	0.977778	3.37165	0	0.975466	1.69057	2.04334	4.18119
825	FBLN2_HUMAN	Fibulin-2		N	N	0.238089	0.519534	0.827746	-0.272739	25	84	FBLN2	1.67385	0	1.42364	0	2.85714	2.99796	2.61076	5.04202	2.05672	3.26625	0	1.93322	4.01786	0	2.19561	2.90578	2.66703	2.43273	3.54553	2.6764	2.04461	1.09854	3.96	1.55258	0	1.44357	4.60572	5.48537	2.34931	1.5718	2.93333	1.68582	1.24811	0.975466	5.07172	0	2.09059
128	STIP1_HUMAN	Stress-induced-phosphoprotein 1		N	N	0.238174	0.519534	1.48709	0.572488	15	43	STIP1	0.836926	1.5816	1.42364	0	0.952381	1.49898	0	1.2605	0	0	0	0	0	0	0	0.968594	1.77802	0	0	0.892133	2.04461	0	0	3.10515	2.26027	2.16535	0	0	1.56621	0	0.977778	1.68582	1.24811	1.95093	0	0	0
315	RAB14_HUMAN	Ras-related protein Rab-14		N	N	0.238454	0.519534	0.812694	-0.299216	16	59	RAB14	0	0	0	0	0	2.24847	2.61076	0	1.02836	2.1775	1.04729	0	1.33929	2.36559	1.0978	0.968594	2.66703	1.21637	1.77276	0.892133	1.02231	1.09854	0	1.55258	1.13014	1.44357	2.30286	1.09707	0	2.3577	0	0	1.24811	2.9264	0	1.02167	0
493	NDUAA_HUMAN	NADH dehydrogenase [ubiquinone] 1 alpha subcomplex subunit 10, mitochondrial		N	N	0.239821	0.521589	1.40758	0.493222	11	23	NDUFA10	0	0	0	1.02104	0	0	1.74051	0	0	0	0	0.966608	0	0	1.0978	1.93719	0	0	0.886382	0.892133	0	0	0	0	0	0	0	0	0	1.5718	0	0	0	0	0	1.02167	0
884	EF1A2_HUMAN	Elongation factor 1-alpha 2		N	N	0.241022	0.522356	0.835596	-0.259123	9	40	EEF1A2	0.836926	0	2.13546	1.02104	0	0.749489	1.74051	0	2.05672	1.08875	0	0	0	3.94265	1.0978	0	0	2.43273	1.77276	0	0	0	2.64	0	0	0	0	0	1.56621	0	0.977778	0.842912	0	1.95093	0	0	0
673	HSP74_HUMAN	Heat shock 70 kDa protein 4		N	N	0.243257	0.52453	0.777589	-0.36292	22	76	HSPA4	0.836926	5.53559	2.84728	5.1052	0	2.24847	2.61076	0	2.05672	3.26625	3.14186	0.966608	0	0.78853	4.39122	0.968594	3.55604	2.43273	1.77276	4.46066	2.04461	1.09854	0	3.10515	2.26027	5.05249	0	2.19415	2.34931	4.71541	0.977778	1.68582	0	3.90186	0	2.04334	4.18119
1208	ACTS_HUMAN	Actin, alpha skeletal muscle		N	N	0.243303	0.52453	0.762646	-0.390914	16	59	ACTA1	1.67385	0.790798	0	1.02104	0	0.749489	0.870253	0	1.02836	1.08875	0	0.966608	1.33929	0	0	0.968594	2.66703	1.21637	0.886382	0	2.04461	1.09854	2.64	0.776288	4.52055	0	1.15143	0	0.783104	0	0	0	2.49622	0.975466	0	1.02167	0
346	PRS6A_HUMAN	26S protease regulatory subunit 6A		N	N	0.245423	0.528174	1.90308	0.928339	10	23	PSMC3	0	0	0.711821	1.02104	0	0.749489	0	0	1.02836	0	0	0	0	1.57706	0	0	0	0	0	0	1.02231	0	0	0	0	0	0	0	0.783104	0	0	0.842912	0	0	0	0	0
574	LMNB1_HUMAN	Lamin-B1		N	N	0.246909	0.530444	1.30053	0.379097	26	78	LMNB1	5.85848	2.37239	4.98274	6.12624	0.952381	2.24847	6.96202	1.2605	6.17015	1.08875	4.18915	1.93322	0	4.73118	5.48902	7.74875	4.44504	2.43273	1.77276	3.56853	1.02231	1.09854	1.32	5.43402	1.13014	4.33071	0	0	1.56621	0.785901	0	8.42912	0	2.9264	0	2.04334	2.09059
930	D3D2_HUMAN	3,2-trans-enoyl-CoA isomerase, mitochondrial		N	N	0.248905	0.531947	0.707604	-0.498985	9	42	DCI	0	0	0	1.02104	0	3.74744	2.61076	0	1.02836	0	0	0.966608	0	0	0	2.90578	0.889009	0	0	0	0	0	1.32	0	0	1.44357	1.15143	0	0	1.5718	0	0.842912	0	0	0	0	2.09059
85	TENN_HUMAN	Tenascin-N		N	N	0.250713	0.533036	0.266299	-1.90888	1	10	TNN	0	0	0	0	0	0	0	0	0	0	0	0	1.33929	0	0	0	0	0	0	0.892133	0	0	0	0	0	0	0	1.09707	1.56621	0	0	0	0	0	0	0	0
501	NP1L4_HUMAN	Nucleosome assembly protein 1-like 4		N	N	0.250713	0.533036	0.295374	-1.75939	1	10	NAP1L4	0	0.790798	0	0	0	0	0.870253	0	0	0	0	0.966608	0	0	1.0978	0	0	0	0	0	0	0	0	0	0	0	0	0	0	0.785901	0	0	0	0	0	0	0
623	ITIH2_HUMAN	Inter-alpha-trypsin inhibitor heavy chain H2		N	N	0.251968	0.53478	1.69199	0.758724	10	24	ITIH2	0.836926	0	0	1.02104	0	0	0	1.2605	0	0	0	0	0	0	0	0	1.77802	0	0	0	0	0	0	0.776288	2.26027	0	0	0	0.783104	1.5718	0	0.842912	0	0	0	1.02167	1.0453
956	XPO2_HUMAN	Exportin-2		N	N	0.253609	0.535305	1.53989	0.622825	11	26	CSE1L	2.51078	11.0712	2.84728	0	0	0	0	0	0	0	1.04729	0	0	0	0	0	0	0	0	0	0	0	0	0.776288	0	0	0	0	0.783104	1.5718	0	0.842912	0	0	0	0	0
96	TMEDA_HUMAN	Transmembrane emp24 domain-containing protein 10		N	N	0.254137	0.535305	1.25907	0.332354	18	50	TMED10	0	0.790798	1.42364	3.06312	1.90476	2.24847	0.870253	0	1.02836	0	1.04729	0	1.33929	2.36559	3.29341	0.968594	2.66703	0	0	0.892133	2.04461	0	1.32	0.776288	2.26027	0	1.15143	2.19415	0.783104	1.5718	1.95556	0.842912	0	0	0	0	1.0453
133	SSRP1_HUMAN	FACT complex subunit SSRP1		N	N	0.254848	0.535305	1.85255	0.889513	8	17	SSRP1	0	0.790798	2.13546	0	0	1.49898	0	0	1.02836	0	0	0.966608	0	0	0	0	0.889009	0	0	0	0	0	0	0	0	0	0	0	0	0	0	0	0	0.975466	0	0	0
986	CO7A1_HUMAN	Collagen alpha-1(VII) chain		N	N	0.257487	0.538669	0.504234	-0.987833	3	19	COL7A1	0	0	0	0	0.952381	0	0	0	0	1.08875	0	0	0	0.78853	0	0	0	1.21637	0	0	1.02231	0	0	0	0	0	0	0	0	0	0	0	0	0	0	0	0
758	GELS_HUMAN	Gelsolin		N	N	0.257738	0.538669	0.94087	-0.0879327	29	96	GSN	17.5755	11.0712	14.2364	19.3998	17.1429	11.2423	11.3133	10.084	9.25522	9.79875	9.42558	14.4991	9.375	7.8853	13.1737	7.74875	16.8912	19.4619	11.523	18.7348	16.3569	19.7736	3.96	22.5124	13.5616	15.1575	10.3629	16.4561	17.2283	8.64492	16.6222	12.6437	18.7216	8.77919	15.2152	3.06502	12.5436
800	FUBP1_HUMAN	Far upstream element-binding protein 1		N	N	0.258468	0.539278	1.65721	0.728752	14	37	FUBP1	0	1.5816	0	0	0	0	0.870253	1.2605	0	0	2.09457	0	0	0	0	0.968594	2.66703	0	1.77276	0.892133	1.02231	1.09854	0	0.776288	0	0.721785	0	0	0.783104	3.14361	0	1.68582	0	0.975466	0	1.02167	1.0453
1157	ANXA2_HUMAN	Annexin A2		N	N	0.262689	0.546234	1.06693	0.0934623	29	96	ANXA2	15.0647	19.7699	11.3891	19.3998	21.9048	22.4847	13.924	12.605	15.4254	26.13	18.8512	14.4991	21.4286	17.3477	16.4671	17.4347	20.4472	10.9473	11.523	16.0584	16.3569	12.0839	9.24	14.7495	15.8219	21.6535	13.8172	17.5532	21.9269	16.5039	15.6444	6.74329	9.98487	15.6074	18.5963	13.2817	16.7247
1154	ANXA5_HUMAN	Annexin A5		N	N	0.265191	0.549578	0.95107	-0.0723758	29	96	ANXA5	14.2277	10.2804	9.96549	14.2946	8.57143	11.9918	12.1835	16.3866	9.25522	11.9762	15.7093	14.4991	16.0714	10.2509	8.78243	12.5917	12.4461	12.1637	18.614	16.0584	17.3792	14.281	6.6	17.0783	5.65069	12.2703	19.5743	14.262	10.9635	7.07311	17.6	12.6437	16.2254	8.77919	11.834	15.3251	12.5436
801	FRIL_HUMAN	Ferritin light chain		N	N	0.266035	0.550213	1.11972	0.163134	27	83	FTL	4.18463	8.69878	0.711821	1.02104	5.71429	2.99796	1.74051	7.56302	4.11343	1.08875	3.14186	5.79965	2.67857	1.57706	4.39122	0.968594	1.77802	2.43273	7.09105	5.3528	0	3.29561	5.28	3.88144	2.26027	2.88714	0	3.29122	4.69862	1.5718	2.93333	1.68582	3.74433	0	6.76229	7.1517	2.09059
285	RL10A_HUMAN	60S ribosomal protein L10a		N	N	0.267061	0.550213	1.44486	0.530929	9	19	RPL10A	0	0	0	0	0	0	0	0	0	0	0	0	0	0.78853	0	0	0	0	0	0	0	0	0	1.55258	0	0	0	0	0.783104	0.785901	0	0.842912	1.24811	0	0	0	0
129	STAT3_HUMAN	Signal transducer and activator of transcription 3		N	N	0.267284	0.550213	0.897629	-0.155809	15	60	STAT3	0.836926	0.790798	2.13546	2.04208	0	1.49898	0.870253	0	3.08507	0	0	0	1.33929	2.36559	1.0978	0	1.77802	0	3.54553	0.892133	1.02231	1.09854	0	1.55258	3.39041	0.721785	1.15143	1.09707	0.783104	1.5718	1.95556	0.842912	1.24811	0.975466	0	0	2.09059
1158	ANX11_HUMAN	Annexin A11		N	N	0.268283	0.551347	1.22717	0.295337	15	36	ANXA11	0	0	2.13546	0	0	0.749489	0.870253	0	0	0	2.09457	3.86643	4.01786	0	1.0978	0	0.889009	0	0	0	1.02231	0	0	0.776288	1.13014	0	0	2.19415	0	0	0.977778	0.842912	0	0	0	0	0
363	PROSC_HUMAN	Proline synthase co-transcribed bacterial homolog protein		N	N	0.269894	0.553732	0.472517	-1.08156	2	14	PROSC	0	0	0	0	0	0	0	0	0	1.08875	0	0	0	0	0	0	0.889009	0	0.886382	3.56853	1.02231	0	0	0	1.13014	0	0	0	0	0	0	0	0	0	0	0	1.0453
734	HBB_HUMAN	Hemoglobin subunit beta		N	N	0.275356	0.561197	0.821688	-0.283337	29	96	HBB	65.2802	13.4436	54.8102	16.3366	52.3809	17.2382	32.1994	84.4538	31.8791	67.5025	25.1349	29.9649	20.0893	14.9821	46.1078	21.3091	22.2252	36.491	38.1144	34.7932	16.3569	75.7989	55.44	27.1701	37.2945	18.0446	20.7258	41.6888	26.6255	25.9347	11.7333	28.659	9.98487	86.8164	111.578	82.7554	31.3589
674	HSP72_HUMAN	Heat shock-related 70 kDa protein 2		N	N	0.277268	0.563514	0.549331	-0.864253	6	30	HSPA2	1.67385	0	0.711821	0	0	0	2.61076	0	1.02836	0	0	0	0	3.15412	0	0	0	0	0	0.892133	9.20074	0	0	0	0	0	0	0	0	2.3577	0	0	0	0.975466	0	0	1.0453
517	MYH10_HUMAN	Myosin-10		N	N	0.277408	0.563514	1.42737	0.513358	11	28	MYH10	0	0.790798	0.711821	0	0	0	0	0	0	0	0	1.93322	0	0	0	0	0	2.43273	0.886382	0	0	0	0	0.776288	1.13014	0	1.15143	0	0.783104	0.785901	0	0.842912	0	0	0	0	3.13589
868	EIF3D_HUMAN	Eukaryotic translation initiation factor 3 subunit D		N	N	0.278251	0.564295	1.73814	0.797547	5	9	EIF3D	0	0	0	0	0	0	0	0	0	0	1.04729	0	0	0	0	0	0	0	0	0	0	0	0	0	1.13014	0	2.30286	0	0	1.5718	0	0	0	0	0	0	0
80	TPD52_HUMAN	Tumor protein D52		N	N	0.279114	0.564926	1.23249	0.301572	11	24	TPD52	0	0	2.84728	1.02104	0.952381	0	0.870253	0	1.02836	0	1.04729	2.89982	0	0.78853	1.0978	0.968594	0.889009	0	0	0	0	0	0	0.776288	0	0	0	0	0	0.785901	0	0	0	0	0	0	0
136	SSBP_HUMAN	Single-stranded DNA-binding protein, mitochondrial		N	N	0.27948	0.564926	1.55888	0.640513	9	21	SSBP1	0	0.790798	0.711821	4.08416	0	0.749489	0	0	0	2.1775	0	0	0	1.57706	0	0	0	0	0	0	0	0	0	0.776288	0	0	0	0	0	1.5718	0	0.842912	0	0	0	0	0
381	PP1R7_HUMAN	Protein phosphatase 1 regulatory subunit 7		N	N	0.282186	0.567	0.223518	-2.16154	1	9	PPP1R7	0	0	0	0	0	0	0	0	0	0	0	0	0	0	0	0	0	1.21637	0	0	0	0	0	0	0	0	0	0	0	0	0	0	2.49622	0.975466	0	0	0
335	PSPC1_HUMAN	Paraspeckle component 1		N	N	0.283094	0.567	1.29139	0.36893	15	35	PSPC1	0	1.5816	1.42364	1.02104	0	1.49898	0	1.2605	0	0	0	0	0	0	0	2.90578	1.77802	0	0	0	2.04461	0	0	1.55258	0	0	0	0	0.783104	0	0	0.842912	0	0	0	2.04334	0
576	LMCD1_HUMAN	LIM and cysteine-rich domains protein 1		N	N	0.283557	0.567	1.19463	0.256562	10	21	LMCD1	0	0.790798	0	0	0	0.749489	0	0	1.02836	0	0	0	0	0	0	0	1.77802	0	1.77276	0	2.04461	0	0	0	0	2.88714	0	0	0	0	1.95556	0	0	0	0	0	0
455	PA2G4_HUMAN	Proliferation-associated protein 2G4		N	N	0.28379	0.567	1.43917	0.525232	11	25	PA2G4	0	1.5816	1.42364	0	0	0.749489	0	0	1.02836	0	0	0	0	0	0	0	1.77802	0	0	0	0	0	0	0	0	0	0	0	0	0	0	0	1.24811	1.95093	0	0	0
248	RS15A_HUMAN	40S ribosomal protein S15a		N	N	0.283961	0.567	1.3414	0.423737	17	41	RPS15A	0	0.790798	0	1.02104	1.90476	0.749489	0.870253	1.2605	0	1.08875	1.04729	1.93322	0	1.57706	0	0	0.889009	0	0	0.892133	0	0	1.32	0	0	0.721785	0	2.19415	3.13242	0.785901	0	0	1.24811	0	0	0	0
1153	ANXA6_HUMAN	Annexin A6		N	N	0.288432	0.571756	0.907405	-0.140182	29	95	ANXA6	7.53234	9.48958	11.3891	8.16832	13.3333	5.99591	12.1835	12.605	3.08507	15.2425	7.33101	7.73287	12.0536	11.0394	8.78243	6.78016	6.22306	4.86546	7.09105	6.24493	9.20074	7.68975	2.64	11.6443	5.65069	7.93963	8.06001	4.3883	6.26483	5.50131	8.8	4.21456	3.74433	10.7301	3.38115	7.1517	7.31707
481	NONO_HUMAN	Non-POU domain-containing octamer-binding protein		N	N	0.291094	0.575898	1.1551	0.208013	29	93	NONO	4.18463	2.37239	4.27092	6.12624	1.90476	2.99796	7.83228	5.04202	4.11343	3.26625	8.37829	3.86643	5.35714	4.73118	4.39122	6.78016	6.22306	4.86546	4.43191	7.13706	7.15613	4.39414	1.32	6.98659	3.39041	7.21785	5.75715	3.29122	6.26483	4.71541	2.93333	7.58621	2.49622	1.95093	3.38115	3.06502	3.13589
161	NHRF1_HUMAN	Na(+)/H(+) exchange regulatory cofactor NHE-RF1		N	N	0.293168	0.578011	0.448435	-1.15703	8	33	SLC9A3R1	0	1.5816	7.11821	1.02104	0	0.749489	0	0	0	0	0	0	0	2.36559	0	0	0	0	0.886382	0	0	0	0	0	0	1.44357	0	0	1.56621	1.5718	0	2.52874	0	0.975466	0	0	2.09059
995	CO4A4_HUMAN	Collagen alpha-4(IV) chain		N	N	0.293466	0.578011	0.226474	-2.14259	1	9	COL4A4	0	0	0	0	0	0	0	2.52101	0	0	2.09457	0	0	0	0	0	0	0	0	0	0	0	0	0	0	0	0	0	0	0	0	0	0	0	0	0	0
1090	CN166_HUMAN	UPF0568 protein C14orf166		N	N	0.294026	0.578188	0.45092	-1.14906	3	17	C14orf166	0	0.790798	0	0	0	0.749489	1.74051	0	1.02836	0	0	0.966608	1.33929	0	0	0	0.889009	0	1.77276	0	1.02231	0	0	0	0	0.721785	0	0	0.783104	1.5718	0	0.842912	0	0.975466	0	0	0
804	FOXF1_HUMAN	Forkhead box protein F1		N	N	0.294894	0.578971	2.01825	1.01311	4	7	FOXF1	0	0	0	0	0	0	0.870253	0	0	0	0	0	0	0	0	0	0	0	0	0	0	0	0	0.776288	0	0	0	0	0	0	0	0	0	0	3.38115	0	0
301	RBM3_HUMAN	Putative RNA-binding protein 3		N	N	0.297128	0.582427	0.819554	-0.287089	15	55	RBM3	0.836926	0	0.711821	0	0	0	0.870253	0	1.02836	0	2.09457	2.89982	1.33929	0.78853	2.19561	1.93719	1.77802	2.43273	0.886382	0	0	0	0	1.55258	1.13014	2.16535	2.30286	0	1.56621	2.3577	0	0.842912	0	0	3.38115	2.04334	0
280	RL14_HUMAN	60S ribosomal protein L14		N	N	0.298043	0.582601	1.31013	0.389705	22	59	RPL14	0	1.5816	0	0	0.952381	2.24847	0	0	2.05672	1.08875	2.09457	2.89982	1.33929	1.57706	1.0978	0	0.889009	2.43273	1.77276	1.78427	0	0	0	0.776288	2.26027	0	0	1.09707	0	0.785901	1.95556	1.68582	1.24811	1.95093	0	2.04334	1.0453
554	MACF4_HUMAN	Microtubule-actin cross-linking factor 1, isoform 4		N	N	0.298636	0.582601	1.26453	0.338598	6	12	MACF1	0	0	0	0	0	0	0.870253	0	1.02836	0	0	0	0	0	0	0	0.889009	0	0	0	1.02231	0	0	0.776288	0	0	0	0	0	0	0	0	0	2.9264	0	0	0
1135	APOE_HUMAN	Apolipoprotein E		N	N	0.300836	0.585964	1.89205	0.919953	9	21	APOE	0	0.790798	0	0	0	0	0	0	0	0	0	1.93322	0	0	0	0	1.77802	0	0	0.892133	0	0	0	1.55258	0	1.44357	0	0	0	0	0.977778	0.842912	0	0	0	0	0
567	LRP1_HUMAN	Prolow-density lipoprotein receptor-related protein 1		N	N	0.306449	0.593933	0.723768	-0.4664	2	14	LRP1	0	0	0	0	0	0.749489	0	0	0	0	0	0	0	0	0	0.968594	0.889009	0	0	0	0	3.29561	0	0	0	0	0	0	1.56621	0	0	0	0	0	0	0	0
778	GLOD4_HUMAN	Glyoxalase domain-containing protein 4		N	N	0.307367	0.593986	1.74089	0.799822	5	10	GLOD4	0	0.790798	0.711821	0	0	0	0	0	0	0	0	0	0	0.78853	0	0.968594	0	0	0	0	0	0	0	0	0	0	0	0	0	0.785901	0	0	0	0	0	1.02167	0
427	PDLI5_HUMAN	PDZ and LIM domain protein 5		N	N	0.30968	0.594819	0.332051	-1.59052	3	16	PDLIM5	1.67385	0	3.5591	0	0.952381	0	0.870253	0	2.05672	0	0	0	0	0	0	0	0	0	1.77276	0	2.04461	0	0	0	0	0	0	0	1.56621	0	1.95556	0	0	0	0	0	0
51	TBB6_HUMAN	Tubulin beta-6 chain		N	N	0.310265	0.594819	1.4271	0.513088	21	56	TUBB6	1.67385	0	0	0	0.952381	0	0	0	0	0	3.14186	1.93322	1.33929	0	0	0.968594	2.66703	1.21637	2.65915	0.892133	0	2.19707	1.32	2.32886	2.26027	2.16535	1.15143	1.09707	1.56621	0	0	3.37165	0	0	0	0	0
426	PDLI7_HUMAN	PDZ and LIM domain protein 7		N	N	0.310344	0.594819	0.556518	-0.8455	5	26	PDLIM7	0.836926	0	0.711821	0	0.952381	0.749489	0	0	0	0	0	0	1.33929	0.78853	0	1.93719	0	0	0	0.892133	1.02231	1.09854	0	0	1.13014	1.44357	1.15143	1.09707	2.34931	0.785901	0.977778	0	0	0	0	0	2.09059
223	S10A1_HUMAN	Protein S100-A1		N	N	0.313663	0.596784	1.47757	0.563225	8	19	S100A1	0	0.790798	0	1.02104	0	0	0	1.2605	0	0	0	0.966608	1.33929	1.57706	0	0.968594	0	0	0	0	0	0	0	1.55258	0	0	0	0	0	0	2.93333	0	0	0	0	0	0
976	COPZ1_HUMAN	Coatomer subunit zeta-1		N	N	0.314417	0.597296	1.68692	0.754394	10	26	COPZ1	0	2.37239	0	1.02104	0	0	0	1.2605	0	0	0	0	0	0.78853	0	0	0	0	0	1.78427	0	0	0	1.55258	1.13014	0.721785	0	2.19415	1.56621	0	0	0	0	0.975466	1.69057	0	0
260	RL9_HUMAN	60S ribosomal protein L9		N	N	0.315159	0.597783	1.11838	0.161409	24	67	RPL9	2.51078	0	0.711821	4.08416	1.90476	2.24847	1.74051	0	2.05672	1.08875	1.04729	2.89982	0	2.36559	2.19561	1.93719	0.889009	2.43273	3.54553	0	0	2.19707	1.32	1.55258	2.26027	0.721785	3.45429	5.48537	1.56621	3.92951	1.95556	1.68582	0	1.95093	0	2.04334	0
821	FERM2_HUMAN	Fermitin family homolog 2		N	N	0.316915	0.600166	0.392192	-1.35037	1	9	FERMT2	0	0	0	0	0	0.749489	0	0	0	0	0	0	0	0	0	0	0	0	0	2.6764	0	2.19707	0	0	2.26027	0	0	0	0	0	0	0	0	0	0	0	0
615	STRUM_HUMAN	WASH complex subunit strumpellin		N	N	0.317391	0.600166	2.26572	1.17997	4	7	KIAA0196	0	0	0	0	0	0	0	0	0	0	1.04729	0	0	0	1.0978	0	0	0	0	0	0	0	0	0	1.13014	0	0	0	0	0	0	0	0	0	0	1.02167	0
768	GBLP_HUMAN	Guanine nucleotide-binding protein subunit beta-2-like 1		N	N	0.319786	0.603767	1.13559	0.183447	22	64	GNB2L1	0	0.790798	2.84728	2.04208	1.90476	0.749489	2.61076	1.2605	1.02836	2.1775	5.23643	1.93322	0	1.57706	0	3.87438	0.889009	3.6491	0.886382	1.78427	2.04461	0	0	0	4.52055	0.721785	0	3.29122	1.56621	1.5718	3.91111	0.842912	6.24055	1.95093	1.69057	3.06502	0
689	HNRPU_HUMAN	Heterogeneous nuclear ribonucleoprotein U		N	N	0.3215	0.605168	0.946717	-0.0789947	29	96	HNRNPU	10.0431	4.74479	13.5246	10.2104	10.4762	8.24438	13.0538	7.56302	16.4537	7.62125	13.6147	14.4991	5.35714	9.46237	7.68463	4.84297	11.5571	9.73093	10.6366	9.81346	11.2454	7.68975	3.96	14.7495	14.6918	14.4357	5.75715	8.7766	9.39725	10.2167	4.88889	13.4866	12.4811	12.6811	10.1434	8.17337	11.4983
797	G3BP2_HUMAN	Ras GTPase-activating protein-binding protein 2		N	N	0.321511	0.605168	1.62158	0.697403	7	15	G3BP2	0	0	0	0	0	0	0	0	0	0	2.09457	0	0	0	0	0	0	0	0.886382	0	1.02231	0	0	0	0	0	0	0	0	0	0	1.68582	0	0.975466	0	0	1.0453
436	PDCD6_HUMAN	Programmed cell death protein 6		N	N	0.323144	0.606467	1.34311	0.425573	16	43	PDCD6	0	1.5816	0	1.02104	0.952381	0	0.870253	1.2605	2.05672	2.1775	2.09457	0	1.33929	0	0	1.93719	1.77802	0	0	0.892133	2.04461	0	2.64	0.776288	2.26027	0	0	1.09707	0	0	0	0	0	0	3.38115	2.04334	1.0453
509	MYO1E_HUMAN	Myosin-Ie		N	N	0.323186	0.606467	2.29103	1.196	4	7	MYO1E	0	0.790798	0	0	0	0	0	0	0	0	0	0	0	0	0	0	0	0	0.886382	0	0	1.09854	1.32	0	0	0	0	1.09707	0	0	0	0	0	0.975466	0	0	1.0453
306	RAN_HUMAN	GTP-binding nuclear protein Ran		N	N	0.324295	0.607194	1.13523	0.182979	21	68	RAN	1.67385	1.5816	2.84728	1.02104	0	1.49898	0.870253	1.2605	0	0	4.18915	3.86643	0	0.78853	0	0	2.66703	0	0	0	1.02231	1.09854	0	0.776288	1.13014	0	1.15143	0	1.56621	2.3577	0.977778	1.68582	2.49622	2.9264	3.38115	2.04334	1.0453
72	TPR_HUMAN	Nucleoprotein TPR		N	N	0.324874	0.607194	0.462172	-1.1135	2	13	TPR	0	0.790798	0	0	0	0	0	0	0	0	0	0	0	0	0	0	0	0	0	0	1.02231	0	0	1.55258	0	0	0	0	0	0.785901	0	0.842912	1.24811	0	0	1.02167	0
1195	AEBP1_HUMAN	Adipocyte enhancer-binding protein 1		N	N	0.325226	0.607194	1.00821	0.0117898	23	68	AEBP1	0.836926	0	0	1.02104	0	0	0.870253	0	0	4.355	0	1.93322	1.33929	0.78853	2.19561	5.81156	2.66703	0	3.54553	3.56853	1.02231	3.29561	6.6	6.2103	3.39041	4.33071	1.15143	3.29122	7.83104	0.785901	16.6222	2.52874	0	0	0	2.04334	5.22648
965	CPNE1_HUMAN	Copine-1		N	N	0.327099	0.608757	0.702831	-0.508749	5	27	CPNE1	0	0	0.711821	0	0	0	0	3.78151	0	0	0	0.966608	0	0	0	0	0	0	6.20467	0	1.02231	0	0	0.776288	1.13014	0	0	0	0	0.785901	0	3.37165	0	0	0	0	0
624	ITIH1_HUMAN	Inter-alpha-trypsin inhibitor heavy chain H1		N	N	0.328992	0.608757	0.825666	-0.27637	23	81	ITIH1	7.53234	0	3.5591	13.2735	12.381	5.24642	2.61076	10.084	1.02836	8.71	3.14186	2.89982	4.01786	1.57706	7.68463	1.93719	8.89009	12.1637	2.65915	4.46066	5.11152	6.59121	0	3.10515	10.1712	0	6.90858	2.19415	6.26483	7.07311	3.91111	4.21456	8.73676	1.95093	21.9775	9.19505	4.18119
1230	A2MG_HUMAN	Alpha-2-macroglobulin		N	N	0.33005	0.608757	1.01352	0.0193722	29	87	A2M	7.53234	3.16319	3.5591	0	1.90476	0	1.74051	2.52101	6.17015	15.2425	5.23643	2.89982	0	4.73118	2.19561	0.968594	4.44504	4.86546	2.65915	6.24493	2.04461	9.88682	0	2.32886	1.13014	0.721785	11.5143	7.67952	0.783104	2.3577	9.77778	5.05747	32.4508	1.95093	13.5246	2.04334	2.09059
839	EZRI_HUMAN	Ezrin		N	N	0.331176	0.608757	1.09901	0.136207	19	50	EZR	0	6.32638	6.40639	1.02104	4.7619	1.49898	6.96202	1.2605	0	0	2.09457	0.966608	0	4.73118	0	0	0.889009	0	0	0	0	0	0	0.776288	2.26027	2.16535	0	0	0.783104	6.28721	0	5.90038	0	2.9264	0	0	1.0453
229	RSSA_HUMAN	40S ribosomal protein SA		N	N	0.333049	0.608757	1.0668	0.0932867	29	93	RPSA	3.3477	4.74479	3.5591	2.04208	3.80952	2.99796	1.74051	5.04202	4.11343	3.26625	4.18915	2.89982	2.67857	3.94265	2.19561	1.93719	3.55604	7.29819	3.54553	2.6764	2.04461	4.39414	0	1.55258	3.39041	5.77428	3.45429	5.48537	4.69862	4.71541	0	4.21456	4.99244	1.95093	5.07172	5.10836	4.18119
629	UCRP_HUMAN	Interferon-induced 17 kDa protein		N	N	0.33381	0.608757	1.36204	0.44577	10	24	ISG15	0	0	0	6.12624	0	1.49898	0	0	0	1.08875	0	0	0	0	0	1.93719	0	0	1.77276	3.56853	0	0	0	2.32886	0	1.44357	0	0	0	0	0	0	0	0	0	1.02167	0
863	IF4G1_HUMAN	Eukaryotic translation initiation factor 4 gamma 1		N	N	0.33381	0.608757	1.40842	0.49408	10	24	EIF4G1	0	0.790798	0	0	0	0.749489	0.870253	0	0	0	0	0	0	1.57706	2.19561	0	0.889009	0	2.65915	0.892133	0	0	0	2.32886	0	0	0	0	0.783104	0.785901	0	1.68582	0	0	0	0	0
327	PTRF_HUMAN	Polymerase I and transcript release factor		N	N	0.334237	0.608757	0.449759	-1.15277	5	23	PTRF	0.836926	0	0	0	0	0	0	1.2605	0	0	0	0.966608	0	0	4.39122	0	0	0	0.886382	0	0	0	0	0.776288	0	0	1.15143	0	2.34931	1.5718	1.95556	3.37165	0	0	0	0	2.09059
599	K22E_HUMAN	Keratin, type II cytoskeletal 2 epidermal		N	N	0.33457	0.608757	1.72646	0.787816	22	67	KRT2	2.51078	3.16319	4.98274	14.2946	0	0.749489	1.74051	3.78151	0	1.08875	3.14186	0	0	3.94265	1.0978	0.968594	8.00108	1.21637	0	0	4.08922	3.29561	0	5.43402	5.65069	7.93963	0	1.09707	0	0.785901	3.91111	2.52874	3.74433	1.95093	0	2.04334	1.0453
270	RL27_HUMAN	60S ribosomal protein L27		N	N	0.335286	0.608757	1.00506	0.00727963	1	9	RPL27	0	0	0	0	0	0	0	0	0	0	0	0	0	0	0	0	0.889009	0	0	0	0	0	0	0.776288	0	0	0	0	0	0	0	0.842912	0	0	0	1.02167	0
727	HEBP2_HUMAN	Heme-binding protein 2		N	N	0.335286	0.608757	1.10716	0.146863	1	9	HEBP2	0	0	0	0	0	0	0	0	0	0	1.04729	0	1.33929	0	0	0	0	0	0	0	0	0	0	0	0	1.44357	0	0	0	0	0	0	0	0	0	0	1.0453
834	F120A_HUMAN	Constitutive coactivator of PPAR-gamma-like protein 1		N	N	0.335926	0.609021	0.690287	-0.534732	2	14	FAM120A	0	0.790798	0	0	0	0.749489	0	0	0	0	0	0	0	0	0	0.968594	0	0	0	0	1.02231	0	0	0	0	0.721785	0	0	0	0	0	0	0	0	0	0	0
704	ROA0_HUMAN	Heterogeneous nuclear ribonucleoprotein A0		N	N	0.341197	0.617668	1.01169	0.016769	24	75	HNRNPA0	0	2.37239	0	1.02104	2.85714	0	2.61076	3.78151	3.08507	2.1775	2.09457	1.93322	0	0.78853	0	1.93719	0.889009	1.21637	1.77276	0	3.06691	1.09854	0	1.55258	2.26027	2.16535	1.15143	1.09707	0.783104	0	1.95556	1.68582	0	1.95093	1.69057	3.06502	2.09059
697	HNRPF_HUMAN	Heterogeneous nuclear ribonucleoprotein F		N	N	0.341875	0.617985	1.1101	0.150688	29	91	HNRNPF	3.3477	2.37239	4.98274	0	1.90476	4.49693	6.09177	7.56302	3.08507	2.1775	6.28372	5.79965	6.69643	3.94265	5.48902	4.84297	6.22306	3.6491	3.54553	4.46066	2.04461	3.29561	2.64	4.65773	2.26027	2.88714	2.30286	5.48537	7.04794	3.92951	0.977778	6.74329	7.48865	5.85279	6.76229	4.08669	6.27178
382	IASPP_HUMAN	RelA-associated inhibitor		N	N	0.343273	0.619602	1.78606	0.836781	7	16	PPP1R13L	0	0.790798	0.711821	0	0	0.749489	0	0	0	0	0	0	0	0.78853	0	0	0	0	1.77276	0	0	0	0	0	0	0.721785	0	0	0	0	1.95556	0	0	0.975466	0	0	0
973	COR1C_HUMAN	Coronin-1C		N	N	0.348306	0.625933	1.56658	0.647614	14	38	CORO1C	1.67385	0	0	0	0	0.749489	0.870253	0	0	1.08875	0	0.966608	0	0	0	0	3.55604	0	1.77276	0	0	0	1.32	3.10515	0	0	2.30286	0	2.34931	0	0	0.842912	1.24811	0	0	0	0
264	RL6_HUMAN	60S ribosomal protein L6		N	N	0.350605	0.626305	1.11928	0.162572	27	85	RPL6	1.67385	2.37239	1.42364	3.06312	0	2.24847	6.09177	1.2605	2.05672	6.5325	6.28372	3.86643	2.67857	0	0	1.93719	3.55604	2.43273	2.65915	0.892133	2.04461	1.09854	2.64	3.10515	4.52055	2.16535	3.45429	3.29122	0	5.50131	0.977778	2.52874	3.74433	1.95093	1.69057	5.10836	3.13589
871	EIF3A_HUMAN	Eukaryotic translation initiation factor 3 subunit A		N	N	0.350713	0.626305	1.1867	0.246957	21	62	EIF3A	2.51078	3.16319	1.42364	1.02104	0.952381	0.749489	2.61076	0	1.02836	1.08875	0	2.89982	0	1.57706	1.0978	0.968594	1.77802	0	1.77276	0.892133	1.02231	0	0	0	4.52055	1.44357	1.15143	0	0	1.5718	0	0.842912	2.49622	0	1.69057	0	2.09059
553	MAGD2_HUMAN	Melanoma-associated antigen D2		N	N	0.35073	0.626305	0.255867	-1.96653	1	8	MAGED2	0	0	1.42364	0	0	0	0.870253	0	0	0	0	0	0	0	1.0978	0	1.77802	0	1.77276	0.892133	0	0	0	0	0	0	0	0	0	0	0	0	0	0	0	0	0
210	DHSA_HUMAN	Succinate dehydrogenase [ubiquinone] flavoprotein subunit, mitochondrial		N	N	0.350755	0.626305	1.18384	0.24347	9	21	SDHA	0	0	0.711821	0	0	0	0	0	0	0	0	0.966608	1.33929	2.36559	0	0	0	0	0	0	0	0	0	0	0	0	0	0	0	0	0	0	0	0	0	0	2.09059
847	ERH_HUMAN	Enhancer of rudimentary homolog		N	N	0.351057	0.626305	0.754282	-0.406824	18	52	ERH	0.836926	0.790798	1.42364	0	1.90476	1.49898	0	1.2605	1.02836	1.08875	2.09457	1.93322	0	0.78853	0	1.93719	0.889009	1.21637	0	0	1.02231	0	1.32	1.55258	1.13014	0	0	0	0.783104	0.785901	0	1.68582	2.49622	0	0	2.04334	0
312	RAB2A_HUMAN	Ras-related protein Rab-2A		N	N	0.354202	0.63009	0.841558	-0.248866	21	68	RAB2A	0	1.5816	3.5591	2.04208	0.952381	5.99591	4.35127	0	0	2.1775	0	1.93322	0	0	5.48902	1.93719	3.55604	2.43273	1.77276	0.892133	1.02231	0	3.96	1.55258	2.26027	2.88714	1.15143	2.19415	2.34931	1.5718	0.977778	2.52874	2.49622	0	0	4.08669	0
1190	ANGT_HUMAN	Angiotensinogen		N	N	0.356907	0.632265	0.461273	-1.11631	5	24	AGT	0.836926	0	0	0	0	2.99796	0	0	0	0	0	0	0	0	0	0	0	0	0	0.892133	0	3.29561	0	0	0	0	0	0	0.783104	0.785901	0	0	6.24055	0	1.69057	0	0
250	RS14_HUMAN	40S ribosomal protein S14		N	N	0.357071	0.632265	1.18881	0.24952	17	48	RPS14	0	1.5816	0.711821	0	0	0	1.74051	1.2605	0	0	1.04729	0.966608	1.33929	0.78853	1.0978	0	0	0	0.886382	0	0	0	0	0.776288	1.13014	1.44357	0	0	2.34931	0.785901	0	4.21456	0	1.95093	0	2.04334	0
1	ZYX_HUMAN	Zyxin		N	N	0.357479	0.632265	1.3011	0.379733	10	23	ZYX	1.67385	3.95399	0	0	0	0.749489	0	0	0	0	0	0.966608	0	0	0	0	0	0	2.65915	2.6764	0	1.09854	0	2.32886	0	2.88714	0	0	1.56621	2.3577	0	2.52874	0	0	0	0	0
439	PCOC1_HUMAN	Procollagen C-endopeptidase enhancer 1		N	N	0.361562	0.636322	0.564122	-0.825921	7	28	PCOLCE	0	0	0	0	0.952381	0.749489	0	0	1.02836	0	0	0	0	0	0	1.93719	0.889009	0	0	0	1.02231	0	0	0	0	0.721785	1.15143	0	3.13242	0	1.95556	0	0	0	0	0	1.0453
27	PFD3_HUMAN	Prefoldin subunit 3		N	N	0.36184	0.636322	1.80019	0.848152	6	14	VBP1	0	0.790798	0	0	0	0	0	0	0	0	0	0	0	0	0	0	0	0	0	0.892133	0	0	0	0	0	0	0	0	0.783104	0.785901	0	0	0	0	0	0	0
330	PTAD1_HUMAN	Protein tyrosine phosphatase-like protein PTPLAD1		N	N	0.366619	0.641497	1.29442	0.372303	8	18	PTPLAD1	0	0	2.84728	2.04208	0	0	0	1.2605	1.02836	1.08875	0	0	0	0.78853	0	0.968594	0	0	0	0	0	0	0	0	0	0	1.15143	0	0.783104	0	0	0	0	0	0	0	0
977	COPG_HUMAN	Coatomer subunit gamma		N	N	0.366867	0.641497	1.25105	0.32314	17	48	COPG	3.3477	0.790798	0.711821	3.06312	0	0.749489	0.870253	1.2605	2.05672	0	1.04729	0.966608	0	4.73118	1.0978	0	0.889009	2.43273	0	1.78427	0	0	0	0.776288	2.26027	2.16535	0	0	1.56621	0	0	2.52874	1.24811	0	0	0	0
179	SFRS3_HUMAN	Splicing factor, arginine/serine-rich 3		N	N	0.373307	0.65166	0.6669	-0.584458	8	31	SFRS3	0.836926	0.790798	0	0	0	0.749489	0	0	1.02836	0	1.04729	0	0	0	0	0	0	0	0.886382	0	0	0	0	0	1.13014	0	0	0	0	0	0.977778	0	1.24811	0	1.69057	0	0
521	MVP_HUMAN	Major vault protein		N	N	0.376429	0.653197	0.811944	-0.300547	22	85	MVP	6.69541	1.5816	2.84728	5.1052	3.80952	2.99796	8.70253	7.56302	8.22686	5.44375	4.18915	0	2.67857	3.94265	4.39122	6.78016	0.889009	3.6491	2.65915	7.13706	3.06691	4.39414	2.64	0.776288	1.13014	5.77428	0	3.29122	1.56621	3.14361	4.88889	5.90038	1.24811	1.95093	1.69057	0	1.0453
1122	ARPC4_HUMAN	Actin-related protein 2/3 complex subunit 4		N	N	0.37654	0.653197	1.22395	0.291549	18	66	ARPC4	3.3477	1.5816	0.711821	1.02104	0.952381	3.74744	0	0	0	2.1775	2.09457	3.86643	1.33929	0.78853	1.0978	1.93719	0.889009	1.21637	2.65915	0.892133	2.04461	3.29561	0	1.55258	1.13014	2.16535	0	0	4.69862	2.3577	0	0	0	0.975466	1.69057	1.02167	0
1092	BROX_HUMAN	BRO1 domain-containing protein BROX		N	N	0.377341	0.653197	0.445918	-1.16515	4	19	BROX	0	0	1.42364	0	0	0.749489	0	0	0	0	2.09457	0	1.33929	0.78853	0	0	0	0	0	0	0	0	0	0	0	0.721785	0	0	0	0	0.977778	0	1.24811	0	1.69057	1.02167	0
57	TBA4A_HUMAN	Tubulin alpha-4A chain		N	N	0.378285	0.653197	1.1733	0.230576	18	48	TUBA4A	1.67385	0	0	1.02104	1.90476	0.749489	0.870253	0	0	1.08875	1.04729	0.966608	0	2.36559	0	0	1.77802	1.21637	1.77276	1.78427	0	0	0	0.776288	0	0.721785	1.15143	1.09707	0	0	0.977778	0	0	0.975466	0	0	0
170	S12A2_HUMAN	Solute carrier family 12 member 2		N	N	0.378334	0.653197	0.274244	-1.86647	1	8	SLC12A2	0	0	0	0	0	0	0	0	5.14179	0	0	1.93322	0	0	0	0	0.889009	0	0	0	1.02231	0	0	0	0	0	0	0	0	0	0	0	0	0	0	0	0
954	CSRP2_HUMAN	Cysteine and glycine-rich protein 2		N	N	0.379684	0.654609	1.56203	0.64342	7	16	CSRP2	0	0	0	0	0	0	0	0	0	0	0	0	0	0	0	0	0	0	0.886382	0	1.02231	1.09854	0	0	2.26027	0	1.15143	0	0.783104	0	0.977778	0	0	0	0	0	0
1080	CI142_HUMAN	Uncharacterized protein C9orf142		N	N	0.38133	0.656528	0.564001	-0.826229	3	16	C9orf142	0	0	0	0	0	0	0	0	0	0	0	0	0	0	0	1.93719	0	0	0	0	2.04461	0	0	0	0	1.44357	0	0	0	0	0	0	0	0	0	0	0
283	RL12_HUMAN	60S ribosomal protein L12		N	N	0.381932	0.656646	1.29151	0.369055	14	44	RPL12	0	0.790798	1.42364	1.02104	1.90476	0	0	0	0	1.08875	1.04729	0	0	0.78853	1.0978	1.93719	2.66703	0	0	0	0	0	0	0.776288	0	0.721785	1.15143	0	0	0.785901	0	0	1.24811	1.95093	0	3.06502	0
1101	BAF_HUMAN	Barrier-to-autointegration factor		N	N	0.383147	0.657395	1.01173	0.0168276	20	67	BANF1	1.67385	0	0	0	0.952381	2.99796	0	0	1.02836	2.1775	1.04729	2.89982	0	1.57706	2.19561	0.968594	0.889009	1.21637	0.886382	1.78427	1.02231	1.09854	0	0.776288	0	2.16535	0	0	0.783104	0	1.95556	1.68582	0	1.95093	1.69057	2.04334	2.09059
1149	AP2A1_HUMAN	AP-2 complex subunit alpha-1		N	N	0.383882	0.657395	1.3741	0.458488	6	13	AP2A1	0	0	2.84728	0	0	0	0	0	0	0	0	0.966608	0	0	0	0	0	0	0.886382	0.892133	0	0	0	0.776288	0	0	0	0	0.783104	0	0	0	0	0	0	0	0
1110	ATPG_HUMAN	ATP synthase subunit gamma, mitochondrial		N	N	0.384371	0.657395	0.746355	-0.422066	16	52	ATP5C1	0.836926	0.790798	2.84728	3.06312	0	0	2.61076	1.2605	0	1.08875	1.04729	2.89982	1.33929	0	0	1.93719	1.77802	0	0	0	1.02231	1.09854	0	0	0	2.16535	0	0	1.56621	0.785901	0	2.52874	0	1.95093	0	3.06502	0
316	RB11A_HUMAN	Ras-related protein Rab-11A		N	N	0.387601	0.661771	1.19601	0.258225	16	38	RAB11A	0.836926	0	2.13546	0	0.952381	0	0	0	1.02836	0	0	1.93322	0	2.36559	0	0.968594	0	0	3.54553	0.892133	0	0	0	0	0	0.721785	0	0	2.34931	0	0.977778	0	0	0	0	0	1.0453
1162	AN32B_HUMAN	Acidic leucine-rich nuclear phosphoprotein 32 family member B		N	N	0.388221	0.661911	0.582587	-0.779455	6	24	ANP32B	0	1.5816	2.13546	1.02104	0	0	0.870253	0	0	0	0	0	0	0	0	0	0	0	0	0	1.02231	1.09854	0	0	0	1.44357	0	0	0	1.5718	0	0	0	0	0	0	0
324	ASC_HUMAN	Apoptosis-associated speck-like protein containing a CARD		N	N	0.390393	0.663537	0.54163	-0.884621	9	33	PYCARD	0.836926	2.37239	0	7.14728	0	0.749489	0	3.78151	0	1.08875	2.09457	0	2.67857	2.36559	0	0	0	0	0	0	3.06691	0	0	0	1.13014	0.721785	0	0	0	0	0.977778	0.842912	0	0	0	0	0
877	EHD2_HUMAN	EH domain-containing protein 2		N	N	0.390792	0.663537	0.695641	-0.523584	11	48	EHD2	3.3477	0	0	1.02104	0	1.49898	0	0	0	0	0	0	0	0	0	0	0	0	1.77276	3.56853	0	0	1.32	0.776288	1.13014	0	2.30286	4.3883	2.34931	0	0	0	0	0.975466	6.76229	2.04334	2.09059
938	CYFP1_HUMAN	Cytoplasmic FMR1-interacting protein 1		N	N	0.394018	0.666259	1.20898	0.273787	11	25	CYFIP1	1.67385	0.790798	0	0	0	0	0	0	0	1.08875	0	0	0	0	2.19561	0.968594	0	0	0.886382	0	0	1.09854	0	0	0	1.44357	0	1.09707	0	0.785901	0	0.842912	0	1.95093	0	0	0
1164	AMBP_HUMAN	Protein AMBP		N	N	0.395143	0.667244	0.452614	-1.14365	6	26	AMBP	0	0	0	0	1.90476	0.749489	0	0	0	1.08875	0	0	0	0	0	0	0	0	0	0	0	2.19707	1.32	0.776288	1.13014	0.721785	1.15143	0	0	0.785901	0	0	1.24811	0	0	0	0
1152	ANXA7_HUMAN	Annexin A7		N	N	0.399638	0.672495	0.772569	-0.372265	12	48	ANXA7	0	0.790798	0	1.02104	0	0.749489	0	0	0	1.08875	1.04729	0	0	1.57706	1.0978	0.968594	1.77802	1.21637	3.54553	1.78427	1.02231	0	0	1.55258	0	0	0	0	1.56621	1.5718	0	0.842912	0	0.975466	0	1.02167	0
627	ITAV_HUMAN	Integrin alpha-V		N	N	0.399891	0.672495	0.63244	-0.661	1	8	ITGAV	0	0	0	0	0	0	0	0	0	0	0	0	0	0.78853	0	0	0	0	0	0	0	1.09854	0	0	0	0	0	0	1.56621	0	1.95556	0	0	0	0	0	0
693	HNRPK_HUMAN	Heterogeneous nuclear ribonucleoprotein K		N	N	0.406234	0.6813	0.964581	-0.0520261	29	96	HNRNPK	9.20619	7.90798	7.83003	10.2104	11.4286	8.24438	11.3133	15.126	14.397	8.71	10.4729	14.4991	12.0536	13.405	10.978	7.74875	8.89009	14.5964	9.7502	8.0292	9.20074	8.78828	11.88	13.1969	12.4315	8.66142	8.06001	12.0678	11.7466	13.3603	9.77778	10.9579	8.73676	6.82826	11.834	10.2167	11.4983
157	SMD1_HUMAN	Small nuclear ribonucleoprotein Sm D1		N	N	0.408407	0.681501	0.895231	-0.159668	20	68	SNRPD1	0.836926	1.5816	1.42364	2.04208	0	0.749489	1.74051	0	1.02836	0	1.04729	2.89982	1.33929	1.57706	1.0978	0.968594	0.889009	1.21637	1.77276	0.892133	2.04461	1.09854	0	0	0	1.44357	0	0	0	1.5718	0	0.842912	1.24811	0.975466	1.69057	1.02167	0
1060	CAZA2_HUMAN	F-actin-capping protein subunit alpha-2		N	N	0.408493	0.681501	1.26413	0.338146	7	16	CAPZA2	0	0	0	2.04208	0	0	0	0	0	0	0	0	0	0.78853	0	0	0.889009	0	0	0	1.02231	0	0	0	0	0	0	0	0	0.785901	0	0	0	0	0	0	0
1056	CBX3_HUMAN	Chromobox protein homolog 3		N	N	0.408568	0.681501	0.791749	-0.336884	21	76	CBX3	0.836926	0	0	1.02104	3.80952	2.99796	0	2.52101	2.05672	1.08875	1.04729	1.93322	0	2.36559	3.29341	2.90578	4.44504	0	0.886382	1.78427	3.06691	1.09854	0	1.55258	0	1.44357	0	1.09707	0.783104	0	0.977778	0.842912	0	4.87733	0	1.02167	1.0453
17	VWA1_HUMAN	von Willebrand factor A domain-containing protein 1		N	N	0.412633	0.684627	0.844406	-0.243991	3	16	VWA1	0.836926	0	0	0	0.952381	0	0	1.2605	0	0	1.04729	0	0	0	0	0	0.889009	0	0	0	0	0	0	0	0	0	0	0	0.783104	0	0	0	0	0	1.69057	0	0
295	RCL_HUMAN	Deoxyribonucleoside 5'-monophosphate N-glycosidase		N	N	0.412633	0.684627	0.819856	-0.286558	3	16	RCL	0	0	0	1.02104	0	0.749489	0	0	0	0	1.04729	2.89982	0	0	0	0	0	0	0	0	0	0	0	0	0	0.721785	0	0	0	0.785901	0.977778	0	0	0	0	0	0
997	CO4A2_HUMAN	Collagen alpha-2(IV) chain		N	N	0.412654	0.684627	0.749496	-0.416008	14	52	COL4A2	2.51078	0	2.13546	0	0.952381	0	0	1.2605	0	1.08875	1.04729	0	1.33929	2.36559	0	0.968594	2.66703	0	0.886382	2.6764	1.02231	3.29561	0	0.776288	3.39041	0	3.45429	0	0	2.3577	2.93333	1.68582	0	0.975466	1.69057	2.04334	0
278	RL17_HUMAN	60S ribosomal protein L17		N	N	0.412667	0.684627	1.24845	0.320137	12	32	RPL17	0.836926	2.37239	0	0	0	0	0	0	1.02836	0	0	0	0	1.57706	0	0	1.77802	3.6491	0	0.892133	1.02231	0	0	1.55258	1.13014	1.44357	0	1.09707	0.783104	0	0	0.842912	0	0.975466	0	1.02167	0
144	SORCN_HUMAN	Sorcin		N	N	0.413962	0.685852	0.309577	-1.69163	2	11	SRI	0	0	0	0	0	0	0	0	0	0	1.04729	0	1.33929	0	0	0	0	0	0	1.78427	0	0	0	1.55258	0	0	0	1.09707	0	0.785901	0	0	1.24811	0	0	0	0
612	KINH_HUMAN	Kinesin-1 heavy chain		N	N	0.415693	0.687794	1.38893	0.473975	9	22	KIF5B	0	0	0	0	0	0	0	0	1.02836	1.08875	0	0	0	0	0	0	0	0	1.77276	0	2.04461	1.09854	0	0.776288	1.13014	0	0	0	0.783104	1.5718	0	0.842912	0	0	0	0	0
569	LPP_HUMAN	Lipoma-preferred partner		N	N	0.417304	0.689335	1.67627	0.745254	5	11	LPP	0	0.790798	0	0	0	0.749489	0	0	0	0	0	0	0	1.57706	0	0	0.889009	0	0	0	0	0	0	0.776288	0	0	0	0	0	0.785901	0	0	0	0	0	0	0
233	RS6_HUMAN	40S ribosomal protein S6		N	N	0.420426	0.69283	1.21117	0.276396	20	60	RPS6	1.67385	0.790798	0.711821	3.06312	2.85714	1.49898	2.61076	2.52101	3.08507	1.08875	1.04729	1.93322	0	2.36559	1.0978	0	0	1.21637	0.886382	1.78427	0	1.09854	0	0.776288	0	2.88714	1.15143	0	0.783104	0.785901	0	0	0	1.95093	0	1.02167	0
310	RAB5C_HUMAN	Ras-related protein Rab-5C		N	N	0.42113	0.693063	0.815145	-0.294872	17	56	RAB5C	1.67385	2.37239	2.84728	0	0	0.749489	0.870253	0	0	2.1775	0	1.93322	0	1.57706	1.0978	0.968594	1.77802	1.21637	0.886382	2.6764	3.06691	2.19707	0	0	0	0	1.15143	0	0	1.5718	1.95556	0.842912	1.24811	0	0	2.04334	1.0453
728	HEBP1_HUMAN	Heme-binding protein 1		N	N	0.426129	0.69942	1.41264	0.498396	2	12	HEBP1	0	0	0.711821	0	0	0	4.35127	0	0	0	0	1.93322	0	0	0	0.968594	4.44504	0	0	0	0	0	0	0	0	0	0	0	0	5.50131	0	0	0	0	0	1.02167	0
1147	AP2B1_HUMAN	AP-2 complex subunit beta		N	N	0.428508	0.702388	1.09923	0.136497	22	69	AP2B1	3.3477	3.95399	2.84728	3.06312	0	2.24847	0	0	3.08507	1.08875	1.04729	0.966608	2.67857	2.36559	1.0978	0	1.77802	2.43273	2.65915	0.892133	1.02231	0	0	2.32886	0	1.44357	2.30286	0	3.91552	2.3577	0.977778	0	0	3.90186	0	4.08669	0
974	COR1B_HUMAN	Coronin-1B		N	N	0.429316	0.7027	1.55846	0.640121	6	15	CORO1B	0	0	5.69456	0	0	0	0	0	0	0	0	0.966608	0	0	0	0	0	0	0	0.892133	0	0	0	0.776288	0	0	0	0	0.783104	0.785901	0	0.842912	0	1.95093	0	0	0
955	CSRP1_HUMAN	Cysteine and glycine-rich protein 1		N	N	0.42984	0.7027	1.09669	0.133155	23	78	CSRP1	2.51078	0	0.711821	1.02104	1.90476	1.49898	0	1.2605	2.05672	2.1775	2.09457	0.966608	1.33929	2.36559	2.19561	2.90578	3.55604	1.21637	2.65915	2.6764	3.06691	2.19707	0	2.32886	3.39041	0.721785	1.15143	2.19415	2.34931	0.785901	0	7.58621	1.24811	0	0	3.06502	2.09059
630	IQGA2_HUMAN	Ras GTPase-activating-like protein IQGAP2		N	N	0.432365	0.704955	0.701784	-0.510901	2	12	IQGAP2	0	0	0	0	0	0.749489	0.870253	0	0	0	0	0	0	0	0	0.968594	0	0	0	0	2.04461	0	0	0	0	0	0	0	0	0.785901	0	0	0	1.95093	0	0	0
592	KTN1_HUMAN	Kinectin		N	N	0.436014	0.707158	0.321544	-1.63691	1	7	KTN1	0	0.790798	0	0	0	0.749489	0	0	0	1.08875	0	0	0	0	0	0	0	0	0	0	0	0	0	0	0	0	0	0	0	0	0	0	0	0	0	0	0
657	IF16_HUMAN	Gamma-interferon-inducible protein 16		N	N	0.43742	0.708505	2.24691	1.16794	3	6	IFI16	0.836926	0	0	0	0	0	0	0	0	0	0	0	1.33929	0	0	0	0	0	0	0	0	0	0	0	0	0	0	0	0	0	0	0	0	0	0	0	0
489	NID1_HUMAN	Nidogen-1		N	N	0.439349	0.708704	1.45328	0.539317	8	20	NID1	0	0	0	0	1.90476	0	0	0	0	0	1.04729	0	0	0	0	0	0.889009	0	0	0	0	1.09854	0	0.776288	1.13014	0	1.15143	0	0.783104	1.5718	0	0	0	0.975466	0	1.02167	0
807	FLNC_HUMAN	Filamin-C		N	N	0.439349	0.708704	1.36888	0.452999	8	20	FLNC	0	0	0	0	0.952381	0.749489	0	0	0	0	0	0	0	0	1.0978	0	0	0	0	0	0	2.19707	0	0	0	0	4.60572	1.09707	0	0	0	0	0	0	0	0	0
622	ITIH4_HUMAN	Inter-alpha-trypsin inhibitor heavy chain H4		N	N	0.44229	0.71047	0.772488	-0.372416	6	29	ITIH4	1.67385	0	1.42364	0	0	0	0	0	0	0	0	0.966608	0	0	0	0	0	0	1.77276	0	0	1.09854	0	0	0	0.721785	0	0	0	0	0	0	0	0.975466	1.69057	0	0
963	CPSF6_HUMAN	Cleavage and polyadenylation specificity factor subunit 6		N	N	0.443938	0.71047	1.45405	0.540077	9	24	CPSF6	0	0.790798	0	0	0	1.49898	0	0	1.02836	0	0	1.93322	0	0	2.19561	0.968594	0.889009	0	0.886382	0	0	0	0	1.55258	0	0	1.15143	0	0	0	0	0	0	0	0	0	0
703	ROA1_HUMAN	Heterogeneous nuclear ribonucleoprotein A1		N	N	0.445299	0.71047	0.933459	-0.0993409	29	96	HNRNPA1	5.85848	5.53559	6.40639	8.16832	12.381	5.99591	14.7943	10.084	10.2836	6.5325	15.7093	7.73287	5.35714	7.09677	7.68463	11.6231	10.6681	7.29819	5.31829	9.81346	3.06691	7.68975	5.28	8.53917	9.0411	10.105	9.21144	7.67952	8.61414	9.43082	2.93333	8.42912	7.48865	6.82826	8.45287	6.13003	13.5889
168	M2OM_HUMAN	Mitochondrial 2-oxoglutarate/malate carrier protein		N	N	0.446214	0.71047	0.469717	-1.09014	2	11	SLC25A11	0	0	0	0	0	0.749489	1.74051	0	0	0	0	0	0	0	0	0	0	0	0	0	0	0	0	0	0	0	0	0	0	1.5718	0	0	0	0	0	0	0
342	PSD12_HUMAN	26S proteasome non-ATPase regulatory subunit 12		N	N	0.446606	0.71047	1.34669	0.429414	10	27	PSMD12	0.836926	0.790798	0	0	0	0	0	0	0	1.08875	0	0	0	0.78853	0	0	0	2.43273	0.886382	0	0	1.09854	2.64	0	2.26027	0	0	0	0	0.785901	0	0.842912	0	0	0	0	0
103	THOC4_HUMAN	THO complex subunit 4		N	N	0.446713	0.71047	1.06167	0.0863359	24	69	THOC4	0.836926	2.37239	0.711821	3.06312	0.952381	2.24847	2.61076	0	2.05672	1.08875	2.09457	1.93322	1.33929	0	3.29341	1.93719	0.889009	0	0.886382	2.6764	1.02231	1.09854	0	2.32886	0	3.60892	0	1.09707	1.56621	2.3577	0	2.52874	1.24811	0.975466	3.38115	2.04334	1.0453
721	H14_HUMAN	Histone H1.4		N	N	0.448794	0.711993	0.92582	-0.111196	29	96	HIST1H1E	7.53234	7.90798	12.1009	5.1052	2.85714	3.74744	5.22152	2.52101	11.3119	6.5325	7.33101	8.69947	8.03571	4.73118	8.78243	2.90578	6.22306	8.51456	5.31829	8.92133	4.08922	3.29561	5.28	5.43402	6.78082	5.05249	4.60572	9.87367	6.26483	7.85901	3.91111	7.58621	4.99244	13.6565	6.76229	10.2167	7.31707
48	THIO_HUMAN	Thioredoxin		N	N	0.45233	0.714456	1.09776	0.134562	19	53	TXN	0	3.16319	2.13546	1.02104	0.952381	0.749489	0	0	3.08507	0	3.14186	2.89982	0	3.15412	0	1.93719	1.77802	1.21637	0.886382	0	2.04461	0	2.64	1.55258	1.13014	0	0	1.09707	3.13242	1.5718	0	0.842912	0	0	0	1.02167	2.09059
709	1C12_HUMAN	HLA class I histocompatibility antigen, Cw-12 alpha chain		N	N	0.452405	0.714456	1.11541	0.15758	11	28	HLAC_A	0	0.790798	0	0	0.952381	1.49898	0	0	0	0	3.14186	1.93322	2.67857	0	0	0.968594	0	2.43273	0.886382	0	0	0	0	0	0	2.88714	0	0	0	0	0	0	0	1.95093	0	0	0
86	TB182_HUMAN	182 kDa tankyrase-1-binding protein		N	N	0.452702	0.714456	1.69137	0.758196	5	12	TNKS1BP1	0.836926	0.790798	0	0	0	0	0	0	0	0	0	0	0	2.36559	0	0	0	1.21637	0	0	0	0	0	0	0	0	0	0	0	0	0	0	0	0	0	0	0
297	RET1_HUMAN	Retinol-binding protein 1		N	N	0.453829	0.715319	0.845542	-0.242052	6	13	RBP1	0	5.53559	0	0	0	0	0	0	0	0	0	0.966608	0	0	0	0	0	0	0	0	0	1.09854	0	0	0	0	0	0	0.783104	0	0	0.842912	0	0	0	2.04334	0
1186	FETUA_HUMAN	Alpha-2-HS-glycoprotein		N	N	0.455996	0.717815	1.45154	0.537585	6	15	AHSG	0	0	0.711821	0	0	0	0	0	0	1.08875	0	0	0	0	0	0	0	0	0	0	0	0	0	0	2.26027	0	1.15143	0	0	0	0	0	0	0	0	0	0
655	IGHG1_HUMAN	Ig gamma-1 chain C region		N	N	0.45937	0.719657	1.11819	0.161164	29	93	IGHG1	21.7601	14.2344	6.40639	17.3577	9.52381	9.74336	11.3133	20.1681	6.17015	6.5325	13.6147	14.4991	4.01786	13.405	17.5649	13.5603	8.00108	7.29819	15.0685	17.8427	0	14.281	2.64	16.302	9.0411	12.2703	28.7858	19.7473	6.26483	5.50131	23.4667	9.27203	53.6687	19.5093	10.1434	9.19505	17.77
723	H15_HUMAN	Histone H1.5		N	N	0.459489	0.719657	1.20302	0.266655	23	71	HIST1H1B	2.51078	2.37239	5.69456	3.06312	0.952381	0.749489	4.35127	1.2605	3.08507	1.08875	3.14186	10.6327	0	3.15412	1.0978	0.968594	1.77802	0	0	1.78427	0	4.39414	1.32	3.88144	3.39041	2.88714	1.15143	2.19415	3.13242	0	0	2.52874	3.74433	8.77919	0	3.06502	0
401	PKP3_HUMAN	Plakophilin-3		N	N	0.460877	0.719974	1.5058	0.590529	3	6	PKP3	0	0	0	0	0	0	0	0	0	0	0	0	1.33929	0	0	0.968594	0	0	0	0	0	0	0	0	0	0	0	0	0	1.5718	0	0	0	0	0	0	0
720	H2B1B_HUMAN	Histone H2B type 1-B		N	N	0.461522	0.720067	0.80387	-0.314966	7	31	HIST1H2BB	0	0	0	0	0	1.49898	0.870253	0	1.02836	2.1775	0	1.93322	0	0.78853	0	0	0.889009	0	0	0	0	0	0	1.55258	1.13014	0.721785	0	0	1.56621	0.785901	0	0.842912	0	0.975466	0	0	0
18	VTNC_HUMAN	Vitronectin		N	N	0.466306	0.725997	1.07426	0.103349	29	84	VTN	1.67385	0	7.83003	1.02104	3.80952	0	0.870253	2.52101	2.05672	4.355	4.18915	0.966608	1.33929	0	1.0978	0.968594	1.77802	2.43273	1.77276	1.78427	0	7.68975	3.96	0.776288	3.39041	1.44357	3.45429	2.19415	1.56621	1.5718	4.88889	2.52874	1.24811	1.95093	3.38115	2.04334	2.09059
1084	CO3_HUMAN	Complement C3		N	N	0.466502	0.725997	1.0446	0.0629469	29	96	C3	11.717	3.16319	6.40639	9.18936	13.3333	7.49489	11.3133	10.084	9.25522	21.775	11.5202	14.4991	1.33929	0.78853	4.39122	7.74875	11.5571	4.86546	10.6366	11.5977	9.20074	13.1824	5.28	15.5258	11.3014	8.66142	11.5143	35.1064	13.3128	7.85901	26.4	12.6437	29.9546	12.6811	8.45287	9.19505	6.27178
140	SRPX_HUMAN	Sushi repeat-containing protein SRPX		N	N	0.473015	0.733351	0.453148	-1.14195	2	11	SRPX	0	0	0	0	0	0	0	0	0	1.08875	0	0	0	0	0	0	0	0	0	1.78427	0	2.19707	2.64	0	0	0	0	2.19415	0	0	0	0	0	0	3.38115	0	1.0453
563	LRC47_HUMAN	Leucine-rich repeat-containing protein 47		N	N	0.477094	0.736286	0.564035	-0.826144	5	22	LRRC47	0.836926	0	0	0	0.952381	0	0	0	0	0	0	0	0	0.78853	0	0	0	2.43273	0	0.892133	0	0	0	0	0	0	0	0	0.783104	0	0	0.842912	0	0.975466	0	0	0
154	SNX1_HUMAN	Sorting nexin-1		N	N	0.477698	0.736286	0.566363	-0.820202	1	7	SNX1	0	0	2.13546	0	0	0	0	0	0	0	0	0	0	0.78853	0	0	0	1.21637	0	0	0	0	0	0.776288	0	0	0	0	0	0	0	0	0	0	0	0	0
165	MPCP_HUMAN	Phosphate carrier protein, mitochondrial		N	N	0.479631	0.736286	0.719449	-0.475036	10	36	SLC25A3	1.67385	0.790798	2.84728	2.04208	0	1.49898	0.870253	1.2605	0	0	0	0	1.33929	0	1.0978	0.968594	3.55604	0	0	1.78427	0	0	0	0	1.13014	1.44357	0	1.09707	0	1.5718	0	0.842912	0	1.95093	0	1.02167	0
470	NUCKS_HUMAN	Nuclear ubiquitous casein and cyclin-dependent kinases substrate		N	N	0.47985	0.736286	1.58743	0.666696	4	9	NUCKS1	0	0	0.711821	0	0	0	0.870253	0	0	0	0	0	1.33929	0	0	0	0	0	0	0	1.02231	0	0	0	0	0.721785	0	0	0	0	0	0	0	0	0	0	0
635	INT3_HUMAN	Integrator complex subunit 3		N	N	0.47985	0.736286	0.506378	-0.981712	2	11	INTS3	0.836926	0	0	0	0	0	0	2.52101	0	0	0	0	1.33929	0	0	0	0	0	0	0	0	0	0	0	0	0	0	0	0	0	0	0.842912	0	0	0	1.02167	0
405	PICAL_HUMAN	Phosphatidylinositol-binding clathrin assembly protein		N	N	0.48215	0.736434	1.21234	0.277796	11	29	PICALM	0.836926	0.790798	0	1.02104	0	0	0	0	0	0	0	1.93322	0	0	0	0	0	0	0	0	0	0	0	0.776288	0	0.721785	2.30286	1.09707	0	0	0	0	0	0	0	0	0
1141	APMAP_HUMAN	Adipocyte plasma membrane-associated protein		N	N	0.482309	0.736434	1.14938	0.20085	14	38	APMAP	0.836926	3.95399	1.42364	0	0	1.49898	0	0	3.08507	1.08875	0	0	0	0	0	0	0	0	0.886382	0.892133	5.11152	2.19707	0	0.776288	0	2.16535	0	2.19415	0	0	0.977778	1.68582	0	0.975466	0	0	1.0453
471	NUCB1_HUMAN	Nucleobindin-1		N	N	0.48278	0.736434	0.434547	-1.20241	3	14	NUCB1	0	0	0	0	0	1.49898	0	0	0	0	0	0	0	0	0	0	0	0	1.77276	0	0	0	0	0	0	0	1.15143	0	0	0.785901	0	0	0	0	0	0	0
733	HBD_HUMAN	Hemoglobin subunit delta		N	N	0.485704	0.738812	0.824966	-0.277593	12	48	HBD	4.18463	0	3.5591	0	0	0	1.74051	3.78151	1.02836	4.355	1.04729	1.93322	0	0	4.39122	0	1.77802	0	2.65915	0.892133	0	7.68975	2.64	1.55258	1.13014	0	1.15143	4.3883	0	0.785901	0	1.68582	0	7.80372	6.76229	3.06502	0
508	MYO6_HUMAN	Myosin-VI		N	N	0.486393	0.738812	0.692813	-0.529461	11	41	MYO6	0	2.37239	1.42364	2.04208	0	0	0	2.52101	0	3.26625	0	0	4.01786	1.57706	2.19561	1.93719	0.889009	0	0.886382	0	3.06691	0	0	2.32886	2.26027	0	0	0	0	0	1.95556	0.842912	0	2.9264	1.69057	4.08669	2.09059
487	NIPS1_HUMAN	Protein NipSnap homolog 1		N	N	0.48674	0.738812	1.29585	0.373903	4	9	NIPSNAP1	0	0	1.42364	0	0	0	3.48101	0	0	0	0	0	0	0	0	0.968594	0	0	0	0	0	0	0	0	0	0.721785	0	0	0	0	0	0	0	0	0	0	0
490	NFKB1_HUMAN	Nuclear factor NF-kappa-B p105 subunit		N	N	0.48674	0.738812	0.589919	-0.76141	2	11	NFKB1	0	0	0	1.02104	0	0	0	0	0	0	0	0	0	2.36559	0	0.968594	0	1.21637	0	0.892133	0	0	0	0	1.13014	0	0	0	0	0.785901	0	0	0	0	0	0	0
150	SON_HUMAN	Protein SON		N	N	0.493219	0.743951	1.43433	0.520373	3	6	SON	0	0	0	0	0	1.49898	0	0	0	0	0	0	0	0	0	0	0	0	0	0.892133	0	0	0	0	0	0	0	0	0	0	0	0	0	0	0	0	0
648	KV101_HUMAN	Ig kappa chain V-I region AG		N	N	0.493219	0.743951	1.17216	0.229172	3	6	Igk_B	0	0	0	0	0	0	0	0	0	0	0	0	0	0	0	0	0	0	0	0	0	0	0	0	0	0	0	0	0	0	0	0	2.49622	0	0	0	0
89	TMOD3_HUMAN	Tropomodulin-3		N	N	0.49337	0.743951	1.3628	0.446578	7	17	TMOD3	1.67385	0	0	1.02104	0	0	0	0	0	0	0	0	0	0	0	0	0	0	0	0	2.04461	0	1.32	0	1.13014	0.721785	0	0	0	0	0	0	0	0	0	0	2.09059
1040	CDV3_HUMAN	Protein CDV3 homolog		N	N	0.494963	0.743951	0.910777	-0.134829	1	7	CDV3	0	1.5816	0	0	0	0	0	0	0	0	0	0	0	0	0	0	0	0	0	0	0	0	0	0	0	0	0	0	0	0	0	0	0	0	0	0	0
577	LMAN2_HUMAN	Vesicular integral-membrane protein VIP36		N	N	0.495106	0.743951	2.09445	1.06657	5	12	LMAN2	0	0	0	1.02104	0.952381	0.749489	0	0	0	0	0	0.966608	0	0.78853	0	0	0	0	0.886382	0	0	0	0	0	0	0	0	0	0	0	0	0.842912	0	0	0	0	1.0453
885	EF1A1_HUMAN	Elongation factor 1-alpha 1		N	N	0.495624	0.743951	1.03178	0.0451397	29	96	EEF1A1	13.3908	22.1423	12.8128	16.3366	10.4762	19.4867	12.1835	11.3445	17.4821	15.2425	14.662	14.4991	13.3929	16.5591	16.4671	14.5289	16.0022	18.2455	14.1821	15.1663	13.29	13.1824	13.2	12.4206	14.6918	10.8268	13.8172	15.359	15.6621	16.5039	8.8	14.3295	11.233	8.77919	13.5246	12.2601	17.77
695	HNRH2_HUMAN	Heterogeneous nuclear ribonucleoprotein H2		N	N	0.497296	0.744734	0.810852	-0.30249	19	57	HNRNPH2	1.67385	0	1.42364	0	0	0.749489	2.61076	1.2605	1.02836	0	1.04729	0	1.33929	0.78853	2.19561	0.968594	0.889009	2.43273	1.77276	0.892133	0	1.09854	0	1.55258	3.39041	2.16535	1.15143	0	1.56621	1.5718	0	0.842912	1.24811	0.975466	1.69057	0	1.0453
777	GLRX1_HUMAN	Glutaredoxin-1		N	N	0.500678	0.747813	0.553436	-0.853513	2	11	GLRX	0	0	0	0	0	0	0	1.2605	0	0	0	0.966608	1.33929	0	0	0	0	1.21637	0	0.892133	1.02231	0	0	0	0	0	0	2.19415	0	0	0	0	0	0	0	0	0
511	MYO1B_HUMAN	Myosin-Ib		N	N	0.50149	0.747813	1.04764	0.0671486	3	6	MYO1B	0	0	1.42364	0	0	0	0	0	0	0	0	0	0	0	0	0	0	0	0.886382	0	0	1.09854	0	0	0	0	0	0	0	0	0	0	0	0	0	0	0
182	SFRS1_HUMAN	Splicing factor, arginine/serine-rich 1		N	N	0.504193	0.750497	1.24094	0.311428	19	61	SFRS1	0	0.790798	1.42364	2.04208	0	2.99796	1.74051	3.78151	2.05672	0	2.09457	0	1.33929	1.57706	0	0	0.889009	0	0	0.892133	2.04461	0	0	0.776288	1.13014	2.16535	1.15143	1.09707	1.56621	3.14361	0	2.52874	0	0.975466	0	1.02167	0
1044	CDC42_HUMAN	Cell division control protein 42 homolog		N	N	0.509238	0.7541	0.867344	-0.205324	18	61	CDC42	0.836926	1.5816	0.711821	0	0	1.49898	0	0	2.05672	1.08875	0	0	1.33929	1.57706	2.19561	1.93719	0	1.21637	1.77276	0.892133	2.04461	0	1.32	1.55258	2.26027	0	2.30286	0	0	1.5718	0	1.68582	0	1.95093	0	1.02167	2.09059
231	RS8_HUMAN	40S ribosomal protein S8		N	N	0.51001	0.7541	1.08566	0.118568	26	82	RPS8	1.67385	1.5816	2.13546	1.02104	2.85714	0.749489	1.74051	1.2605	4.11343	1.08875	4.18915	3.86643	0	3.94265	1.0978	1.93719	2.66703	7.29819	2.65915	3.56853	4.08922	0	0	3.88144	2.26027	2.88714	2.30286	2.19415	3.91552	2.3577	0.977778	5.05747	2.49622	1.95093	0	4.08669	1.0453
54	TBB2A_HUMAN	Tubulin beta-2A chain		N	N	0.510196	0.7541	0.819713	-0.286809	20	67	TUBB2A	0.836926	0	1.42364	1.02104	0.952381	1.49898	2.61076	5.04202	3.08507	4.355	5.23643	0	4.01786	0.78853	0	0	0	1.21637	0	0.892133	2.04461	0	0	2.32886	2.26027	0.721785	0	0	1.56621	0.785901	0.977778	0	0	0	5.07172	2.04334	0
109	TRFE_HUMAN	Serotransferrin		N	N	0.51054	0.7541	0.907409	-0.140174	29	96	TF	15.9016	7.90798	9.96549	11.2314	18.0952	10.4928	4.35127	12.605	7.1985	11.9762	14.662	10.6327	9.375	12.6165	10.978	14.5289	13.3351	13.38	11.523	13.382	13.29	9.88682	10.56	6.98659	11.3014	7.93963	19.5743	24.1356	11.7466	9.43082	9.77778	13.4866	26.2103	12.6811	13.5246	17.3684	15.6794
185	SF3B1_HUMAN	Splicing factor 3B subunit 1		N	N	0.512055	0.7541	1.7472	0.805047	6	15	SF3B1	0	0.790798	0	0	0	0	0	0	0	0	0	0	0	0.78853	0	0	0	0	0	0	0	0	0	0	0	2.16535	0	0	0	1.5718	0	0	0	0	0	0	1.0453
939	CYC_HUMAN	Cytochrome c		N	N	0.512055	0.7541	1.41102	0.496735	6	15	CYCS	0	0	1.42364	0	0	1.49898	0	0	0	0	0	0.966608	0	0	1.0978	0	0	0	0	0	0	0	0	0.776288	1.13014	0	0	0	0	0	0	0	0	0	0	0	0
649	KV308_HUMAN	Ig kappa chain V-III region CLL		N	N	0.517726	0.758642	0.837947	-0.255069	24	86	Igk_A	4.18463	2.37239	2.13546	3.06312	4.7619	1.49898	1.74051	0	2.05672	1.08875	2.09457	0	1.33929	1.57706	3.29341	0.968594	1.77802	2.43273	1.77276	2.6764	2.04461	4.39414	1.32	1.55258	2.26027	2.16535	4.60572	2.19415	0.783104	0	0.977778	0	1.24811	0	5.07172	1.02167	2.09059
334	PTBP1_HUMAN	Polypyrimidine tract-binding protein 1		N	N	0.518086	0.758642	0.90163	-0.149392	28	96	PTBP1	6.69541	10.2804	5.69456	7.14728	4.7619	12.7413	13.0538	7.56302	15.4254	7.62125	18.8512	7.73287	5.35714	4.73118	9.88024	4.84297	12.4461	6.08183	5.31829	11.5977	5.11152	1.09854	9.24	6.2103	6.78082	15.1575	5.75715	6.58245	6.26483	13.3603	1.95556	5.90038	3.74433	12.6811	1.69057	8.17337	5.22648
523	COX2_HUMAN	Cytochrome c oxidase subunit 2		N	N	0.518207	0.758642	0.800113	-0.321724	15	51	MTCO2	0.836926	0	0.711821	2.04208	0.952381	1.49898	3.48101	0	0	4.355	0	0.966608	0	0	1.0978	3.87438	0.889009	1.21637	0.886382	0	0	1.09854	1.32	3.10515	3.39041	0.721785	0	1.09707	3.13242	0.785901	0	2.52874	0	3.90186	0	1.02167	0
302	RBM14_HUMAN	RNA-binding protein 14		N	N	0.518292	0.758642	0.683703	-0.548558	5	22	RBM14	2.51078	0	0.711821	0	0	2.99796	0	0	1.02836	0	0	0	0	0.78853	0	0	0	0	0	0	1.02231	0	0	0	0	2.88714	0	0	0	0.785901	0	0.842912	0	3.90186	0	0	0
336	PSME2_HUMAN	Proteasome activator complex subunit 2		N	N	0.519574	0.759379	0.951376	-0.071913	16	67	PSME2	0.836926	3.16319	0.711821	6.12624	0.952381	1.49898	1.74051	0	0	1.08875	4.18915	0.966608	0	4.73118	0	5.81156	1.77802	3.6491	3.54553	1.78427	3.06691	1.09854	1.32	3.10515	0	3.60892	0	0	0	3.14361	0.977778	0	3.74433	6.82826	0	1.02167	1.0453
610	IMA4_HUMAN	Importin subunit alpha-4		N	N	0.520261	0.759379	1.30629	0.385478	5	12	KPNA4	0	0.790798	0	0	0	0	0	0	0	0	2.09457	0	0	0	0	0	0	0	0	0	0	0	0	0.776288	1.13014	0	0	0	0	0	0	0	1.24811	0	0	0	0
421	PEF1_HUMAN	Peflin		N	N	0.521515	0.759379	0.758382	-0.399004	8	31	PEF1	0	0	0	0	0	0	0	0	2.05672	1.08875	0	0	0	0	0	0	0.889009	0	0.886382	0	2.04461	0	0	0	0	0	1.15143	0	0	0	0	0	0	0	0	0	0
234	RS4X_HUMAN	40S ribosomal protein S4, X isoform		N	N	0.521775	0.759379	0.888023	-0.171331	27	88	RPS4X	0.836926	3.16319	1.42364	2.04208	0.952381	3.74744	1.74051	3.78151	3.08507	2.1775	3.14186	2.89982	2.67857	3.94265	1.0978	0.968594	0.889009	6.08183	0.886382	1.78427	3.06691	1.09854	1.32	1.55258	2.26027	1.44357	2.30286	1.09707	4.69862	0	2.93333	1.68582	2.49622	0	1.69057	1.02167	2.09059
671	HSP7C_HUMAN	Heat shock cognate 71 kDa protein		N	N	0.52188	0.759379	1.03604	0.0510809	29	96	HSPA8	15.0647	23.7239	21.3546	16.3366	13.3333	20.2362	13.924	11.3445	18.5104	18.5087	21.993	17.3989	17.4107	27.5986	23.0539	13.5603	20.4472	14.5964	15.9549	18.7348	17.3792	16.478	11.88	20.1835	15.8219	20.21	11.5143	8.7766	22.71	13.3603	13.6889	26.9732	4.99244	17.5584	5.07172	17.3684	10.453
516	MYH11_HUMAN	Myosin-11		N	N	0.524082	0.76082	0.991058	-0.0129592	5	23	MYH11	0	0	0	0	0	0	0	1.2605	0	0	0	0	0	0	1.0978	0	1.77802	0	0	0	0	1.09854	0	0.776288	0	0	9.21144	0	0	0.785901	0	0.842912	0	0	0	0	0
61	TTL12_HUMAN	Tubulin--tyrosine ligase-like protein 12		N	N	0.524106	0.76082	1.80773	0.854176	5	13	TTLL12	0	0	0.711821	0	0	0	0	0	1.02836	0	0	0	0	0	0	0	0	0	0	0	0	0	0	0	0	1.44357	0	1.09707	0	0	0	0	0	0	0	0	0
1213	ACOT2_HUMAN (+1)	Acyl-coenzyme A thioesterase 2, mitochondrial		N	N	0.525367	0.761752	0.349894	-1.51501	2	10	ACOT2	0	3.16319	1.42364	0	0	0.749489	0	0	0	0	0	0	0	0	0	0	0	0	0	0	0	0	0	0	0	0	0	0	0.783104	1.5718	0	0	0	0	0	0	0
199	SEPT2_HUMAN	Septin-2		N	N	0.528897	0.764496	1.02654	0.0377909	27	80	SEPT2	4.18463	0	0.711821	2.04208	1.90476	2.24847	1.74051	0	3.08507	2.1775	1.04729	0	2.67857	0	2.19561	0.968594	0.889009	1.21637	0.886382	0.892133	5.11152	2.19707	1.32	1.55258	2.26027	3.60892	1.15143	3.29122	1.56621	3.92951	0.977778	2.52874	0	0	1.69057	0	3.13589
921	DDB1_HUMAN	DNA damage-binding protein 1		N	N	0.52962	0.764496	0.744193	-0.426252	8	30	DDB1	0	0.790798	1.42364	3.06312	1.90476	0	0	0	1.02836	1.08875	0	0	0	0	0	0	0.889009	2.43273	0.886382	0.892133	0	0	0	0	0	1.44357	0	0	0.783104	1.5718	0	0	0	0	0	0	0
642	LAC1_HUMAN	Ig lambda-1 chain C regions		N	N	0.530107	0.764496	2.5243	1.33588	3	7	IGLC1	0	0.790798	0	0	0	0	0.870253	0	0	0	0	0	0	0	0	0	0	0	0.886382	0	0	0	0	0	0	0	0	0	0	0	0	0	0	0	0	0	0
647	KV311_HUMAN	Ig kappa chain V-III region IARC/BL41		N	N	0.530157	0.764496	1.54246	0.62523	6	14	Igk_D	0	0	0.711821	0	0	0	0	0	0	0	0	0	0	0.78853	1.0978	0	0	0	0.886382	0	0	0	0	0	0	0	1.15143	1.09707	0	0	0	0	3.74433	0	0	0	0
651	HV103_HUMAN	Ig heavy chain V-I region V35		N	N	0.530365	0.764496	1.69502	0.761303	5	13	IgHv	0	0	0.711821	0	0	0	0	0	0	0	0	0	0	0	0	0	0	0	0	0.892133	1.02231	0	0	0	0	0	0	0	0	0	0	0	1.24811	0.975466	0	0	0
64	RO60_HUMAN	60 kDa SS-A/Ro ribonucleoprotein		N	N	0.531875	0.765776	0.802532	-0.317369	8	32	TROVE2	0	0	0	1.02104	0	0	0	0	0	0	0	0	1.33929	0.78853	0	0.968594	0	1.21637	0	0	2.04461	2.19707	0	0	2.26027	0	1.15143	0	0	0	0	0.842912	0	0	0	0	1.0453
682	HRG_HUMAN	Histidine-rich glycoprotein		N	N	0.532606	0.765932	1.11716	0.159835	21	61	HRG	1.67385	0	0	2.04208	3.80952	0	0	0	0	2.1775	0	0	0	0	0	0.968594	0	2.43273	0	0	2.04461	3.29561	0	0.776288	1.13014	0	2.30286	3.29122	1.56621	0.785901	0.977778	0	2.49622	0	1.69057	0	0
549	MAP4_HUMAN	Microtubule-associated protein 4		N	N	0.533616	0.766489	0.676396	-0.564061	5	21	MAP4	1.67385	0.790798	0	0	0	0	0.870253	0	0	0	0	0	0	0	0	0	0	0	1.77276	0.892133	0	2.19707	0	0	0	0	0	0	0	0	0	0	0	0.975466	0	0	1.0453
590	LAMA5_HUMAN	Laminin subunit alpha-5		N	N	0.535296	0.768007	0.983767	-0.0236119	3	6	LAMA5	0	0	0	0	0	0	0	2.52101	0	0	0	0	0	0	0	0	0.889009	0	0	0	0	1.09854	0	0	0	0	0	0	0	0	0	0	0	0	0	0	0
1205	ACTG_HUMAN	Actin, cytoplasmic 2		N	N	0.537199	0.768592	0.983722	-0.0236772	29	96	ACTG1	108.8	99.6406	81.1475	99.0408	142.857	96.6841	114.873	132.353	113.119	133.916	99.4922	119.859	145.982	96.9892	92.2156	108.483	103.125	117.987	103.707	96.3504	109.387	90.0799	95.04	104.023	98.3219	98.8845	103.629	96.5426	100.237	69.1593	80.1778	96.092	97.3525	99.4975	108.197	106.254	106.62
284	RL11_HUMAN	60S ribosomal protein L11		N	N	0.537578	0.768592	1.08113	0.112539	18	49	RPL11	1.67385	0	0.711821	0	0.952381	0	0	0	0	0	2.09457	3.86643	0	0	2.19561	0.968594	1.77802	0	0.886382	0	0	0	0	1.55258	0	0	1.15143	0	0.783104	0	0.977778	1.68582	1.24811	2.9264	0	0	0
893	DPYL2_HUMAN	Dihydropyrimidinase-related protein 2		N	N	0.542145	0.772324	1.07943	0.110276	21	64	DPYSL2	0.836926	1.5816	0	0	3.80952	1.49898	1.74051	3.78151	6.17015	0	1.04729	1.93322	1.33929	0	1.0978	0	3.55604	0	3.54553	2.6764	4.08922	3.29561	0	3.88144	2.26027	2.88714	3.45429	1.09707	1.56621	2.3577	0	3.37165	0	0.975466	0	2.04334	1.0453
994	CO4A5_HUMAN	Collagen alpha-5(IV) chain		N	N	0.542212	0.772324	0.738809	-0.436726	6	25	COL4A5	0	0	0	0	0	0	0	2.52101	2.05672	0	0	0	0	0	1.0978	0	0	0	0	0	0	0	0	0	2.26027	0	2.30286	0	0.783104	0	0	0	0	0	1.69057	0	1.0453
547	TAU_HUMAN	Microtubule-associated protein tau		N	N	0.542421	0.772324	0.319332	-1.64687	1	6	MAPT	0	0	0	0	0	0	0	0	0	0	0	0	0	0	0	0	0	0	0	0	0	0	0	0	0	0	0	0	0.783104	0	0	0	0	0	0	0	0
213	SCAM3_HUMAN	Secretory carrier-associated membrane protein 3		N	N	0.543849	0.77307	1.19899	0.261823	7	18	SCAMP3	0	0.790798	0	2.04208	0	2.24847	0	0	1.02836	0	0	0	0	0.78853	0	0	0.889009	0	0	0	0	0	0	0.776288	0	0	0	0	0	0	0	0.842912	0	0	0	0	0
453	PABP2_HUMAN	Polyadenylate-binding protein 2		N	N	0.545069	0.773911	0.701806	-0.510855	6	24	PABPN1	0	0.790798	0	0	0	1.49898	0	0	0	0	1.04729	0.966608	0	0	0	0	1.77802	0	0	0	0	1.09854	0	0.776288	0	0	0	0	0.783104	1.5718	0	0.842912	0	0	0	1.02167	0
1127	GDIR2_HUMAN	Rho GDP-dissociation inhibitor 2		N	N	0.54746	0.775516	1.04292	0.0606316	18	47	ARHGDIB	1.67385	1.5816	0	4.08416	2.85714	1.49898	0.870253	0	3.08507	2.1775	1.04729	2.89982	1.33929	2.36559	0	1.93719	0	0	0	0	0	0	0	1.55258	0	2.88714	0	0	0	0.785901	0	0	0	0.975466	0	1.02167	3.13589
773	GNA11_HUMAN	Guanine nucleotide-binding protein subunit alpha-11		N	N	0.54883	0.776563	0.584164	-0.775555	3	13	GNA11	0	0	0	0	0	0	0.870253	0	0	0	1.04729	0	0	0.78853	0	0.968594	0	1.21637	0	0	1.02231	0	0	0	0	0	0	0	0	0.785901	0	0	0	0	0	0	0
111	TBC9B_HUMAN	TBC1 domain family member 9B		N	N	0.552192	0.780424	0.341535	-1.5499	1	6	TBC1D9B	0	0	1.42364	2.04208	0	0	0	0	0	0	1.04729	0	0	0	0	0	0	0	0	0	0	0	0	0	0	0.721785	0	1.09707	0	0	0	0	0	0	0	0	0
181	SF13A_HUMAN	Splicing factor, arginine/serine-rich 13A		N	N	0.553513	0.780498	0.795022	-0.330934	19	65	SFRS13A	0	2.37239	0	1.02104	0.952381	1.49898	0.870253	1.2605	4.11343	2.1775	0	3.86643	0	1.57706	0	3.87438	1.77802	1.21637	0	0.892133	1.02231	0	2.64	0	1.13014	0	1.15143	0	0	2.3577	0	1.68582	1.24811	0	0	2.04334	2.09059
1137	APOA4_HUMAN	Apolipoprotein A-IV		N	N	0.555567	0.78205	0.503842	-0.988957	3	13	APOA4	0	0	0	0	0	0	0	0	0	0	0	0	0	0	0	0	0	0	0	0	3.06691	0	0	0	0	0	1.15143	0	0	0	0.977778	0	1.24811	0	0	0	0
996	CO4A3_HUMAN	Collagen alpha-3(IV) chain		N	N	0.563346	0.78984	0.64317	-0.636729	2	10	COL4A3	0	2.37239	0	0	0	3.74744	0	0	0	0	0	0	0	0	0	0	0	1.21637	0	2.6764	0	0	0	0	0	0	0	0	0	0	0	0	3.74433	0	0	0	1.0453
873	IF2A_HUMAN	Eukaryotic translation initiation factor 2 subunit 1		N	N	0.564762	0.790924	1.66357	0.734284	8	24	EIF2S1	0	0.790798	0.711821	0	0	0.749489	0	0	0	0	0	0	0	0	0	0.968594	0.889009	0	0	0	2.04461	0	0	0	0	0.721785	0	0	0.783104	0	0	0.842912	0	0	0	1.02167	0
879	EFHD1_HUMAN	EF-hand domain-containing protein D1		N	N	0.567899	0.792872	1.08658	0.119799	11	30	EFHD1	0	1.5816	2.13546	1.02104	1.90476	0	0.870253	1.2605	0	2.1775	0	0	0	0	0	4.84297	0	0	0	0	0	0	1.32	0.776288	1.13014	0.721785	0	0	3.91552	0	0	1.68582	1.24811	0	1.69057	1.02167	0
174	SH3L3_HUMAN	SH3 domain-binding glutamic acid-rich-like protein 3		N	N	0.571363	0.792872	1.08425	0.116695	22	55	SH3BGRL3	1.67385	2.37239	0	2.04208	0.952381	1.49898	1.74051	1.2605	0	2.1775	0	0	0	0.78853	1.0978	0	0.889009	1.21637	1.77276	1.78427	0	0	2.64	1.55258	0	1.44357	0	0	1.56621	1.5718	0	0	0	0	1.69057	1.02167	2.09059
588	LAMC1_HUMAN	Laminin subunit gamma-1		N	N	0.571511	0.792872	0.577234	-0.792773	4	17	LAMC1	0	0	0	0	0	0	0	1.2605	0	0	1.04729	0	0	0	0	0	0.889009	0	0	0	0	0	0	0.776288	2.26027	0	2.30286	0	1.56621	0	0	0	0	0.975466	0	0	0
98	TLN2_HUMAN	Talin-2		N	N	0.571991	0.792872	0.354381	-1.49663	1	6	TLN2	0	0	0	0	0	0	0.870253	0	0	0	0	0	0	0	0	0	0	0	1.77276	0	0	0	0	0	0	0	0	0	0	0	0	1.68582	0	0	0	0	0
969	COX5B_HUMAN	Cytochrome c oxidase subunit 5B, mitochondrial		N	N	0.571991	0.792872	0.452061	-1.14541	1	6	COX5B	0	0	0	0	0	0	0	0	0	0	0	0	0	0.78853	2.19561	0	0	0	0	0	0	0	0	0	0	0.721785	0	0	0	0	0	0	0	0	0	0	0
1198	ADDA_HUMAN	Alpha-adducin		N	N	0.571991	0.792872	0.389638	-1.35979	1	6	ADD1	0	0	0	0	0	0	0	0	0	0	0	0	0	0	0	0	1.77802	0	0	0	0	1.09854	0	0	0	0	0	0	0.783104	0.785901	0	0	0	0	0	0	0
147	SPTA2_HUMAN	Spectrin alpha chain, brain		N	N	0.572594	0.792872	1.13811	0.186639	19	52	SPTAN1	0	3.16319	0.711821	1.02104	1.90476	2.99796	0	2.52101	2.05672	0	1.04729	0.966608	0	1.57706	0	0	5.33405	0	1.77276	0	0	0	0	5.43402	3.39041	0	3.45429	1.09707	0	2.3577	0	1.68582	2.49622	2.9264	0	1.02167	0
47	TXND5_HUMAN	Thioredoxin domain-containing protein 5		N	N	0.576903	0.797941	1.05299	0.0744952	15	52	TXNDC5	0.836926	0	0.711821	0	0	1.49898	0.870253	2.52101	0	0	1.04729	2.89982	1.33929	0	2.19561	2.90578	0.889009	0	0.886382	1.78427	0	1.09854	0	1.55258	0	1.44357	0	1.09707	0.783104	0.785901	0.977778	0.842912	4.99244	0.975466	0	1.02167	0
94	TMED9_HUMAN	Transmembrane emp24 domain-containing protein 9		N	N	0.579168	0.799495	1.33728	0.419305	5	12	TMED9	0	0.790798	0	0	0	0	0	0	0	0	0	0	0	0	0	0	0	0	0.886382	0	0	0	0	2.32886	0	0	0	1.09707	0	0	0	0.842912	0	0	0	0	0
829	FA49B_HUMAN	Protein FAM49B		N	N	0.579325	0.799495	1.37842	0.463018	9	24	FAM49B	0.836926	1.5816	0	4.08416	0.952381	0.749489	0	0	0	0	0	0	0	0	1.0978	0	0	0	0	0	0	0	0	1.55258	0	2.16535	0	0	0	0.785901	0	0	1.24811	0	0	0	0
117	TAGL_HUMAN	Transgelin		N	N	0.580452	0.800152	1.09821	0.135159	27	94	TAGLN	6.69541	5.53559	0	1.02104	14.2857	14.2403	5.22152	5.04202	6.17015	7.62125	9.42558	4.83304	6.69643	3.15412	15.3693	19.3719	6.22306	1.21637	14.1821	3.56853	13.29	4.39414	5.28	5.43402	11.3014	7.93963	20.7258	2.19415	14.0959	3.14361	10.7556	10.9579	4.99244	2.9264	5.07172	7.1517	13.5889
1041	CK5P3_HUMAN	CDK5 regulatory subunit-associated protein 3		N	N	0.582016	0.800226	0.491209	-1.02559	1	6	CDK5RAP3	0	0	0	0	0	0	0	0	1.02836	0	0	0	0	0	0	0	0	0	0	0	0	0	0	0	0	0	0	0	0	0	0	0	0	0	0	0	0
1108	ATP5H_HUMAN	ATP synthase subunit d, mitochondrial		N	N	0.582292	0.800226	0.81119	-0.301889	13	45	ATP5H	0	3.16319	2.13546	2.04208	0	1.49898	1.74051	1.2605	0	0	1.04729	0.966608	0	0.78853	0	2.90578	0.889009	0	0	0	0	0	0	0	0	2.16535	0	1.09707	0	1.5718	0.977778	1.68582	0	2.9264	0	1.02167	0
237	UBIQ_HUMAN	Ubiquitin		N	N	0.582456	0.800226	0.922302	-0.116688	28	93	RPS27A	2.51078	1.5816	3.5591	4.08416	1.90476	2.99796	0.870253	3.78151	4.11343	1.08875	3.14186	2.89982	2.67857	5.51971	3.29341	0.968594	1.77802	2.43273	1.77276	1.78427	2.04461	3.29561	2.64	0.776288	1.13014	2.88714	1.15143	1.09707	4.69862	1.5718	1.95556	1.68582	3.74433	0.975466	0	3.06502	0
510	MYO1C_HUMAN	Myosin-Ic		N	N	0.585306	0.803246	0.872124	-0.197395	16	53	MYO1C	0	0	1.42364	0	0	2.24847	0	1.2605	0	0	0	0	0	3.15412	1.0978	0	0	1.21637	2.65915	0.892133	1.02231	3.29561	0	0	1.13014	0	3.45429	1.09707	2.34931	2.3577	0.977778	0.842912	2.49622	2.9264	1.69057	1.02167	0
177	SFRS7_HUMAN	Splicing factor, arginine/serine-rich 7		N	N	0.586996	0.804668	0.885846	-0.174873	25	75	SFRS7	0.836926	0	0	2.04208	3.80952	0	0.870253	5.04202	1.02836	0	2.09457	1.93322	2.67857	0.78853	3.29341	0	2.66703	2.43273	0.886382	1.78427	1.02231	0	1.32	1.55258	0	1.44357	2.30286	1.09707	2.34931	1.5718	2.93333	3.37165	0	0	3.38115	2.04334	1.0453
90	TMM43_HUMAN	Transmembrane protein 43		N	N	0.589529	0.806418	1.15337	0.205858	18	51	TMEM43	0.836926	0	0	0	2.85714	0.749489	0.870253	1.2605	0	2.1775	0	0.966608	0	0	1.0978	0	0	0	0	1.78427	1.02231	1.09854	0	2.32886	0	2.16535	0	0	0	1.5718	0	1.68582	1.24811	0.975466	0	0	1.0453
707	2B14_HUMAN	HLA class II histocompatibility antigen, DRB1-4 beta chain		N	N	0.589846	0.806418	0.556353	-0.845928	3	13	HLADRB1	0	1.5816	0	1.02104	0	0	0	0	0	0	0	0	0	0	0	0	0	0	0	0	0	0	0	0	0	0	0	0	0	0.785901	0	0	0	0	0	0	0
1150	AP1B1_HUMAN	AP-1 complex subunit beta-1		N	N	0.590727	0.806418	1.15956	0.213574	13	33	AP1B1	0.836926	1.5816	0.711821	0	0.952381	1.49898	0.870253	0	1.02836	0	1.04729	0.966608	0	3.15412	1.0978	0	0.889009	0	0	0	2.04461	0	0	0	0	0	0	0	0	0	0	0.842912	0	1.95093	0	0	0
858	EMIL1_HUMAN	EMILIN-1		N	N	0.590893	0.806418	1.07636	0.106154	23	63	EMILIN1	5.85848	0	0	2.04208	0	1.49898	0	0	1.02836	0	0	0	0	0	0	2.90578	0	1.21637	0.886382	0	2.04461	0	0	3.88144	3.39041	2.16535	1.15143	3.29122	3.91552	4.71541	3.91111	4.21456	2.49622	2.9264	1.69057	2.04334	2.09059
205	SC23B_HUMAN	Protein transport protein Sec23B		N	N	0.592672	0.807951	0.838536	-0.254055	3	14	SEC23B	0	0	0.711821	1.02104	0.952381	0	0	0	1.02836	0	0	0	0	0	0	0	0	0	1.77276	0.892133	0	0	0	0	1.13014	0	0	1.09707	0	0	0	0	0	0	0	1.02167	0
435	PDC6I_HUMAN	Programmed cell death 6-interacting protein		N	N	0.593377	0.808016	0.922792	-0.115922	17	59	PDCD6IP	2.51078	0	4.27092	4.08416	0	1.49898	4.35127	1.2605	4.11343	0	1.04729	0.966608	0	2.36559	0	1.93719	2.66703	0	1.77276	1.78427	0	0	0	2.32886	1.13014	2.88714	0	2.19415	0.783104	4.71541	1.95556	3.37165	0	2.9264	0	0	1.0453
156	RUXE_HUMAN	Small nuclear ribonucleoprotein E		N	N	0.594614	0.808253	1.2174	0.283809	14	37	SNRPE	0	0	1.42364	1.02104	0	0	0	0	1.02836	0	0	0	1.33929	0	0	0	0	0	0	0	0	0	1.32	0	0	0.721785	0	2.19415	0.783104	0	0	0	0	0	0	0	0
634	IPO5_HUMAN	Importin-5		N	N	0.594864	0.808253	1.32147	0.402142	7	19	IPO5	0.836926	0.790798	0.711821	1.02104	0	1.49898	0	0	0	0	0	0	0	0	0	0	0	0	0	0	0	0	0	0	0	1.44357	0	0	0	0	0	0	0	0	0	3.06502	0
735	HBA_HUMAN	Hemoglobin subunit alpha		N	N	0.596583	0.808795	0.88799	-0.171385	29	96	HBA1	40.1725	7.11718	20.6428	7.14728	8.57143	5.99591	8.70253	36.5546	13.3687	23.9525	7.33101	14.4991	8.03571	5.51971	15.3693	8.71735	7.11207	10.9473	14.1821	17.8427	8.17844	31.8575	15.84	10.0917	16.9521	7.21785	6.90858	10.9707	12.5297	9.43082	7.82222	5.05747	6.24055	34.1413	50.7172	31.6718	14.6341
1088	C1QB_HUMAN	Complement C1q subcomponent subunit B		N	N	0.597234	0.808795	1.6602	0.731356	3	7	C1QB	0	0	0	0	0	0	0	0	0	0	0	0.966608	0	0	0	0	0	0	0	0	0	0	0	0	0	0	0	1.09707	0	0	0	0	1.24811	0	0	0	0
1001	CORA1_HUMAN	Collagen alpha-1(XXVII) chain		N	N	0.599478	0.810119	0.988535	-0.0166361	5	12	COL27A1	0	0	0	0	0	0	0	0	0	0	0	0	0	0.78853	0	0	0	0	0	1.78427	0	0	0	0	0	0	0	0	0	0	0	0	0	0	0	0	0
164	ADT2_HUMAN	ADP/ATP translocase 2		N	N	0.60063	0.810718	1.04301	0.0607526	26	71	SLC25A5	1.67385	1.5816	0.711821	4.08416	0	5.24642	3.48101	2.52101	2.05672	2.1775	2.09457	5.79965	1.33929	1.57706	1.0978	1.93719	1.77802	0	0.886382	2.6764	1.02231	0	2.64	0.776288	2.26027	1.44357	1.15143	1.09707	0	1.5718	0	1.68582	0	2.9264	1.69057	2.04334	0
68	TRA2B_HUMAN	Transformer-2 protein homolog beta		N	N	0.603863	0.81419	1.12892	0.174941	26	78	TRA2B	1.67385	1.5816	0.711821	4.08416	0	2.24847	0.870253	0	1.02836	2.1775	3.14186	0.966608	0	1.57706	1.0978	0.968594	1.77802	1.21637	0.886382	3.56853	1.02231	0	2.64	3.10515	0	1.44357	2.30286	3.29122	0.783104	1.5718	0	0.842912	1.24811	2.9264	0	3.06502	2.09059
1156	ANXA3_HUMAN	Annexin A3		N	N	0.608693	0.818116	0.697024	-0.520719	4	17	ANXA3	0	0	0	0	0	0	0	1.2605	0	0	0	0	2.67857	0	0	0	0	0	0	0	1.02231	0	0	0.776288	0	0	0	0	0	0	0	0	0	0	0	0	0
605	K1C15_HUMAN	Keratin, type I cytoskeletal 15		N	N	0.608777	0.818116	0.402698	-1.31223	2	9	KRT15	0	0	0	0	0	0	0	0	0	2.1775	0	0	0	0	0	0	0	0	0	0	0	0	0	0	0	0	0	0	0	0	0	0	0	0	0	0	0
943	CUTA_HUMAN	Protein CutA		N	N	0.611013	0.819343	0.522844	-0.935547	4	16	CUTA	0	0	0	0	0	1.49898	0	0	0	0	0	0	0	0	0	0	0	0	0	0	0	1.09854	0	0	0	0	0	0	0	1.5718	0	0	0	0	0	0	0
683	HEMO_HUMAN	Hemopexin		N	N	0.612066	0.819377	0.793206	-0.334233	24	80	HPX	4.18463	0.790798	0	5.1052	0.952381	4.49693	0	2.52101	0	3.26625	2.09457	1.93322	1.33929	0.78853	1.0978	0.968594	0	2.43273	0.886382	0.892133	1.02231	3.29561	1.32	0.776288	1.13014	2.16535	9.21144	6.58245	1.56621	0.785901	2.93333	0.842912	9.98487	4.87733	3.38115	4.08669	4.18119
383	MYPT1_HUMAN	Protein phosphatase 1 regulatory subunit 12A		N	N	0.619381	0.826961	1.48891	0.574259	4	10	PPP1R12A	0	0	0	0	0	0	0	0	0	2.1775	0	0	0	0.78853	0	0	0	0	0	0	0	1.09854	0	1.55258	0	0.721785	0	0	0	0	0	0	0	0	0	0	0
632	IPO9_HUMAN	Importin-9		N	N	0.623366	0.830581	1.23611	0.305802	3	7	IPO9	0	0	1.42364	0	0	0.749489	0	0	0	0	0	0	0	0.78853	0	0	0	0	0	0	0	0	0	0	0	0	0	0	0	0	0	0	0	0	0	0	0
367	KAP2_HUMAN	cAMP-dependent protein kinase type II-alpha regulatory subunit		N	N	0.623927	0.830581	0.655997	-0.608239	6	23	PRKAR2A	0.836926	0.790798	0.711821	1.02104	0	1.49898	0	0	0	0	0	0	1.33929	0.78853	0	1.93719	0	0	0	0	2.04461	0	0	0	0	0	2.30286	0	0.783104	2.3577	0	0	0	0	0	0	0
1148	AP2A2_HUMAN	AP-2 complex subunit alpha-2		N	N	0.624116	0.830581	0.858068	-0.220836	21	65	AP2A2	3.3477	0.790798	2.84728	3.06312	0	1.49898	1.74051	0	0	2.1775	1.04729	0.966608	0	0	0	0.968594	3.55604	3.6491	4.43191	2.6764	1.02231	2.19707	0	0	2.26027	1.44357	3.45429	1.09707	1.56621	3.92951	0	0	3.74433	0	0	1.02167	1.0453
178	SFRS6_HUMAN	Splicing factor, arginine/serine-rich 6		N	N	0.627046	0.832012	0.920261	-0.119885	3	14	SFRS6	0	0	0	0	0	0	0	1.2605	1.02836	0	0	0	0	0	0	0	0	2.43273	0	0	0	0	0	0	0	0	1.15143	0	0.783104	0.785901	0	0	0	0	0	0	0
187	SET_HUMAN	Protein SET		N	N	0.628918	0.832253	0.921098	-0.118573	25	82	SET	0	0.790798	4.27092	2.04208	1.90476	0	2.61076	1.2605	4.11343	2.1775	2.09457	2.89982	1.33929	2.36559	1.0978	1.93719	1.77802	2.43273	3.54553	1.78427	4.08922	0	1.32	3.10515	1.13014	2.16535	0	1.09707	0.783104	2.3577	0.977778	3.37165	1.24811	0.975466	0	0	2.09059
240	RS24_HUMAN	40S ribosomal protein S24		N	N	0.62907	0.832253	0.955682	-0.0653969	27	82	RPS24	0.836926	0	0	5.1052	0.952381	2.24847	2.61076	3.78151	2.05672	4.355	5.23643	3.86643	0	2.36559	2.19561	3.87438	1.77802	4.86546	2.65915	3.56853	1.02231	2.19707	2.64	1.55258	4.52055	1.44357	1.15143	5.48537	2.34931	2.3577	3.91111	0.842912	1.24811	0.975466	1.69057	3.06502	3.13589
691	HNRPM_HUMAN	Heterogeneous nuclear ribonucleoprotein M		N	N	0.629429	0.832253	1.04287	0.0605623	29	95	HNRNPM	10.0431	7.90798	12.8128	9.18936	3.80952	8.24438	7.83228	7.56302	13.3687	8.71	7.33101	8.69947	5.35714	8.67384	5.48902	11.6231	14.2241	10.9473	6.20467	7.13706	11.2454	8.78828	6.6	13.9732	5.65069	16.6011	5.75715	6.58245	5.48173	17.2898	0	15.1724	8.73676	17.5584	3.38115	9.19505	5.22648
92	TM205_HUMAN	Transmembrane protein 205		N	N	0.631044	0.833493	1.21259	0.278087	6	16	TMEM205	0	0.790798	0	0	0	0.749489	0.870253	0	0	0	0	1.93322	0	0	0	0	0	0	0	0	2.04461	0	0	0	0	0.721785	0	0	0	0	0.977778	0	0	0	0	0	0
1081	CO9_HUMAN	Complement component C9		N	N	0.633832	0.834795	1.05748	0.080636	15	45	C9	0.836926	0	0.711821	0	1.90476	0	0	0	1.02836	2.1775	1.04729	0	0	0	1.0978	0	0	0	0	1.78427	1.02231	1.09854	2.64	0.776288	2.26027	0	0	0	0	0	3.91111	0.842912	1.24811	0	0	0	0
488	NID2_HUMAN	Nidogen-2		N	N	0.633995	0.834795	0.543564	-0.879478	2	9	NID2	0	0	0	0	0	0	0	0	0	0	2.09457	0.966608	0	0	0	0	0	0	0	0	0	0	0	0	1.13014	0	0	0	0	0	0	0	0	0	1.69057	0	0
869	EIF3C_HUMAN	Eukaryotic translation initiation factor 3 subunit C		N	N	0.634064	0.834795	0.990144	-0.0142903	6	15	EIF3C	0	0	1.42364	0	0	0.749489	0.870253	2.52101	0	0	0	0	0	0	1.0978	0	0	0	0	0	0	1.09854	0	2.32886	0	0.721785	0	0	0.783104	1.5718	0	0.842912	0	0	0	0	0
271	RL24_HUMAN	60S ribosomal protein L24		N	N	0.636948	0.836802	0.700487	-0.51357	4	16	RPL24	0	0	0	0	0.952381	0	0	0	0	0	1.04729	0.966608	0	0	1.0978	0	0	0	0	0	0	0	0	0	1.13014	0	0	1.09707	0.783104	0	0	0	0	0	1.69057	0	0
670	GRP75_HUMAN	Stress-70 protein, mitochondrial		N	N	0.63775	0.836962	0.937192	-0.0935832	29	91	HSPA9	2.51078	9.48958	13.5246	4.08416	2.85714	11.9918	7.83228	2.52101	7.1985	4.355	12.5674	4.83304	5.35714	3.15412	4.39122	4.84297	8.00108	3.6491	2.65915	4.46066	2.04461	1.09854	5.28	8.53917	7.91096	5.77428	2.30286	0	7.83104	5.50131	0	13.4866	2.49622	2.9264	0	4.08669	5.22648
700	ROAA_HUMAN	Heterogeneous nuclear ribonucleoprotein A/B		N	N	0.645181	0.843017	1.22005	0.286935	13	34	HNRNPAB	0	0	2.13546	0	1.90476	0	1.74051	1.2605	2.05672	0	0	2.89982	2.67857	0.78853	1.0978	0	1.77802	0	0	0	0	0	0	0	2.26027	0	0	0	1.56621	0	0	0.842912	0	0	0	3.06502	0
191	ANT3_HUMAN	Antithrombin-III		N	N	0.646249	0.843017	0.734724	-0.444726	7	27	SERPINC1	0.836926	0	0	1.02104	0	0	0	0	0	0	0	0	0	0	0	0.968594	0	0	0	0	2.04461	2.19707	0	0.776288	0	0.721785	1.15143	1.09707	0	0	0	0	2.49622	0	0	2.04334	0
311	RAB3D_HUMAN	Ras-related protein Rab-3D		N	N	0.646916	0.843017	0.954101	-0.0677856	6	15	RAB3D	0	0	0	0	0.952381	0	0	0	0	0	0	0.966608	0	1.57706	0	0	0	0	0.886382	0	2.04461	0	0	0	0	0	0	1.09707	0	0	0	0.842912	0	0	0	0	0
298	HNRPG_HUMAN	Heterogeneous nuclear ribonucleoprotein G		N	N	0.647795	0.843017	1.03624	0.0513629	23	59	RBMX	0	3.16319	0.711821	1.02104	0.952381	0.749489	1.74051	1.2605	2.05672	1.08875	2.09457	0.966608	0	2.36559	0	0	0.889009	3.6491	1.77276	0	0	0	0	0	0	1.44357	3.45429	0	0.783104	0.785901	0	4.21456	0	0.975466	0	2.04334	0
23	VDAC1_HUMAN	Voltage-dependent anion-selective channel protein 1		N	N	0.648738	0.843017	0.901507	-0.14959	18	58	VDAC1	0	0	6.40639	1.02104	0.952381	2.99796	4.35127	2.52101	0	2.1775	1.04729	2.89982	0	1.57706	3.29341	0.968594	2.66703	0	0.886382	0	0	1.09854	2.64	1.55258	1.13014	0	2.30286	1.09707	0	4.71541	0.977778	2.52874	0	0.975466	0	0	1.0453
422	PEBP1_HUMAN	Phosphatidylethanolamine-binding protein 1		N	N	0.650342	0.843017	0.885533	-0.175381	29	94	PEBP1	1.67385	5.53559	2.13546	3.06312	1.90476	5.24642	7.83228	0	2.05672	2.1775	3.14186	5.79965	9.375	7.8853	2.19561	6.78016	8.00108	9.73093	5.31829	0.892133	4.08922	3.29561	1.32	3.88144	2.26027	3.60892	4.60572	2.19415	3.13242	5.50131	5.86667	1.68582	2.49622	8.77919	1.69057	2.04334	2.09059
985	CO8A1_HUMAN	Collagen alpha-1(VIII) chain		N	N	0.651049	0.843017	0.458604	-1.12468	2	9	COL8A1	0	0	0	0	0	0	0	0	0	0	0	0	0	0.78853	0	0	0	0	0	0	0	0	0	0	0	0	0	2.19415	0	0	1.95556	0	3.74433	0	1.69057	0	0
1085	CV028_HUMAN	UPF0027 protein C22orf28		N	N	0.651123	0.843017	0.85291	-0.229534	9	34	C22orf28	0.836926	0.790798	0.711821	0	0	0	0	0	2.05672	0	1.04729	0	0	0	0	0.968594	0.889009	0	0.886382	0.892133	2.04461	0	0	1.55258	1.13014	0.721785	0	1.09707	0	1.5718	0	0	0	0	0	0	2.09059
91	TMM33_HUMAN	Transmembrane protein 33		N	N	0.651266	0.843017	1.46561	0.551505	2	10	TMEM33	0.836926	0	0	0	0	0	0.870253	0	0	0	0	0	0	0	0	0	0	0	0	1.78427	0	0	0	0	0	0	0	0	0	0	0	0.842912	0	0	0	1.02167	0
823	FBN1_HUMAN	Fibrillin-1		N	N	0.652922	0.844273	1.0046	0.00661981	22	76	FBN1	0.836926	1.5816	0	1.02104	1.90476	0	1.74051	3.78151	0	0	2.09457	1.93322	1.33929	1.57706	2.19561	1.93719	0.889009	2.43273	0.886382	2.6764	0	2.19707	0	0	0	0.721785	3.45429	2.19415	1.56621	1.5718	0	0.842912	4.99244	3.90186	1.69057	2.04334	1.0453
696	HNRH1_HUMAN	Heterogeneous nuclear ribonucleoprotein H		N	N	0.654559	0.844861	1.0408	0.0576876	29	96	HNRNPH1	1.67385	2.37239	6.40639	3.06312	8.57143	1.49898	2.61076	3.78151	3.08507	2.1775	2.09457	2.89982	2.67857	3.94265	2.19561	0.968594	5.33405	2.43273	1.77276	0.892133	4.08922	2.19707	2.64	4.65773	2.26027	1.44357	3.45429	1.09707	3.13242	2.3577	2.93333	2.52874	1.24811	2.9264	1.69057	4.08669	2.09059
273	RL23_HUMAN	60S ribosomal protein L23		N	N	0.655387	0.844861	1.06419	0.0897596	16	45	RPL23	1.67385	0	0.711821	0	1.90476	1.49898	0	0	0	0	0	1.93322	0	0	1.0978	0	0.889009	0	0	0	0	0	2.64	0	1.13014	1.44357	0	3.29122	1.56621	1.5718	0	0.842912	0	0.975466	0	3.06502	0
113	TADBP_HUMAN	TAR DNA-binding protein 43		N	N	0.656809	0.844861	0.844703	-0.243484	14	34	TARDBP	0	0.790798	4.98274	3.06312	0	0	3.48101	0	4.11343	0	0	0.966608	0	0	0	0	3.55604	0	0	0	0	0	0	0	0	2.88714	1.15143	0	2.34931	3.92951	0	0.842912	0	2.9264	0	2.04334	1.0453
153	SNX5_HUMAN	Sorting nexin-5		N	N	0.657537	0.844914	1.25921	0.332513	4	10	SNX5	0	0	0	0	0	0	0.870253	0	0	0	0	0	0	0	0	0	0	0	0	0	0	0	0	0	0	0	0	0	0	0.785901	0	0	0	0	0	0	0
81	TOIP1_HUMAN	Torsin-1A-interacting protein 1		N	N	0.659645	0.846467	0.585095	-0.773256	2	9	TOR1AIP1	0	0	0	1.02104	0	0	0.870253	0	0	0	2.09457	0.966608	0	0.78853	0	0	0	0	0	0	0	0	0	0	0	0	0	0	0	0	0	0	0	0	0	1.02167	0
687	HNRL2_HUMAN	Heterogeneous nuclear ribonucleoprotein U-like protein 2		N	N	0.661361	0.847176	1.07634	0.106129	14	41	HNRNPUL2	2.51078	0	1.42364	1.02104	1.90476	0	0	0	2.05672	0	0	1.93322	2.67857	2.36559	0	0.968594	1.77802	0	0	0	1.02231	2.19707	0	2.32886	0	1.44357	1.15143	0	1.56621	0	0	0	0	0	0	0	1.0453
617	KCD12_HUMAN	BTB/POZ domain-containing protein KCTD12		N	N	0.662186	0.84735	1.08376	0.116043	11	40	KCTD12	0	0	0	2.04208	0.952381	0.749489	0	0	0	0	0	0	0	0	1.0978	0	0.889009	0	1.77276	1.78427	1.02231	0	0	0.776288	0	2.16535	0	0	0	0	0	0	0	0	1.69057	1.02167	2.09059
398	PLIN3_HUMAN	Perilipin-3		N	N	0.664078	0.848889	0.843327	-0.245836	19	61	PLIN3	2.51078	4.74479	0	1.02104	0	1.49898	1.74051	0	1.02836	0	1.04729	0.966608	0	3.15412	0	1.93719	0	0	4.43191	0.892133	1.02231	1.09854	1.32	0	1.13014	0	1.15143	0	0.783104	0	0	3.37165	0	0	0	2.04334	1.0453
1052	TCPE_HUMAN	T-complex protein 1 subunit epsilon		N	N	0.671509	0.857497	1.06301	0.0881602	29	89	CCT5	0.836926	2.37239	3.5591	2.04208	0.952381	4.49693	5.22152	1.2605	3.08507	4.355	4.18915	0.966608	4.01786	3.15412	4.39122	0.968594	1.77802	2.43273	2.65915	3.56853	4.08922	3.29561	0	4.65773	1.13014	0.721785	1.15143	2.19415	3.13242	7.07311	4.88889	4.21456	3.74433	5.85279	1.69057	4.08669	6.27178
998	CO4A1_HUMAN	Collagen alpha-1(IV) chain		N	N	0.673972	0.857641	0.558898	-0.839344	6	22	COL4A1	0	0	2.13546	2.04208	0	0	0.870253	2.52101	1.02836	2.1775	0	0	0	0.78853	0	0	0.889009	0	0	0	0	0	0	0	0	0	0	0	0	0	0.977778	0	0	0.975466	3.38115	0	0
276	RL19_HUMAN	60S ribosomal protein L19		N	N	0.675428	0.857641	1.12745	0.173068	14	41	RPL19	0	3.95399	0	0	0.952381	1.49898	1.74051	0	1.02836	0	0	0	2.67857	0.78853	1.0978	2.90578	0.889009	0	0	0.892133	2.04461	0	0	3.10515	2.26027	0.721785	0	0	0	0.785901	0	2.52874	0	0	0	0	0
892	DPYL3_HUMAN	Dihydropyrimidinase-related protein 3		N	N	0.675671	0.857641	0.9937	-0.00911738	27	86	DPYSL3	3.3477	1.5816	0	0	4.7619	2.99796	3.48101	0	3.08507	2.1775	2.09457	0.966608	2.67857	1.57706	4.39122	5.81156	2.66703	1.21637	4.43191	4.46066	6.13383	5.49268	1.32	3.10515	1.13014	4.33071	2.30286	5.48537	9.39725	4.71541	6.84444	3.37165	1.24811	0.975466	0	2.04334	6.27178
641	LAC3_HUMAN	Ig lambda-3 chain C regions		N	N	0.675801	0.857641	1.0214	0.0305475	29	92	IGLC3	7.53234	3.16319	2.13546	2.04208	3.80952	4.49693	2.61076	2.52101	3.08507	1.08875	1.04729	2.89982	2.67857	0	3.29341	1.93719	1.77802	1.21637	7.09105	6.24493	2.04461	4.39414	3.96	3.10515	2.26027	4.33071	5.75715	6.58245	3.91552	0.785901	3.91111	1.68582	12.4811	1.95093	3.38115	4.08669	3.13589
287	RFA1_HUMAN	Replication protein A 70 kDa DNA-binding subunit		N	N	0.676929	0.858187	1.18567	0.245699	5	14	RPA1	0	0	0.711821	0	0	0	0	0	0	0	1.04729	0	0	0.78853	0	0	2.66703	0	0.886382	1.78427	0	0	0	0	0	0	0	0	0	0	0	0	0	0	0	0	0
890	DEST_HUMAN	Destrin		N	N	0.679261	0.859549	0.899825	-0.152283	23	80	DSTN	1.67385	3.95399	2.13546	2.04208	2.85714	2.24847	2.61076	2.52101	0	4.355	2.09457	0.966608	4.01786	6.30824	3.29341	2.90578	3.55604	3.6491	2.65915	0	1.02231	1.09854	3.96	0.776288	1.13014	2.16535	4.60572	1.09707	3.13242	1.5718	3.91111	0	0	1.95093	1.69057	3.06502	4.18119
462	A1AG1_HUMAN	Alpha-1-acid glycoprotein 1		N	N	0.682351	0.861421	0.684143	-0.54763	11	35	ORM1	0	0	0	0	0.952381	0	0	0	0	0	0	0	0	0	0	0	0	0	0	0	1.02231	0	0	0	0	0	2.30286	0	1.56621	0.785901	0	0	3.74433	0	0	0	0
206	SC23A_HUMAN	Protein transport protein Sec23A		N	N	0.68327	0.861421	1.15228	0.204489	8	24	SEC23A	0	2.37239	0.711821	0	0	0	0	0	1.02836	0	0	0	0	0	0	0	1.77802	0	2.65915	0	3.06691	1.09854	0	0	0	0	0	0	3.13242	0	0	0	0	0	0	0	1.0453
21	VIME_HUMAN	Vimentin		N	N	0.684378	0.861421	0.987654	-0.0179218	29	96	VIM	71.1387	34.7951	29.1846	39.8205	82.8571	53.2137	64.3987	51.6807	50.3895	60.97	50.2698	63.7961	72.3214	32.3297	60.3792	62.9586	57.7856	35.2746	70.0242	70.4785	60.316	60.4194	46.2	53.5639	51.9863	64.2388	48.3601	54.8537	46.2031	39.2951	40.0889	47.2031	38.6914	39.9941	71.0041	49.0403	51.2195
69	TRA2A_HUMAN	Transformer-2 protein homolog alpha		N	N	0.687233	0.861609	0.581662	-0.781748	4	15	TRA2A	0	0.790798	0	0	0	0	0	0	0	0	1.04729	1.93322	0	0	0	0	0	1.21637	0	0	0	0	0	0	0	2.16535	0	0	0	0	0	0	0	0.975466	0	1.02167	0
300	RBM39_HUMAN	RNA-binding protein 39		N	N	0.68758	0.861609	1.16428	0.219437	6	24	RBM39	0	0	1.42364	0	0.952381	0	0.870253	0	1.02836	1.08875	0	0	0	0	0	0	0	0	0	0	1.02231	0	0	0.776288	0	2.16535	1.15143	0	0	0	0	0	0	0	0	0	1.0453
317	RAB10_HUMAN	Ras-related protein Rab-10		N	N	0.688394	0.861609	0.739852	-0.434692	11	33	RAB10	0	0.790798	0	2.04208	0	0	0	0	0	0	0	0.966608	0	0	1.0978	0.968594	0	1.21637	0	1.78427	0	1.09854	0	0	1.13014	0	0	3.29122	0	0	0	0.842912	0	0	1.69057	2.04334	0
180	SFRS2_HUMAN	Splicing factor, arginine/serine-rich 2		N	N	0.688763	0.861609	0.945798	-0.0803966	16	54	SFRS2	1.67385	0	2.13546	0	0.952381	0	0	0	1.02836	0	0	1.93322	0	1.57706	2.19561	1.93719	1.77802	1.21637	0	0	1.02231	0	0	1.55258	0	0.721785	1.15143	0	2.34931	2.3577	0	0.842912	1.24811	0.975466	0	1.02167	0
1109	AT5F1_HUMAN	ATP synthase subunit b, mitochondrial		N	N	0.691616	0.86172	0.930178	-0.104421	8	20	ATP5F1	0	2.37239	1.42364	1.02104	0	0	0	0	0	0	0	0.966608	0	0	0	0	0	0	0	0	0	0	0	0	0	0.721785	0	0	0	1.5718	0	0	0	0.975466	0	0	0
1023	CLH2_HUMAN	Clathrin heavy chain 2		N	N	0.697561	0.865623	0.642955	-0.637211	3	12	CLTCL1	1.67385	0	0	0	0	0	0	0	0	0	0	0	0	0	0	0	0	1.21637	1.77276	0.892133	0	0	0	0	0	0	0	0	0	0	0	0	0	0	0	0	0
137	LA_HUMAN	Lupus La protein		N	N	0.69968	0.867377	0.925287	-0.112027	19	62	SSB	0	0.790798	1.42364	0	0	0	0.870253	2.52101	3.08507	1.08875	0	0.966608	2.67857	0	0	0.968594	1.77802	0	0.886382	0	4.08922	2.19707	1.32	0	0	1.44357	0	0	2.34931	2.3577	1.95556	0.842912	0	1.95093	3.38115	3.06502	1.0453
20	VP26A_HUMAN	Vacuolar protein sorting-associated protein 26A		N	N	0.7016	0.868009	0.909573	-0.136739	10	37	VPS26A	0.836926	0	1.42364	0	0	0	0	0	0	0	0	0	0	0.78853	0	0.968594	0.889009	0	1.77276	0.892133	0	0	2.64	0.776288	2.26027	1.44357	1.15143	0	1.56621	0	0.977778	0.842912	0	0.975466	0	1.02167	0
1042	CADH1_HUMAN	Cadherin-1		N	N	0.705552	0.870274	1.23391	0.303241	7	20	CDH1	0	1.5816	0.711821	0	0	1.49898	0	0	1.02836	0	0	0	0	0	0	1.93719	0	0	0	0	0	0	0	0	0	0	0	0	0	0.785901	0	0.842912	0	1.95093	0	0	0
770	GNAS1_HUMAN	Guanine nucleotide-binding protein G(s) subunit alpha isoforms XLas		N	N	0.706552	0.870636	0.598352	-0.740933	5	18	GNAS	0	0	0.711821	0	0	0	0	1.2605	0	0	0	0	0	1.57706	0	0	1.77802	0	0	0	0	0	0	0	0	0.721785	0	0	0.783104	0	0	0	0	0	0	1.02167	0
686	HNRDL_HUMAN	Heterogeneous nuclear ribonucleoprotein D-like		N	N	0.709465	0.872479	0.997053	-0.00425765	19	55	HNRPDL	1.67385	0.790798	0	3.06312	2.85714	1.49898	2.61076	1.2605	5.14179	0	2.09457	4.83304	1.33929	3.15412	3.29341	2.90578	0.889009	0	1.77276	0.892133	0	1.09854	0	3.10515	0	0	1.15143	0	0	0	0	0	1.24811	1.95093	0	5.10836	0
1100	UAP56_HUMAN	Spliceosome RNA helicase BAT1		N	N	0.712325	0.875122	1.01813	0.0259232	28	83	BAT1	3.3477	0.790798	2.13546	1.02104	0	2.99796	5.22152	1.2605	8.22686	1.08875	4.18915	8.69947	1.33929	0.78853	4.39122	0.968594	5.33405	1.21637	0	2.6764	4.08922	2.19707	1.32	3.10515	10.1712	2.16535	1.15143	2.19415	3.13242	3.92951	0.977778	5.90038	1.24811	5.85279	0	1.02167	1.0453
339	PSMD5_HUMAN	26S proteasome non-ATPase regulatory subunit 5		N	N	0.714851	0.875781	0.943702	-0.0835968	14	35	PSMD5	0.836926	0	0	0	0.952381	0.749489	0	2.52101	0	0	0	0	0	1.57706	1.0978	2.90578	0	0	1.77276	0	0	0	0	0	0	1.44357	0	1.09707	0.783104	0	0	0	0	0.975466	0	0	0
982	COMP_HUMAN	Cartilage oligomeric matrix protein		N	N	0.714992	0.875781	0.384252	-1.37988	4	15	COMP	0	0	0	0	3.80952	0	0	0	0	0	0	0	0	0	0	0.968594	0	0	0	0	0	0	0	0	0	0.721785	0	0	0.783104	0	1.95556	0	0	0	1.69057	0	0
767	GORS2_HUMAN	Golgi reassembly-stacking protein 2		N	N	0.715707	0.875781	0.928827	-0.106519	5	20	GORASP2	0	2.37239	0	0	0	0.749489	0	1.2605	1.02836	0	0	1.93322	0	2.36559	0	0.968594	0	0	0	0.892133	0	0	0	0	0	0	0	0	2.34931	1.5718	0	0.842912	0	0.975466	0	0	0
305	RAP1B_HUMAN	Ras-related protein Rap-1b		N	N	0.717048	0.87655	0.988602	-0.0165384	20	60	RAP1B	0.836926	5.53559	0	6.12624	0	2.24847	3.48101	0	1.02836	0	1.04729	0.966608	0	3.15412	3.29341	0	4.44504	3.6491	2.65915	0.892133	2.04461	2.19707	1.32	1.55258	1.13014	0.721785	1.15143	0	1.56621	0.785901	0	1.68582	0	0.975466	1.69057	1.02167	0
841	ETFA_HUMAN	Electron transfer flavoprotein subunit alpha, mitochondrial		N	N	0.717843	0.876651	1.11071	0.151483	12	39	ETFA	0	0.790798	2.84728	1.02104	0	2.24847	0	0	0	0	0	0.966608	1.33929	0	1.0978	1.93719	0	0	0	0	0	0	0	2.32886	0	0.721785	0	0	0.783104	0	0	0	0	0	0	0	1.0453
927	DCTN1_HUMAN	Dynactin subunit 1		N	N	0.719852	0.877496	1.17213	0.22913	7	19	DCTN1	0	0	0.711821	0	0	0	0	0	1.02836	0	0	0.966608	0	0.78853	1.0978	0	0	1.21637	0.886382	0	2.04461	0	0	0	0	0.721785	0	1.09707	0	0	0	0.842912	0	0.975466	0	0	0
831	F184B_HUMAN	Protein FAM184B		N	N	0.720673	0.877496	0.820581	-0.285283	16	51	FAM184B	0.836926	0	0	1.02104	1.90476	0.749489	2.61076	1.2605	1.02836	1.08875	2.09457	0	0	1.57706	0	0.968594	0	6.08183	0.886382	1.78427	0	1.09854	1.32	0	0	0.721785	1.15143	1.09707	0.783104	0	0	0	0	0.975466	0	1.02167	0
338	PSMD6_HUMAN	26S proteasome non-ATPase regulatory subunit 6		N	N	0.722459	0.877934	0.843291	-0.245897	8	29	PSMD6	0.836926	0	0.711821	2.04208	0	1.49898	0	1.2605	2.05672	0	0	0	0	0	0	0.968594	0	0	0.886382	1.78427	0	1.09854	0	0	2.26027	0	0	0	0	2.3577	0	0.842912	0	0.975466	0	1.02167	0
815	FIS1_HUMAN	Mitochondrial fission 1 protein		N	N	0.725489	0.878634	1.27494	0.350428	3	8	FIS1	0	1.5816	1.42364	0	0	0	0	0	0	0	0	0	0	0.78853	0	0	0	1.21637	0.886382	0	0	0	0	0	0	0	0	0	0	0	0	0	0	0	0	0	0
478	NOTC3_HUMAN	Neurogenic locus notch homolog protein 3		N	N	0.725502	0.878634	1.0653	0.0912595	5	14	NOTCH3	0	0.790798	0.711821	0	0	0	0	0	0	0	0	0	0	0	1.0978	0	0	0	0	0.892133	0	0	0	0	0	0	0	0	0.783104	0	0	0	0	0	0	0	0
836	FABP4_HUMAN	Fatty acid-binding protein, adipocyte		N	N	0.725795	0.878634	0.892213	-0.16454	9	24	FABP4	0	0	0	0	0	0	0	0	0	0	1.04729	0.966608	1.33929	0	1.0978	0	0.889009	0	0	1.78427	0	0	2.64	0	1.13014	0.721785	0	0	1.56621	0	0	0	0	0	8.45287	2.04334	0
506	NACA_HUMAN	Nascent polypeptide-associated complex subunit alpha		N	N	0.726018	0.878634	0.921151	-0.11849	20	60	NACA	0.836926	0.790798	0	0	0.952381	0.749489	1.74051	2.52101	2.05672	1.08875	3.14186	2.89982	0	2.36559	3.29341	0.968594	0	1.21637	1.77276	0.892133	3.06691	1.09854	1.32	0	2.26027	0.721785	1.15143	0	2.34931	2.3577	0	1.68582	0	1.95093	0	3.06502	2.09059
1155	ANXA4_HUMAN	Annexin A4		N	N	0.729999	0.881873	0.960578	-0.0580253	28	89	ANXA4	5.85848	4.74479	4.27092	4.08416	3.80952	5.99591	6.96202	6.30252	7.1985	1.08875	4.18915	1.93322	4.01786	2.36559	4.39122	4.84297	2.66703	6.08183	6.20467	6.24493	5.11152	4.39414	2.64	3.10515	4.52055	6.49606	2.30286	2.19415	2.34931	4.71541	5.86667	10.1149	2.49622	4.87733	8.45287	9.19505	5.22648
1163	AN32A_HUMAN	Acidic leucine-rich nuclear phosphoprotein 32 family member A		N	N	0.735788	0.883949	0.927435	-0.108681	20	69	ANP32A	0.836926	1.5816	2.13546	6.12624	0	2.24847	1.74051	1.2605	1.02836	2.1775	1.04729	0.966608	2.67857	2.36559	2.19561	2.90578	0.889009	1.21637	0	1.78427	3.06691	1.09854	0	0.776288	0	0	2.30286	1.09707	0	0	0	0.842912	1.24811	0	1.69057	0	1.0453
1005	COLA1_HUMAN	Collagen alpha-1(XXI) chain		N	N	0.736268	0.883949	0.661732	-0.59568	3	12	COL21A1	0.836926	0	0	0	0	0	0	0	0	0	0	0	0	0	0	0	0	0	0	0	0	0	2.64	0	0	0	0	3.29122	0	0	3.91111	2.52874	0	0	0	0	0
1012	COBA2_HUMAN	Collagen alpha-2(XI) chain		N	N	0.738924	0.883949	1.05063	0.0712492	2	9	COL11A2	0.836926	0	0	0	0	0	0	0	0	0	0	0	0	0	0	0	0	0	0	0	2.04461	0	0	0	0	0	0	1.09707	0	0.785901	0	0	0	0	0	1.02167	0
1187	AHNK2_HUMAN	Protein AHNAK2		N	N	0.738971	0.883949	0.70918	-0.495777	5	18	AHNAK2	0	0	0	0	0	0	0	0	0	0	1.04729	0	0	0	0	1.93719	0	2.43273	0	0	1.02231	0	0	0	0	0	1.15143	0	0	0	0	0.842912	0	0.975466	0	0	1.0453
203	SC31A_HUMAN	Protein transport protein Sec31A		N	N	0.739124	0.883949	1.09781	0.134633	19	60	SEC31A	2.51078	2.37239	1.42364	3.06312	0	0.749489	0	0	2.05672	0	1.04729	0	0	1.57706	0	0	1.77802	2.43273	3.54553	1.78427	2.04461	1.09854	1.32	1.55258	1.13014	0.721785	1.15143	0	0.783104	0.785901	0	0	0	0	0	3.06502	2.09059
263	RL7_HUMAN	60S ribosomal protein L7		N	N	0.739787	0.883949	1.08853	0.122379	23	75	RPL7	1.67385	0.790798	0.711821	0	0.952381	0.749489	0	1.2605	3.08507	0	3.14186	0	1.33929	0	0	0.968594	1.77802	1.21637	1.77276	2.6764	0	1.09854	1.32	1.55258	1.13014	2.16535	1.15143	2.19415	2.34931	3.14361	1.95556	1.68582	1.24811	1.95093	1.69057	1.02167	2.09059
1087	C1QBP_HUMAN	Complement component 1 Q subcomponent-binding protein, mitochondrial		N	N	0.740808	0.883949	1.13107	0.177684	16	50	C1QBP	0.836926	1.5816	1.42364	1.02104	0	2.24847	4.35127	1.2605	0	0	1.04729	0	0	2.36559	2.19561	1.93719	0	0	1.77276	0	0	0	0	0	0	0	4.60572	2.19415	0.783104	1.5718	0.977778	0.842912	0	0	1.69057	1.02167	1.0453
212	SCPDH_HUMAN	Probable saccharopine dehydrogenase		N	N	0.744094	0.886718	0.758081	-0.399576	3	12	SCCPDH	0.836926	0	0	0	0	0	0	0	0	0	0	0	0	1.57706	0	0	0	0	0	0	0	0	0	0.776288	0	0	0	0	0.783104	0	0	0	0	0	0	0	0
480	NOP56_HUMAN	Nucleolar protein 56		N	N	0.745896	0.888006	0.860641	-0.216517	11	37	NOP56	0	0	0	2.04208	0	2.24847	0	0	1.02836	2.1775	2.09457	0	0	0.78853	2.19561	0	0	0	0	0.892133	1.02231	0	0	0	0	2.16535	0	0	0	0.785901	0	3.37165	1.24811	0.975466	0	1.02167	0
1018	CNN1_HUMAN	Calponin-1		N	N	0.746675	0.888075	1.50827	0.592892	5	14	CNN1	0	0	0	0	0	0.749489	0	0	0	0	0	0	0	0	0	0	0	0	0	0	0	1.09854	0	1.55258	0	0	2.30286	0	1.56621	0.785901	0	0	0	0	0	0	0
162	B3AT_HUMAN	Band 3 anion transport protein		N	N	0.751947	0.893205	0.661647	-0.595867	3	12	SLC4A1	0.836926	0	0.711821	0	0	0	0	1.2605	0	1.08875	0	0	0	0	0	0	0	0	0	0.892133	0	0	0	0	0	0	0	0	0	0	0	0	0	1.95093	0	3.06502	0
984	CO9A1_HUMAN	Collagen alpha-1(IX) chain		N	N	0.75244	0.893205	0.999131	-0.0012545	3	8	COL9A1	0	0	0	0	0	0	0	0	0	0	0	0	0	3.15412	0	0	0	0	0	0	0	0	0	1.55258	0	0	0	0	0	0	1.95556	0	0	0	0	0	0
866	EIF3L_HUMAN	Eukaryotic translation initiation factor 3 subunit L		N	N	0.755843	0.895565	1.2217	0.288893	9	27	EIF3L	0	0.790798	0.711821	1.02104	0	0.749489	0	0	0	1.08875	0	0.966608	1.33929	0	0	0	0	0	0	0.892133	0	0	1.32	0.776288	0	0	0	0	0	0	0	0.842912	0	0	0	0	0
171	SKP1_HUMAN	S-phase kinase-associated protein 1		N	N	0.755883	0.895565	1.10055	0.13823	4	11	SKP1	0	0	0	0	0	0	0	0	0	0	1.04729	0	0	0	0	0	0	0	0	0	0	0	0	0	0	0	0	0	0	0.785901	0	0	0	0	0	0	0
341	PSD13_HUMAN	26S proteasome non-ATPase regulatory subunit 13		N	N	0.75718	0.896239	1.04995	0.0703171	7	19	PSMD13	0.836926	0.790798	0	2.04208	0	0	0	0	0	0	1.04729	0	0	0	0	0	0.889009	0	0	0	1.02231	0	0	0.776288	1.13014	0	0	0	0	0	0	0	0	0	0	0	0
479	NOP58_HUMAN	Nucleolar protein 58		N	N	0.761116	0.898951	0.585754	-0.771632	5	17	NOP58	0	0	1.42364	0	0	1.49898	0	0	0	0	0	0	0	0	0	0	0	0	0	0	0	0	0	0	0	1.44357	0	0	0	3.92951	0	0	0	1.95093	0	0	0
1009	COIA1_HUMAN	Collagen alpha-1(XVIII) chain		N	N	0.761116	0.898951	0.572519	-0.804604	5	17	COL18A1	0.836926	0.790798	2.13546	0	0	0	0	1.2605	0	0	0	0	0	0	1.0978	0	0	0	0	0	0	0	1.32	0	0	0	0	1.09707	0	0	0	0	0	0	0	0	0
1054	TCPG_HUMAN	T-complex protein 1 subunit gamma		N	N	0.761662	0.898951	0.923837	-0.11429	20	65	CCT3	1.67385	3.16319	3.5591	1.02104	0.952381	0.749489	1.74051	0	0	0	8.37829	3.86643	2.67857	1.57706	1.0978	0.968594	0	1.21637	0	0	1.02231	0	2.64	3.88144	1.13014	1.44357	1.15143	1.09707	0.783104	5.50131	2.93333	3.37165	0	0	0	2.04334	4.18119
443	PCBP2_HUMAN	Poly(rC)-binding protein 2		N	N	0.76363	0.899718	0.946825	-0.0788299	23	61	PCBP2	0	6.32638	5.69456	1.02104	0	0.749489	1.74051	1.2605	5.14179	1.08875	0	0	2.67857	3.94265	0	0.968594	5.33405	0	0.886382	0.892133	0	1.09854	0	3.10515	1.13014	1.44357	1.15143	1.09707	0.783104	4.71541	0	0	0	2.9264	0	2.04334	1.0453
633	IPO7_HUMAN	Importin-7		N	N	0.763774	0.899718	1.20176	0.265154	4	11	IPO7	0	0.790798	1.42364	0	0	0	0.870253	0	0	0	0	0	0	0	1.0978	0	0	0	0	0	0	0	0	0	0	0	0	0	0	0.785901	0	0	0	0	0	0	0
824	FBLN5_HUMAN	Fibulin-5		N	N	0.766935	0.900683	0.628587	-0.669815	6	15	FBLN5	0	0	0	0	0	0	0	0	0	2.1775	0	0	0	0	0	0	0	0	0.886382	0	0	2.19707	2.64	0	0	0	0	0	0	0	0	0	4.99244	0	0	0	0
799	FUS_HUMAN	RNA-binding protein FUS		N	N	0.766988	0.900683	0.980779	-0.0280002	12	43	FUS	0	0	1.42364	1.02104	0.952381	0.749489	0	0	3.08507	1.08875	2.09457	1.93322	0	0	0	0.968594	0.889009	1.21637	0.886382	0	1.02231	2.19707	1.32	0	2.26027	0	0	2.19415	0.783104	0.785901	0	0.842912	0	0	0	1.02167	0
595	K2C1B_HUMAN	Keratin, type II cytoskeletal 1b		N	N	0.767519	0.900683	0.916742	-0.125412	27	83	KRT77	0.836926	1.5816	2.13546	0	3.80952	1.49898	2.61076	1.2605	2.05672	2.1775	1.04729	2.89982	4.01786	2.36559	2.19561	3.87438	1.77802	0	0.886382	0.892133	2.04461	1.09854	1.32	2.32886	2.26027	2.16535	3.45429	1.09707	3.13242	0.785901	1.95556	3.37165	0	1.95093	0	1.02167	1.0453
607	K1C10_HUMAN	Keratin, type I cytoskeletal 10		N	N	0.76949	0.902136	1.16727	0.223135	24	81	KRT10	11.717	3.16319	5.69456	22.4629	2.85714	0.749489	3.48101	8.82353	2.05672	1.08875	0	2.89982	0	5.51971	8.78243	1.93719	16.0022	15.8128	2.65915	1.78427	7.15613	10.9854	7.92	4.65773	13.5616	7.93963	1.15143	2.19415	0.783104	2.3577	8.8	0.842912	1.24811	2.9264	5.07172	6.13003	0
1070	CAND1_HUMAN	Cullin-associated NEDD8-dissociated protein 1		N	N	0.773181	0.905601	1.00208	0.002999	24	73	CAND1	2.51078	3.16319	4.98274	1.02104	2.85714	2.99796	0.870253	2.52101	1.02836	0	0	2.89982	2.67857	5.51971	2.19561	0	5.33405	1.21637	0	1.78427	3.06691	1.09854	1.32	3.10515	3.39041	1.44357	0	0	0.783104	5.50131	0	0.842912	0	1.95093	0	0	1.0453
1131	ARF4_HUMAN	ADP-ribosylation factor 4		N	N	0.77976	0.912438	0.972948	-0.0395651	14	39	ARF4	1.67385	0.790798	0.711821	0	0	0.749489	0.870253	2.52101	0	0	1.04729	1.93322	0	1.57706	0	2.90578	0	0	0.886382	1.78427	0	0	0	0	1.13014	1.44357	2.30286	0	0.783104	0	2.93333	0	1.24811	0	1.69057	0	0
447	PALLD_HUMAN	Palladin		N	N	0.781187	0.91324	1.16461	0.219846	10	29	PALLD	1.67385	0	0	0	1.90476	0	1.74051	0	0	0	0	0	4.01786	0	0	0	0	1.21637	2.65915	0.892133	1.02231	0	0	0.776288	0	0	1.15143	1.09707	2.34931	0	0	0	1.24811	0	0	0	0
193	ILEU_HUMAN	Leukocyte elastase inhibitor		N	N	0.787626	0.919894	0.862025	-0.214198	9	29	SERPINB1	0	0	0.711821	3.06312	0	0	0	0	0	1.08875	0	2.89982	0	0.78853	0	0.968594	0.889009	0	0	0	0	0	0	0.776288	0	0.721785	0	0	0	2.3577	0	0	1.24811	2.9264	0	1.02167	0
580	LEG3_HUMAN	Galectin-3		N	N	0.788762	0.920031	1.44331	0.52938	6	19	LGALS3	0	0	0	0	0	0.749489	0	0	0	0	0	0.966608	2.67857	0.78853	0	0	0	0	0	0	0	0	0	0	0	0	0	0	0	0	0	0	0	0	0	0	2.09059
1142	API5_HUMAN	Apoptosis inhibitor 5		N	N	0.793193	0.922893	0.84036	-0.250921	4	15	API5	0	0	0.711821	1.02104	0	0	0	0	0	0	1.04729	0	0	0	0	0	0.889009	0	0	0	0	0	0	0	0	0.721785	0	0	0	0	0	0	0	0	0	0	1.0453
772	GNAI2_HUMAN	Guanine nucleotide-binding protein G(i) subunit alpha-2		N	N	0.798998	0.9246	1.01412	0.0202259	25	85	GNAI2	3.3477	6.32638	2.13546	4.08416	1.90476	0.749489	4.35127	2.52101	3.08507	0	2.09457	0.966608	2.67857	2.36559	2.19561	1.93719	2.66703	2.43273	4.43191	5.3528	7.15613	3.29561	2.64	4.65773	1.13014	3.60892	2.30286	3.29122	0.783104	3.92951	1.95556	2.52874	7.48865	3.90186	1.69057	1.02167	0
1011	COCA1_HUMAN	Collagen alpha-1(XII) chain		N	N	0.799166	0.9246	0.899057	-0.153516	27	95	COL12A1	60.2587	26.0963	6.40639	10.2104	59.0476	24.7331	41.7722	6.30252	18.5104	63.1475	38.7496	48.3304	61.6071	16.5591	51.5968	75.5503	24.8922	9.73093	77.1152	73.1549	41.9145	63.715	117.48	65.9845	25.9931	68.5696	17.2715	49.3683	108.851	31.4361	118.311	31.1877	8.73676	26.3376	27.0492	6.13003	93.0314
1140	APOA1_HUMAN	Apolipoprotein A-I		N	N	0.799167	0.9246	0.999793	-0.000299087	29	96	APOA1	15.0647	2.37239	7.83003	11.2314	3.80952	5.99591	11.3133	13.8655	7.1985	10.8875	10.4729	7.73287	9.375	3.94265	4.39122	7.74875	7.11207	8.51456	6.20467	5.3528	10.223	7.68975	9.24	9.31546	15.8219	7.21785	12.6657	9.87367	7.04794	4.71541	10.7556	3.37165	13.7292	6.82826	15.2152	12.2601	7.31707
167	CMC2_HUMAN	Calcium-binding mitochondrial carrier protein Aralar2		N	N	0.80042	0.925181	0.82284	-0.281316	4	15	SLC25A13	0.836926	0	0.711821	1.02104	0	1.49898	0	0	0	0	0	0	0	0	0	0	0	1.21637	0	0	0	0	0	0	0	0	0	0	0	0	0	0	0	0	0	0	0
251	RS13_HUMAN	40S ribosomal protein S13		N	N	0.801996	0.926132	0.922152	-0.116923	9	31	RPS13	0	2.37239	0	1.02104	0	0	0	0	0	0	2.09457	1.93322	0	0.78853	0	0	0	0	0	0	0	0	0	0	1.13014	0	0	1.09707	1.56621	0	0	1.68582	0	0	0	0	1.0453
34	QCR2_HUMAN	Cytochrome b-c1 complex subunit 2, mitochondrial		N	N	0.803382	0.926349	0.718508	-0.476925	18	50	UQCRC2	1.67385	1.5816	4.27092	3.06312	0	6.7454	9.57278	1.2605	0	1.08875	1.04729	0	1.33929	2.36559	2.19561	1.93719	0	0	0	0	1.02231	0	0	1.55258	3.39041	2.16535	0	0	1.56621	1.5718	0	0.842912	1.24811	0.975466	0	0	0
656	IGHA1_HUMAN	Ig alpha-1 chain C region		N	N	0.803688	0.926349	0.923932	-0.114142	29	94	IGHA1	5.85848	7.90798	3.5591	6.12624	4.7619	4.49693	2.61076	10.084	4.11343	4.355	7.33101	6.76626	0	0	7.68463	5.81156	6.22306	4.86546	3.54553	8.92133	9.20074	10.9854	2.64	2.32886	7.91096	5.77428	8.06001	7.67952	3.91552	3.92951	5.86667	5.90038	17.4735	5.85279	13.5246	9.19505	4.18119
50	EFTU_HUMAN	Elongation factor Tu, mitochondrial		N	N	0.807936	0.929504	0.943699	-0.0836014	25	82	TUFM	1.67385	6.32638	4.27092	5.1052	5.71429	5.24642	5.22152	0	1.02836	3.26625	1.04729	4.83304	1.33929	3.15412	6.58683	7.74875	8.89009	1.21637	0.886382	6.24493	1.02231	3.29561	3.96	3.10515	2.26027	4.33071	4.60572	0	3.13242	5.50131	1.95556	4.21456	0	1.95093	0	3.06502	5.22648
706	HMGB1_HUMAN	High mobility group protein B1		N	N	0.811639	0.932892	0.936817	-0.0941616	10	35	HMGB1	0.836926	0	2.84728	1.02104	0	1.49898	0	0	0	1.08875	2.09457	0.966608	0	0.78853	2.19561	0	0	0	0.886382	0	1.02231	2.19707	0	1.55258	0	1.44357	0	2.19415	0	1.5718	0	0	2.49622	1.95093	0	0	0
862	IF4H_HUMAN	Eukaryotic translation initiation factor 4H		N	N	0.813712	0.934402	0.803022	-0.316489	6	21	EIF4H	0	1.5816	0.711821	1.02104	0	0.749489	0.870253	0	1.02836	0	0	0	0	0	0	0	0	1.21637	0	0	0	0	0	0	0	0.721785	0	0	0	1.5718	0	0	0	0	0	0	1.0453
84	TNPO1_HUMAN	Transportin-1		N	N	0.816071	0.936238	0.835027	-0.260106	7	25	TNPO1	0	2.37239	0	1.02104	0	0.749489	0	1.2605	0	0	0	0.966608	1.33929	0.78853	1.0978	0	1.77802	0	0	0	0	0	0	0	0	0.721785	0	0	0	0.785901	0	1.68582	0	0.975466	0	0	0
82	TOM1_HUMAN	Target of Myb protein 1		N	N	0.81809	0.937421	1.23539	0.304969	2	8	TOM1	0	0	0	0	0	0	0.870253	0	0	0	0	0	0	0	0	0.968594	0	0	0.886382	0	0	0	0	1.55258	0	0	0	0	0	0	0	0	0	0	0	0	0
308	RD23B_HUMAN	UV excision repair protein RAD23 homolog B		N	N	0.820652	0.938868	1.3789	0.46352	4	12	RAD23B	0	0	0.711821	0	0	0	0	0	0	0	0	0.966608	0	0	0	0	0	1.21637	0	0	0	1.09854	0	0	3.39041	0	0	0	0	0	0	0.842912	0	0	0	0	0
340	PSMD2_HUMAN	26S proteasome non-ATPase regulatory subunit 2		N	N	0.821724	0.939222	1.01149	0.0164871	9	26	PSMD2	0	1.5816	0.711821	0	0	0	0.870253	0	0	0	0	1.93322	0	0	2.19561	0	0	0	0	0	0	0	0	0.776288	3.39041	0	0	0	0.783104	0	0.977778	0.842912	0	0	0	0	0
122	TCP4_HUMAN	Activated RNA polymerase II transcriptional coactivator p15		N	N	0.830404	0.944758	0.91066	-0.135015	18	58	SUB1	0	2.37239	4.27092	4.08416	7.61905	0	0.870253	10.084	0	0	1.04729	2.89982	0	5.51971	0	0	0.889009	6.08183	0	2.6764	0	0	0	2.32886	2.26027	0	1.15143	2.19415	0.783104	0.785901	0	0.842912	0	1.95093	0	3.06502	1.0453
243	RS2_HUMAN	40S ribosomal protein S2		N	N	0.835721	0.949052	0.774848	-0.368015	20	58	RPS2	1.67385	1.5816	0	1.02104	0	0.749489	0.870253	0	1.02836	1.08875	2.09457	1.93322	1.33929	0.78853	0	0	3.55604	4.86546	0.886382	0.892133	3.06691	0	0	0.776288	1.13014	1.44357	0	0	1.56621	0.785901	0	0.842912	0	0.975466	1.69057	2.04334	0
740	H33_HUMAN	Histone H3.3		N	N	0.837758	0.950489	0.921741	-0.117566	26	89	H3F3A	1.67385	0.790798	0.711821	0	0.952381	1.49898	1.74051	0	2.05672	0	2.09457	3.86643	1.33929	0.78853	2.19561	5.81156	1.77802	1.21637	1.77276	1.78427	1.02231	1.09854	1.32	1.55258	3.39041	1.44357	2.30286	2.19415	2.34931	2.3577	1.95556	0.842912	1.24811	0.975466	0	1.02167	2.09059
543	MATR3_HUMAN	Matrin-3		N	N	0.839919	0.952063	0.969888	-0.0441099	25	84	MATR3	3.3477	3.95399	10.6773	5.1052	0	1.49898	3.48101	2.52101	3.08507	3.26625	9.42558	6.76626	1.33929	2.36559	4.39122	2.90578	5.33405	1.21637	1.77276	3.56853	6.13383	2.19707	0	1.55258	1.13014	6.49606	0	3.29122	3.91552	3.14361	0	3.37165	0	4.87733	1.69057	3.06502	2.09059
1061	CAZA1_HUMAN	F-actin-capping protein subunit alpha-1		N	N	0.842043	0.952321	1.07409	0.103115	12	37	CAPZA1	0	0	0	1.02104	1.90476	0	0	0	0	0	0	0.966608	1.33929	0.78853	0	0	0	0	0.886382	0	2.04461	0	0	0.776288	2.26027	0.721785	0	1.09707	2.34931	1.5718	0	1.68582	0	6.82826	0	1.02167	0
694	HNRH3_HUMAN	Heterogeneous nuclear ribonucleoprotein H3		N	N	0.842467	0.952321	1.02132	0.0304282	17	53	HNRNPH3	0.836926	3.16319	0	2.04208	0	0	0	1.2605	3.08507	0	1.04729	3.86643	0	0.78853	3.29341	1.93719	1.77802	0	1.77276	0	0	3.29561	1.32	0.776288	0	1.44357	0	0	0	0.785901	0	0.842912	1.24811	1.95093	0	1.02167	1.0453
104	TSP2_HUMAN	Thrombospondin-2		N	N	0.846603	0.955021	1.05784	0.0811199	18	57	THBS2	1.67385	0	0	0	1.90476	1.49898	0	0	3.08507	2.1775	0	0	5.35714	1.57706	2.19561	3.87438	0	1.21637	15.9549	1.78427	0	6.59121	2.64	7.76288	1.13014	5.77428	0	3.29122	7.83104	0	13.6889	1.68582	0	0	0	0	9.40766
138	SRRT_HUMAN	Serrate RNA effector molecule homolog		N	N	0.847191	0.955021	0.894988	-0.160059	2	8	SRRT	0	0	1.42364	0	0	0	0	0	0	0	0	0	0	0	0	0	0	0	0	0	0	0	0	0	0	0	0	0	0	0	0	0	0	0	0	0	0
242	RS20_HUMAN	40S ribosomal protein S20		N	N	0.849017	0.955021	1.14263	0.192361	9	29	RPS20	0	0.790798	0	0	0	0.749489	0	1.2605	0	1.08875	1.04729	0.966608	0	0.78853	0	0	0	1.21637	0	0	0	0	0	0.776288	0	0	0	0	1.56621	0	0	0.842912	0	0	0	0	0
608	K2C1_HUMAN	Keratin, type II cytoskeletal 1		N	N	0.84919	0.955021	1.29196	0.369559	25	89	KRT1	16.7385	6.32638	10.6773	24.505	6.66667	1.49898	13.924	6.30252	1.02836	2.1775	5.23643	3.86643	2.67857	14.1935	6.58683	3.87438	9.77909	25.5437	3.54553	0.892133	9.20074	13.1824	9.24	8.53917	3.39041	4.33071	2.30286	2.19415	0	4.71541	9.77778	1.68582	9.98487	3.90186	3.38115	9.19505	4.18119
666	PGBM_HUMAN	Basement membrane-specific heparan sulfate proteoglycan core protein		N	N	0.849221	0.955021	0.963602	-0.0534901	27	90	HSPG2	10.88	0.790798	2.84728	1.02104	4.7619	1.49898	2.61076	6.30252	2.05672	1.08875	10.4729	3.86643	2.67857	1.57706	8.78243	2.90578	10.6681	2.43273	0.886382	8.92133	6.13383	14.281	5.28	6.2103	6.78082	3.60892	11.5143	6.58245	8.61414	6.28721	21.5111	5.05747	6.24055	8.77919	13.5246	7.1517	3.13589
972	CORO7_HUMAN	Coronin-7		N	N	0.850082	0.955021	0.953703	-0.0683885	7	24	CORO7	0	0.790798	0	2.04208	0	0	0	0	0	0	0	0	0	0	0	0.968594	0.889009	0	0.886382	0	0	0	0	0	0	0	0	0	0	0.785901	0	1.68582	0	0	0	0	0
15	WDR1_HUMAN	WD repeat-containing protein 1		N	N	0.850287	0.955021	1.11127	0.152211	20	73	WDR1	2.51078	4.74479	1.42364	0	0	0.749489	0.870253	2.52101	2.05672	4.355	2.09457	1.93322	1.33929	1.57706	6.58683	0.968594	0.889009	1.21637	0.886382	2.6764	0	1.09854	0	1.55258	2.26027	2.16535	0	1.09707	2.34931	0.785901	0.977778	2.52874	2.49622	0	3.38115	3.06502	1.0453
708	DRA_HUMAN	HLA class II histocompatibility antigen, DR alpha chain		N	N	0.851582	0.955085	1.09319	0.128547	22	64	HLADRA	5.02156	2.37239	0	3.06312	0	1.49898	0.870253	0	0	6.5325	2.09457	0	0	0	0	2.90578	2.66703	0	0.886382	1.78427	2.04461	0	3.96	1.55258	1.13014	2.16535	0	3.29122	0	4.71541	0	1.68582	3.74433	1.95093	1.69057	1.02167	0
685	HPT_HUMAN	Haptoglobin		N	N	0.85244	0.955085	0.90454	-0.144744	18	61	HP	0.836926	0	1.42364	1.02104	0.952381	1.49898	0.870253	0	0	2.1775	1.04729	5.79965	0	0.78853	1.0978	0.968594	0	2.43273	0.886382	0	0	1.09854	0	0.776288	0	0.721785	3.45429	0	0	0.785901	2.93333	0	1.24811	1.95093	0	3.06502	1.0453
604	K1C15_SHEEP	0		N	N	0.852671	0.955085	0.440105	-1.18408	11	30	KRT15_A	0	0	0.711821	0	8.57143	0	10.443	0	0	5.44375	0	0	0	19.7133	1.0978	4.84297	2.66703	0	0	6.24493	0	1.09854	35.64	0	0	2.16535	0	1.09707	0	0	0.977778	0.842912	0	1.95093	0	0	0
832	F16A2_HUMAN	FTS and Hook-interacting protein		N	N	0.856085	0.958037	1.01956	0.0279506	28	87	FAM160A2	1.67385	2.37239	0.711821	5.1052	5.71429	0	5.22152	2.52101	5.14179	4.355	2.09457	1.93322	6.69643	3.15412	2.19561	2.90578	1.77802	3.6491	1.77276	0.892133	4.08922	1.09854	7.92	2.32886	2.26027	1.44357	4.60572	2.19415	2.34931	1.5718	4.88889	2.52874	2.49622	4.87733	5.07172	2.04334	5.22648
878	U5S1_HUMAN	116 kDa U5 small nuclear ribonucleoprotein component		N	N	0.857195	0.958281	0.969852	-0.0441633	17	54	EFTUD2	0.836926	0	0.711821	0	0	0.749489	0.870253	2.52101	2.05672	0	1.04729	0.966608	0	0.78853	0	0.968594	2.66703	1.21637	0.886382	0	1.02231	0	0	0.776288	0	0	0	0	1.56621	1.5718	1.95556	2.52874	0	1.95093	0	1.02167	1.0453
1013	COBA1_HUMAN	Collagen alpha-1(XI) chain		N	N	0.859237	0.958281	0.781309	-0.356035	10	32	COL11A1	0	0	0	0	0	0	0	0	0	0	0	0	2.67857	0	0	0	0	0	1.77276	0	0	3.29561	3.96	0	0	2.16535	0	4.3883	1.56621	0	2.93333	0	0	0.975466	0	0	2.09059
637	IMMT_HUMAN	Mitochondrial inner membrane protein		N	N	0.860036	0.958281	1.085	0.117699	4	12	IMMT	0	2.37239	0	0	0	0	0	0	0	0	0	0.966608	0	0	0	0	0.889009	0	0	0	1.02231	0	0	0	0	0.721785	0	0	0	0	0	0	0	0	0	0	0
1129	RHG01_HUMAN	Rho GTPase-activating protein 1		N	N	0.866601	0.958281	0.958331	-0.0614043	20	74	ARHGAP1	0.836926	1.5816	1.42364	0	2.85714	0	0.870253	3.78151	2.05672	0	2.09457	2.89982	1.33929	0.78853	5.48902	1.93719	1.77802	1.21637	1.77276	0.892133	3.06691	4.39414	0	3.10515	2.26027	0.721785	1.15143	3.29122	2.34931	4.71541	0.977778	2.52874	3.74433	0.975466	0	4.08669	2.09059
1099	BAX_HUMAN	Apoptosis regulator BAX		N	N	0.867959	0.958281	1.1366	0.184722	4	12	BAX	0	0	0	0	0	0	0	0	0	0	0	0	0	0	0	0	0	0	0	0.892133	1.02231	0	0	0	0	0	0	1.09707	0	0	0	0	0	1.95093	0	0	0
119	SURF4_HUMAN	Surfeit locus protein 4		N	N	0.868216	0.958281	1.18334	0.242867	3	9	SURF4	0	0	0	0	0	0.749489	0	0	0	0	0	0	0	1.57706	0	0	0	1.21637	0	0	1.02231	0	0	0	0	0	0	0	0	0	0	0	0	0	0	0	1.0453
189	IC1_HUMAN	Plasma protease C1 inhibitor		N	N	0.869515	0.958281	1.20334	0.267047	7	21	SERPING1	0.836926	0.790798	0	1.02104	0	0.749489	0	0	0	1.08875	0	0	0	0	0	0	0.889009	0	0	0	0	1.09854	0	0	0	0	0	0	0	0	0	0	0	0	0	0	0
653	IGHG4_HUMAN	Ig gamma-4 chain C region		N	N	0.869537	0.958281	0.953772	-0.0682839	12	39	IGHG4	4.18463	0	0	0	0	0	0	2.52101	0	0	3.14186	0	0	0	0	0	1.77802	0	7.09105	0.892133	0	0	0	0	2.26027	0	0	1.09707	0	0	0.977778	1.68582	3.74433	1.95093	1.69057	0	0
337	PSME1_HUMAN	Proteasome activator complex subunit 1		N	N	0.875884	0.962848	1.05423	0.0761892	23	71	PSME1	1.67385	3.95399	4.27092	8.16832	2.85714	2.99796	0	2.52101	0	2.1775	2.09457	2.89982	1.33929	0	0	0.968594	4.44504	0	4.43191	5.3528	4.08922	2.19707	1.32	1.55258	0	5.77428	0	2.19415	1.56621	4.71541	0	0	0	6.82826	1.69057	4.08669	1.0453
654	IGHG2_HUMAN	Ig gamma-2 chain C region		N	N	0.875994	0.962848	0.939353	-0.0902614	16	47	IGHG2	2.51078	2.37239	3.5591	0	0	0	0	6.30252	0	0	0	1.93322	0	0.78853	0	0.968594	0	0	0	0.892133	1.02231	0	0	3.88144	0	0	2.30286	4.3883	3.13242	0	4.88889	3.37165	13.7292	3.90186	0	2.04334	0
618	KCMA1_HUMAN	Calcium-activated potassium channel subunit alpha-1		N	N	0.876501	0.962848	1.53646	0.619606	2	8	KCNMA1	0	0	0	0	0	0	0	1.2605	0	0	0	0	0	0	0	0	0	0	0	0	0	0	1.32	0	0	0	0	0	0	0	0	0.842912	0	0	0	0	0
9	1433B_HUMAN	14-3-3 protein beta/alpha		N	N	0.87681	0.962848	1.00761	0.0109433	27	90	YWHAB	1.67385	11.0712	3.5591	2.04208	0.952381	3.74744	3.48101	1.2605	1.02836	3.26625	1.04729	2.89982	5.35714	3.94265	6.58683	2.90578	1.77802	3.6491	3.54553	3.56853	3.06691	1.09854	3.96	2.32886	1.13014	4.33071	3.45429	1.09707	5.48173	0.785901	1.95556	8.42912	1.24811	10.7301	0	4.08669	1.0453
1067	CAPG_HUMAN	Macrophage-capping protein		N	N	0.881373	0.966207	1.08683	0.120128	28	84	CAPG	4.18463	11.862	4.98274	8.16832	1.90476	1.49898	4.35127	12.605	0	1.08875	5.23643	11.5993	2.67857	3.94265	6.58683	2.90578	0.889009	0	1.77276	5.3528	6.13383	4.39414	3.96	7.76288	5.65069	5.77428	4.60572	2.19415	1.56621	8.64492	3.91111	3.37165	3.74433	8.77919	0	7.1517	3.13589
428	PDLI3_HUMAN	PDZ and LIM domain protein 3		N	N	0.885451	0.969742	0.931181	-0.102866	9	26	PDLIM3	0.836926	0	0	0	0	0	0.870253	0	0	0	1.04729	0	0	0	1.0978	0.968594	0.889009	2.43273	2.65915	0.892133	0	0	0	1.55258	0	0	1.15143	0	3.13242	0	1.95556	0	0	0	0	0	0
440	PCNA_HUMAN	Proliferating cell nuclear antigen		N	N	0.889933	0.972155	1.22277	0.290149	7	22	PCNA	0	0.790798	0.711821	0	0	0	0	1.2605	0	0	1.04729	1.93322	0	0	1.0978	0	0	0	0	0	0	0	0	0.776288	0	0	0	0	0	0.785901	0	2.52874	0	0	0	0	1.0453
870	EIF3B_HUMAN	Eukaryotic translation initiation factor 3 subunit B		N	N	0.891053	0.972155	0.82094	-0.284652	12	36	EIF3B	2.51078	1.5816	0.711821	1.02104	0	0	0	1.2605	1.02836	1.08875	0	0	0	1.57706	1.0978	0	0.889009	2.43273	1.77276	1.78427	0	1.09854	0	0	2.26027	3.60892	0	0	0	3.14361	0	2.52874	0	0.975466	0	1.02167	1.0453
722	H12_HUMAN	Histone H1.2		N	N	0.891256	0.972155	0.977579	-0.0327154	13	45	HIST1H1C	0.836926	0.790798	1.42364	0	0	0.749489	0	0	0	0	0	2.89982	1.33929	0.78853	0	0	0.889009	0	0	2.6764	1.02231	1.09854	0	2.32886	0	0.721785	0	1.09707	0.783104	0.785901	0	0.842912	1.24811	1.95093	0	4.08669	1.0453
548	MARE1_HUMAN	Microtubule-associated protein RP/EB family member 1		N	N	0.891683	0.972155	1.08545	0.118297	11	38	MAPRE1	0.836926	1.5816	1.42364	0	0	1.49898	0.870253	0	0	0	0	0	0	0	2.19561	0.968594	1.77802	0	0.886382	0	0	0	0	0	0	0.721785	1.15143	0	0	0.785901	0	0	0	1.95093	0	1.02167	0
667	CH10_HUMAN	10 kDa heat shock protein, mitochondrial		N	N	0.892225	0.972155	1.00095	0.0013651	19	58	HSPE1	0	3.95399	2.84728	2.04208	0	5.24642	0	0	0	0	1.04729	5.79965	1.33929	1.57706	0	0	1.77802	1.21637	0	0.892133	2.04461	0	0	1.55258	1.13014	1.44357	1.15143	0	0	0.785901	0	0	0	1.95093	1.69057	1.02167	1.0453
204	SC24C_HUMAN	Protein transport protein Sec24C		N	N	0.894285	0.972155	0.927961	-0.107863	5	15	SEC24C	0	0	0.711821	0	0	0	0	0	0	1.08875	1.04729	0	2.67857	0.78853	0	0	0	0	0	0	0	0	0	0	0	0	0	1.09707	0	0	0	0	0	0	0	0	0
1104	VATB2_HUMAN	V-type proton ATPase subunit B, brain isoform		N	N	0.894309	0.972155	1.37697	0.461498	10	39	ATP6V1B2	0	3.16319	0	1.02104	0	2.24847	0.870253	0	0	0	1.04729	0	0	0.78853	0	0	0.889009	1.21637	3.54553	0.892133	0	0	0	0.776288	0	0.721785	0	0	2.34931	0.785901	0.977778	0	1.24811	1.95093	0	3.06502	0
771	GNAI3_HUMAN	Guanine nucleotide-binding protein G(k) subunit alpha		N	N	0.895304	0.972155	0.95039	-0.0734083	3	9	GNAI3	0	0	0.711821	0	0	0	0	0	0	0	0	0	0	0	0	0	0.889009	0	0.886382	0	0	0	0	0	0	0	0	0	0	0.785901	0	0	0	1.95093	0	0	0
3	ZCCHV_HUMAN	Zinc finger CCCH-type antiviral protein 1		N	N	0.89616	0.972155	0.682687	-0.550703	2	7	ZC3HAV1	0	0	0.711821	0	0	1.49898	0.870253	0	0	0	0	0	0	0	0	0	0	1.21637	0	0	0	0	0	0	0	0.721785	0	0	0	0	0	0	0	0.975466	0	0	0
88	LAP2A_HUMAN	Lamina-associated polypeptide 2, isoform alpha		N	N	0.896518	0.972155	0.865039	-0.209163	14	39	TMPO	2.51078	1.5816	2.84728	0	0	0.749489	0	0	1.02836	0	1.04729	0	0	0	0	0.968594	1.77802	0	0.886382	0	1.02231	0	0	2.32886	0	2.88714	0	0	0.783104	0.785901	0	0	0	0	0	1.02167	0
1136	APOB_HUMAN	Apolipoprotein B-100		N	N	0.897131	0.972155	1.36048	0.444119	7	28	APOB	1.67385	0	1.42364	0	0	0	0	0	0	1.08875	0	0	0	0	0	0.968594	0	0	0	0.892133	0	1.09854	0	0.776288	0	0	0	0	0	0	0	0.842912	1.24811	0	3.38115	0	0
241	RS23_HUMAN	40S ribosomal protein S23		N	N	0.899773	0.972771	0.895609	-0.15906	4	12	RPS23	0	0.790798	0	0	0	0	0	0	2.05672	0	0	0	0	0	0	0	0	0	0	0.892133	0	0	0	0	0	0	0	0	0.783104	0	0	0	0	0	0	0	0
155	RUXG_HUMAN	Small nuclear ribonucleoprotein G		N	N	0.901033	0.972771	0.665904	-0.586613	4	11	SNRPG	0	0	0	0	0	0	0	0	0	0	0	1.93322	0	0	0	1.93719	0	0	0	0	0	0	0	0	0	0	0	0	0	0	0	0	0	0	0	0	1.0453
741	H2AW_HUMAN	Core histone macro-H2A.2		N	N	0.903761	0.972771	0.988455	-0.0167531	13	39	H2AFY2	1.67385	0.790798	0	2.04208	0	2.24847	0	1.2605	0	0	0	0	1.33929	0	1.0978	0	0	0	1.77276	0.892133	0	1.09854	0	0	0	1.44357	0	0	0	0.785901	0	0	1.24811	0.975466	1.69057	0	0
1004	COMA1_HUMAN	Collagen alpha-1(XXII) chain		N	N	0.904362	0.972771	0.741728	-0.431038	3	9	COL22A1	0	0	0	0	0	0	0	0	0	0	0	0	0	0	0	0	0	0	0	0	0	1.09854	0	0	0	0.721785	0	0	0	0	0	0	0	0	0	0	0
860	ELAV1_HUMAN	ELAV-like protein 1		N	N	0.9047	0.972771	1.05044	0.0709985	13	41	ELAVL1	0.836926	0.790798	0.711821	0	0	0	0	0	2.05672	0	0	0.966608	1.33929	0.78853	0	1.93719	0.889009	1.21637	0.886382	1.78427	0	0	0	0.776288	2.26027	1.44357	0	0	0	0.785901	0	1.68582	0	0	0	1.02167	1.0453
394	PLXB3_HUMAN	Plexin-B3		N	N	0.906233	0.972771	1.03434	0.0487144	4	13	PLXNB3	0	0	0	1.02104	0	0	0	0	0	0	0	0	0	0	2.19561	0.968594	0	0	0	0	0	0	0	0	0	0	0	0	0	0	0	0	0	0.975466	0	0	0
110	TCPA_HUMAN	T-complex protein 1 subunit alpha		N	N	0.906354	0.972771	1.11807	0.161013	13	45	TCP1	0	5.53559	2.13546	0	0	0.749489	0.870253	0	1.02836	0	0	3.86643	0	3.15412	4.39122	0	2.66703	1.21637	0.886382	0	0	0	1.32	3.10515	1.13014	2.88714	0	1.09707	0.783104	4.71541	0.977778	3.37165	0	0.975466	0	0	0
1089	CQ028_HUMAN	UPF0663 transmembrane protein C17orf28		N	N	0.906713	0.972771	1.3957	0.480987	2	6	C17orf28	0	0	0	0	0	0	0	0	0	0	0	0	0	0	0	0	1.77802	0	0	0.892133	0	0	0	0	0	0	0	0	0	0	0	0	0	0	0	0	0
1130	ARF6_HUMAN	ADP-ribosylation factor 6		N	N	0.907718	0.972771	0.480453	-1.05753	3	10	ARF6	0	0	0	1.02104	0.952381	0	1.74051	0	0	0	0	0	0	0	0	1.93719	0	0	2.65915	0	0	0	0	0	0	0	0	0	0	0	0	0	0	0	0	0	0
861	IF5A1_HUMAN	Eukaryotic translation initiation factor 5A-1		N	N	0.913683	0.973852	1.00416	0.00598465	23	83	EIF5A	0.836926	2.37239	2.84728	0	0.952381	1.49898	3.48101	0	2.05672	1.08875	0	3.86643	4.01786	1.57706	1.0978	0.968594	3.55604	0	1.77276	2.6764	0	2.19707	0	0	4.52055	0	6.90858	4.3883	3.13242	2.3577	2.93333	3.37165	2.49622	1.95093	1.69057	3.06502	2.09059
945	SRC8_HUMAN	Src substrate cortactin		N	N	0.915301	0.973852	1.04233	0.0598131	22	69	CTTN	0	3.16319	2.13546	0	0.952381	2.99796	0.870253	2.52101	2.05672	0	1.04729	0.966608	1.33929	2.36559	4.39122	2.90578	7.11207	0	1.77276	0.892133	0	2.19707	0	0.776288	3.39041	2.16535	1.15143	1.09707	1.56621	0.785901	0.977778	3.37165	2.49622	0.975466	0	2.04334	1.0453
715	H31T_HUMAN	Histone H3.1t		N	N	0.916494	0.973852	0.947443	-0.0778896	12	34	HIST3H3	0.836926	0	0	0	1.90476	0	1.74051	1.2605	0	0	0	0.966608	0	0	0	0	0	0	0	0	1.02231	0	2.64	0	0	0	1.15143	2.19415	0.783104	0	0	1.68582	0	1.95093	1.69057	0	2.09059
2	ZN653_HUMAN	Zinc finger protein 653		N	N	0.917646	0.973852	1.07063	0.0984536	2	6	ZNF653	0	0	0	2.04208	0	0	0	0	1.02836	0	0	0	0	0	0	0	0	0	0	0	0	1.09854	0	0	0	0	0	0	0	0	0	0	0	0	0	0	0
331	PTMA_HUMAN	Prothymosin alpha		N	N	0.917646	0.973852	1.31161	0.391335	2	6	PTMA	0	0	0	0	0	0	0	0	0	0	0	0.966608	0	0	0	0	0	0	0	0	0	0	0	0	0	0	0	0	0.783104	0	0	0	0	0	0	0	0
1002	COOA1_HUMAN	Collagen alpha-1(XXIV) chain		N	N	0.917646	0.973852	0.775242	-0.367281	2	6	COL24A1	0.836926	0	0	0	0	0	0	0	0	0	0	0	0	0	0	0	0	0	0	0	0	0	0	0	0	0	0	0	0	0	0	0	2.49622	0	0	0	0
1039	CEAM6_HUMAN	Carcinoembryonic antigen-related cell adhesion molecule 6		N	N	0.917646	0.973852	0.701649	-0.511179	2	6	CEACAM6	0.836926	0	0	0	0	0	0	0	0	0	0	0	0	0	0	0	0	0	0	0	0	0	0	0	0	0.721785	0	0	0	0	0	0	0	0	0	0	1.0453
593	K1C9_HUMAN	Keratin, type I cytoskeletal 9		N	N	0.918186	0.973852	1.30487	0.383902	23	78	KRT9	22.597	3.16319	13.5246	17.3577	2.85714	0	9.57278	5.04202	0	0	12.5674	2.89982	2.67857	10.2509	2.19561	1.93719	9.77909	9.73093	2.65915	2.6764	6.13383	7.68975	6.6	5.43402	12.4315	0	1.15143	1.09707	0.783104	0.785901	14.6667	0	9.98487	4.87733	3.38115	8.17337	5.22648
222	S10AB_HUMAN	Protein S100-A11		N	N	0.918474	0.973852	1.03009	0.0427675	29	93	S100A11	4.18463	6.32638	2.13546	5.1052	1.90476	5.99591	4.35127	3.78151	7.1985	2.1775	3.14186	4.83304	2.67857	3.94265	1.0978	5.81156	1.77802	0	3.54553	5.3528	6.13383	3.29561	0	4.65773	1.13014	2.88714	1.15143	10.9707	3.91552	2.3577	6.84444	3.37165	2.49622	0.975466	3.38115	2.04334	3.13589
512	MYL6_HUMAN	Myosin light polypeptide 6		N	N	0.918475	0.973852	1.03401	0.0482557	29	94	MYL6	5.02156	4.74479	3.5591	9.18936	5.71429	6.7454	4.35127	6.30252	5.14179	1.08875	5.23643	5.79965	12.0536	3.94265	7.68463	3.87438	3.55604	6.08183	6.20467	7.13706	6.13383	7.68975	2.64	6.98659	3.39041	2.88714	5.75715	6.58245	10.9635	3.14361	4.88889	1.68582	6.24055	2.9264	8.45287	6.13003	6.27178
1046	HG2A_HUMAN	HLA class II histocompatibility antigen gamma chain		N	N	0.920554	0.973997	0.987663	-0.017909	9	26	CD74	1.67385	0	0	3.06312	0	1.49898	0	0	0	0	0	0	0	0	0	0	0.889009	0	0	0	0	1.09854	0	0	0	0	0	0	1.56621	0	0	0	0	0	0	1.02167	1.0453
209	DHSB_HUMAN	Succinate dehydrogenase [ubiquinone] iron-sulfur subunit, mitochondrial		N	N	0.922515	0.973997	1.14398	0.194061	3	9	SDHB	0	0	0	1.02104	0	0	0	0	0	0	0	0	0	0.78853	0	0	0	0	0	0	0	0	0	0	0	0	0	1.09707	0	0	0	0	0	0	0	1.02167	0
970	COX5A_HUMAN	Cytochrome c oxidase subunit 5A, mitochondrial		N	N	0.922515	0.973997	0.923586	-0.114682	3	9	COX5A	0	0	1.42364	0	0	0	0	0	0	0	0	0.966608	0	0.78853	0	0.968594	0	0	0	0	0	0	0	0	0	0	0	0	1.56621	0	0	0	0	0	0	0	0
711	1B40_HUMAN	HLA class I histocompatibility antigen, B-40 alpha chain		N	N	0.92628	0.973997	0.915819	-0.126866	5	17	HLAB_A	0.836926	1.5816	0	0	0	0	0	0	0	2.1775	0	0	0	0	0	0	0	0	0.886382	1.78427	1.02231	0	0	0	0	1.44357	0	0	0	0	0	0	0	0	0	0	0
806	FMOD_HUMAN	Fibromodulin		N	N	0.927489	0.973997	1.03089	0.0438932	4	14	FMOD	2.51078	0	0	0	0	0	0	0	0	0	0	0	0	0	0	0	0	0	0	0	0	0	0	0	0	0	0	0	0.783104	0	0.977778	0	0	0	0	0	0
944	CUL4B_HUMAN	Cullin-4B		N	N	0.92759	0.973997	1.03313	0.0470257	5	18	CUL4B	0	0	0.711821	0	0	0	0	1.2605	0	0	1.04729	0	0	0	1.0978	0	0	0	0	0.892133	0	0	0	0	0	0	0	1.09707	0	0	0	0	0	0	0	0	0
698	HNRPD_HUMAN	Heterogeneous nuclear ribonucleoprotein D0		N	N	0.927765	0.973997	1.0012	0.00172428	29	94	HNRNPD	5.02156	3.16319	4.27092	6.12624	2.85714	5.99591	6.09177	5.04202	7.1985	3.26625	3.14186	6.76626	9.375	1.57706	3.29341	6.78016	2.66703	6.08183	4.43191	5.3528	5.11152	3.29561	0	5.43402	3.39041	5.05249	2.30286	3.29122	4.69862	3.14361	1.95556	6.74329	1.24811	4.87733	5.07172	3.06502	6.27178
127	STOM_HUMAN	Erythrocyte band 7 integral membrane protein		N	N	0.928447	0.973997	0.546744	-0.871063	8	22	STOM	0	0	2.13546	0	0	0	1.74051	0	0	6.5325	2.09457	0.966608	0	0	0	5.81156	0	0	0	0.892133	3.06691	2.19707	0	0.776288	0	4.33071	0	0	0	0	2.93333	0.842912	0	0	0	3.06502	0
1016	CNN3_HUMAN	Calponin-3		N	N	0.928772	0.973997	1.16343	0.218389	15	52	CNN3	0.836926	1.5816	0	0	2.85714	2.24847	0.870253	0	0	0	0	0	1.33929	0.78853	0	1.93719	0.889009	0	4.43191	2.6764	1.02231	1.09854	0	2.32886	0	2.88714	0	1.09707	3.91552	0	2.93333	0.842912	0	0	0	0	6.27178
769	GBB1_HUMAN	Guanine nucleotide-binding protein G(I)/G(S)/G(T) subunit beta-1		N	N	0.929688	0.973997	0.959276	-0.0599823	17	55	GNB1	0	1.5816	2.84728	1.02104	0	0	1.74051	0	1.02836	2.1775	0	0.966608	0	5.51971	0	0	0.889009	1.21637	0	0.892133	1.02231	0	0	1.55258	2.26027	0	0	0	1.56621	0.785901	0	2.52874	3.74433	3.90186	0	0	1.0453
95	TMED2_HUMAN	Transmembrane emp24 domain-containing protein 2		N	N	0.931306	0.974862	0.974666	-0.0370203	15	42	TMED2	0	0.790798	0	1.02104	0	1.49898	0	0	0	2.1775	0	0	0	0	0	0	3.55604	0	0.886382	0.892133	0	0	0	0	2.26027	1.44357	2.30286	2.19415	0.783104	0	0	0.842912	0	1.95093	0	0	0
640	ILF2_HUMAN	Interleukin enhancer-binding factor 2		N	N	0.933468	0.975598	1.03661	0.0518755	20	63	ILF2	0	1.5816	0.711821	1.02104	2.85714	1.49898	0	2.52101	1.02836	0	2.09457	1.93322	1.33929	1.57706	0	1.93719	1.77802	1.21637	0.886382	0	1.02231	0	1.32	0	0	1.44357	1.15143	0	0	2.3577	0	0	3.74433	0.975466	1.69057	1.02167	1.0453
303	RBBP4_HUMAN	Histone-binding protein RBBP4		N	N	0.934818	0.975598	1.027	0.0384329	17	57	RBBP4	0	1.5816	1.42364	0	0	0	0.870253	0	1.02836	0	1.04729	0.966608	2.67857	1.57706	1.0978	0.968594	0.889009	2.43273	1.77276	1.78427	0	0	1.32	2.32886	1.13014	0.721785	1.15143	0	1.56621	1.5718	0	1.68582	0	1.95093	0	1.02167	0
126	STML2_HUMAN	Stomatin-like protein 2		N	N	0.936144	0.975598	1.03839	0.0543471	3	11	STOML2	0	0	0	2.04208	0	0	0	0	0	0	0	0	0	0	0	0	0	0	0	0	0	0	0	0.776288	1.13014	0.721785	0	0	0	0	0	1.68582	0	0	0	0	0
102	TR150_HUMAN	Thyroid hormone receptor-associated protein 3		N	N	0.937583	0.975598	0.769173	-0.37862	2	7	THRAP3	0	0	2.13546	0	0	0	0	0	0	0	0	0.966608	0	0	0	0	0	0	0	0	0	0	0	0	0	0	0	0	0	0	0	0	0	0	0	0	0
274	RL22_HUMAN	60S ribosomal protein L22		N	N	0.938576	0.975598	1.05458	0.0766668	17	50	RPL22	0.836926	1.5816	0	1.02104	0.952381	1.49898	0	0	1.02836	1.08875	1.04729	0.966608	0	1.57706	0	0	0	1.21637	0	0	0	1.09854	0	2.32886	0	0	1.15143	1.09707	0.783104	1.5718	0	1.68582	1.24811	1.95093	0	1.02167	0
759	GRWD1_HUMAN	Glutamate-rich WD repeat-containing protein 1		N	N	0.939557	0.975598	0.690771	-0.533721	2	6	GRWD1	0	0	0.711821	0	0	0	0	0	0	0	0	0	0	0	0	0	0	0	0	0	0	0	0	0	0	0	0	0	0	0	0	0	0	0	0	0	0
644	IGKC_HUMAN	Ig kappa chain C region		N	N	0.941718	0.976349	0.978814	-0.0308939	29	96	IGKC	18.4124	10.2804	9.96549	14.2946	11.4286	5.99591	10.443	22.6891	5.14179	14.1537	10.4729	7.73287	9.375	12.6165	13.1737	19.3719	9.77909	7.29819	12.4093	13.382	8.17844	13.1824	3.96	10.868	10.1712	11.5486	19.5743	20.8444	11.7466	10.2167	16.6222	13.4866	24.9622	13.6565	16.9057	14.3034	13.5889
611	KNG1_HUMAN	Kininogen-1		N	N	0.947969	0.978129	1.00988	0.014183	2	7	KNG1	0	0	0	0	0	0	0	0	0	0	0	0	0	0	0	0	0	0	0	0	0	0	0	0	0	0	0	0	0	0	0	0	0	0	0	0	0
573	LMNB2_HUMAN	Lamin-B2		N	N	0.948672	0.978129	0.91458	-0.128819	17	52	LMNB2	2.51078	0	0	3.06312	1.90476	0.749489	1.74051	0	1.02836	0	0	0	1.33929	0.78853	1.0978	1.93719	0.889009	2.43273	1.77276	2.6764	4.08922	1.09854	0	1.55258	0	0.721785	2.30286	0	1.56621	0	0	0.842912	1.24811	1.95093	0	1.02167	1.0453
120	SUN2_HUMAN	SUN domain-containing protein 2		N	N	0.950412	0.978129	1.32925	0.410616	8	28	SUN2	0.836926	0.790798	0.711821	1.02104	0	0	0	1.2605	0	1.08875	0	0	0	0.78853	1.0978	0	0.889009	0	0	0.892133	0	0	0	0	0	0.721785	0	0	0	1.5718	0.977778	0	0	0	0	1.02167	0
460	OSBP1_HUMAN	Oxysterol-binding protein 1		N	N	0.950531	0.978129	0.789572	-0.340858	2	6	OSBP	0.836926	0	0	0	0	0	0	0	0	0	0	0	0	0.78853	0	0	0	0	0	0	0	0	0	0	0	0	0	0	0	0.785901	0	0	0	0	0	0	0
1043	CDC5L_HUMAN	Cell division cycle 5-like protein		N	N	0.950531	0.978129	0.705343	-0.503603	2	6	CDC5L	0	0	0	0	0	0	0	0	0	0	0	0	0	0	0	0	0	0	0	0	0	1.09854	1.32	0	0	0	0	0	0	0	0	0	0	0	0	0	0
238	RS26_HUMAN	40S ribosomal protein S26		N	N	0.951113	0.978129	1.05226	0.0734855	16	53	RPS26	0.836926	2.37239	0	1.02104	1.90476	0.749489	0	2.52101	2.05672	0	1.04729	0	0	0.78853	1.0978	1.93719	2.66703	0	0.886382	0	1.02231	0	0	0.776288	1.13014	0.721785	0	2.19415	1.56621	0	0	0	0	0.975466	1.69057	0	1.0453
476	NPL4_HUMAN	Nuclear protein localization protein 4 homolog		N	N	0.9552	0.980377	1.34342	0.425912	4	15	NPLOC4	0	0.790798	0.711821	1.02104	0	0.749489	0	0	0	0	0	0	0	0	0	0	0.889009	1.21637	2.65915	1.78427	2.04461	0	0	0	0	0	0	0	0	0	0	0	0	0.975466	0	0	0
183	SFPQ_HUMAN	Splicing factor, proline- and glutamine-rich		N	N	0.955689	0.980377	0.971488	-0.0417322	28	94	SFPQ	2.51078	9.48958	6.40639	4.08416	0.952381	5.99591	8.70253	2.52101	7.1985	4.355	1.04729	6.76626	8.03571	6.30824	5.48902	0.968594	8.89009	4.86546	4.43191	8.0292	9.20074	2.19707	1.32	4.65773	10.1712	6.49606	1.15143	2.19415	1.56621	6.28721	1.95556	5.05747	2.49622	5.85279	3.38115	4.08669	6.27178
934	DAZP1_HUMAN	DAZ-associated protein 1		N	N	0.9591	0.98076	0.925502	-0.111691	19	57	DAZAP1	0	0.790798	2.13546	1.02104	0	0.749489	0.870253	2.52101	1.02836	0	3.14186	1.93322	1.33929	1.57706	2.19561	1.93719	5.33405	1.21637	0.886382	0.892133	4.08922	0	0	1.55258	0	1.44357	0	0	0	1.5718	0.977778	2.52874	1.24811	2.9264	0	2.04334	1.0453
626	ITB1_HUMAN	Integrin beta-1		N	N	0.9598	0.98076	1.01081	0.0155135	5	15	ITGB1	0	0	0.711821	0	0.952381	0	0	0	0	0	0	1.93322	0	0	0	0	0	0	0	0	0	0	0	0	1.13014	0	0	0	1.56621	0	0	0.842912	0	0	0	1.02167	0
380	PP2AB_HUMAN (+1)	Serine/threonine-protein phosphatase 2A catalytic subunit beta isoform		N	N	0.960266	0.98076	0.935238	-0.096594	13	36	PPP2CB	0	0	1.42364	0	0	0	0.870253	2.52101	0	0	0	0	0	0	0	0	0.889009	0	0	0	2.04461	1.09854	0	0	2.26027	0	0	0	0.783104	1.5718	0.977778	0	0	0.975466	0	0	1.0453
732	HBG1_HUMAN	Hemoglobin subunit gamma-1		N	N	0.960378	0.98076	2.07999	1.05658	3	10	HBG1	2.51078	0	0.711821	0	0	0	0.870253	1.2605	0	0	0	0	0	0	0	0	0	0	0	0	0	0	1.32	0	1.13014	0	0	0	0	0	0	0	0	0	0	0	0
1184	AIMP2_HUMAN	Aminoacyl tRNA synthase complex-interacting multifunctional protein 2		N	N	0.960378	0.98076	0.77946	-0.359454	3	10	AIMP2	0	0	0	0	0	0	0	0	0	0	0	0	1.33929	0	0	0	0	0	0	0	0	1.09854	0	0	0	0.721785	0	0	0	0	0	0.842912	0	0	0	0	0
35	QCR1_HUMAN	Cytochrome b-c1 complex subunit 1, mitochondrial		N	N	0.961288	0.98076	1.00434	0.00625293	12	42	UQCRC1	0	2.37239	2.84728	0	0	1.49898	0.870253	0	0	1.08875	1.04729	0.966608	0	1.57706	2.19561	0.968594	0.889009	0	0	0	0	0	1.32	2.32886	0	0.721785	0	0	0.783104	3.92951	0	0.842912	0	1.95093	0	0	1.0453
500	SNAA_HUMAN	Alpha-soluble NSF attachment protein		N	N	0.961639	0.98076	0.959785	-0.0592164	14	42	NAPA	0	0.790798	0	4.08416	0	0.749489	0	0	0	0	2.09457	0	0	0.78853	0	0.968594	3.55604	0	2.65915	0	2.04461	0	0	1.55258	2.26027	0	2.30286	0	0.783104	0.785901	1.95556	0	1.24811	2.9264	0	0	0
992	CO5A1_HUMAN	Collagen alpha-1(V) chain		N	N	0.962533	0.980859	0.951013	-0.0724636	14	48	COL5A1	0	0	0	0	2.85714	0.749489	3.48101	0	3.08507	2.1775	2.09457	0.966608	0	0	1.0978	0	0	0	0	0	0	3.29561	2.64	0	1.13014	2.16535	6.90858	3.29122	0	0	1.95556	0.842912	4.99244	0	0	2.04334	1.0453
571	TBB8B_HUMAN	Tubulin beta-8 chain B		N	N	0.967258	0.98486	0.749748	-0.415521	9	25	LOC260334	0.836926	0	0	0	0	0	0.870253	0	0	0	1.04729	0	0	0	0	0.968594	0	0	0.886382	0	0	2.19707	0	0	1.13014	0	0	2.19415	0.783104	0	0	0	0	0	0	1.02167	1.0453
502	NP1L1_HUMAN	Nucleosome assembly protein 1-like 1		N	N	0.969125	0.985688	1.02342	0.0334041	21	63	NAP1L1	2.51078	0	0	2.04208	0.952381	0	0.870253	0	1.02836	1.08875	4.18915	0.966608	1.33929	1.57706	1.0978	1.93719	0.889009	0	0.886382	0.892133	1.02231	0	3.96	1.55258	1.13014	0.721785	1.15143	1.09707	2.34931	0	0	1.68582	1.24811	0	0	1.02167	1.0453
575	LMNA_HUMAN	Lamin-A/C		N	N	0.969674	0.985688	0.996602	-0.00491047	29	96	LMNA	23.4339	15.0252	23.4901	24.505	31.4286	17.9877	33.9399	26.4706	29.8224	21.775	18.8512	17.3989	28.125	26.81	24.1517	22.2777	24.8922	29.1928	19.5004	16.9505	30.6691	24.1678	13.2	28.7227	22.6027	23.0971	25.3315	14.262	25.0593	17.2898	20.5333	26.9732	13.7292	12.6811	13.5246	21.4551	25.0871
1026	CLIC1_HUMAN	Chloride intracellular channel protein 1		N	N	0.972004	0.987242	1.08268	0.114613	28	91	CLIC1	0.836926	3.16319	0.711821	3.06312	2.85714	2.24847	3.48101	3.78151	0	3.26625	3.14186	2.89982	5.35714	0.78853	2.19561	1.93719	0.889009	3.6491	3.54553	1.78427	2.04461	4.39414	1.32	2.32886	2.26027	2.88714	1.15143	2.19415	1.56621	1.5718	2.93333	3.37165	1.24811	3.90186	0	4.08669	1.0453
952	CTNA1_HUMAN	Catenin alpha-1		N	N	0.976654	0.991147	1.09148	0.126285	13	40	CTNNA1	0	2.37239	2.13546	1.02104	0	0	4.35127	0	1.02836	1.08875	0	0.966608	0	1.57706	0	0	0	1.21637	0	0.892133	1.02231	0	0	1.55258	3.39041	2.16535	1.15143	0	0.783104	2.3577	1.95556	0.842912	0	0.975466	0	0	1.0453
139	SRRM2_HUMAN	Serine/arginine repetitive matrix protein 2		N	N	0.977982	0.991677	0.947439	-0.0778955	3	10	SRRM2	0	0	0	0	0	0	0	1.2605	0	0	0	0	0	0	0	0	0	0	0	0	1.02231	0	0	0	0	0.721785	0	0	0	0.785901	0	0	0	0	0	1.02167	0
842	ERF1_HUMAN	Eukaryotic peptide chain release factor subunit 1		N	N	0.979941	0.992845	0.885129	-0.176041	10	28	ETF1	0	0.790798	0	0	0	0	0.870253	0	3.08507	0	1.04729	0	0	0	0	1.93719	0.889009	1.21637	0	0	0	0	0	0	0	0	0	1.09707	0	0	0	0	0	0	0	1.02167	0
70	TCTP_HUMAN	Translationally-controlled tumor protein		N	N	0.981948	0.99406	1.24576	0.317031	8	25	TPT1	0.836926	1.5816	0	0	0.952381	0	0	0	0	0	0	0	0	0.78853	0	1.93719	0	0	0	0	0	0	0	0.776288	0	1.44357	0	0	0	0	0	0.842912	0	0	0	0	0
826	FBLN1_HUMAN	Fibulin-1		N	N	0.983617	0.994167	0.89745	-0.156096	26	76	FBLN1	3.3477	1.5816	0	0	3.80952	4.49693	1.74051	0	0	2.1775	2.09457	0.966608	2.67857	0.78853	0	5.81156	2.66703	2.43273	4.43191	6.24493	9.20074	3.29561	1.32	2.32886	2.26027	0	2.30286	3.29122	6.26483	0	7.82222	2.52874	1.24811	0	3.38115	0	6.27178
400	PLEC1_HUMAN	Plectin-1		N	N	0.983668	0.994167	0.960143	-0.0586793	29	95	PLEC1	25.1078	15.816	11.3891	12.2525	17.1429	29.2301	33.9399	8.82353	17.4821	26.13	9.42558	24.1652	24.1071	13.405	21.9561	23.2463	8.89009	10.9473	40.7736	25.8719	14.3123	27.4634	15.84	24.0649	15.8219	47.6378	13.8172	12.0678	29.758	18.0757	16.6222	15.1724	4.99244	16.5829	6.76229	10.2167	14.6341
840	EVL_HUMAN	Ena/VASP-like protein		N	N	0.986788	0.996502	1.14552	0.196003	3	10	EVL	0	0.790798	0.711821	0	0	0	0	0	0	0	0	0	0	1.57706	0	0	0	0	0	0	1.02231	0	0	0	0	0	0	0	0	0	0	0	0	0	0	0	0
407	PHB2_HUMAN	Prohibitin-2		N	N	0.988316	0.997227	1.03323	0.0471582	25	82	PHB2	1.67385	4.74479	8.54185	4.08416	0.952381	7.49489	3.48101	0	1.02836	2.1775	0	4.83304	2.67857	5.51971	5.48902	4.84297	6.22306	0	2.65915	6.24493	3.06691	2.19707	2.64	3.10515	4.52055	4.33071	2.30286	3.29122	4.69862	6.28721	3.91111	5.05747	2.49622	4.87733	1.69057	3.06502	3.13589
785	VTDB_HUMAN	Vitamin D-binding protein		N	N	0.991677	0.997666	0.850936	-0.232877	11	31	GC	0.836926	0	0	0	0	0	0.870253	0	0	0	1.04729	0	0	0	1.0978	0	0.889009	0	0.886382	0	0	0	0	0	1.13014	0.721785	0	1.09707	1.56621	0	0.977778	0	6.24055	0	0	0	1.0453
145	SQRD_HUMAN	Sulfide:quinone oxidoreductase, mitochondrial		N	N	0.991851	0.997666	0.886149	-0.174379	11	34	SQRDL	0	4.74479	0.711821	2.04208	0	4.49693	0.870253	0	0	0	0	0	1.33929	0	0	1.93719	0	0	1.77276	0	1.02231	0	0	0.776288	0	1.44357	0	1.09707	0	1.5718	0	0	0	1.95093	0	0	0
261	RL8_HUMAN	60S ribosomal protein L8		N	N	0.992965	0.997666	1.00549	0.00789173	22	76	RPL8	0.836926	0.790798	0	2.04208	0.952381	2.99796	1.74051	1.2605	3.08507	2.1775	1.04729	2.89982	4.01786	0.78853	1.0978	1.93719	0.889009	2.43273	1.77276	1.78427	1.02231	1.09854	0	2.32886	0	2.16535	2.30286	2.19415	1.56621	0.785901	0	0.842912	0	1.95093	0	3.06502	2.09059
286	RL10_HUMAN	60S ribosomal protein L10		N	N	0.994947	0.997666	1.10738	0.147146	14	45	RPL10	0	1.5816	0	1.02104	0	0	0	0	1.02836	0	1.04729	0.966608	1.33929	0	0	0.968594	0.889009	0	0	0	1.02231	1.09854	0	0	0	0	3.45429	3.29122	0	0.785901	1.95556	1.68582	1.24811	0.975466	0	4.08669	0
589	LAMB2_HUMAN	Laminin subunit beta-2		N	N	0.995435	0.997666	0.421438	-1.24661	3	9	LAMB2	0.836926	0	0	0	0	0	0	1.2605	0	0	0	1.93322	0	0	1.0978	0	0	1.21637	0	0	0	0	0	0	0	0	2.30286	0	0	0	0	0	0	0	1.69057	0	0
326	PUF60_HUMAN	Poly(U)-binding-splicing factor PUF60		N	N	0.996885	0.997666	0.888164	-0.171102	7	23	PUF60	0	0.790798	1.42364	0	0	0	0	0	0	1.08875	1.04729	0	0	0	1.0978	0	0.889009	1.21637	0	0	0	0	0	1.55258	0	0	0	0	0.783104	0	0	0	0	0	0	1.02167	0
964	CPNE3_HUMAN	Copine-3		N	N	0.997379	0.997666	1.02468	0.0351738	11	40	CPNE3	0	0.790798	2.13546	1.02104	0	0.749489	0	0	0	2.1775	0	0.966608	0	0.78853	3.29341	0	0	0	0	0.892133	0	1.09854	0	0	1.13014	0.721785	0	0	0	3.14361	1.95556	1.68582	0	0.975466	0	1.02167	0
692	HNRPL_HUMAN	Heterogeneous nuclear ribonucleoprotein L		N	N	0.997666	0.997666	0.931447	-0.102455	26	88	HNRNPL	5.02156	7.90798	4.27092	5.1052	1.90476	3.74744	3.48101	0	6.17015	1.08875	2.09457	7.73287	2.67857	3.94265	2.19561	2.90578	4.44504	3.6491	2.65915	2.6764	2.04461	1.09854	1.32	6.98659	4.52055	2.88714	2.30286	2.19415	2.34931	7.07311	0	5.05747	2.49622	5.85279	0	4.08669	2.09059
[truncated: 88 more columns]
