# Supplementary material for: Prioritization of metabolic genes as novel therapeutic targets in estrogen-receptor negative breast tumors using multi-omics data and text mining
Source: Oncotarget. 2019 Jun 11;10(39):3894–909. doi: 10.18632/oncotarget.26995 (PMC6570467; doi:10.18632/oncotarget.26995)
Supplement: Supplementary file 6 [file oncotarget-10-3894-s006.xlsx]

## Sheet: Supplementary Table 6
Title : Transcriptomics anlysis results
Gene description															GEO studied log fold changes ER(-)/ER(+)										GEO studies raw p values
tax_id	Org_name	GeneID	Symbol	Aliases	description	other_designations	map_location	chromosome	genomic_nucleotide_accession.version	start_position_on_the_genomic_accession	end_position_on_the_genomic_accession	orientation	exon_count	OMIM	GSE20437_logfc	GSE22093_logfc	GSE22597_logfc	GSE23988_logfc	GSE26639_logfc	GSE59198_logfc	GSE6577_logfc	GSE74667_logfc	GSE75678_logfc	GSE88770_logfc	GSE20437_pval	GSE22093_pval	GSE22597_pval	GSE23988_pval	GSE26639_pval	GSE59198_pval	GSE6577_pval	GSE74667_pval	GSE75678_pval	GSE88770_pval
9606	Homo sapiens	64170	CARD9	CANDF2, hCARD9	caspase recruitment domain family member 9	caspase recruitment domain-containing protein 9	9q34.3	9	NC_000009.12	136363956	136373681	minus	13	607212	NA	NA	NA	NA	NA	0.519132	NA	1.04087	0.987068	NA	NA	NA	NA	NA	NA	1.31e-09	NA	2.53e-07	5.29e-07	NA
9606	Homo sapiens	10217	CTDSPL	C3orf8, HYA22, PSR1, RBSP3, SCP3	CTD small phosphatase like	CTD small phosphatase-like protein|CTD (carboxy-terminal domain, RNA polymerase II, polypeptide A) small phosphatase-like|CTDSP-like|NIF-like protein|NLI-interacting factor 1|RB protein serine phosphatase from chromosome 3|carboxy-terminal domain RNA polymerase II polypeptide A small phosphatase 3|nuclear LIM interactor-interacting factor 1|small C-terminal domain phosphatase 3|small CTD phosphat…	3p22.2	3	NC_000003.12	37862152	37984469	plus	9	608592	-0.591508	-0.551174	-0.654278	-0.918047	-0.421	-0.314123	-0.291359	-0.311044	-0.513378	-0.311202	0.0057437	0.000694	0.000577	9.43e-05	9.47e-05	0.00416	0.00448	0.0167	0.012	0.000756
9606	Homo sapiens	55930	MYO5C		myosin VC	unconventional myosin-Vc|myosin 5C|myosin-Vc	15q21.2	15	NC_000015.10	52192318	52295798	minus	41	610022	-0.620491	-0.391884	-0.855038	-0.770873	NA.23	-0.470979	NA	NA.03771743	-0.860823	0.385782	0.0145899	0.00219	5.71e-08	3.62e-06	1.77e-08	2.84e-12	NA	4.87e-07	0.000495	0.00385
9606	Homo sapiens	1956	EGFR	ERBB, ERBB1, HER1, NISBD2, PIG61, mENA	epidermal growth factor receptor	epidermal growth factor receptor|avian erythroblastic leukemia viral (v-erb-b) oncogene homolog|cell growth inhibiting protein 40|cell proliferation-inducing protein 61|epidermal growth factor receptor tyrosine kinase domain|erb-b2 receptor tyrosine kinase 1|proto-oncogene c-ErbBNA|receptor tyrosine-protein kinase erbBNA	7p11.2	7	NC_000007.14	55019032	55207338	plus	30	131550	0.710891	1.55992	2.05836	2.18825	1.6	0.876946	-0.417039	0.598822	1.1069	0.520721	0.0178886	8.43e-06	9.58e-10	7.04e-12	1.76e-15	6.58e-07	1.77e-05	0.000271	0.000463	0.0242
9606	Homo sapiens	91409	CCDC74B		coiled-coil domain containing 74B	coiled-coil domain-containing protein 74B	2q21.1	2	NC_000002.12	130139283	130145134	minus	8		NA	NA	NA	NA	NA	NA.4453779	NA	NA.87438839	NA.7092972	NA	NA	NA	NA	NA	NA	5.76e-11	NA	1.25e-09	5.87e-06	NA
9606	Homo sapiens	6648	SOD2	IPO-B, IPOB, MNSOD, MVCD6, Mn-SOD	superoxide dismutase 2	superoxide dismutase [Mn], mitochondrial|Mn superoxide dismutase|indophenoloxidase B|manganese-containing superoxide dismutase|mangano-superoxide dismutase|superoxide dismutase 2, mitochondrial	6q25.3	6	NC_000006.12	159679064	159762529	minus	11	147460	NA	NA	NA	NA	0.88	0.404494	NA	0.855797	1.01053	-0.644512	NA	NA	NA	NA	5.18e-08	2.33e-05	NA	5.29e-05	8.78e-05	0.00115
9606	Homo sapiens	54881	TEX10	Ipi1, bA208F1.2	testis expressed 10	testis-expressed protein 10|testis-expressed sequence 10 protein|testis expressed gene 10	9q31.1	9	NC_000009.12	100302075	100352977	minus	16	616717	-0.537964	0.238797	0.298702	0.463012	0.708	0.505695	NA	0.347773	0.375481	-0.301256	0.0252089	0.0202	0.00616	4.95e-05	1.27e-12	0.00121	NA	0.00226	0.0096	0.0125
9606	Homo sapiens	83594	NUDT12		nudix hydrolase 12	peroxisomal NADH pyrophosphatase NUDT12|nucleoside diphosphate linked moiety X-type motif 12|nucleoside diphosphate-linked moiety X motif 12|nudix (nucleoside diphosphate linked moiety X)-type motif 12|nudix motif 12	5q21.2	5	NC_000005.10	103548855	103562805	minus	7	609232	NA	NA	NA	NA	-0.997	-0.499696	NA	-0.823586	-0.846823	-0.618546	NA	NA	NA	NA	2.88e-11	7.88e-05	NA	0.000316	0.000266	0.00138
9606	Homo sapiens	9168	TMSB10	MIG12, TB10	thymosin beta 10	thymosin betaNA0|migration-inducing gene 12|migration-inducing protein 12	2p11.2	2	NC_000002.12	84905639	84906675	plus	3	188399	0.537907	0.440139	0.421246	0.451771	0.283	0.190408	0.399236	0.654123	0.457107	0.21136	0.0389902	0.000844	0.00139	0.0109	4.47e-07	0.000618	0.0127	1.97e-05	0.0313	0.0161
9606	Homo sapiens	10955	SERINC3	AIGP1, DIFF33, SBBI99, TDE, TDE1, TMSNA	serine incorporator 3	serine incorporator 3|tumor differentially expressed protein 1	20q13.12	20	NC_000020.11	44496221	44522116	minus	12	607165	-0.749299	-0.428131	-0.475459	-0.60213	-0.442	-0.160888	1.20089	-0.324341	-0.424642	-0.212167	0.0390714	0.00252	6.92e-05	5.88e-05	1.62e-08	0.0116	1.15e-06	0.0279	0.00716	0.00113
9606	Homo sapiens	54463	RETREG1	FAM134B, JKNA, JK1	reticulophagy regulator 1	reticulophagy regulator 1|reticulophagy receptor FAM134B|family with sequence similarity 134 member B|protein FAM134B|reticulophagy receptor 1	5p15.1	5	NC_000005.10	16473038	16617058	minus	12	613114	NA.22760683	-0.994127	NA.2651201	NA.333348	NA.73	-0.864864	NA	NA.45606228	NA.7103673	-0.629488	0.0275185	6.26e-05	5.17e-08	6.36e-08	8.41e-15	1.89e-11	NA	1.57e-06	1.37e-06	0.0272
9606	Homo sapiens	23741	EID1	C15orf3, CRI1, EIDNA, IRO45620, PNAS-22, PTD014, RBP21	EP300 interacting inhibitor of differentiation 1	EP300-interacting inhibitor of differentiation 1|21 kDa pRb-associated protein|CREBBP/EP300 inhibitor 1|CREBBP/EP300 inhibitory protein 1|E1A-like inhibitor of differentiation 1|NB4 apoptosis related protein|Rb- and p300-binding protein EIDNA|retinoblastoma protein-associated protein	15q21.1	15	NC_000015.10	48878093	48880183	plus	1	605894	0.773078	-0.718251	-0.467145	-0.777597	-0.418	-0.495387	0.327357	-0.609683	-0.744238	-0.214941	0.0396269	0.00775	0.00233	0.000642	0.000103	2.32e-08	0.00106	1.01e-05	0.000226	0.0429
9606	Homo sapiens	3895	KTN1	CG1, KNT, MU-RMS-40.19	kinectin 1	kinectin|CGNA antigen|kinesin receptor	14q22.3	14	NC_000014.9	55580207	55684584	plus	49	600381	0.483506	-0.314403	-0.551712	-0.467837	-0.301	-0.156673	-0.840883	-0.408047	-0.618643	-0.301126	0.0451212	0.0156	0.000938	0.00352	0.000734	0.0159	0.000802	0.00858	0.000634	0.0331
9606	Homo sapiens	585	BBS4		Bardet-Biedl syndrome 4	Bardet-Biedl syndrome 4 protein	15q24.1	15	NC_000015.10	72686179	72738476	plus	17	600374	-0.742309	-0.569986	-0.631019	NA.1978397	-0.879	-0.446953	NA	-0.773518	-0.437093	-0.321341	0.035952	1.73e-05	5.53e-05	2.16e-05	4.34e-10	7e-10	NA	5.15e-07	0.0296	0.00543
9606	Homo sapiens	5162	PDHB	PDHBD, PDHE1-B, PDHE1B, PHE1B	pyruvate dehydrogenase E1 beta subunit	pyruvate dehydrogenase E1 component subunit beta, mitochondrial|pyruvate dehydrogenase (lipoamide) beta|pyruvate dehydrogenase, E1 beta polypeptide	3p14.3	3	NC_000003.12	58427630	58433852	minus	10	179060	NA	-0.447832	-0.468217	-0.643181	-0.346	-0.167386	-0.381834	-0.322537	-0.386876	-0.249137	0.0505173	0.00213	0.00222	0.000705	7.31e-05	0.00326	0.0059	0.0379	0.00523	0.0216
9606	Homo sapiens	440503	PLIN5	LSDA5, LSDP5, MLDP, OXPAT	perilipin 5	perilipin-5|lipid storage droplet protein 5	19p13.3	19	NC_000019.10	4522531	4535196	minus	8	613248	NA	NA	NA	NA	-0.632	-0.413261	-0.380575	NA.22672109	NA.4242826	-0.315842	NA	NA	NA	NA	1.3e-07	0.00697	0.00144	0.000992	2.99e-05	0.00406
9606	Homo sapiens	8313	AXIN2	AXIL, ODCRCS	axin 2	axin-2|axin-like protein|axis inhibition protein 2|conductin	17q24.1	17	NC_000017.11	65528563	65561622	minus	15	604025	NA	NA	NA	NA	-0.778	-0.804877	NA	-0.557049	NA.0718448	-0.597904	NA	NA	NA	NA	1.17e-06	5.92e-09	NA	0.0026	4.54e-05	0.00169
9606	Homo sapiens	126353	MISP	C19orf211, MISP	mitotic spindle positioning	mitotic interactor and substrate of PLK1|caprice|mitotic interactor and substrate of Plk1|mitotic spindle positioning protein	19p13.3	19	NC_000019.10	748413	764319	plus	7	615289	-0.802783	-0.72847	NA.659261	NA.6957017	NA.66	NA.1219292	NA	NA.4221755	NA.2933749	-0.481201	0.0370404	0.007	3.06e-09	8.1e-11	6.11e-15	1.36e-11	NA	9.1e-08	0.00167	0.0264
9606	Homo sapiens	5914	RARA	NR1B1, RAR	retinoic acid receptor alpha	retinoic acid receptor alpha|RAR-alpha|nuclear receptor subfamily 1 group B member 1|nucleophosmin-retinoic acid receptor alpha fusion protein NPM-RAR long form|retinoic acid nuclear receptor alpha variant 1|retinoic acid nuclear receptor alpha variant 2|retinoic acid receptor, alpha polypeptide	17q21.2	17	NC_000017.11	40309171	40357643	plus	17	180240	0.862392	-0.424484	NA.2935834	NA.1748566	NA.08	-0.447068	0.422295	NA.10488407	NA.4260387	NA	0.0226611	0.0282	3.71e-08	2.26e-07	7.79e-11	2.32e-10	0.00193	5.65e-06	3.53e-05	0.0542
9606	Homo sapiens	6500	SKP1	EMC19, OCP-II, OCP2A, TCEB1L, p19A, SKP1	S-phase kinase associated protein 1	S-phase kinase-associated protein 1|OCP-2|RNA polymerase II elongation factor-like protein OCP2|SIII|cyclin A/CDK2-associated p19|cyclin-A/CDK2-associated protein p19|organ of Corti protein 2|organ of Corti protein II|p19skp1|transcription elongation factor B polypeptide 1-like	5q31.1	5	NC_000005.10	134156391	134177033	minus	5	601434	0.428115	-0.53888	-0.603589	NA.0762234	-0.652	-0.284315	NA	-0.503857	-0.479909	-0.281092	0.0392801	2.31e-05	5.07e-07	2.86e-09	2.25e-16	1.03e-10	NA	0.00248	0.000933	0.00157
9606	Homo sapiens	92312	MEX3A	MEX-3A, RKHD4, RNF162	mex-3 RNA binding family member A	RNA-binding protein MEX3A|RING finger and KH domain-containing protein 4|ring finger and KH domain containing 4|ring finger and KH domain containing protein	1q22	1	NC_000001.11	156072013	156081998	minus	2	611007	NA	NA	NA	NA	1.03	NA	NA	1.14475	1.08782	0.639039	NA	NA	NA	NA	1.56e-10	NA	NA	1.86e-06	0.000343	0.000733
9606	Homo sapiens	81931	ZNF93	HPF34, HTF34, TF34, ZNF505	zinc finger protein 93	zinc finger protein 93|zinc finger protein 505|zinc finger protein HTF34	19p12	19	NC_000019.10	19900913	19935573	plus	4	603975	0.521147	0.342402	0.698888	0.899697	0.502	0.147474	NA	0.626717	0.755796	0.327893	0.0336312	0.038	0.000281	3.33e-05	0.00161	0.0413	NA	0.00067	0.000257	0.0309
9606	Homo sapiens	83959	SLC4A11	BTR1, CDPD1, CHED, CHED2, NABC1, dJ794I6.2	solute carrier family 4 member 11	sodium bicarbonate transporter-like protein 11|bicarbonate transporter related protein 1|sodium-coupled borate cotransporter 1|solute carrier family 4, sodium bicarbonate transporter-like, member 11|solute carrier family 4, sodium borate transporter, member 11	20p13	20	NC_000020.11	3227417	3241483	minus	25	610206	NA	NA	NA	NA	1.35	0.63723	NA	1.28765	1.32295	0.317071	NA	NA	NA	NA	8.83e-10	0.00337	NA	1.69e-05	9.64e-05	0.00241
9606	Homo sapiens	84188	FAR1	MLSTD2, PFCRD, SDR10E1	fatty acyl-CoA reductase 1	fatty acyl-CoA reductase 1|male sterility domain-containing protein 2|short chain dehydrogenase/reductase family 10E, member 1	11p15.3	11	NC_000011.10	13668659	13732346	plus	12	616107	NA	NA	NA	NA	-0.455	-0.215455	0.460979	-0.547697	-0.451341	-0.415531	NA	NA	NA	NA	0.000332	0.00182	7.74e-05	0.00126	0.00875	0.00737
9606	Homo sapiens	135293	PM20D2	ACY1L2	peptidase M20 domain containing 2	peptidase M20 domain-containing protein 2|aminoacylaseNA-like protein 2	6q15	6	NC_000006.12	89096879	89165569	plus	13	615913	NA	NA	NA	NA	1.18	1.18899	NA	0.967732	1.17016	-0.514283	NA	NA	NA	NA	2.57e-13	7.66e-06	NA	3.13e-06	1.21e-05	0.00343
9606	Homo sapiens	5371	PML	MYL, PP8675, RNF71, TRIM19	promyelocytic leukemia	protein PML|PML/RARA fusion|RING finger protein 71|probable transcription factor PML|promyelocytic leukemia protein|promyelocytic leukemia, inducer of|tripartite motif protein TRIM19|tripartite motif-containing protein 19	15q24.1	15	NC_000015.10	73994673	74047819	plus	10	102578	0.94796	0.556921	0.984641	0.544134	0.341	0.310051	NA	0.391419	1.08998	0.312523	0.0271586	0.00805	0.00119	0.00424	0.00224	0.00167	NA	0.00937	0.0432	0.00128
9606	Homo sapiens	27086	FOXP1	12CC4, HSPC215, MFH, QRF1, hFKH1B	forkhead box P1	forkhead box protein P1|fork head-related protein like B|glutamine-rich factor 1|macNA-regulated forkhead	3p13	3	NC_000003.12	70954714	71583989	minus	32	605515	NA	NA	NA	NA	-0.519	-0.456775	0.646628	-0.876819	-0.484979	0.641591	NA	NA	NA	NA	7.78e-07	0.000124	0.000249	4.07e-06	0.00899	0.00104
9606	Homo sapiens	6302	TSPAN31	SAS	tetraspanin 31	tetraspanin-31|sarcoma-amplified sequence|transmembrane 4 protein|tspan-31	12q14.1	12	NC_000012.12	57744090	57748243	plus	6	181035	0.842168	-0.53955	-0.418217	-0.966675	-0.616	-0.200138	NA	-0.299255	-0.393025	-0.319013	0.0156657	0.00262	6.7e-05	3.03e-06	5.21e-08	0.0166	NA	0.0463	0.0219	0.00898
9606	Homo sapiens	4678	NASP	FLB7527, HMDRA1, PRO1999	nuclear autoantigenic sperm protein	nuclear autoantigenic sperm protein|NASP histone chaperone|histone H1-binding protein|nuclear autoantigenic sperm protein (histone-binding)	1p34.1	1	NC_000001.11	45583988	45618906	plus	16	603185	-0.440415	0.61123	0.857	0.928931	0.637	0.322854	NA	0.511238	0.472396	0.276326	0.0163712	0.018	0.0171	0.000816	2.41e-08	0.00297	0.0636	4.04e-05	0.00177	0.00608
9606	Homo sapiens	9019	MPZL1	MPZL1b, PZR, PZR1b, PZRa, PZRb	myelin protein zero like 1	myelin protein zero-like protein 1|immunoglobulin family transmembrane protein|protein zero related	1q24.2	1	NC_000001.11	167721950	167791919	plus	6	604376	NA	NA	0.361712	0.756249	0.573	0.111195	NA.17339703	0.688457	0.632378	0.318598	0.0639337	0.0521	0.0084	2.84e-05	1.67e-08	0.0482	1.95e-08	3.79e-06	0.000535	0.00356
9606	Homo sapiens	5467	PPARD	FAAR, NR1C2, NUC1, NUCI, NUCII, PPARB	peroxisome proliferator activated receptor delta	peroxisome proliferator-activated receptor delta|PPAR-beta|PPAR-delta|PPARD/MYO1D fusion|nuclear hormone receptor 1|nuclear receptor subfamily 1 group C member 2|peroxisome proliferator-activated receptor beta	6p21.31	6	NC_000006.12	35342558	35428191	plus	14	600409	0.582201	0.573168	0.555482	0.766589	0.436	0.440488	NA	0.393153	0.319904	0.256185	0.0483133	0.00316	0.0399	0.000132	7.45e-07	0.000423	NA	0.0163	0.0314	0.000453
9606	Homo sapiens	79709	COLGALT1	ColGalT 1, GLT25D1	collagen beta(1-O)galactosyltransferase 1	procollagen galactosyltransferase 1|glycosyltransferase 25 domain containing 1|glycosyltransferase 25 family member 1|hydroxylysine galactosyltransferase 1	19p13.11	19	NC_000019.10	17555594	17583162	plus	16	617531	-0.444139	0.188811	0.325454	0.442694	0.393	0.236898	NA	0.322445	0.377926	0.197333	0.0335801	0.0494	0.00324	8.83e-05	0.000763	0.00197	NA	0.00851	0.00857	0.0301
9606	Homo sapiens	1285	COL4A3		collagen type IV alpha 3 chain	collagen alpha-3(IV) chain|collagen IV, alpha-3 polypeptide|collagen, type IV, alpha 3 (Goodpasture antigen)|tumstatin	2q36.3	2	NC_000002.12	227164565	227314792	plus	54	120070	NA	NA	NA	0.869556	0.433	0.724516	0.665352	0.456134	NA	-0.154649	0.0700375	0.0583	0.0608	0.00135	0.00106	0.00638	2.97e-06	0.0112	0.0539	0.00738
9606	Homo sapiens	8405	SPOP	BTBD32, TEF2	speckle type BTB/POZ protein	speckle-type POZ protein|HIB homolog 1|roadkill homolog 1	17q21.33	17	NC_000017.11	49598884	49678163	minus	15	602650	NA	-0.255486	-0.344207	-0.41711	-0.359	-0.16419	NA	NA	-0.532551	-0.325969	0.0517451	0.00738	0.0221	0.00136	0.000289	0.0177	0.0702	0.0578	0.000915	0.00188
9606	Homo sapiens	158293	FAM120AOS	C9orf10OS	family with sequence similarity 120A opposite strand	uncharacterized protein FAM120AOS|FAM120A opposite strand protein	9q22.31	9	NC_000009.12	93446500	93453592	minus	5		NA	NA	NA	NA	-0.357	-0.327896	NA	-0.672662	-0.49915	-0.286942	NA	NA	NA	NA	7.4e-06	0.00152	NA	1.1e-05	0.00496	0.00425
9606	Homo sapiens	9117	SEC22C	SEC22L3	SEC22 homolog C, vesicle trafficking protein	vesicle-trafficking protein SEC22c|SEC22 vesicle trafficking protein homolog C|SEC22 vesicle trafficking protein-like 3|SEC22 vesicle trafficking protein-like protein C|secretion deficient 22C	3p22.1	3	NC_000003.12	42547967	42601080	minus	11	604028	NA	NA	NA	NA	-0.38	-0.187562	NA	-0.506184	-0.497015	-0.266867	NA	NA	NA	NA	6.28e-07	0.0044	NA	9.52e-06	0.00274	0.00534
9606	Homo sapiens	152519	NIPAL1	NPAL1	NIPA like domain containing 1	magnesium transporter NIPA3|NIPA-like protein 1|non-imprinted in Prader-Willi/Angelman syndrome region protein 3	4p12	4	NC_000004.12	48016772	48040173	plus	6		NA	NA	NA	NA	NA	2.11057	NA	NA	NA	NA	NA	NA	NA	NA	NA	4.64e-12	NA	NA	NA	NA
9606	Homo sapiens	3423	IDS	MPS2, SIDS	iduronate 2-sulfatase	iduronate 2-sulfatase|alpha-L-iduronate sulfate sulfatase|iduronate 2-sulfatase 14 kDa chain|iduronate 2-sulfatase 42 kDa chain|idursulfase	Xq28	X	NC_000023.11	149476990	149505354	minus	11	300823	NA	-0.416084	-0.291117	-0.617251	-0.335	-0.147617	0.983447	-0.437537	NA	0.366166	0.0737454	0.0036	0.0391	0.017	0.001	0.00558	2.65e-05	0.00572	0.0538	0.000192
9606	Homo sapiens	143662	MUC15	MUCNA5, PAS3, PASIII	mucin 15, cell surface associated	mucinNA5	11p14.2	11	NC_000011.10	26559032	26572268	minus	5	608566	NA	NA	NA	NA	0.936	1.61544	NA	1.13965	1.1829	1.27121	NA	NA	NA	NA	0.000461	5.09e-05	NA	0.00268	0.00575	0.000448
9606	Homo sapiens	146923	RUNDC1		RUN domain containing 1	RUN domain-containing protein 1	17q21.31	17	NC_000017.11	42980510	42993692	plus	6		NA	NA	NA	NA	-0.966	-0.476212	NA	-0.922378	NA.031087	-0.385534	NA	NA	NA	NA	7.33e-14	0.00461	NA	1.03e-06	0.000733	0.00584
9606	Homo sapiens	5733	PTGER3	EP3, EP3-I, EP3-II, EP3-III, EP3-IV, EP3-VI, EP3e, PGE2-R	prostaglandin E receptor 3	prostaglandin E2 receptor EP3 subtype|PGE receptor, EP3 subtype|PGE2 receptor EP3 subtype|prostaglandin E receotor EP3 subtype 3 isoform|prostaglandin E receptor 3 (subtype EP3)|prostaglandin receptor (PGE-2)|prostanoid EP3 receptor	1p31.1	1	NC_000001.11	70852353	71047814	minus	10	176806	-0.477194	-0.660498	-0.874793	NA.1529991	NA.45	-0.970677	NA	-0.491877	-0.587685	NA	0.0457708	0.0145	0.00114	0.000144	5.46e-10	7.99e-09	NA	0.0219	0.0445	0.0584
9606	Homo sapiens	25937	WWTR1	TAZ	WW domain containing transcription regulator 1	WW domain-containing transcription regulator protein 1|transcriptional co-activator with PDZ-binding motif	3q25.1	3	NC_000003.12	149517235	149724783	minus	13	607392	NA	0.538027	1.46715	1.92279	1.37	0.313968	-0.316182	0.486089	0.88941	NA	0.0651207	0.00057	2.19e-06	2.33e-08	3.68e-11	0.036	0.0124	0.000617	0.000676	0.0777
9606	Homo sapiens	5150	PDE7A	HCP1, PDE7	phosphodiesterase 7A	high affinity cAMP-specific 3',5'-cyclic phosphodiesterase 7A|TM22|phosphodiesterase isozyme 7	8q13.1	8	NC_000008.11	65714334	65841734	minus	15	171885	NA	NA	NA	NA	0.95	0.599	NA	1.14768	0.620881	-0.272353	NA	NA	NA	NA	1.04e-13	9.22e-10	NA	1.48e-07	0.00607	0.00586
9606	Homo sapiens	55503	TRPV6	ABP/ZF, CAT1, CATL, ECAC2, HSA277909, LP6728, ZFAB	transient receptor potential cation channel subfamily V member 6	transient receptor potential cation channel subfamily V member 6|Alu-binding protein with zinc finger domain|calcium transport protein 1|calcium transporter-like protein|epithelial apical membrane calcium transporter/channel CaT1|epithelial calcium channel 2	7q34	7	NC_000007.14	142871203	142885745	minus	15	606680	NA	0.759431	1.57761	NA	1.01	1.56366	-0.776587	1.45384	1.51677	NA	0.0588457	0.0104	0.000105	0.0823	5.4e-17	4.85e-08	0.00024	0.000185	5.21e-06	0.0697
9606	Homo sapiens	81889	FAHD1	C16orf36, YISKL	fumarylacetoacetate hydrolase domain containing 1	acylpyruvase FAHD1, mitochondrial|FAH domain-containing protein 1|OAA decarboxylase|YISK like/RJD15|acylpyruvate hydrolase|fumarylacetoacetate hydrolase domain-containing protein 1|oxaloacetate decarboxylase|yisK-like protein	16p13.3	16	NC_000016.10	1827224	1840207	plus	3	616320	NA	NA	NA	NA	-0.465	-0.270325	NA	-0.550103	-0.54031	-0.377245	NA	NA	NA	NA	2.95e-07	0.000211	NA	4.2e-05	0.000683	0.0069
9606	Homo sapiens	644	BLVRA	BLVR, BVR, BVRA	biliverdin reductase A	biliverdin reductase A|BVR A|biliverdin-IX alpha-reductase|testis tissue sperm-binding protein Li 61n	7p13	7	NC_000007.14	43758153	43807342	plus	11	109750	NA	-0.380929	-0.550843	NA.2637865	-0.525	-0.155696	NA	-0.735184	-0.725963	NA	0.0632509	0.00855	0.000392	2.1e-09	1.7e-05	0.0428	NA	0.000246	0.000156	0.0636
9606	Homo sapiens	11329	STK38	NDR, NDR1	serine/threonine kinase 38	serine/threonine-protein kinase 38|NDR1 protein kinase|Ndr Ser/Thr kinase-like protein|nuclear Dbf2-related kinase 1	6p21.31	6	NC_000006.12	36493882	36547516	minus	15	606964	NA	0.55754	0.411926	0.556671	0.495	0.214513	-0.320828	0.292479	NA	NA	0.08132	2.8e-05	0.00321	0.00133	2e-07	0.00143	0.0146	0.0155	0.0838	0.076
9606	Homo sapiens	5979	RET	CDHF12, CDHR16, HSCR1, MEN2A, MEN2B, MTC1, PTC-ELE1, RET	ret proto-oncogene	proto-oncogene tyrosine-protein kinase receptor Ret|RET receptor tyrosine kinase|cadherin family member 12|cadherin-related family member 16|proto-oncogene c-Ret|rearranged during transfection|ret proto-oncogene (multiple endocrine neoplasia and medullary thyroid carcinoma 1, Hirschsprung disease)	10q11.21	10	NC_000010.11	43077069	43130351	plus	20	164761	0.732628	NA.6529881	NA.6861287	-2.24474	-2.2	NA.1760539	NA	NA.88500889	NA.4807264	NA.76112365	0.0386552	2.86e-06	1.2e-05	1.21e-07	1.43e-09	1.99e-06	0.0845	1.13e-06	0.000371	0.000313
9606	Homo sapiens	10762	NUP50	NPAP60, NPAP60L	nucleoporin 50	nuclear pore complex protein Nup50|50 kDa nucleoporin|nuclear pore-associated protein 60L|nucleoporin 50kD|nucleoporin 50kDa|nucleoporin Nup50	22q13.31	22	NC_000022.11	45163845	45188011	plus	12	604646	NA	0.217236	0.542918	0.306265	0.546	0.204511	-0.324072	0.288477	1.53614	NA	0.0860027	0.0204	0.00177	0.0135	3.56e-08	0.0497	0.00423	0.0189	0.00682	0.0558
9606	Homo sapiens	23683	PRKD3	EPK2, PKC-NU, PKD3, PRKCN, nPKC-NU	protein kinase D3	serine/threonine-protein kinase D3|protein kinase C nu type|protein kinase EPK2	2p22.2	2	NC_000002.12	37250502	37324803	minus	21	607077	-0.727169	0.819039	1.05237	1.43211	0.845	0.318903	0.362733	0.457791	0.640435	NA	0.0123044	0.0138	1.6e-06	2.62e-10	1.19e-11	0.00317	0.0003	0.018	1.82e-05	0.0864
9606	Homo sapiens	2633	GBP1		guanylate binding protein 1	guanylate-binding protein 1|GBPNA|GTP-binding protein 1|guanine nucleotide-binding protein 1|guanylate binding protein 1, interferon-inducible, 67kDa|huGBPNA|interferon-induced guanylate-binding protein 1	1p22.2	1	NC_000001.11	89052304	89065360	minus	11	600411	0.98555	1.17043	1.38862	1.13859	1.34	0.478851	0.681487	0.687805	0.72136	NA	0.0176986	0.00137	3.22e-06	0.00282	3.49e-11	0.0003	0.00612	0.0287	0.0176	0.0866
9606	Homo sapiens	7337	UBE3A	ANCR, AS, E6-AP, EPVE6AP, HPVE6A	ubiquitin protein ligase E3A	ubiquitin-protein ligase E3A|CTCL tumor antigen se37-2|E6AP ubiquitin-protein ligase|HECT-type ubiquitin transferase E3A|human papilloma virus E6-associated protein|human papillomavirus E6-associated protein|oncogenic protein-associated protein E6-AP|renal carcinoma antigen NY-REN-54	15q11.2	15	NC_000015.10	25337234	25439086	minus	20	601623	0.586342	-0.304214	NA	-0.373244	-0.171	-0.150791	-0.345224	-0.282483	-0.282852	0.200096	0.0091302	0.00235	0.0889	0.00891	0.017	0.00328	0.00116	0.0125	0.0259	0.0494
9606	Homo sapiens	9646	CTR9	SH2BP1, TSBP, p150, p150TSP	CTR9 homolog, Paf1/RNA polymerase II complex component	RNA polymerase-associated protein CTR9 homolog|Ctr9, Paf1/RNA polymerase II complex component, homolog|SH2 domain binding protein 1 (tetratricopeptide repeat containing)|TPR-containing, SH2-binding phosphoprotein	11p15.4	11	NC_000011.10	10750987	10779755	plus	25	609366	0.649228	-0.219049	-0.414266	NA	-0.294	-0.196395	NA	-0.494194	-0.365431	-0.236625	0.034642	0.035	0.000711	0.0693	0.000481	0.006	NA	0.000549	0.045	0.0336
9606	Homo sapiens	55861	DBNDD2	C20orf35, CK1BP, HSMNP1	dysbindin domain containing 2	dysbindin domain-containing protein 2|SCF apoptosis response protein 1|casein kinaseNA binding protein|dysbindin (dystrobrevin binding protein 1) domain containing 2	20q13.12	20	NC_000020.11	45405993	45410610	plus	5	611453	NA	NA	NA	NA	NA	-0.625489	NA	-0.643376	NA.0461733	NA	NA	NA	NA	NA	NA	3.84e-08	NA	0.000336	4.73e-06	NA
9606	Homo sapiens	266655	BRD3OS	LINC00094, LP2477, NCRNA00094	BRD3 opposite strand	uncharacterized protein LOC266655|long intergenic non-protein coding RNA 94	9q34.2	9	NC_000009.12	134025439	134031597	plus	3		0.522569	-0.764212	-0.634609	-0.851855	-0.626	NA	NA	-0.490846	-0.55076	NA	0.0344873	2.44e-05	0.00268	0.00467	7.29e-06	NA	NA	1.91e-05	0.000196	0.0504
9606	Homo sapiens	2887	GRB10	GRB-IR, GrbNA0, IRBP, MEG1, RSS	growth factor receptor bound protein 10	growth factor receptor-bound protein 10|GRB10 adapter protein|GRB10 adaptor protein|insulin receptor-binding protein Grb-IR|maternally expressed gene 1	7p12.1	7	NC_000007.14	50590063	50793462	minus	33	601523	NA	0.228168	0.330668	0.594673	0.677	0.171941	NA	0.78187	NA	0.546371	0.0704463	0.0216	0.011	0.00536	1.79e-06	0.0296	NA	3.98e-06	0.0504	0.0197
9606	Homo sapiens	167153	PAPD4	GLD2, TUT2	poly(A) RNA polymerase D4, non-canonical	poly(A) RNA polymerase GLD2|PAP associated domain containing 4|PAP-associated domain-containing protein 4|TUTase 2|hGLD-2|terminal uridylyltransferase 2	5q14.1	5	NC_000005.10	79612416	79686648	plus	21	614121	NA	NA	NA	NA	-0.382	-0.287203	-0.317183	-0.432675	-0.457826	0.415512	NA	NA	NA	NA	0.000192	0.000191	0.00474	0.00149	0.00652	0.0187
9606	Homo sapiens	221914	GPC2		glypican 2	glypican-2|cerebroglycan proteoglycan|glypican proteoglycan 2, cerebroglycan proteoglycan	7q22.1	7	NC_000007.14	100169606	100177426	minus	10		NA	NA	NA	NA	0.177	0.644827	NA	0.737261	1.01379	0.274347	NA	NA	NA	NA	0.00611	5.32e-07	NA	0.000132	0.00862	0.00161
9606	Homo sapiens	323	APBB2	FE65L, FE65L1	amyloid beta precursor protein binding family B member 2	amyloid-beta A4 precursor protein-binding family B member 2|amyloid beta A4 precursor protein-binding family B member 2|Fe65-like 1|protein Fe65-like 1	4p14-p13	4	NC_000004.12	40810027	41216714	minus	24	602710	NA	-0.547191	-2.09482	NA.010295	NA.31	-0.672102	1.40795	NA.12495966	-0.910824	-0.307134	0.0934807	0.000296	4.31e-11	4.24e-06	1.05e-17	0.000696	2.84e-06	8.52e-08	6.56e-05	0.00455
9606	Homo sapiens	6827	SUPT4H1	SPT4, SPT4H, SUPT4H, Supt4a	SPT4 homolog, DSIF elongation factor subunit	transcription elongation factor SPT4|DRB sensitivity-inducing factor 14 kDa subunit|DSIF p14|small hSpt4 subunit|suppressor of Ty 4 homolog 1	17q22	17	NC_000017.11	58345175	58352238	minus	5	603555	NA	-0.440038	-0.65176	-0.286021	-0.536	-0.158594	NA	-0.260102	-0.519452	NA	0.0724697	0.000314	0.000525	0.0329	1.39e-05	0.037	NA	0.0334	0.00645	0.0529
9606	Homo sapiens	164832	LONRF2	RNF192	LON peptidase N-terminal domain and ring finger 2	LON peptidase N-terminal domain and RING finger protein 2|RING finger protein 192|neuroblastoma apoptosis-related protease	2q11.2	2	NC_000002.12	100273291	100322733	minus	12		NA	NA	NA	NA	-2.71	NA.8104372	NA	-2.10706	NA.4246584	-0.878933	NA	NA	NA	NA	8.6e-17	1.13e-15	NA	4.24e-09	0.000736	0.00895
9606	Homo sapiens	79890	RIN3		Ras and Rab interactor 3	ras and Rab interactor 3|RAB5 interacting protein 3|ras interaction/interference protein 3	14q32.12	14	NC_000014.9	92513773	92688994	plus	15	610223	1.01287	0.57228	0.388462	0.657214	0.374	0.275119	NA	0.438192	0.972732	NA	0.0399004	2.8e-05	0.0112	7.82e-06	3.13e-05	0.000406	NA	0.00335	0.0278	0.0744
9606	Homo sapiens	689	BTF3	BETA-NACa, BTF3b, NACB, BTF3	basic transcription factor 3	transcription factor BTF3|NAC-beta|RNA polymerase B transcription factor 3|nascent polypeptide-associated complex subunit beta|nascent-polypeptide-associated complex beta polypeptide	5q13.2	5	NC_000005.10	73498425	73505623	plus	6	602542	NA	-0.390198	-0.418457	-0.690608	-0.518	-0.245528	-0.625599	-0.642879	-0.5782	-0.240697	0.0966331	0.000822	0.000562	1.62e-06	9.67e-16	3.15e-05	0.000252	0.000117	0.000255	0.00534
9606	Homo sapiens	5621	PRNP	ASCR, AltPrP, CD230, CJD, GSS, KURU, PRIP, PrP, PrP27-30, PrP33-35C, PrPc, p27-30	prion protein	major prion protein|alternative prion protein|CD230 antigen|prion-related protein	20p13	20	NC_000020.11	4686151	4701588	plus	2	176640	NA	0.586276	0.995624	1.11708	0.671	0.259228	NA	NA	0.754367	-0.491931	0.0719864	0.00429	2.75e-05	4.97e-06	2.72e-08	0.000595	NA	0.0748	0.000514	0.0116
9606	Homo sapiens	284085	KRT18P55		keratin 18 pseudogene 55		17q11.2	17	NC_000017.11	28275986	28307382	minus	3		NA	NA	NA	NA	NA	-0.36716	NA	-0.938603	NA.1259667	NA	NA	NA	NA	NA	NA	0.000423	NA	4.91e-05	0.000146	NA
9606	Homo sapiens	5094	PCBP2	HNRNPE2, HNRPE2, hnRNP-E2	poly(rC) binding protein 2	poly(rC)-binding protein 2|alpha-CP2|heterogeneous nuclear ribonucleoprotein E2|heterogenous nuclear ribonucleoprotein E2|hnRNP E2	12q13.13	12	NC_000012.12	53452102	53481162	plus	15	601210	-0.888678	NA	-0.466561	-0.979602	-0.314	NA	NA	NA	-0.463416	0.274094	0.000295	0.0578	0.00431	5.43e-06	1.11e-05	0.0588	0.0976	0.0631	0.00287	0.023
9606	Homo sapiens	135112	NCOA7	ERAP140, ESNA1-AS, Nbla00052, Nbla10993, TLDC4, dJ187J11.3, NCOA7	nuclear receptor coactivator 7	nuclear receptor coactivator 7|140 kDa estrogen receptor-associated protein|TBC/LysM-associated domain containing 4|estrogen nuclear receptor coactivator 1|estrogen receptor associated protein 140 kDa|putative protein product of Nbla00052|putative protein product of Nbla10993	6q22.31-q22.32	6	NC_000006.12	125780948	125932030	plus	23	609752	NA	NA	NA	NA	1.22	0.610591	NA	0.944229	0.92761	-0.129593	NA	NA	NA	NA	1.51e-14	5.93e-09	NA	4.37e-06	0.000248	0.00966
9606	Homo sapiens	1153	CIRBP	CIRP	cold inducible RNA binding protein	cold-inducible RNA-binding protein|A18 hnRNP|glycine-rich RNA binding protein|testicular tissue protein Li 39	19p13.3	19	NC_000019.10	1269266	1274810	plus	10	602649	NA	-0.345943	-0.782071	NA.236813	-0.8	-0.251131	NA	-0.772562	-0.527467	0.333065	0.0767415	0.0348	0.000117	1.2e-05	5.04e-17	3.72e-09	NA	2.46e-06	0.00196	0.0109
9606	Homo sapiens	24139	EML2	ELP70, EMAP-2, EMAP2	echinoderm microtubule associated protein like 2	echinoderm microtubule-associated protein-like 2|echinoderm MT-associated protein (EMAP)-like protein 70|microtubule-associated protein like echinoderm EMAP	19q13.32	19	NC_000019.10	45609396	45645601	minus	27	617494	NA	-0.306002	-0.566004	-0.480165	-0.528	NA	NA	-0.384178	-0.532233	-0.471139	0.0558317	0.00858	1.42e-05	0.000551	4.43e-06	NA	NA	0.0285	0.00244	6.94e-05
9606	Homo sapiens	221061	FAM171A1	C10orf38	family with sequence similarity 171 member A1	protein FAM171A1|astroprincin	10p13	10	NC_000010.11	15211643	15374532	minus	10		NA	0.867974	1.18214	2.0471	1.58	0.653569	NA	1.01319	0.770182	NA	0.0773664	2.24e-06	2.33e-06	3.24e-14	2.57e-15	2.1e-07	NA	4.03e-08	0.00264	0.0713
9606	Homo sapiens	3572	IL6ST	CD130, CDW130, GP130, IL-6RB	interleukin 6 signal transducer	interleukin-6 receptor subunit beta|CD130 antigen|IL-6 receptor subunit beta|IL-6R subunit beta|gp130 of the rheumatoid arthritis antigenic peptide-bearing soluble form|gp130, oncostatin M receptor|interleukin receptor beta chain|membrane glycoprotein 130|membrane glycoprotein gp130|oncostatin-M receptor subunit alpha	5q11.2	5	NC_000005.10	55935095	55994993	minus	19	600694	NA	NA.0459141	NA.9072828	-2.19454	NA.19	NA.0594621	1.2784	NA.41298344	NA.2646923	-0.74623	0.207001	1.21e-05	4.38e-12	7.09e-12	3.77e-16	4.83e-13	9.34e-06	2.04e-09	2.15e-07	0.000548
9606	Homo sapiens	8553	BHLHE40	BHLHB2, Clast5, DEC1, HLHB2, SHARP-2, SHARP2, STRA13, Stra14	basic helix-loop-helix family member e40	class E basic helix-loop-helix protein 40|basic helix-loop-helix domain containing, class B, 2|class B basic helix-loop-helix protein 2|differentially expressed in chondrocytes 1|differentially expressed in chondrocytes protein 1|differentiated embryo chondrocyte expressed gene 1|enhancer-of-split and hairy-related protein 2|stimulated by retinoic acid gene 13 protein	3p26.1	3	NC_000003.12	4979412	4985181	plus	5	604256	1.6463	-0.796562	-0.978611	NA.5205599	-0.93	-0.232776	NA.71984704	-0.686337	-0.877136	NA	0.001174	5.78e-06	1.25e-06	2.4e-06	4.73e-17	1.62e-06	3.96e-06	6.26e-07	0.00106	0.664
9606	Homo sapiens	388468	POTEC	A26B2, CT104.6, POTENA8, POTE18	POTE ankyrin domain family member C	POTE ankyrin domain family member C|ANKRD26-like family B member 2|cancer/testis antigen family 104, member 6|prostate, ovary, testis-expressed protein on chromosome 18	18p11.21	18	NC_000018.10	14507339	14543600	minus	11		NA	NA	NA	NA	NA	NA	NA	NA.96844131	-2.63364	NA	NA	NA	NA	NA	NA	NA	NA	1.09e-05	6.06e-07	NA
9606	Homo sapiens	9444	QKI	Hqk, QK, QK1, QK3, hqkI	QKI, KH domain containing RNA binding	protein quaking|QKI/LOC100132735 fusion|RNA binding protein HQK|homolog of mouse quaking QKI (KH domain RNA binding protein)|quaking homolog, KH domain RNA binding	6q26	6	NC_000006.12	163414486	163578596	plus	9	609590	0.650898	0.794188	0.927327	1.16252	0.695	NA	-0.62457	NA	0.509084	0.687014	0.0369288	1.05e-05	1.49e-06	7.64e-08	2.1e-13	0.103	0.0214	0.0502	0.016	0.00119
9606	Homo sapiens	10529	NEBL	LASP2, LNEBL	nebulette	nebulette|LIM and SH3 protein 2|LIM-nebulette|actin-binding Z-disk protein	10p12.31	10	NC_000010.11	20779973	21174187	minus	39	605491	-0.537526	-0.527047	-0.822905	-0.967944	NA.29	-0.385087	NA	-0.723436	-0.757346	NA	0.0158013	0.0152	9.76e-05	3.5e-05	1.71e-09	1.03e-05	NA	0.00151	0.00863	0.0802
9606	Homo sapiens	55588	MED29	IXL, MED2	mediator complex subunit 29	mediator of RNA polymerase II transcription subunit 29|intersex-like protein	19q13.2	19	NC_000019.10	39391303	39400637	plus	4	612914	NA	NA	NA	NA	-0.411	-0.224121	NA	-0.363341	-0.321845	-0.352112	NA	NA	NA	NA	4.98e-08	0.0112	NA	0.00434	0.005	0.000335
9606	Homo sapiens	9135	RABEP1	RAB5EP, RABPT5	rabaptin, RAB GTPase binding effector protein 1	rab GTPase-binding effector protein 1|neurocrescin|rabaptin-4|rabaptin-5|rabaptin-5alpha|renal carcinoma antigen NY-RENNA7	17p13.2	17	NC_000017.11	5282263	5386340	plus	20	603616	NA	-0.374595	-0.791934	-0.95881	NA.12	-0.855233	-0.386326	NA.28765688	NA.4030472	-0.464103	0.675175	0.00588	1.27e-07	5.98e-05	2.49e-14	8.61e-14	0.00449	7.51e-09	5.02e-07	0.00102
9606	Homo sapiens	3705	ITPK1	ITRPK1	inositol-tetrakisphosphate 1-kinase	inositol-tetrakisphosphate 1-kinase|inositol 1,3,4-trisphosphate 5/6-kinase|ins(1,3,4)P(3) 5/6-kinase	14q32.12	14	NC_000014.9	92936914	93115918	minus	13	601838	NA	NA	-0.482011	-0.563577	-0.614	-0.272052	0.30568	-0.729508	-0.708984	NA	0.103963	0.0644	0.000151	5.05e-05	4.1e-08	2.46e-06	0.00506	7.68e-07	3.85e-07	0.106
9606	Homo sapiens	84058	WDR54		WD repeat domain 54	WD repeat-containing protein 54	2p13.1	2	NC_000002.12	74421721	74425755	plus	10		NA	NA	NA	NA	-0.956	-0.324505	NA	-0.50278	NA.5154473	-0.456672	NA	NA	NA	NA	2.65e-07	2.82e-05	NA	0.000328	0.00118	0.0113
9606	Homo sapiens	3459	IFNGR1	CD119, IFNGR, IMD27A, IMD27B	interferon gamma receptor 1	interferon gamma receptor 1|AVP, type 2|CD119 antigen|CDw119|IFN-gamma receptor 1|IFN-gamma-R-alpha|IFN-gamma-R1|antiviral protein, type 2|immune interferon receptor 1|interferon-gamma receptor alpha chain	6q23.3	6	NC_000006.12	137197484	137220351	minus	9	107470	NA	0.547331	0.554149	0.534334	0.462	0.157458	NA	0.416676	0.464482	0.480382	0.0829528	0.000147	0.000425	0.0029	5.5e-07	0.00289	NA	0.0026	0.0145	0.000969
9606	Homo sapiens	4193	MDM2	ACTFS, HDMX, hdm2	MDM2 proto-oncogene	E3 ubiquitin-protein ligase Mdm2|MDM2 oncogene, E3 ubiquitin protein ligase|MDM2 proto-oncogene, E3 ubiquitin protein ligase|Mdm2, p53 E3 ubiquitin protein ligase homolog|Mdm2, transformed 3T3 cell double minute 2, p53 binding protein|double minute 2, human homolog of; p53-binding protein|oncoprotein Mdm2	12q15	12	NC_000012.12	68808149	68845544	plus	13	164785	NA	-0.319501	-0.581692	NA	-0.335	NA	NA	-0.311136	-0.569346	0.66196	0.0607079	0.0323	0.0131	0.083	0.000322	0.0724	NA	0.0179	0.0272	0.000563
9606	Homo sapiens	2065	ERBB3	ErbB-3, HER3, LCCS2, MDA-BFNA, c-erbB-3, c-erbB3, erbB3-S, p180-ErbB3, p45-sErbB3, p85-sErbB3	erb-b2 receptor tyrosine kinase 3	receptor tyrosine-protein kinase erbB-3|human epidermal growth factor receptor 3|proto-oncogene-like protein c-ErbB-3|tyrosine kinase-type cell surface receptor HER3|v-erb-b2 avian erythroblastic leukemia viral oncogene homolog 3	12q13.2	12	NC_000012.12	56080025	56103507	plus	28	190151	NA	-0.553921	-0.914111	-0.723061	NA.09	-0.431824	NA.16518106	-0.699266	-0.676919	0.168853	0.700809	0.00236	6.55e-07	0.000211	3.9e-09	6.13e-06	3.62e-06	1.07e-05	0.0044	0.00665
9606	Homo sapiens	81566	CSRNP2	C12orf2, C12orf22, FAM130A1, PPP1R72, TAIPNA2	cysteine and serine rich nuclear protein 2	cysteine/serine-rich nuclear protein 2|CSRNP-2|TGF-beta-induced apoptosis protein 12|family with sequence similarity 130, member A1|protein phosphatase 1, regulatory subunit 72	12q13.12	12	NC_000012.12	51061205	51083671	minus	8		NA	NA	NA	-0.294798	-0.442	-0.188767	NA	-0.532855	NA	0.289166	0.0685902	0.0833	0.0663	0.0228	0.00118	0.000579	NA	2.91e-05	0.0794	0.0423
9606	Homo sapiens	28958	COA3	CCDC56, COX25, HSPC009, MITRAC12	cytochrome c oxidase assembly factor 3	cytochrome c oxidase assembly factor 3 homolog, mitochondrial|coiled-coil domain-containing protein 56|cytochrome C oxidase assembly factor 3 homolog, mitochondrial|cytochrome c oxidase assembly protein 3 homolog, mitochondrial|mitochondrial translation regulation assembly intermediate of cytochrome c oxidase protein of 12 kDa	17q21.2	17	NC_000017.11	42797618	42798725	minus	2	614775	NA	-0.530046	-0.597353	-0.604623	-0.589	-0.143911	NA	-0.579345	NA	-0.417863	0.0835511	5.96e-06	4.9e-05	0.000246	3.59e-09	0.00116	NA	5.54e-05	0.0555	0.000542
9606	Homo sapiens	11059	WWP1	AIP5, Tiul1, hSDRP1	WW domain containing E3 ubiquitin protein ligase 1	NEDD4-like E3 ubiquitin-protein ligase WWP1|HECT-type E3 ubiquitin transferase WWP1|Nedd-4-like ubiquitin-protein ligase|TGIF-interacting ubiquitin ligase 1|WW domain-containing protein 1|atrophinNA interacting protein 5	8q21.3	8	NC_000008.11	86342711	86468357	plus	25	602307	NA	NA.1979535	NA.0105088	NA.4397901	NA.11	-0.577949	-0.332726	-0.960328	NA.4724351	-0.714163	0.581023	8.81e-10	1.16e-07	2.92e-11	3.39e-11	0.00688	0.0073	5.5e-06	8.07e-10	0.000943
9606	Homo sapiens	6652	SORD	HEL-S-95n1, SORD	sorbitol dehydrogenase	sorbitol dehydrogenase|L-iditol 2-dehydrogenase|epididymis secretory sperm binding protein Li 95n	15q21.1	15	NC_000015.10	45023104	45075089	plus	9	182500	-0.753769	-0.850536	-0.742819	-0.662383	-0.744	-0.629399	0.350358	-0.781031	-0.934017	NA	0.0075952	2.5e-05	0.00152	0.0036	1.16e-05	5.85e-06	0.00148	0.000527	0.0019	0.125
9606	Homo sapiens	51495	HACD3	B-IND1, BIND1, HSPC121, PTPLAD1	3-hydroxyacyl-CoA dehydratase 3	very-long-chain (3R)-3-hydroxyacyl-CoA dehydratase 3|butyrate-induced protein 1|butyrate-induced transcript 1|protein tyrosine phosphatase-like A domain containing 1|protein tyrosine phosphatase-like protein PTPLAD1|protein-tyrosine phosphatase-like A domain-containing protein 1|very-long-chain (3R)-3-hydroxyacyl-[acyl-carrier protein] dehydratase 3	15q22.31	15	NC_000015.10	65530489	65578355	plus	12	615940	NA	-0.544912	-0.840625	NA.0247876	-0.571	-0.187799	-0.836157	-0.503091	-0.547586	NA	0.0525973	0.000525	1.25e-05	0.000174	1.78e-06	0.0239	1.66e-08	0.00813	0.01	0.108
9606	Homo sapiens	155465	AGR3	AG-3, AG3, BCMP11, HAG3, PDIA18, hAG-3	anterior gradient 3, protein disulphide isomerase family member	anterior gradient protein 3|anterior gradient homolog 3|anterior gradient protein 3 homolog|breast cancer membrane protein 11|protein disulfide isomerase family A, member 18	7p21.1	7	NC_000007.14	16854711	16881989	minus	10	609482	NA	NA	NA	NA	-6.36	-3.45575	NA	-4.42505	-4.4735	NA.01739641	NA	NA	NA	NA	1.58e-36	3.22e-31	NA	2.21e-15	1.17e-12	0.0117
9606	Homo sapiens	8837	CFLAR	CASH, CASP8AP1, CLARP, Casper, FLAME, FLAMENA, FLAME1, FLIP, I-FLICE, MRIT, c-FLIP, c-FLIPL, c-FLIPR, c-FLIPS	CASP8 and FADD like apoptosis regulator	CASP8 and FADD-like apoptosis regulator|FADD-like antiapoptotic molecule 1|MACH-related inducer of toxicity|caspase homolog|caspase-eight-related protein|caspase-like apoptosis regulatory protein|caspase-related inducer of apoptosis|cellular FLICE-like inhibitory protein|inhibitor of FLICE|testis secretory sperm-binding protein Li 233m|usurpin beta	2q33.1	2	NC_000002.12	201116015	201172688	plus	19	603599	NA	0.426973	0.546884	0.507489	0.624	0.274826	NA	0.624798	0.643694	0.276805	0.108368	0.000123	6.27e-05	0.00331	9.68e-09	0.00714	0.0904	0.000122	3.28e-05	0.0137
9606	Homo sapiens	51390	AIG1	AIGNA, dJ95L4.1	androgen induced 1	androgen-induced gene 1 protein	6q24.2	6	NC_000006.12	143059363	143343594	plus	12	608514	NA	NA	NA	NA	-0.673	-0.195388	-0.269478	-0.690637	-0.620319	-0.303724	NA	NA	NA	NA	3.24e-07	0.00814	0.0141	7.9e-05	0.0247	0.0153
9606	Homo sapiens	8073	PTP4A2	HH13, HH7-2, HU-PPNA, OVNA, PRL-2, PRL2, PTP4A, PTPCAAX2, ptp-IV1a, ptp-IV1b	protein tyrosine phosphatase type IVA, member 2	protein tyrosine phosphatase type IVA 2|PTP(CAAXII)|phosphatase of regenerating liver 2|protein tyrosine phosphatase IVA|protein tyrosine phosphatase IVA2|protein-tyrosine phosphatase 4a2|protein-tyrosine phosphatase of regenerating liver 2	1p35.2	1	NC_000001.11	31906421	31942635	minus	12	601584	NA	-0.333909	-0.838771	NA.1339693	-0.659	-0.215641	NA	-0.688851	-0.675493	-0.355061	0.0856466	0.00775	2.59e-07	5.42e-07	1.32e-10	9.95e-05	NA	8.79e-06	0.000137	0.00604
9606	Homo sapiens	56674	TMEM9B	C11orf15	TMEM9 domain family member B	transmembrane protein 9B	11p15.4	11	NC_000011.10	8947201	8965011	minus	6		NA	-0.278596	-0.284784	-0.635579	-0.352	-0.233601	NA	-0.41201	-0.690535	-0.223625	0.0860333	0.00286	0.00677	6.19e-06	9.1e-08	5.53e-05	NA	0.00831	1.72e-05	0.00976
9606	Homo sapiens	9262	STK17B	DRAK2	serine/threonine kinase 17b	serine/threonine-protein kinase 17B|DAP kinase-related apoptosis-inducing protein kinase 2|death-associated protein kinase-related 2	2q32.3	2	NC_000002.12	196133583	196176503	minus	12	604727	NA	NA	0.616978	NA	1.36	0.304541	NA	0.391748	0.517834	0.189113	0.110686	0.105	0.0298	0.0639	3.12e-13	0.0167	0.0945	0.0207	0.00619	0.0154
9606	Homo sapiens	3898	LAD1	LadA	ladinin 1	ladininNA|ladNA|linear IgA bullous dermatosis antigen|linear IgA disease antigen homolog	1q32.1	1	NC_000001.11	201380838	201399541	minus	10	602314	NA	0.469463	0.889182	0.932983	1.32	0.915994	0.379831	1.58459	1.59949	0.357494	0.747923	0.0107	8.2e-05	6.42e-07	2.7e-09	1.75e-07	0.00168	6.32e-08	1.11e-06	0.01
9606	Homo sapiens	79026	AHNAK	AHNAKRS, PM227	AHNAK nucleoprotein	neuroblast differentiation-associated protein AHNAK|AHNAK-related|desmoyokin	11q12.3	11	NC_000011.10	62433542	62546860	minus	9	103390	NA	NA	-0.492472	NA.0226404	-0.62	-0.314008	NA	-0.915466	-0.453917	NA	0.0869296	0.0665	0.00173	2.9e-06	1.82e-08	7.45e-06	NA	4.43e-05	0.033	0.0744
9606	Homo sapiens	5771	PTPN2	PTN2, PTPT, TC-PTP, TCELLPTP, TCPTP	protein tyrosine phosphatase, non-receptor type 2	tyrosine-protein phosphatase non-receptor type 2|T-cell protein tyrosine phosphatase	18p11.21	18	NC_000018.10	12785478	12884351	minus	14	176887	NA	0.333376	0.526596	0.388013	0.439	0.182291	0.376695	0.337399	0.376505	NA	0.0501658	0.00495	0.000295	0.00959	6.29e-06	0.00361	0.00757	0.00279	0.0126	0.111
9606	Homo sapiens	7791	ZYX	ESP-2, HED-2	zyxin	zyxin|zyxin-2	7q34	7	NC_000007.14	143381174	143391111	plus	10	602002	NA	0.28091	0.283826	0.292242	0.354	0.310783	NA	NA	NA	0.30514	0.0872222	0.0226	0.0299	0.0352	0.000813	0.00311	NA	0.086	0.0794	0.0141
9606	Homo sapiens	55704	CCDC88A	APE, GIRDIN, GIV, GRDN, HkRP1, KIAA1212, PEHO, PEHOL	coiled-coil domain containing 88A	girdin|AKT-phosphorylation enhancer|Hook-related protein 1|g alpha-interacting vesicle-associated protein|girders of actin filament|girders of actin filaments	2p16.1	2	NC_000002.12	55287817	55419921	minus	33	609736	NA	0.568602	NA	1.13207	0.679	0.251654	NA	0.349679	1.01172	-0.699834	0.111543	0.0106	0.0612	0.00136	4.84e-06	0.0482	0.0955	0.042	0.0207	0.0134
9606	Homo sapiens	10202	DHRS2	HEP27, SDR25C1	dehydrogenase/reductase 2	dehydrogenase/reductase SDR family member 2, mitochondrial|dehydrogenase/reductase (SDR family) member 2|dehydrogenase/reductase member 2|dicarbonyl reductase HEP27|protein D|short chain dehydrogenase/reductase family 25C member 1|short-chain alcohol dehydrogenase family member	14q11.2	14	NC_000014.9	23630115	23645639	plus	13	615194	NA	NA.4972556	NA.3200055	NA.8819335	-2.18	NA.2008768	-0.352685	-0.87181	NA.7826494	-2.42643	0.65837	0.000874	0.00987	0.000421	2.49e-06	0.000227	0.00165	0.0122	0.00636	0.00263
9606	Homo sapiens	8462	KLF11	FKLF, FKLF1, MODY7, TIEG2, Tieg3	Kruppel like factor 11	Krueppel-like factor 11|TGFB-inducible early growth response protein 2|TIEG-2|transforming growth factor-beta-inducible early growth response protein 2	2p25.1	2	NC_000002.12	10043555	10054836	plus	6	603301	NA	0.348003	0.310744	0.879516	0.663	0.161116	0.840074	0.420834	1.00731	NA	0.0750747	0.00592	0.0166	1.62e-05	6.11e-09	0.023	0.00342	0.00124	0.0107	0.113
9606	Homo sapiens	79666	PLEKHF2	EAPF, PHAFIN2, ZFYVE18	pleckstrin homology and FYVE domain containing 2	pleckstrin homology domain-containing family F member 2|PH and FYVE domain-containing protein 2|PH domain-containing family F member 2|endoplasmic reticulum-associated apoptosis-involved protein containing PH and FYVE domains|pleckstrin homology domain containing, family F (with FYVE domain) member 2|zinc finger FYVE domain-containing protein 18	8q22.1	8	NC_000008.11	95133721	95156685	plus	2	615208	NA	-0.611327	-0.87347	NA.0910172	-0.665	-0.364951	NA	-0.73803	NA.0936183	NA	0.0891105	0.000416	1.06e-05	3.1e-07	7.23e-07	0.001	NA	0.0013	6.51e-06	0.0516
9606	Homo sapiens	7572	ZNF24	KOX17, RSG-A, ZNF191, ZSCAN3, Zfp191	zinc finger protein 24	zinc finger protein 24|retinoic acid suppression protein A|zinc finger and SCAN domain-containing protein 3|zinc finger protein 191|zinc finger protein 24 (KOX 17)|zinc finger protein KOX17	18q12.2	18	NC_000018.10	35332208	35344467	minus	5	194534	-0.597972	-0.429952	-0.544438	-0.295846	-0.48	NA	1.55821	-0.468481	-0.541927	0.311621	0.0023784	1.62e-05	1.71e-06	0.0218	1e-07	0.115	0.000131	0.00174	0.00283	0.0469
9606	Homo sapiens	54458	PRR13	TXR1	proline rich 13	proline-rich protein 13|taxane-resistance protein	12q13.13	12	NC_000012.12	53441649	53446643	plus	4	610459	NA	-0.22856	-0.464146	-0.686781	-0.285	-0.148278	NA	-0.387199	-0.534729	NA	0.0561371	0.0408	0.00052	5.65e-05	3.87e-06	0.000966	NA	4.96e-05	0.000601	0.0905
9606	Homo sapiens	6929	TCF3	AGM8, E2A, E47, ITF1, TCF-3, VDIR, bHLHb21	transcription factor 3	transcription factor E2-alpha|NOL1-TCF3 fusion|VDR interacting repressor|class B basic helix-loop-helix protein 21|helix-loop-helix protein HE47|immunoglobulin transcription factor 1|kappa-E2-binding factor|negative vitamin D response element-binding protein|transcription factor 3 (E2A immunoglobulin enhancer binding factors E12/E47)|transcription factor 3 variant 3|transcription factor ITFNA|vit…	19p13.3	19	NC_000019.10	1609290	1652590	minus	21	147141	NA	0.390266	0.80444	0.477355	0.627	0.371488	-0.506458	0.584038	0.406486	0.292291	0.205962	0.000516	2.53e-05	0.000864	6.73e-07	0.000789	1.29e-06	0.00012	0.0151	0.00133
9606	Homo sapiens	6902	TBCA		tubulin folding cofactor A	tubulin-specific chaperone A|CFA|TCP1-chaperonin cofactor A|chaperonin cofactor A	5q14.1	5	NC_000005.10	77691169	77776361	minus	3	610058	NA	-0.299556	-0.232031	-0.314652	-0.302	NA	NA	-0.313127	-0.350581	-0.236945	0.0905247	0.00337	0.0225	0.0239	1.48e-07	0.062	NA	0.045	0.0392	0.00386
9606	Homo sapiens	4779	NFE2L1	LCR-F1, NRF1, TCF11	nuclear factor, erythroid 2 like 1	endoplasmic reticulum membrane sensor NFE2L1|nuclear factor erythroid 2-related factor 1|NF-E2-related factor 1|NFE2-related factor 1|TCFNA1|locus control region-factor 1|nuclear factor, erythroid derived 2, like 1|protein NRF1, p120 form|transcription factor 11 (basic leucine zipper type)|transcription factor HBZ17|transcription factor LCR-F1	17q21.32	17	NC_000017.11	48048324	48061545	plus	7	163260	NA	NA	NA	-0.452271	-0.38	NA	-0.379564	NA	-0.309517	-0.245253	0.115974	0.0517	0.0829	0.00273	3.79e-06	0.0687	0.0221	0.086	0.0184	0.00477
9606	Homo sapiens	3382	ICA1	ICA69, ICAp69	islet cell autoantigen 1	islet cell autoantigen 1|69 kDa islet cell autoantigen|diabetes mellitus type I autoantigen|islet cell autoantigen 1 isoform|islet cell autoantigen 1, 69kDa|islet cell autoantigen p69|p69|testicular tissue protein Li 162	7p21.3	7	NC_000007.14	8113184	8262687	minus	22	147625	NA	-0.530284	-0.789008	-0.885878	-0.706	-0.403662	-0.297311	-0.354482	-0.466161	0.336573	0.214929	0.00321	0.000617	2.71e-05	1.37e-06	1.73e-06	0.0111	0.016	0.00652	0.0061
9606	Homo sapiens	124790	HEXIM2	L3	hexamethylene bisacetamide inducible 2	protein HEXIM2|MAQ1 paralog|hexamethylene bis-acetamide inducible 2|hexamethylene bis-acetamide-inducible protein 2|hexamethylene-bis-acetamide-inducible transcript 2	17q21.31	17	NC_000017.11	45160174	45170040	plus	6	615695	NA	NA	NA	NA	-0.804	-0.388668	NA	-0.557922	-0.548351	-0.379327	NA	NA	NA	NA	3.57e-07	6e-06	NA	0.00127	0.00115	0.0135
9606	Homo sapiens	51312	SLC25A37	HT015, MFRN, MFRN1, MSC, MSCP, PRO1278, PRO1584, PRO2217	solute carrier family 25 member 37	mitoferrinNA|mitochondrial iron transporter 1|mitochondrial solute carrier protein|mitoferrin|predicted protein of HQ2217|solute carrier family 25 (mitochondrial iron transporter), member 37	8p21.2	8	NC_000008.11	23528795	23575463	plus	9	610387	NA	NA	0.576792	1.17884	0.647	1.08179	NA	0.538581	0.588974	0.367568	0.0544987	0.0917	0.0316	0.00874	2.55e-09	7.45e-08	NA	0.00159	0.0212	0.00397
9606	Homo sapiens	11212	PLPBP	EPVB6D, PROSC	pyridoxal phosphate binding protein	pyridoxal phosphate homeostasis protein|proline synthase co-transcribed bacterial homolog protein|PLP homeostasis protein|proline synthetase co-transcribed bacterial homolog protein	8p11.23	8	NC_000008.11	37761753	37779768	plus	9	604436	-0.534948	-0.715716	-0.64764	-0.755034	-0.388	-0.275538	NA	-0.428171	NA	-0.544627	0.0223979	0.000128	0.000386	0.0255	0.00138	0.00187	NA	0.0181	0.0919	0.0171
9606	Homo sapiens	23019	CNOT1	AD-005, CDC39, NOT1, NOT1H	CCR4-NOT transcription complex subunit 1	CCR4-NOT transcription complex subunit 1|CCR4-associated factor 1|NOT1 (negative regulator of transcription 1, yeast) homolog|adrenal gland protein AD-005|negative regulator of transcription subunit 1 homolog	16q21	16	NC_000016.10	58519946	58629886	minus	50	604917	-0.562377	0.257181	0.288693	0.239371	0.421	0.175306	NA	NA	0.504328	0.183867	0.0233249	0.00446	0.00358	0.0188	2.13e-07	0.0111	0.117	0.09	0.027	0.0425
9606	Homo sapiens	51133	KCTD3	NY-REN-45	potassium channel tetramerization domain containing 3	BTB/POZ domain-containing protein KCTD3|NY-REN-45 antigen|potassium channel tetramerisation domain containing 3|renal carcinoma antigen NY-REN-45	1q41	1	NC_000001.11	215567185	215621821	plus	18	613272	NA	-0.695456	-0.822183	-0.869229	-0.773	-0.261043	NA	-0.947778	-0.872912	NA	0.0825385	0.000501	0.000216	0.000244	5.84e-08	4.24e-06	NA	7.07e-07	2.07e-05	0.0938
9606	Homo sapiens	8490	RGS5	MST092, MST106, MST129, MSTP032, MSTP092, MSTP106, MSTP129	regulator of G protein signaling 5	regulator of G-protein signaling 5	1q23.3	1	NC_000001.11	163142299	163321791	minus	9	603276	NA.2860527	NA	-0.978498	-0.870424	-0.795	-0.417926	-0.497359	-0.70257	-0.84318	NA	0.0202057	0.114	0.00724	0.0258	0.000109	3.22e-05	0.0171	0.0239	0.00418	0.119
9606	Homo sapiens	415117	STX19		syntaxin 19	syntaxinNA9	3q11.2	3	NC_000003.12	94014365	94029281	minus	3		NA	NA	NA	NA	0.43	1.31692	NA	NA	NA	0.430092	NA	NA	NA	NA	7.42e-07	2.48e-08	NA	NA	NA	0.000834
9606	Homo sapiens	9334	B4GALT5	B4Gal-T5, BETA4-GALT-IV, beta4Gal-T5, beta4GalT-V, gt-V	betaNA,4-galactosyltransferase 5	betaNA,4-galactosyltransferase 5|UDP-Gal:beta-GlcNAc betaNA,4-galactosyltransferase 5|UDP-Gal:betaGlcNAc beta 1,4-galactosyltransferase, polypeptide 5|UDP-galactose:beta-N-acetylglucosamine betaNA,4-galactosyltransferase 5|betaNA,4-GalT II|betaNA,4-GalT IV|betaNA,4-GalTase 5|betaNA.4-galactosyltransferase V|beta4-GalT IV	20q13.13	20	NC_000020.11	49632945	49713884	minus	9	604016	NA	NA	0.731964	0.415306	0.567	0.265748	NA	0.52243	0.553334	NA	0.0942693	0.0735	5.8e-06	0.00768	3.07e-07	4.18e-05	NA	8.19e-05	0.00166	0.0506
9606	Homo sapiens	9185	REPS2	POB1	RALBP1 associated Eps domain containing 2	ralBP1-associated Eps domain-containing protein 2|RALBP1-interacting protein 2|partner of Ral-binding protein 1|partner of RalBP1	Xp22.2	X	NC_000023.11	16946691	17194274	plus	22	300317	NA	-0.675478	NA.4010045	NA.5058129	-2.18	-0.735843	0.721857	NA.44886249	-0.66464	-0.838544	0.650473	0.0198	1.52e-06	0.000562	2.28e-14	1.9e-06	0.00321	1.98e-06	0.0185	0.0173
9606	Homo sapiens	3551	IKBKB	IKK-beta, IKK2, IKKB, IMD15, NFKBIKB	inhibitor of nuclear factor kappa B kinase subunit beta	inhibitor of nuclear factor kappa-B kinase subunit beta|I-kappa-B kinase 2|I-kappa-B-kinase beta|IKK-B|inhibitor of kappa light polypeptide gene enhancer in B-cells, kinase beta|nuclear factor NF-kappa-B inhibitor kinase beta	8p11.21	8	NC_000008.11	42271302	42332653	plus	24	603258	NA.6107216	-0.37487	-0.603407	-0.611611	-0.665	-0.341242	-0.468526	-0.82888	-0.562103	NA	0.0082823	0.00681	5.09e-05	0.000654	6.18e-07	5.58e-06	0.0199	1.18e-05	0.00175	0.594
9606	Homo sapiens	344805	TMPRSS7		transmembrane serine protease 7	transmembrane protease serine 7|matriptase-3|transmembrane protease, serine 7|type II transmembrane serine protease 7	3q13.2	3	NC_000003.12	112039067	112081269	plus	20		NA	NA	NA	NA	NA	-0.942407	NA	NA	NA	NA	NA	NA	NA	NA	NA	6.47e-10	NA	NA	NA	NA
9606	Homo sapiens	10668	CGRRF1	CGR19, RNF197	cell growth regulator with ring finger domain 1	cell growth regulator with RING finger domain protein 1|RING finger protein 197|cell growth regulatory gene 19 protein	14q22.2	14	NC_000014.9	54509869	54539310	plus	9	606138	NA	-0.206348	-0.37199	-0.373616	-0.544	-0.32187	0.34896	-0.60206	-0.50689	-0.492604	0.357013	0.0211	0.00016	0.00174	2.48e-06	3.61e-05	0.00052	2.29e-05	0.00055	7.02e-05
9606	Homo sapiens	8760	CDS2		CDP-diacylglycerol synthase 2	phosphatidate cytidylyltransferase 2|CDP-DAG synthase 2|CDP-DG synthase 2|CDP-DG synthetase 2|CDP-diacylglycerol synthase (phosphatidate cytidylyltransferase) 2|CDP-diglyceride diphosphorylase 2|CDP-diglyceride pyrophosphorylase 2|CDP-diglyceride synthase 2|CDP-diglyceride synthetase 2|CDS 2|CTP:phosphatidate cytidylyltransferase 2	20p12.3	20	NC_000020.11	5126761	5197887	plus	14	603549	NA	-0.32565	-0.48239	-0.409912	-0.373	-0.266047	0.409171	-0.442461	-0.465933	-0.255155	0.479694	0.0163	0.0014	0.0182	5.14e-06	0.00138	0.000276	0.0112	0.00345	0.0213
9606	Homo sapiens	2023	ENO1	ENO1L1, HEL-SNA7, MPB1, NNE, PPH	enolase 1	alpha-enolase|c-myc promoter-binding proteinNA|2-phospho-D-glycerate hydro-lyase|MYC promoter-binding protein 1|alpha enolase like 1|enolase 1, (alpha)|enolase-alpha|epididymis secretory protein Li 17|non-neural enolase|phosphopyruvate hydratase|plasminogen-binding protein|tau-crystallin	1p36.23	1	NC_000001.11	8861000	8879092	minus	13	172430	NA	0.490768	0.717679	0.251615	0.715	0.115547	NA	0.798521	0.684445	-0.335362	0.0959647	7.72e-05	7.61e-07	0.029	4.93e-13	0.000312	NA	1.88e-05	0.000566	0.000531
9606	Homo sapiens	8382	NME5	NM23-H5, NM23H5, RSPH23	NME/NM23 family member 5	nucleoside diphosphate kinase homolog 5|IPIA-beta|NDK-H 5|NDP kinase homolog 5|inhibitor of p53-induced apoptosis-beta|non-metastatic cells 5 protein expressed in|non-metastatic cells 5, protein expressed in (nucleoside-diphosphate kinase)|radial spoke 23 homolog|testis-specific nm23 homolog	5q31.2	5	NC_000005.10	138115172	138139443	minus	7	603575	NA	-0.676212	-0.836006	-0.561278	-2.16	NA.5855559	-0.3665	NA.84881708	NA.0128074	-0.579769	0.82616	0.00762	0.000497	0.0216	5.84e-15	3.28e-12	0.000373	4.6e-08	0.00549	0.0103
9606	Homo sapiens	23262	PPIP5K2	CFAP160, HISPPD1, IP7K2, VIP2	diphosphoinositol pentakisphosphate kinase 2	inositol hexakisphosphate and diphosphoinositol-pentakisphosphate kinase 2|VIP1 homolog 2|histidine acid phosphatase domain-containing protein 1|inositol heptaphosphate kinase 2|insP6 and PP-IP5 kinase 2	5q21.1	5	NC_000005.10	103120254	103203523	plus	34	611648	NA	-0.256958	-0.502952	-0.311778	-0.262	-0.469994	NA	NA	-0.321007	NA	0.076161	0.0454	0.000421	0.0242	0.0101	0.00971	NA	0.0965	0.00707	0.0683
9606	Homo sapiens	10982	MAPRE2	CSCSC2, EB1, EB2, RP1	microtubule associated protein RP/EB family member 2	microtubule-associated protein RP/EB family member 2|APC-binding protein EB1|APC-binding protein EB2|T-cell activation protein, EB1 family|end-binding protein 2	18q12.1-q12.2	18	NC_000018.10	34976928	35143470	plus	10	605789	-0.688263	0.312122	0.467754	0.614368	0.757	0.460642	NA	0.535082	1.03111	0.137818	0.0222056	0.00646	0.000325	0.000765	2.11e-09	0.000287	0.765	0.000889	0.00335	0.00626
9606	Homo sapiens	23590	PDSS1	COQ1, COQ10D2, DPS, SPS, TPRT, TPT, TPT 1, hDPS1	decaprenyl diphosphate synthase subunit 1	decaprenyl-diphosphate synthase subunit 1|all-trans-decaprenyl-diphosphate synthase subunit 1|coenzyme Q1 homolog|decaprenyl pyrophosphate synthase subunit 1|polyprenyl pyrophosphate synthetase|prenyl (decaprenyl) diphosphate synthase, subunit 1|subunit 1 of decaprenyl diphosphate synthase|trans-prenyltransferase (TPT)|trans-prenyltransferase 1	10p12.1	10	NC_000010.11	26697052	26746798	plus	14	607429	NA	0.450482	0.569745	0.759887	1	0.909693	NA	0.74731	0.605491	NA	0.0974147	0.000168	5.42e-06	1.27e-06	2.25e-09	4.28e-07	NA	2.71e-07	0.00173	0.0884
9606	Homo sapiens	27161	AGO2	CASC7, EIF2C2, LINC00980, PPD, Q10	argonaute 2, RISC catalytic component	protein argonaute-2|PAZ Piwi domain protein|argonaute RISC catalytic component 2|cancer susceptibility candidate 7|cancer susceptibility candidate 7 (non-protein coding)|eukaryotic translation initiation factor 2C, 2|long intergenic non-protein coding RNA 980|protein slicer	8q24.3	8	NC_000008.11	140520158	140642406	minus	22	606229	NA	NA	NA	NA	0.496	0.353775	NA	0.720908	0.592127	0.315491	NA	NA	NA	NA	0.00343	9.76e-05	NA	1.98e-05	0.00541	0.0152
9606	Homo sapiens	54961	SSH3	SSH3L	slingshot protein phosphatase 3	protein phosphatase Slingshot homolog 3|SSH-3L|SSH-like protein 3|hSSH-3L|slingshot 3|slingshot homolog 3	11q13.2	11	NC_000011.10	67303448	67312607	plus	14	606780	NA	NA.1889993	-0.785454	NA.7679356	-0.785	-0.334358	NA	-0.794539	-0.682929	NA	0.0978422	9.58e-05	2.65e-06	6.65e-07	9.36e-10	4.53e-08	NA	1.67e-05	0.00305	0.0847
9606	Homo sapiens	400451	FAM174B		family with sequence similarity 174 member B	membrane protein FAM174B	15q26.1	15	NC_000015.10	92617447	92734219	minus	6		-0.601115	-0.745742	-0.984937	NA.3147131	NA	-0.474705	0.550525	-0.891599	-0.762794	NA	0.0242691	8.01e-05	3.25e-06	2.2e-07	2.66e-09	1.01e-08	0.000208	0.000247	0.00613	0.757
9606	Homo sapiens	4077	NBR1	1A1-3B, IAI3B, M17S2, MIG19	NBR1, autophagy cargo receptor	next to BRCA1 gene 1 protein|B-box protein|cell migration-inducing gene 19 protein|membrane component, chromosome 17, surface marker 2 (ovarian carcinoma antigen CA125)|migration-inducing protein 19|neighbor of BRCA1 gene 1	17q21.31	17	NC_000017.11	43170471	43211689	plus	23	166945	NA	-0.453312	-0.519683	-0.563796	-0.461	NA	NA	-0.76745	-0.391936	-0.275531	0.0986488	0.000143	0.000172	0.000157	6.59e-05	0.0536	NA	4.91e-09	0.0422	0.00139
9606	Homo sapiens	85004	RERG		RAS like estrogen regulated growth inhibitor	ras-related and estrogen-regulated growth inhibitor	12p12.3	12	NC_000012.12	15107782	15221803	minus	6	612664	NA	NA	NA	NA	-2.45	NA.4436238	NA	NA.90575572	NA.7133235	-0.622049	NA	NA	NA	NA	1.55e-23	3.99ENA9	NA	2.23e-08	2.71e-06	0.0155
9606	Homo sapiens	85013	TMEM128		transmembrane protein 128	transmembrane protein 128	4p16.3	4	NC_000004.12	4235542	4248265	minus	5		NA	NA	NA	NA	-0.444	-0.209924	NA	-0.644211	-0.559135	-0.383297	NA	NA	NA	NA	7.08e-08	0.0121	NA	4.9e-05	0.0155	0.000454
9606	Homo sapiens	81031	SLC2A10	ATS, GLUT10	solute carrier family 2 member 10	solute carrier family 2, facilitated glucose transporter member 10|GLUTNA0|glucose transporter type 10|solute carrier family 2 (facilitated glucose transporter), member 10	20q13.12	20	NC_000020.11	46708358	46736347	plus	8	606145	-0.586247	-0.541022	NA.1286704	NA.7668768	NA.51	-0.535021	0.381946	-0.504713	-0.68043	NA	0.0245699	0.0222	0.000571	3.45e-06	1.05e-09	1.19e-10	0.00223	0.014	0.0148	0.512
9606	Homo sapiens	201294	UNC13D	FHL3, HLH3, HPLH3, Munc13-4	uncNA3 homolog D	protein uncNA3 homolog D	17q25.1	17	NC_000017.11	75827225	75844717	minus	32	608897	NA	NA	NA	NA	0.236	0.958333	NA	0.47656	0.947545	0.150079	NA	NA	NA	NA	1.45e-05	1.14e-07	NA	0.0143	1.44e-05	0.0158
9606	Homo sapiens	286527	TMSB15B	Tbeta15b	thymosin beta 15B	thymosin betaNA5B	Xq22.2	X	NC_000023.11	103962627	103965990	plus	3	301011	NA	NA	NA	NA	0.109	0.824732	NA	0.691939	0.86144	0.299349	NA	NA	NA	NA	0.00165	1.24e-06	NA	0.0106	0.00768	0.0159
9606	Homo sapiens	6618	SNAPC2	PTFDELTA, SNAP45	small nuclear RNA activating complex polypeptide 2	snRNA-activating protein complex subunit 2|PSE-binding factor subunit delta|PTF subunit delta|SNAPC 45 kDa subunit|SNAPc subunit 2|proximal sequence element-binding transcription factor subunit delta|small nuclear RNA activating complex, polypeptide 2, 45kD|small nuclear RNA activating complex, polypeptide 2, 45kDa|snRNA-activating protein complex 45 kDa subunit	19p13.2	19	NC_000019.10	7920309	7923251	plus	6	605076	NA	NA	-0.501176	-0.374659	-0.304	-0.226472	NA	-0.473155	-0.384889	0.277731	0.100899	0.0701	0.00014	0.021	0.00468	0.000488	NA	0.000139	0.0384	0.0236
9606	Homo sapiens	9121	SLC16A5	MCT5, MCT6	solute carrier family 16 member 5	monocarboxylate transporter 6|monocarboxylate transporter 5|solute carrier family 16 (monocarboxylate transporter), member 5|solute carrier family 16 (monocarboxylic acid transporters), member 5|solute carrier family 16, member 5 (monocarboxylic acid transporter 6)	17q25.1	17	NC_000017.11	75087727	75106590	plus	9	603879	NA	-0.349228	NA	-0.871857	-0.612	-0.412299	NA.18893224	NA.04618976	NA	NA	0.0896894	0.00962	0.06	0.00159	0.00143	0.000506	5.78e-09	3.79e-05	0.0904	0.127
9606	Homo sapiens	3708	ITPR1	ACV, CLA4, INSP3R1, IP3R, IP3R1, PPP1R94, SCA15, SCA16, SCA29	inositol 1,4,5-trisphosphate receptor type 1	inositol 1,4,5-trisphosphate receptor type 1|IP3 receptor|IP3R 1|inositol 1,4,5-triphosphate receptor, type 1|protein phosphatase 1, regulatory subunit 94|type 1 InsP3 receptor|type 1 inositol 1,4,5-trisphosphate receptor	3p26.1	3	NC_000003.12	4493348	4847840	plus	63	147265	NA	-0.872032	NA.2449117	NA.4906572	-0.743	-0.640585	1.12503	-0.811788	-0.7207	0.813256	0.249554	4.53e-05	7.14e-07	6.22e-06	1.71e-07	3.15e-09	3.85e-08	0.00118	0.0275	0.00327
9606	Homo sapiens	114932	MRFAP1L1	PP784	Morf4 family associated protein 1 like 1	MORF4 family-associated protein 1-like 1	4p16.1	4	NC_000004.12	6707701	6709879	minus	2		NA	-0.424994	-0.451058	-0.664767	-0.463	-0.285846	NA.21336567	-0.731363	-0.666298	-0.215183	0.266374	0.00029	0.00204	1.7e-05	7.58e-06	9.24e-08	7.32e-12	1.08e-06	3.56e-05	0.0276
9606	Homo sapiens	2099	ESR1	ER, ESR, ESRA, ESTRR, Era, NR3A1	estrogen receptor 1	estrogen receptor|E2 receptor alpha|ER-alpha|estradiol receptor|estrogen nuclear receptor alpha|estrogen receptor alpha E1-E2NA-2|estrogen receptor alpha E1-N2-E2NA-2|nuclear receptor subfamily 3 group A member 1|oestrogen receptor alpha	6q25.1-q25.2	6	NC_000006.12	151654148	152103274	plus	22	133430	NA	-2.60458	-3.88614	-3.91377	-5.82	-2.97556	NA	-3.8149	-3.72736	NA.00299812	0.101791	5.62e-11	1.12e-24	8.07e-25	3.43e-49	1.26e-47	NA	3.77ENA9	2.82e-15	0.00279
9606	Homo sapiens	113235	SLC46A1	G21, HCP1, PCFT	solute carrier family 46 member 1	proton-coupled folate transporter|heme carrier protein 1|solute carrier family 46 (folate transporter), member 1	17q11.2	17	NC_000017.11	28394642	28406630	minus	6	611672	NA	NA	NA	NA	NA	-0.433636	NA	-0.429494	-0.461385	-0.277003	NA	NA	NA	NA	5.62e-10	0.0165	NA	0.0133	0.00688	0.000984
9606	Homo sapiens	149563	SRARP	C1orf64, ERRF	steroid receptor associated and regulated protein	steroid receptor-associated and regulated protein|ER-related factor|steroid receptor-regulated protein|uncharacterized protein C1orf64	1p36.13	1	NC_000001.11	16004236	16006695	plus	2		NA	NA	NA	NA	NA.9	-3.58152	NA	-3.1802	-3.11066	-0.928012	NA	NA	NA	NA	7.47e-12	6.48e-22	NA	1.41e-10	1.62e-07	0.0165
9606	Homo sapiens	699	BUB1	BUB1AL, hBUB1, BUB1	BUB1 mitotic checkpoint serine/threonine kinase	mitotic checkpoint serine/threonine-protein kinase BUB1|BUB1 budding uninhibited by benzimidazoles 1 homolog|budding uninhibited by benzimidazoles 1 homolog|mitotic spindle checkpoint kinase|putative serine/threonine-protein kinase	2q13	2	NC_000002.12	110637698	110678107	minus	25	602452	NA	0.681967	0.547591	0.584325	1.44	0.856244	NA	0.784869	1.19698	NA	0.102465	0.0183	0.0046	0.000417	2.32e-10	1.53e-06	NA	0.000873	0.00789	0.088
9606	Homo sapiens	23613	ZMYND8	PRKCBP1, PRO2893, RACK7	zinc finger MYND-type containing 8	protein kinase C-binding protein 1|CTCL tumor antigen se14-3|cutaneous T-cell lymphoma-associated antigen se14-3|predicted protein of HQ2893|zinc finger MYND domain-containing protein 8	20q13.12	20	NC_000020.11	47209214	47357780	minus	34	615713	NA	-0.411228	-0.607797	-0.646645	-0.51	-0.19081	NA	-0.519444	NA	NA	0.102556	0.0185	8.09e-05	0.00165	0.000114	0.00221	NA	0.00187	0.0696	0.0981
9606	Homo sapiens	7072	TIA1	TIANA, WDM	TIA1 cytotoxic granule associated RNA binding protein	nucleolysin TIANA isoform p40|nucleolysin TIANA|T-cell-restricted intracellular antigenNA|p40-TIANA (containing p15-TIANA)	2p13.3	2	NC_000002.12	70209444	70248793	minus	17	603518	NA	0.168781	0.281927	0.544719	0.466	1.04729	0.278114	0.362105	NA	0.330263	0.0773334	0.0486	0.0036	0.0114	0.000187	0.00132	0.0129	0.0111	0.129	0.000196
9606	Homo sapiens	377	ARF3		ADP ribosylation factor 3	ADP-ribosylation factor 3|small GTP binding protein	12q13.12	12	NC_000012.12	48928836	48957526	minus	8	103190	-0.501502	-0.411375	-0.322542	-0.670518	-0.423	-0.194846	-0.915179	-0.37076	-0.543921	NA	0.0290728	0.000291	0.00398	1.65e-06	3.62e-07	0.00114	5.31e-05	0.0234	0.000405	0.253
9606	Homo sapiens	267	AMFR	GP78, RNF45	autocrine motility factor receptor	E3 ubiquitin-protein ligase AMFR|RING finger protein 45|RING-type E3 ubiquitin transferase AMFR	16q13	16	NC_000016.10	56361452	56425538	minus	17	603243	NA	-0.322564	-0.383163	-0.560947	-0.841	-0.286809	0.372216	-0.526069	-0.851163	-0.381015	0.64896	0.0152	0.00157	0.000451	1.75e-07	0.0259	0.0293	0.000843	0.000103	0.000538
9606	Homo sapiens	8886	DDX18	Has1, MrDb	DEAD-box helicase 18	ATP-dependent RNA helicase DDX18|DEAD (Asp-Glu-Ala-Asp) box polypeptide 18|DEAD box protein 18|DEAD/H (Asp-Glu-Ala-Asp/His) box polypeptide 18 (Myc-regulated)|Myc-regulated DEAD box protein	2q14.1	2	NC_000002.12	117814679	117832377	plus	14	606355	NA	NA	NA	0.318843	0.443	NA	-0.53469	0.281689	0.360351	-0.146698	0.100061	0.0592	0.0513	0.0174	6.97e-06	0.13	8.09e-05	0.0278	0.0385	0.0354
9606	Homo sapiens	23598	PATZ1	MAZR, PATZ, RIAZ, ZBTB19, ZNF278, ZSG, dJ400N23	POZ/BTB and AT hook containing zinc finger 1	POZ-, AT hook-, and zinc finger-containing protein 1|BTB-POZ domain zinc finger transcription factor|MAZ-related factor|POZ-AT hook-zinc finger protein|protein kinase A RI subunit alpha-associated protein|zinc finger and BTB domain-containing protein 19|zinc finger protein 278|zinc finger sarcoma gene protein	22q12.2	22	NC_000022.11	31325804	31346263	minus	6	605165	-0.785053	-0.29463	-0.470134	-0.495962	-0.967	-0.345595	NA	-0.422044	-0.433017	NA	0.0200903	0.0125	0.000158	0.0166	1.73e-07	0.00878	NA	0.00702	0.00698	0.104
9606	Homo sapiens	8543	LMO4		LIM domain only 4	LIM domain transcription factor LMO4|LIM domain only protein 4|LIM-only 4 protein|LMO-4|breast tumor autoantigen	1p22.3	1	NC_000001.11	87328468	87348923	plus	5	603129	NA	0.88655	0.901596	1.49294	1.27	0.625359	0.575358	1.04062	1.00865	0.450855	0.142102	3.83e-05	0.000217	7.77e-07	2e-14	0.000707	0.000111	7.57e-07	0.000158	0.0309
9606	Homo sapiens	55917	CTTNBP2NL		CTTNBP2 N-terminal like	CTTNBP2 N-terminal-like protein	1p13.2	1	NC_000001.11	112391085	112461164	plus	8	615100	NA	NA	NA	NA	0.773	0.199641	1.12733	0.50924	0.319952	0.370406	NA	NA	NA	NA	6.22e-14	0.0342	9.8e-07	0.000347	0.0291	0.0103
9606	Homo sapiens	5167	ENPP1	ARHR2, COLED, M6S1, NPP1, NPPS, PCNA, PCA1, PDNP1	ectonucleotide pyrophosphatase/phosphodiesterase 1	ectonucleotide pyrophosphatase/phosphodiesterase family member 1|E-NPP 1|Ly-41 antigen|alkaline phosphodiesterase 1|membrane component, chromosome 6, surface marker 1|phosphodiesterase I/nucleotide pyrophosphatase 1|plasma-cell membrane glycoprotein 1|plasma-cell membrane glycoprotein PCNA	6q23.2	6	NC_000006.12	131808016	131895155	plus	25	173335	NA.072982	-0.860645	NA.1063872	-2.16656	NA.6	-0.465822	NA	NA.15526358	NA.0161577	-0.296367	0.0342465	0.00576	2.62e-05	1.01e-08	5.88e-13	0.000186	0.885	4.01e-06	0.00106	0.0285
9606	Homo sapiens	51313	FAM198B	AD021, AD036, C4orf18, ENED	family with sequence similarity 198 member B	protein FAM198B|expressed in nerve and epithelium during development	4q32.1	4	NC_000004.12	158124580	158173050	minus	7		NA	-0.894916	NA.7646134	NA.9508382	NA.12	-0.615695	-0.69772	NA.3104257	NA.6307263	-0.340205	0.767217	0.00383	3.43e-06	2.24e-05	1.91e-12	2.65e-10	0.00236	2.92e-05	1.22e-06	0.0344
9606	Homo sapiens	2049	EPHB3	EK2, ETK2, HEK2, TYRO6	EPH receptor B3	ephrin type-B receptor 3|EPH-like tyrosine kinase 2|embryonic kinase 2|human embryo kinase 2|tyrosine-protein kinase TYRO6	3q27.1	3	NC_000003.12	184561799	184582408	plus	16	601839	NA	0.563569	NA	1.2554	0.51	0.433497	0.832724	0.591072	0.994659	NA	0.135382	0.00823	0.0704	1.85e-05	0.000471	0.000556	0.00014	0.0415	0.000107	0.0775
9606	Homo sapiens	7360	UGP2	UDPG, UDPGP, UDPGP2, UGP1, UGPP1, UGPP2, pHC379	UDP-glucose pyrophosphorylase 2	UTP--glucoseNA-phosphate uridylyltransferase|UDP-glucose diphosphorylase|UDP-glucose pyrophosphorylase 1|UGPase 2|UTP--glucoseNA-phosphate uridylyltransferase 2|UTP-glucoseNA-phosphate uridyltransferase|Uridyl diphosphate glucose pyrophosphorylaseNA|testis tissue sperm-binding protein Li 58p|uridyl diphosphate glucose pyrophosphorylase 2	2p15	2	NC_000002.12	63840950	63891562	plus	14	191760	NA	NA	0.501477	NA	0.465	0.297587	0.306679	NA	0.36051	0.298555	0.135812	0.055	2.65e-05	0.0811	0.000232	0.000189	0.00343	0.0695	0.00874	0.0319
9606	Homo sapiens	23301	EHBP1	HPC12, NACSIN	EH domain binding protein 1	EH domain-binding protein 1|NPF calponin-like protein|testis tissue sperm-binding protein Li 50e	2p15	2	NC_000002.12	62673851	63046487	plus	31	609922	0.644055	NA	0.411263	0.499372	0.176	0.145653	NA	0.324629	NA	-0.369019	0.0220197	0.0634	0.00889	0.0147	0.0377	0.0116	0.137	0.05	0.118	0.049
9606	Homo sapiens	1345	COX6C		cytochrome c oxidase subunit 6C	cytochrome c oxidase subunit 6C|cytochrome c oxidase polypeptide VIc|cytochrome c oxidase subunit VIc preprotein	8q22.2	8	NC_000008.11	99877995	99894014	minus	5	124090	NA	-0.85976	NA.1584483	NA.356211	-0.842	-0.266662	-0.464241	NA.55062199	NA.3083472	-0.394333	0.552655	1.43e-06	1.23e-09	5.89e-08	9.47e-12	1.55e-05	0.00939	2.21e-06	1.51e-06	0.037
9606	Homo sapiens	196403	DTX3	RNF154, deltex3	deltex E3 ubiquitin ligase 3	probable E3 ubiquitin-protein ligase DTX3|RING finger protein 154|RING-type E3 ubiquitin transferase DTX3|deltex 3, E3 ubiquitin ligase|deltex homolog 3|protein deltex-3	12q13.3	12	NC_000012.12	57604327	57609804	plus	8	613142	NA	-0.428389	NA	NA	-0.806	-0.345224	NA	-0.751855	-0.630638	NA	0.0901231	0.0123	0.0914	0.0888	1.79e-10	9.35e-05	0.137	5.67e-05	0.00177	0.0592
9606	Homo sapiens	22901	ARSG		arylsulfatase G	arylsulfatase G|ASG	17q24.2	17	NC_000017.11	68259089	68452000	plus	22	610008	NA	NA	NA	NA	NA.35	NA.3343205	NA	-0.654223	NA.0176133	-0.525563	NA	NA	NA	NA	2.03e-11	5e-20	NA	8.88e-05	1.61e-05	0.0188
9606	Homo sapiens	8828	NRP2	NP2, NPN2, PRO2714, VEGF165R2	neuropilin 2	neuropilin-2|neuropilin-2a(17)|neuropilin-2a(22)|neuropilin-2b(0)|receptor for VEGF165 and semaphorins class3|vascular endothelial cell growth factor 165 receptor 2	2q33.3	2	NC_000002.12	205682450	205798133	plus	21	602070	NA	0.359231	0.454695	0.618582	0.538	0.31351	0.373092	0.25303	2.49164	0.283902	0.17802	0.0238	0.0192	0.0059	0.000432	0.00747	0.000484	0.0372	0.029	0.000125
9606	Homo sapiens	51704	GPRC5B	RAIG-2, RAIG2	G protein-coupled receptor class C group 5 member B	G-protein coupled receptor family C group 5 member B|G protein-coupled receptor, family C, group 1, member B|retinoic acid responsive gene protein|retinoic acid-induced gene 2 protein	16p12.3	16	NC_000016.10	19858971	19886045	minus	7	605948	-0.721987	0.829819	1.10324	0.708086	1.48	0.396834	NA	1.26749	0.98339	0.265154	0.037402	0.00212	0.000929	0.0103	2.16e-11	0.00387	0.567	8.65e-11	0.00101	0.000199
9606	Homo sapiens	285489	DOK7	C4orf25, CMS10, CMS1B	docking protein 7	protein Dok-7|downstream of tyrosine kinase 7	4p16.3	4	NC_000004.12	3463306	3501476	plus	12	610285	NA	NA	NA	NA	NA	NA.3791542	0.659384	-2.21494	NA.6515436	NA	NA	NA	NA	NA	NA	5e-11	0.00703	3.44e-11	0.00122	NA
9606	Homo sapiens	54872	PIGG	GPI7, LAS21, MRT53, PRO4405, RLGS1930	phosphatidylinositol glycan anchor biosynthesis class G	GPI ethanolamine phosphate transferase 2|phosphatidylinositol-glycan biosynthesis class G protein	4p16.3	4	NC_000004.12	499200	539921	plus	17	616918	NA	NA	-0.277604	-0.3938	-0.464	-0.251541	NA	-0.452142	-0.479214	0.274278	0.1377	0.0908	0.00866	0.00534	3.69e-05	0.00245	0.0962	0.000523	0.00274	0.00316
9606	Homo sapiens	2938	GSTA1	GST-epsilon, GST2NA, GTH1, GSTA1	glutathione S-transferase alpha 1	glutathione S-transferase A1|GST HA subunit 1|GST class-alpha member 1|S-(hydroxyalkyl)glutathione lyase A1|glutathione S-alkyltransferase A1|glutathione S-aryltransferase A1|glutathione S-transferase 2|glutathione S-transferase Ha subunit 1|testicular tissue protein Li 80	6p12.2	6	NC_000006.12	52791380	52803967	minus	7	138359	NA	NA	0.734304	1.33463	0.533	2.25524	NA	0.645841	NA	-0.190583	0.0779336	0.111	0.0388	0.0001	0.00431	1.1e-07	NA	0.012	0.0734	0.0375
9606	Homo sapiens	6601	SMARCC2	BAF170, CRACC2, Rsc8	SWI/SNF related, matrix associated, actin dependent regulator of chromatin subfamily c member 2	SWI/SNF complex subunit SMARCC2|SWI/SNF complex 170 kDa subunit|SWI3-like protein|chromatin remodeling complex BAF170 subunit|mammalian chromatin remodeling complex BRG1-associated factor 170	12q13.2	12	NC_000012.12	56161852	56189567	minus	29	601734	NA	-0.183455	-0.444252	NA	-0.281	-0.155416	NA	NA	-0.347628	NA	0.0569644	0.0352	0.000524	0.111	2.24e-05	0.00293	NA	0.101	0.0126	0.0558
9606	Homo sapiens	57804	POLD4	POLDS, p12	DNA polymerase delta 4, accessory subunit	DNA polymerase delta subunit 4|DNA polymerase delta smallest subunit p12|polymerase (DNA) delta 4, accessory subunit|polymerase (DNA-directed), delta 4, accessory subunit	11q13.2	11	NC_000011.10	67350765	67353596	minus	4	611525	NA	NA	NA.128547	NA.5931694	-0.691	-0.297971	NA	-0.680112	-0.76043	NA	0.0939823	0.111	8.01e-05	3.26e-06	1.97e-09	0.0268	NA	4.36e-07	0.00014	0.0975
9606	Homo sapiens	219749	ZNF25	KOX19, Zfp9	zinc finger protein 25	zinc finger protein 25|zinc finger protein 25 (KOX 19)|zinc finger protein KOX19	10p11.21	10	NC_000010.11	37949573	37976656	minus	11	194528	NA	NA	NA	NA	-0.347	-0.145254	0.301631	-0.359565	-0.617186	-0.275193	NA	NA	NA	NA	0.000564	0.0118	0.0372	0.0129	0.000297	0.0357
9606	Homo sapiens	23137	SMC5	SMC5L1	structural maintenance of chromosomes 5	structural maintenance of chromosomes protein 5|SMC protein 5|SMC-5|SMC5 structural maintenance of chromosomes 5-like 1|hSMC5	9q21.12	9	NC_000009.12	70258962	70354873	plus	27	609386	0.631414	0.275691	0.293027	0.55736	0.364	1.16227	NA	0.413439	0.6559	NA	0.0057658	0.0324	0.0318	0.000439	3.26e-05	0.00288	NA	0.000493	0.000243	0.112
9606	Homo sapiens	1824	DSC2	ARVD11, CDHF2, DG2, DGII/III, DSC3	desmocollin 2	desmocollin-2|cadherin family member 2|desmosomal glycoprotein II/III	18q12.1	18	NC_000018.10	31065974	31102432	minus	18	125645	NA	1.02292	1.30077	1.11161	1.81	0.851475	NA	1.38531	1.62788	0.629802	0.207166	0.000851	2.3e-05	8.97e-05	6.48e-16	3.1e-10	NA	7.29e-10	9.8e-08	0.00105
9606	Homo sapiens	51380	CSAD	CSD, PCAP	cysteine sulfinic acid decarboxylase	cysteine sulfinic acid decarboxylase|P-selectin cytoplasmic tail-associated protein|cysteine sulfinic acid decarboxylase-related protein|cysteine-sulfinate decarboxylase|sulfinoalanine decarboxylase	12q13.13	12	NC_000012.12	53157663	53180909	minus	22	616569	NA	-0.563677	NA.0958451	-0.733466	NA.13	-0.47507	NA	-0.674424	-0.679775	-0.16682	0.112194	0.000723	5.87e-08	0.00246	8.84e-10	3.76e-07	NA	0.00256	0.00179	0.0443
9606	Homo sapiens	6664	SOX11	MRD27	SRY-box 11	transcription factor SOXNA1|SRY (sex-determining region Y)-box 11|SRY-related HMG-box gene 11	2p25.2	2	NC_000002.12	5692667	5701385	plus	1	600898	NA	1.07065	2.46273	3.26111	3.28	1.78687	NA	2.22919	2.00978	1.89432	0.367339	0.0011	8.69e-09	4.72e-07	3.07ENA9	1.62e-14	NA	1.1e-11	3.11e-05	1.94e-06
9606	Homo sapiens	2593	GAMT	CCDS2, HEL-S-20, PIG2, TP53I2	guanidinoacetate N-methyltransferase	guanidinoacetate N-methyltransferase|epididymis secretory protein Li 20	19p13.3	19	NC_000019.10	1397026	1401570	minus	6	601240	NA	NA.5121561	NA.569344	-2.51461	NA.36	NA.0896255	NA	NA.32213996	NA.5994721	-0.278091	0.277956	4.56e-06	1.86e-06	8.14e-08	5e-14	2.92e-22	NA	2.37e-07	6.17e-06	0.00181
9606	Homo sapiens	5720	PSME1	HEL-SNA29m, IFI5111, PA28A, PA28alpha, REGalpha	proteasome activator subunit 1	proteasome activator complex subunit 1|11S regulator complex subunit alpha|29-kD MCP activator subunit|IGUP I-5111|activator of multicatalytic protease subunit 1|epididymis secretory sperm binding protein Li 129m|interferon gamma up-regulated I-5111 protein|interferon-gamma IEF SSP 5111|interferon-gamma-inducible protein 5111|proteasome (prosome, macropain) activator subunit 1 (PA28 alpha)	14q12	14	NC_000014.9	24136158	24138967	plus	11	600654	NA	-0.387237	-0.468047	-0.65957	-0.361	NA	NA	-0.450154	-0.485144	NA	0.0669814	0.00143	1.79e-05	0.000479	6.66e-06	0.113	NA	0.00066	0.00264	0.0748
9606	Homo sapiens	10753	CAPN9	GC36, nCL-4	calpain 9	calpain-9|digestive tract-specific calpain|new calpain 4|novel calpain large subunit-4	1q42.2	1	NC_000001.11	230747289	230803356	plus	22	606401	1.12445	-0.505025	-0.86038	-0.602007	-0.389	NA.5605264	0.385286	-0.61354	NA.1104773	NA	0.028345	0.0115	0.00386	0.032	0.0407	2.56e-10	0.000228	0.0383	0.000678	0.774
9606	Homo sapiens	8416	ANXA9	ANX31	annexin A9	annexin A9|annexin 31|annexin XXXI|annexin-9|pemphaxin	1q21.3	1	NC_000001.11	150982023	150995638	plus	14	603319	NA	NA.6452471	-2.56249	-2.29014	-3.26	-3.00441	NA	NA.78324511	NA.8754687	NA.05547739	0.331746	2.24e-06	4.56e-12	1.77e-07	3.78e-23	1.01e-22	NA	1.81e-12	1.21e-08	0.00213
9606	Homo sapiens	54793	KCTD9	BTBD27	potassium channel tetramerization domain containing 9	BTB/POZ domain-containing protein KCTD9|potassium channel tetramerisation domain containing 9	8p21.2	8	NC_000008.11	25424357	25458468	minus	13	617265	0.583195	NA	0.333923	NA	0.461	0.277162	0.467933	NA	NA	-0.256452	0.0359646	0.0635	0.0329	0.0553	0.00039	0.00151	0.00266	0.132	0.141	0.0468
9606	Homo sapiens	138162	C9orf116	PIERCE1, RbEST47	chromosome 9 open reading frame 116	UPF0691 protein C9orf116|p53-induced expression in RB-null cells protein 1|pierce 1	9q34.3	9	NC_000009.12	135495180	135499915	minus	3	614502	0.39376	-0.59236	-0.662719	-0.897228	NA.53	-0.975538	NA	-0.895978	NA.2750269	NA	0.046459	5.93e-05	1.08e-05	5.12e-09	1.68e-17	5.65e-20	NA	2.21e-08	1.47e-05	0.114
9606	Homo sapiens	112714	TUBA3E		tubulin alpha 3e	tubulin alpha-3E chain	2q21.1	2	NC_000002.12	130191745	130198461	minus	5		NA	NA	NA	NA	NA	NA.8699308	NA	NA	NA	NA	NA	NA	NA	NA	NA	3.29e-09	NA	NA	NA	NA
9606	Homo sapiens	8722	CTSF	CATSF, CLN13	cathepsin F	cathepsin F	11q13.2	11	NC_000011.10	66563463	66568576	minus	14	603539	NA	-0.513045	-0.717556	-0.742206	-0.579	-0.417659	NA	-0.689436	NA.1391303	-0.40622	0.694563	0.000132	2.04e-05	2.55e-05	2.85e-05	4.62e-07	NA	0.000828	2.23e-07	0.00313
9606	Homo sapiens	6297	SALL2	COLB, HSAL2, Sal-2, ZNF795, p150(Sal2)	spalt like transcription factor 2	sal-like protein 2|zinc finger protein 795|zinc finger protein SALL2|zinc finger protein Spalt-2	14q11.2	14	NC_000014.9	21521080	21537216	minus	5	602219	-0.497951	-0.348059	-0.48996	-0.307297	NA.23	-0.635111	0.310257	-0.83092	-0.855852	NA	0.0419381	0.0186	0.00242	0.0277	3.63e-10	3.35e-07	0.00176	3.12e-05	0.000289	0.516
9606	Homo sapiens	5613	PRKX	PKX1	protein kinase, X-linked	cAMP-dependent protein kinase catalytic subunit PRKX|protein kinase PKX1|protein kinase X|serine/threonine-protein kinase PRKX	Xp22.33	X	NC_000023.11	3604343	3713634	minus	9	300083	-0.766781	0.848221	1.13967	1.50665	1.6	0.564966	NA	1.06036	0.930807	NA	0.0031917	1.8e-05	5.92e-05	2.41e-07	1.98e-16	2.64e-05	NA	1e-08	0.000586	0.132
9606	Homo sapiens	55653	BCAS4	CNOL	breast carcinoma amplified sequence 4	breast carcinoma-amplified sequence 4|BCAS4/BCAS3 fusion|breast carcinoma amplified sequence 4/3 fusion protein	20q13.13	20	NC_000020.11	50794894	50877736	plus	9	607471	NA	-0.836359	-0.872222	NA.0014634	NA.74	-0.535262	NA	NA.18999651	-0.829711	-0.76597	0.34275	0.00352	3.79e-05	0.000496	6.35e-13	3.75e-07	NA	8.7e-07	0.00284	0.000166
9606	Homo sapiens	5347	PLK1	PLK, STPK13	polo like kinase 1	serine/threonine-protein kinase PLK1|PLKNA|cell cycle regulated protein kinase|polo (Drosophia)-like kinase|serine/threonine-protein kinase 13	16p12.2	16	NC_000016.10	23678772	23690367	plus	10	602098	NA	0.457996	0.457417	0.417983	0.886	0.507424	-0.408129	0.58761	0.767328	0.20853	0.755003	0.0155	0.00454	0.0425	5.89e-06	5.21e-06	0.000957	0.000255	0.0113	0.0283
9606	Homo sapiens	79818	ZNF552		zinc finger protein 552	zinc finger protein 552	19q13.43	19	NC_000019.10	57807082	57814913	minus	3		NA	-0.867894	NA.1205787	NA.3110661	-0.371	NA.3344805	NA	NA.32921273	NA.5104694	-0.508347	0.459407	6.42e-06	7.89e-09	2.25e-07	2.82e-08	1.59e-09	NA	4.38e-05	4.44e-07	0.00376
9606	Homo sapiens	29775	CARD10	BIMP1, CARMA3	caspase recruitment domain family member 10	caspase recruitment domain-containing protein 10|Bcl10 binding protein and activator of NFKB|CARD-containing MAGUK 3 protein|CARD-containing MAGUK protein 3|carma 3	22q13.1	22	NC_000022.11	37490362	37519203	minus	20	607209	NA	NA	-0.532237	-0.738522	NA.41	NA	NA	-0.501603	-0.448795	-0.464962	0.106459	0.107	0.00104	3.8e-05	2.37e-10	0.115	NA	0.00449	0.0269	0.0112
9606	Homo sapiens	6641	SNTB1	59-DAP, A1B, BSYN2, DAPA1B, SNT2, SNT2B1, TIP-43	syntrophin beta 1	betaNA-syntrophin|59 kDa dystrophin-associated protein A1 basic component 1|dystrophin-associated protein A1, 59kD, basic component 1|syntrophin, beta 1 (dystrophin-associated protein A1, 59kDa, basic component 1)|syntrophin-2|tax interaction protein 43	8q24.12	8	NC_000008.11	120535745	120812069	minus	8	600026	NA	0.677637	1.06993	1.27076	0.602	0.593356	0.887951	0.544251	NA	0.165205	0.060914	0.0218	0.00328	0.00047	2.52e-07	0.000319	6.09e-05	0.0355	0.143	0.00811
9606	Homo sapiens	253959	RALGAPA1	GARNL1, GRIPE, RalGAPalpha1, TULIP1, p240	Ral GTPase activating protein catalytic alpha subunit 1	ral GTPase-activating protein subunit alphaNA|GAP-related interacting protein to E12|GTPase activating Rap/RanGAP domain-like 1|Ral GTPase activating protein, alpha subunit 1 (catalytic)|tuberin-like protein 1	14q13.2	14	NC_000014.9	35538352	35809304	minus	48	608884	NA	-0.508789	NA.1545642	-0.771162	-0.592	-0.262848	NA	-0.634226	-0.70667	0.299089	0.158302	0.00183	6.24e-07	0.00352	1.04e-08	4.58e-05	NA	1.73e-06	0.000138	0.00454
9606	Homo sapiens	771	CA12	CA-XII, CAXII, HsT18816, T18816	carbonic anhydrase 12	carbonic anhydrase 12|carbonate dehydratase XII|carbonic anhydrase XII|carbonic dehydratase|tumor antigen HOM-RCC-3.1.3	15q22.2	15	NC_000015.10	63321378	63382166	minus	11	603263	NA	NA.6237972	-2.63903	-3.39624	-3.92	NA.8967605	-0.413934	-2.65183	-2.60403	-0.408762	0.52622	8.33e-08	1.02e-16	4e-19	6.77e-31	3.26e-26	0.000377	7.21e-14	2.4e-09	0.0445
9606	Homo sapiens	285367	RPUSD3		RNA pseudouridylate synthase domain containing 3	mitochondrial mRNA pseudouridine synthase RPUSD3|RNA pseudouridylate synthase domain-containing protein 3	3p25.3	3	NC_000003.12	9837849	9844018	minus	9	617759	NA	NA	NA	NA	0.218	0.148226	-0.225617	0.323632	0.39308	-0.334275	NA	NA	NA	NA	0.00068	0.0209	0.0278	0.00269	0.0399	0.0301
9606	Homo sapiens	2625	GATA3	HDR, HDRS	GATA binding protein 3	trans-acting T-cell-specific transcription factor GATA-3|GATA-binding factor 3	10p14	10	NC_000010.11	8045421	8075201	plus	8	131320	NA	NA.8570634	-2.76924	-2.35923	-3.53	NA.4667333	NA	NA.72026641	-2.4745	-0.530634	0.146914	7.86e-07	1.93ENA8	2.3e-13	1.23e-35	4.03e-27	NA	4.95e-12	6.26e-08	0.0064
9606	Homo sapiens	2665	GDI2	HEL-S-46e, RABGDIB	GDP dissociation inhibitor 2	rab GDP dissociation inhibitor beta|GDI-2|epididymis secretory sperm binding protein Li 46e|guanosine diphosphate dissociation inhibitor 2|rab GDI beta|rab GDP-dissociation inhibitor, beta	10p15.1	10	NC_000010.11	5765222	5813549	minus	12	600767	NA	0.338862	0.400473	NA	0.329	0.168694	0.473271	0.422565	NA	NA	0.145551	0.00203	2.34e-05	0.0649	0.023	0.00246	0.00952	0.0243	0.0938	0.118
9606	Homo sapiens	5817	PVR	CD155, HVED, NECL5, Necl-5, PVS, TAGE4	poliovirus receptor	poliovirus receptor|nectin-like protein 5	19q13.31	19	NC_000019.10	44643798	44666161	plus	8	173850	NA	0.714175	NA	0.788375	0.362	0.451023	NA	0.400588	NA	NA	0.0513583	0.000294	0.118	0.00532	0.000608	1.04e-07	NA	0.0107	0.112	0.0694
9606	Homo sapiens	55290	BRF2	BRFU, TFIIIB50	BRF2, RNA polymerase III transcription initiation factor subunit	transcription factor IIIB 50 kDa subunit|B-related factor 2|BRF-2|BRF2, RNA polymerase III transcription initiation factor 50 kDa subunit|BRF2, subunit of RNA polymerase III transcription initiation factor, BRF1-like|RNA polymerase III transcription initiation factor BRFU|hBRFU|hTFIIIB50|transcription factor IIB- related factor, TFIIIB50	8p11.23	8	NC_000008.11	37843880	37849913	minus	4	607013	NA	NA.1025413	-0.884177	-0.671718	-0.455	-0.367953	0.598353	-0.513487	NA	-0.397733	0.146093	0.000582	0.00214	0.0482	0.00247	0.0194	0.00121	0.0282	0.121	0.0239
9606	Homo sapiens	36	ACADSB	2-MEBCAD, ACAD7, SBCAD	acyl-CoA dehydrogenase short/branched chain	short/branched chain specific acyl-CoA dehydrogenase, mitochondrial|2-methyl branched chain acyl-CoA dehydrogenase|2-methylbutyryl-coenzyme A dehydrogenase|acyl-Coenzyme A dehydrogenase, short/branched chain	10q26.13	10	NC_000010.11	123008913	123058290	plus	11	600301	NA	NA.0812744	NA.5165157	NA.8486239	NA.8	NA.1719153	NA	NA.92634919	NA.2180221	-0.785473	0.74501	0.000623	1.21e-08	1.89e-08	1.78e-23	5.84e-08	NA	2.96e-12	4.5e-07	0.00693
9606	Homo sapiens	2171	FABP5	E-FABP, EFABP, KFABP, PA-FABP, PAFABP	fatty acid binding protein 5	fatty acid-binding protein, epidermal|epidermal-type fatty acid-binding protein|fatty acid binding protein 5 (psoriasis-associated)|psoriasis-associated fatty acid-binding protein homolog	8q21.13	8	NC_000008.11	81280483	81284777	plus	4	605168	0.809981	1.03197	1.20724	1.72669	1	0.879207	NA	0.764742	0.791826	NA	0.0069772	0.00033	6.44e-05	2.54e-08	4.12e-08	2.68e-07	NA	0.002	0.00664	0.458
9606	Homo sapiens	768211	RELL1		RELT like 1	RELT-like protein 1|receptor expressed in lymphoid tissues like 1|tmp_locus_29	4p14	4	NC_000004.12	37590800	37686377	minus	9	611212	NA	NA	NA	NA	-0.442	NA	NA	-0.688364	-0.587514	-0.371498	NA	NA	NA	NA	3.08e-05	NA	NA	0.00137	0.00548	0.00823
9606	Homo sapiens	91754	NEK9	APUG, LCCS10, NC, NERCC, NERCC1	NIMA related kinase 9	serine/threonine-protein kinase Nek9|NIMA (never in mitosis gene a)- related kinase 9|nercc1 kinase|nimA-related protein kinase 9	14q24.3	14	NC_000014.9	75082115	75127075	minus	22	609798	-0.505532	NA	-0.430141	-0.560012	-0.535	-0.235725	-0.333403	-0.517622	-0.41796	0.141897	0.0263187	0.316	0.0007	0.000588	4.49e-08	0.0102	0.00125	2.97e-05	0.00428	0.0466
9606	Homo sapiens	124936	CYB5D2		cytochrome b5 domain containing 2	neuferricin|cytochrome b5 domain-containing protein 2	17p13.2	17	NC_000017.11	4143117	4157701	plus	7		NA	NA	NA	NA	-0.812	-0.411934	NA	-0.929837	-0.68951	-0.338558	NA	NA	NA	NA	1.34e-07	0.00324	NA	7.58e-08	0.00136	0.0215
9606	Homo sapiens	9712	USP6NL	RNTRE, TRE2NL-IT1, USP6NL	USP6 N-terminal like	USP6 N-terminal-like protein|related to the N-terminus of tre	10p14	10	NC_000010.11	11460510	11611789	minus	23	605405	NA	NA	NA	NA	NA	0.467693	-0.634795	0.499161	0.728004	NA	NA	NA	NA	NA	NA	0.000117	3.86e-05	0.00824	8.29e-05	NA
9606	Homo sapiens	3249	HPN	TMPRSS1	hepsin	serine protease hepsin|testicular tissue protein Li 85|transmembrane protease serine 1	19q13.11	19	NC_000019.10	35040506	35066573	plus	15	142440	NA	-0.702547	-0.734393	-0.632815	NA.63	NA.3619025	NA	NA.42174823	NA.2099111	-0.840816	0.853886	0.0023	0.00703	0.00757	2.57e-10	9.82e-08	NA	1.9e-07	0.000869	0.000342
9606	Homo sapiens	403	ARL3	ARFL3	ADP ribosylation factor like GTPase 3	ADP-ribosylation factor-like protein 3|ADP-ribosylation factor-like 3|ARF-like 3	10q24.32	10	NC_000010.11	102673727	102714433	minus	7	604695	NA	-0.759507	-0.612265	-0.94412	-0.878	-0.856022	-0.251708	-0.900023	-0.944897	NA	0.0913998	2.02e-06	9.59e-05	4.71e-08	1.03ENA8	5.07e-08	0.0403	3.26e-07	1.12e-08	0.147
9606	Homo sapiens	7871	SLMAP	SLAP	sarcolemma associated protein	sarcolemmal membrane-associated protein	3p14.3	3	NC_000003.12	57756221	57930013	plus	27	602701	NA	NA	NA	NA	-0.156	-0.191532	-0.23715	-0.350846	-0.470359	-0.267337	NA	NA	NA	NA	0.0249	0.00126	0.041	0.0079	0.000554	0.00792
9606	Homo sapiens	10211	FLOT1		flotillin 1	flotillinNA|integral membrane component of caveolae	6p21.33	6	NC_000006.12	30727709	30742851	minus	14	606998	0.636597	NA	-0.439929	-0.637744	-0.337	-0.101785	NA	-0.369455	-0.528415	NA	0.0257999	0.119	0.000116	0.000145	5.81e-05	0.00539	NA	0.00218	0.00617	0.116
9606	Homo sapiens	1116	CHI3L1	ASRT7, CGP-39, GP-39, GP39, HC-gp39, HCGP-3P, YKL-40, YKL40, YYL-40, hCGP-39	chitinase 3 like 1	chitinase-3-like protein 1|39 kDa synovial protein|cartilage glycoprotein 39|chitinase 3-like 1 (cartilage glycoprotein-39)	1q32.1	1	NC_000001.11	203178931	203186794	minus	10	601525	1.54909	1.58673	1.44917	1.40231	2.26	1.97718	NA	0.95338	1.40711	NA	0.007934	0.000556	0.0014	0.00065	1.7e-12	1.54e-05	NA	9.86e-05	0.00283	0.884
9606	Homo sapiens	2746	GLUD1	GDH, GDH1, GLUD	glutamate dehydrogenase 1	glutamate dehydrogenase 1, mitochondrial|epididymis tissue sperm binding protein Li 18mP|glutamate dehydrogenase (NAD(P)+)	10q23.2	10	NC_000010.11	87050202	87095047	minus	18	138130	NA	-0.368386	-0.335705	-0.74961	-0.413	-0.228287	NA	-0.44147	-0.773622	-0.308607	0.526622	7.47e-05	0.00405	0.00161	5.59e-05	0.00011	NA	0.000748	5.46e-07	0.00832
9606	Homo sapiens	79006	METRN	C16orf23, c380A1.2	meteorin, glial cell differentiation regulator	meteorin	16p13.3	16	NC_000016.10	715173	719655	plus	4	610998	NA	NA.1331531	NA.5449757	-2.29631	NA.53	-0.91034	NA	-0.788574	NA.3346949	-0.661234	0.379171	9.13e-05	1.49e-06	1.46e-07	6.7e-12	0.000408	NA	0.00319	1.28e-05	0.00834
9606	Homo sapiens	126823	KLHDC9	KARCA1	kelch domain containing 9	kelch domain-containing protein 9|kelch/ankyrin repeat-containing cyclin A1-interacting protein	1q23.3	1	NC_000001.11	161098361	161100348	plus	5	617375	NA	NA	NA	NA	NA.66	NA.1880483	NA	NA.53515248	NA.3586942	-0.426733	NA	NA	NA	NA	3.6e-14	2.36e-16	NA	1.38e-07	6.51e-07	0.0219
9606	Homo sapiens	81893	SLC7A5P1	DC49, LAT1-3TM, MLAS, hLAT1-3TM	solute carrier family 7 member 5 pseudogene 1	SLC7A5 pseudogene|hLAT1 3-transmembrane protein MLAS|putative L-type amino acid transporter 1-like protein MLAS|solute carrier family 7 (amino acid transporter light chain, L system), member 5 pseudogene 1|solute carrier family 7 (cationic amino acid transporter, y+ system), member 5 pseudogene 1	16p11.2	16	NC_000016.10	29613103	29613712	minus	0		NA	NA	NA	NA	NA	1.05395	NA	NA	NA	NA	NA	NA	NA	NA	NA	5.09e-09	NA	NA	NA	NA
9606	Homo sapiens	8678	BECN1	ATG6, VPS30, beclin1	beclin 1	beclinNA|ATG6 autophagy related 6 homolog|beclin 1 (coiled-coil, moesin-like BCL2-interacting protein)|beclin 1, autophagy related|coiled-coil myosin-like BCL2-interacting protein|testis secretory sperm-binding protein Li 215e	17q21.31	17	NC_000017.11	42810132	42824316	minus	13	604378	NA	-0.617062	-0.663625	-0.626854	-0.547	-0.184494	NA	-0.58626	-0.451513	-0.422577	0.631377	8.53e-08	5.17e-06	1.65e-06	4.06e-09	0.00437	NA	9.84e-05	0.00889	0.000674
9606	Homo sapiens	7422	VEGFA	MVCD1, VEGF, VPF	vascular endothelial growth factor A	vascular endothelial growth factor A|vascular endothelial growth factor A121|vascular endothelial growth factor A165|vascular permeability factor	6p21.1	6	NC_000006.12	43770209	43786487	plus	9	192240	NA	0.283118	0.524834	0.542952	0.654	0.359992	NA	0.820307	1.9982	0.476427	0.177415	0.00891	8.99e-05	0.00329	2.81e-07	0.000619	NA	0.000587	0.000238	0.00219
9606	Homo sapiens	644189	LOC644189		acyl-CoA thioesterase 4 pseudogene		19q13.12	19	NC_000019.10	36421174	36422897	plus	1		NA	NA	NA	NA	NA	NA	NA	-0.922334	NA.071044	NA	NA	NA	NA	NA	NA	NA	NA	7.24e-05	2.76e-07	NA
9606	Homo sapiens	9522	SCAMP1	SCAMP, SCAMP37	secretory carrier membrane protein 1	secretory carrier-associated membrane protein 1	5q14.1	5	NC_000005.10	78360503	78480739	plus	9	606911	NA	-0.418902	-0.531076	-0.549554	-0.423	-0.228151	NA	NA	-0.619851	-0.542001	0.142923	0.000327	2.12e-05	0.0012	6.53e-08	0.0002	0.149	0.0867	0.00263	0.000804
9606	Homo sapiens	9388	LIPG	EDL, EL, PRO719	lipase G, endothelial type	endothelial lipase|endothelial cell-derived lipase|lipase, endothelial|lipoprotein lipase H	18q21.1	18	NC_000018.10	49560699	49592908	plus	12	603684	NA	0.431374	0.459029	1.05791	0.769	0.836334	NA	0.797557	2.16348	0.562394	0.120636	0.0118	0.0433	2.25e-05	5e-06	6.66e-06	NA	0.00988	0.00286	0.0293
9606	Homo sapiens	50810	HDGFL3	CGINA42, HDGF-2, HDGF2, HDGFRP3, HRP-3	HDGF like 3	hepatoma-derived growth factor-related protein 3|hepatoma-derived growth factor 2|hepatoma-derived growth factor, related protein 3	15q25.2	15	NC_000015.10	83112738	83208018	minus	8	616643	NA	-0.601191	NA.3160628	NA.0391735	-0.879	-0.282197	NA	-0.598737	-0.678768	-0.521668	0.248378	0.000963	7.57e-06	5.14e-05	2.06e-06	0.000273	NA	0.00964	0.000934	0.000118
9606	Homo sapiens	64065	PERP	KCP1, KRTCAP1, PIGPC1, THW, dJ496H19.1	PERP, TP53 apoptosis effector	p53 apoptosis effector related to PMP-22|1110017A08Rik|KCPNA|keratinocyte-associated protein 1|keratinocytes associated protein 1|p53 apoptosis effector related to PMP22|p53-induced protein PIGPC1|transmembrane protein THW	6q23.3	6	NC_000006.12	138088505	138107523	minus	3	609301	NA	0.452987	0.606777	0.85907	1.01	0.518962	NA	0.733799	1.09702	NA	0.120979	0.0324	0.0138	0.0113	3.33e-09	2.07e-05	NA	0.00241	0.000296	0.0637
9606	Homo sapiens	7088	TLE1	ESG, ESG1, GRG1	transducin like enhancer of split 1	transducin-like enhancer protein 1|enhancer of split groucho-like protein 1|transducin-like enhancer of split 1 (E(sp1) homolog, Drosophila)	9q21.32	9	NC_000009.12	81583683	81689535	minus	22	600189	NA.26847849	0.633628	0.314572	0.629506	1.32	0.414736	NA	0.931644	1.07377	NA	0.0212554	4.65e-05	0.0348	0.000299	3.35e-09	0.00185	NA	2.35e-06	3.27e-06	0.121
9606	Homo sapiens	3880	KRT19	CK19, K19, K1CS	keratin 19	keratin, type I cytoskeletal 19|40-kDa keratin intermediate filament|CKNA9|cytokeratin 19|keratin 19, type I|keratin, type I, 40-kd	17q21.2	17	NC_000017.11	41523617	41528389	minus	6	148020	NA	-0.706409	NA.1663199	NA.8755071	NA.17	-0.336065	-0.285097	-0.94235	-0.262872	-0.346762	0.50537	0.0374	0.000497	1.7e-05	2.75e-07	0.0496	0.016	9.48e-06	0.0209	0.00157
9606	Homo sapiens	79137	RETREG2	C2orf17, FAM134A, MAG-2	reticulophagy regulator family member 2	reticulophagy regulator 2|protein FAM134A|family with sequence similarity 134 member A|metastasis associated gene-2	2q35	2	NC_000002.12	219178190	219185475	plus	9		NA	-0.429183	-0.348026	NA	-0.367	-0.215663	NA	NA	-0.505965	-0.197509	0.121207	1.26e-05	0.00206	0.0613	1.97e-05	0.00165	NA	0.0887	0.0032	0.0106
9606	Homo sapiens	56521	DNAJC12	HPANBH4, JDP1	DnaJ heat shock protein family (Hsp40) member C12	dnaJ homolog subfamily C member 12|DnaJ (Hsp40) homolog, subfamily C, member 12|J domain containing protein 1 (JDP1)|J domain protein 1|j domain-containing protein 1	10q21.3	10	NC_000010.11	67796665	67838179	minus	6	606060	NA	NA.461976	-2.71472	-2.60655	-3.42	NA.4808893	NA	-2.49404	-2.07993	NA.1620905	0.619741	0.000283	3.84e-13	2.24e-09	1.25ENA9	3.39e-12	NA	4.8e-11	1.17e-05	0.0101
9606	Homo sapiens	23432	GPR161	RE2	G protein-coupled receptor 161	G-protein coupled receptor 161|G-protein coupled receptor RE2	1q24.2	1	NC_000001.11	168079542	168137667	minus	13	612250	NA	0.936721	1.49964	1.6427	0.602	0.696057	NA	0.44647	0.692257	0.255437	0.623452	0.000456	4.27e-06	5.73e-06	8.12e-10	0.000115	NA	0.00185	0.000376	0.0106
9606	Homo sapiens	57553	MICAL3	MICAL-3	microtubule associated monooxygenase, calponin and LIM domain containing 3	[F-actin]-monooxygenase MICAL3|protein-methionine sulfoxide oxidase MICAL3|[F-actin]-methionine sulfoxide oxidase MICAL3|flavoprotein oxidoreductase MICAL3|molecule interacting with CasL protein 3|protein MICAL-3	22q11.21	22	NC_000022.11	17787649	18024559	minus	50	608882	NA	1.10426	1.36257	1.46307	0.658	NA	0.486227	0.523773	0.510506	0.302776	0.891747	7e-05	7.59e-06	4.02e-05	8.02e-09	NA	0.0109	0.000762	0.00484	0.00131
9606	Homo sapiens	55837	EAPP	BM036, C14orf11	E2F associated phosphoprotein	E2F-associated phosphoprotein	14q13.1	14	NC_000014.9	34515929	34539737	minus	7	609486	NA	-0.389282	-0.631164	-0.704809	-0.543	-0.158801	NA	-0.321077	-0.548295	-0.305223	0.868619	0.0022	1.02e-05	2.09e-05	3.8e-09	0.011	NA	0.00692	0.000538	0.00239
9606	Homo sapiens	6422	SFRP1	FRP, FRPNA, FRP1, FrzA, SARP2	secreted frizzled related protein 1	secreted frizzled-related protein 1|SARP-2|frizzled-related protein|sFRPNA|secreted apoptosis-related protein 2	8p11.21	8	NC_000008.11	41261957	41309471	minus	3	604156	NA	1.61338	1.45567	1.91702	2.12	1.07016	0.487135	1.30305	1.75546	NA	0.388905	0.00018	3.28e-05	1.16e-05	3.21e-07	0.000199	0.000459	0.00116	0.00258	0.0512
9606	Homo sapiens	6720	SREBF1	SREBP1, bHLHd1	sterol regulatory element binding transcription factor 1	sterol regulatory element-binding protein 1|class D basic helix-loop-helix protein 1	17p11.2	17	NC_000017.11	17811349	17837017	minus	21	184756	NA	-0.437557	NA	NA.2171385	-0.884	-0.229911	NA	NA.03162032	-0.532246	-0.587618	0.122943	0.00757	0.0639	7.6e-06	1.35e-07	0.00402	NA	0.00017	0.039	0.0324
9606	Homo sapiens	4775	NFATC3	NFAT4, NFATX	nuclear factor of activated T cells 3	nuclear factor of activated T-cells, cytoplasmic 3|NF-ATc3|T cell transcription factor NFAT4|nuclear factor of activated T-cells c3 isoform IE-Xa|nuclear factor of activated T-cells, cytoplasmic, calcineurin-dependent 3	16q22.1	16	NC_000016.10	68085366	68229259	plus	12	602698	NA	NA	NA	NA	0.202	0.148605	NA	0.271209	0.267682	-0.245936	0.0865779	0.0637	0.123	0.0752	0.00091	0.0153	NA	0.00265	0.0341	0.0269
9606	Homo sapiens	6697	SPR	SDR38C1	sepiapterin reductase	sepiapterin reductase|Sepiapterin reductase (L-erythro-7,8-dihydrobiopterin forming)|sepiapterin reductase (7,8-dihydrobiopterin:NADP+ oxidoreductase)|short chain dehydrogenase/reductase family 38C, member 1	2p13.2	2	NC_000002.12	72887383	72892160	plus	3	182125	NA	-0.460404	-0.670003	-0.839697	-0.685	-0.506898	NA	-0.466458	-0.593384	-0.472629	0.627669	0.000212	1.4e-05	1.89e-06	2.1e-07	3.88e-06	NA	0.00377	0.00495	0.012
9606	Homo sapiens	27236	ARFIP1	HSU52521	ADP ribosylation factor interacting protein 1	arfaptinNA	4q31.3	4	NC_000004.12	152779937	152911912	plus	14	605928	NA	-0.409784	-0.489518	-0.576844	-0.379	-0.263622	NA	-0.402284	-0.457137	-0.174419	0.397773	0.000378	0.00194	0.000141	8.2e-06	0.00541	NA	0.00902	0.00586	0.0122
9606	Homo sapiens	2057	EPOR	EPO-R	erythropoietin receptor	erythropoietin receptor	19p13.2	19	NC_000019.10	11377205	11384342	minus	8	133171	NA	-0.338009	-0.327812	-0.494737	-0.18	-0.54661	NA	-0.415597	-0.75224	0.325582	0.0787957	0.0417	0.0293	0.0286	0.00241	9.04e-06	0.152	0.00529	0.0314	0.0322
9606	Homo sapiens	23479	ISCU	2310020H20Rik, HML, ISU2, NIFU, NIFUN, hnifU	iron-sulfur cluster assembly enzyme	iron-sulfur cluster assembly enzyme ISCU, mitochondrial|IscU iron-sulfur cluster scaffold homolog|nifU-like N-terminal domain-containing protein	12q23.3	12	NC_000012.12	108561463	108569384	plus	8	611911	NA	NA	-0.28953	-0.296898	-0.179	-0.183594	0.49938	-0.353523	-0.274848	-0.163886	0.0578978	0.152	0.0102	0.014	0.00145	0.000953	0.00054	0.00411	0.0369	0.0456
9606	Homo sapiens	252884	ZNF396	ZSCAN14	zinc finger protein 396	zinc finger protein 396|zinc finger and SCAN domain-containing protein 14	18q12.2	18	NC_000018.10	35366697	35377337	minus	6	609600	NA	NA	NA	NA	-0.163	-0.597738	NA	-0.734666	-0.597887	-0.369024	NA	NA	NA	NA	0.0232	1.08e-05	NA	0.000462	0.0196	0.0206
9606	Homo sapiens	4925	NUCB2	HEL-SNA09, NEFA	nucleobindin 2	nucleobindin-2|DNA-binding protein NEFA|epididymis secretory protein Li 109|gastric cancer antigen Zg4|nesfatin 1|nucleobinding 2|prepronesfatin	11p15.1	11	NC_000011.10	17260340	17331881	plus	27	608020	NA	-0.655409	-0.950181	-0.784515	-0.732	-0.2428	NA	-0.884638	-0.887307	-0.471838	0.260099	0.000584	2.16e-06	0.000998	4.38e-06	5.81e-05	NA	0.000126	0.000178	0.0125
9606	Homo sapiens	4925	NUCB2	HEL-SNA09, NEFA	nucleobindin 2	nucleobindin-2|DNA-binding protein NEFA|epididymis secretory protein Li 109|gastric cancer antigen Zg4|nesfatin 1|nucleobinding 2|prepronesfatin	11p15.1	11	NC_000011.10	17332042	17349973	plus	27	608020	NA	-0.655409	-0.950181	-0.784515	-0.732	-0.2428	NA	-0.884638	-0.887307	-0.471838	0.260099	0.000584	2.16e-06	0.000998	4.38e-06	5.81e-05	NA	0.000126	0.000178	0.0125
9606	Homo sapiens	4199	ME1	HUMNDME, MES	malic enzyme 1	NADP-dependent malic enzyme|Malic enzyme, cytoplasmic|NADP-ME|malate dehydrogenase (oxaloacetate-decarboxylating) (NADP(+))|malic enzyme 1, NADP(+)-dependent, cytosolic|malic enzyme 1, soluble|pyruvic-malic carboxylase	6q14.2	6	NC_000006.12	83210389	83431219	minus	14	154250	NA	NA	0.847131	1.06159	1.27	0.74	-0.586348	0.586331	1.00944	-0.67983	0.779574	0.0528	0.000543	0.000162	1.26e-08	0.000164	8.77e-07	0.019	0.00206	0.0202
9606	Homo sapiens	7494	XBP1	TREB-5, TREB5, XBPNA, XBP2	X-box binding protein 1	X-box-binding protein 1|tax-responsive element-binding protein 5	22q12	22	NC_000022.11	28794560	28800572	minus	6	194355	NA	NA.1580017	NA.3376367	-2.22712	NA.32	-0.567073	NA	NA.56487313	NA.2679164	0.360864	0.550184	5.96e-06	1.97e-07	1.66e-15	4.53e-20	4.49e-11	NA	4.03e-07	4.43e-06	0.0131
9606	Homo sapiens	9687	GREB1		growth regulation by estrogen in breast cancer 1	protein GREB1|gene regulated by estrogen in breast cancer|gene regulated in breast cancer 1 protein	2p25.1	2	NC_000002.12	11534116	11642788	plus	38	611736	NA.2518455	-2.79091	-3.42268	-3.28875	-3.93	NA.592091	NA	NA.72375437	NA.6202903	NA	0.0138553	5.92e-08	4.53e-13	1.01e-09	1.38e-30	5.3e-15	NA	8.86e-09	0.00236	0.607
9606	Homo sapiens	2203	FBP1	FBP	fructose-bisphosphatase 1	fructoseNA,6-bisphosphatase 1|D-fructoseNA,6-bisphosphate 1-phosphohydrolase 1|FBPase 1|growth-inhibiting protein 17|liver FBPase	9q22.32	9	NC_000009.12	94603133	94640257	minus	8	611570	NA	-0.783332	NA.5070363	NA.5726344	-2.27	-0.939904	NA	NA.25421035	NA.743564	-0.474102	0.575165	0.000167	1.11e-10	3.87e-10	7.17ENA9	1.59e-17	NA	1.68e-07	4.43e-06	0.014
9606	Homo sapiens	57509	MTUS1	ATBP, ATIP, ATIP3, ICIS, MP44, MTSG1	microtubule associated scaffold protein 1	microtubule-associated tumor suppressor 1|AT2 receptor-binding protein|AT2 receptor-interacting protein|AT2R binding protein|angiotensin-II type 2 receptor-interacting protein|erythroid differentiation-related|microtubule associated tumor suppressor 1|mitochondrial tumor suppressor gene 1|transcription factor MTSG1	8p22	8	NC_000008.11	17643794	17801579	minus	26	609589	-0.794636	NA	-0.554601	-0.992505	-0.507	-0.506717	0.44195	NA	NA	-0.718895	0.0440793	0.0531	0.00695	2.58e-05	0.0035	2.06e-05	4.67e-05	0.0541	0.735	0.00173
9606	Homo sapiens	55689	YEATS2		YEATS domain containing 2	YEATS domain-containing protein 2	3q27.1	3	NC_000003.12	183697797	183812625	plus	35	613373	NA	0.43639	0.377499	0.9057	0.504	0.335692	NA	0.441581	0.506252	0.181877	0.325931	5.16e-05	0.00231	3.01e-08	2.19e-09	9.59e-08	NA	0.00202	0.00847	0.0147
9606	Homo sapiens	4781	NFIB	CTF, HMGIC/NFIB, NF-I/B, NF1-B, NFI-B, NFI-RED2, NFIB3, NFIB	nuclear factor I B	nuclear factor 1 B-type|CCAAT-box-binding transcription factor|TGGCA-binding protein|nuclear factor 1/B	9p23-p22.3	9	NC_000009.12	14081843	14398983	minus	16	600728	NA	1.00936	1.10278	1.76784	1.49	0.48554	NA	1.28554	1.40269	0.883129	0.201782	7.09e-05	0.000134	4.23e-07	9.56e-11	2.27e-06	0.055	1.63e-06	1.76e-05	0.000231
9606	Homo sapiens	9802	DAZAP2	PRTB	DAZ associated protein 2	DAZ-associated protein 2|deleted in azoospermia associated protein 2|proline-rich transcript in brain|proline-rich transcript, brain-expressed protein	12q13.13	12	NC_000012.12	51238724	51246717	plus	5	607431	NA	-0.250129	-0.493903	-0.778648	-0.249	-0.160394	-0.335562	-0.366063	-0.419118	NA	0.675322	0.0102	0.000289	1.97e-06	5.65e-08	0.0104	0.00124	0.00313	0.00175	0.0558
9606	Homo sapiens	80762	NDFIP1	N4WBP5	Nedd4 family interacting protein 1	NEDD4 family-interacting protein 1|Nedd4 WW domain-binding protein 5|breast cancer-associated protein SGANAM|putative MAPK-activating protein PM13|putative NF-kappa-B-activating protein 164|putative NFKB and MAPK-activating protein	5q31.3	5	NC_000005.10	142108759	142154443	plus	8	612050	NA	-0.483735	-0.388264	-0.689587	-0.387	-0.300908	NA	-0.560674	-0.417762	-0.228222	0.269	0.00163	0.00824	3.52e-05	2.32e-06	0.000666	NA	4.35e-07	0.00207	0.0157
9606	Homo sapiens	753	LDLRAD4	C18orf1	low density lipoprotein receptor class A domain containing 4	low-density lipoprotein receptor class A domain-containing protein 4|clone 22	18p11.21	18	NC_000018.10	13217691	13652754	plus	26	606571	NA	-0.411491	-0.525136	-0.820071	-0.781	-0.486447	NA	-0.756289	NA.2558758	NA	0.655961	0.0232	0.000174	0.000346	7.65e-06	1.13e-05	0.0544	0.000657	6.03e-06	0.056
9606	Homo sapiens	64764	CREB3L2	BBF2H7	cAMP responsive element binding protein 3 like 2	cyclic AMP-responsive element-binding protein 3-like protein 2|B-ZIB transcription factor|BBF2 human homolog on chromosome 7|FUS/BBF2H7 protein|TCAG_1951439|basic transcription factor 2|cAMP-responsive element-binding protein 3-like protein 2	7q33	7	NC_000007.14	137874979	138002101	minus	14	608834	NA	0.357236	0.589351	0.573978	0.66	0.210272	0.541176	0.739562	0.61459	NA	0.85481	0.00703	0.000122	0.000596	2.14e-09	0.000115	0.0106	0.000287	0.00212	0.0562
9606	Homo sapiens	18	ABAT	GABA-AT, GABAT, NPD009	4-aminobutyrate aminotransferase	4-aminobutyrate aminotransferase, mitochondrial|(S)-3-amino-2-methylpropionate transaminase|4-aminobutyrate transaminase|GABA aminotransferase|GABA transaminase|GABA transferase|gamma-amino-N-butyrate transaminase	16p13.2	16	NC_000016.10	8674587	8784575	plus	20	137150	NA	NA.7580112	-2.20942	-2.45887	-2.68	NA.0978748	NA	-2.0752	NA.9296968	NA	0.127446	2.83e-08	9.93e-09	3.77e-08	2.62e-22	3.46ENA8	NA	2.09e-12	9.28e-07	0.0971
9606	Homo sapiens	202333	CMYA5	C5orf10, SPRYD2, TRIM76	cardiomyopathy associated 5	cardiomyopathy-associated protein 5|2310076E16Rik|SPRY domain-containing protein 2|dystrobrevin-binding protein 2|genethonin-3|myospryn|tripartite motif-containing 76|tripartite motif-containing protein 76	5q14.1	5	NC_000005.10	79689339	79800226	plus	14	612193	NA	NA	NA	NA	NA.54	-0.730464	NA	NA.36119625	-0.881741	-0.593067	NA	NA	NA	NA	1.42e-16	1.08e-07	NA	1.23e-06	0.0156	0.0246
9606	Homo sapiens	2740	GLP1R	GLPNA, GLPNA-R, GLPNAR	glucagon like peptide 1 receptor	glucagon-like peptide 1 receptor|GLPNA receptor|GLP1 receptor|seven transmembrane helix receptor	6p21.2	6	NC_000006.12	39048781	39091303	plus	14	138032	0.965991	-0.336572	NA	0.587383	0.00781	0.480855	0.224606	NA	NA	0.155888	0.015189	0.0331	0.157	0.0276	0.0442	0.00616	0.0307	0.0981	0.0631	0.0168
9606	Homo sapiens	51363	CHST15	BRAG, GALNAC4S-6ST	carbohydrate sulfotransferase 15	carbohydrate sulfotransferase 15|B cell RAG associated protein (GALNAC4S-6ST)|B-cell RAG-associated gene protein|carbohydrate (N-acetylgalactosamine 4-sulfate 6-O) sulfotransferase 15|hBRAG	10q26.13	10	NC_000010.11	124006060	124093684	minus	16	608277	NA	NA	-0.917235	NA.2563238	-0.831	-0.484997	NA	-0.672138	-0.769913	NA	0.128129	0.0935	5.78e-06	3.4e-07	2.21e-10	8.67e-12	NA	3.36e-06	6.97e-05	0.0727
9606	Homo sapiens	5578	PRKCA	AAG6, PKC-alpha, PKCA, PRKACA	protein kinase C alpha	protein kinase C alpha type|PKC-A|aging-associated gene 6	17q24.2	17	NC_000017.11	66302640	66810744	plus	23	176960	NA	NA	0.466994	0.605376	0.677	0.334841	0.428161	0.556005	0.645045	NA	0.157304	0.0777	0.0351	0.00139	5.27e-05	0.00207	0.000485	0.00101	0.00571	0.104
9606	Homo sapiens	5796	PTPRK	R-PTP-kappa	protein tyrosine phosphatase, receptor type K	receptor-type tyrosine-protein phosphatase kappa|dJ480J14.2.1 (protein tyrosine phosphatase, receptor type, K (R-PTP-KAPPA, protein tyrosine phosphatase kappa , protein tyrosine phosphatase kappa|protein-tyrosine phosphatase kappa|protein-tyrosine phosphatase, receptor type, kappa	6q22.33	6	NC_000006.12	127968779	128520847	minus	40	602545	NA	0.613269	0.678042	0.679229	0.989	0.484604	NA	0.505212	1.00748	NA	0.0574746	0.00182	0.00199	0.00759	5.7e-06	0.0197	0.0538	0.0119	5.09e-05	0.194
9606	Homo sapiens	10205	MPZL2	EVA, EVA1	myelin protein zero like 2	myelin protein zero-like protein 2|epithelial V-like antigen 1	11q23.3	11	NC_000011.10	118253416	118264536	minus	6	604873	NA	0.80626	1.1228	1.02995	1.57	0.670869	0.26642	0.707733	1.09253	NA	0.057685	0.000113	2.27e-06	5.93e-05	6.11e-14	3.24e-09	0.0159	0.000974	0.000335	0.207
9606	Homo sapiens	90381	TICRR	C15orf42, SLD3, Treslin	TOPBP1 interacting checkpoint and replication regulator	treslin|topBP1-interacting checkpoint and replication regulator|topBP1-interacting replication-stimulating protein	15q26.1	15	NC_000015.10	89575587	89628023	plus	22	613298	NA	NA	NA	NA	0.274	1.33994	NA	0.773629	1.09476	0.136789	NA	NA	NA	NA	1.08e-05	4.45e-07	NA	7.61e-05	0.0124	0.0249
9606	Homo sapiens	140885	SIRPA	BIT, CD172A, MFR, MYDNA, P84, PTPNS1, SHPS1, SIRP	signal regulatory protein alpha	tyrosine-protein phosphatase non-receptor type substrate 1|CD172 antigen-like family member A|brain-immunoglobulin-like molecule with tyrosine-based activation motifs|inhibitory receptor SHPSNA|macrophage fusion receptor|mydNA antigen|tyrosine phosphatase SHP substrate 1	20p13	20	NC_000020.11	1894117	1939895	plus	11	602461	NA	0.519219	0.575897	0.532046	0.684	0.159015	NA	0.61284	0.528367	0.15431	0.398897	0.00012	0.00101	0.00985	1.3e-10	0.00943	0.0579	0.000114	0.00703	0.0493
9606	Homo sapiens	57690	TNRC6C		trinucleotide repeat containing 6C	trinucleotide repeat-containing gene 6C protein	17q25.3	17	NC_000017.11	77974984	78108835	plus	24	610741	NA	NA	NA	NA	-0.777	-0.472065	0.580683	-0.781944	-0.6922	0.313127	NA	NA	NA	NA	2.48e-07	0.0462	0.00281	0.00739	0.000699	0.0417
9606	Homo sapiens	80267	EDEM3	C1orf22	ER degradation enhancing alpha-mannosidase like protein 3	ER degradation-enhancing alpha-mannosidase-like protein 3|ER degradation enhancer, mannosidase alpha-like 3|ER degradation-enhancing -mannosidase-like protein 3|ER degradation-enhancing alpha-mannosidase-like 3|alphaNA,2-mannosidase EDEM3	1q25.3	1	NC_000001.11	184690491	184754907	minus	21	610214	NA	-0.359841	-0.38162	-0.420338	-0.394	-0.220887	NA	-0.412732	-0.346166	-0.383397	0.256103	0.00949	0.00958	0.00881	0.00129	0.0237	0.058	0.0262	0.0248	0.0135
9606	Homo sapiens	9120	SLC16A6	MCT6, MCT7	solute carrier family 16 member 6	monocarboxylate transporter 7|breast cancer protein BCY5|monocarboxylate transporter 6|solute carrier family 16, member 6 (monocarboxylic acid transporter 7)	17q24.2	17	NC_000017.11	68267026	68291264	minus	10	603880	NA	NA.1414333	NA.9000243	NA.5770357	-2.26	NA.1751214	NA	NA.00910811	NA.5604697	-0.900311	0.843276	7.56e-05	1.36e-06	4.48e-05	8.12e-14	0.0144	NA	2.24e-05	8.9e-07	0.0183
9606	Homo sapiens	203328	SUSD3		sushi domain containing 3	sushi domain-containing protein 3	9q22.31	9	NC_000009.12	93058688	93085138	plus	10	616429	NA	NA	NA	NA	-2.66	-2.10224	NA	-2.67161	NA.9151396	-0.933534	NA	NA	NA	NA	1.42e-17	8.71e-06	NA	7.72e-13	2.65e-06	0.0253
9606	Homo sapiens	66004	LYNX1		Ly6/neurotoxin 1	ly-6/neurotoxin-like protein 1|Ly-6 neurotoxin-like protein 1|endogenous prototoxin LYNX1|testicular tissue protein Li 112	8q24.3	8	NC_000008.11	142764334	142777848	minus	6	606110	NA	NA	NA	NA	0.708	0.929406	0.479811	0.954813	0.68723	-0.162	NA	NA	NA	NA	0.000144	0.00474	0.0133	3.62e-05	0.0179	0.0467
9606	Homo sapiens	4174	MCM5	CDC46, MGORS8, P1-CDC46	minichromosome maintenance complex component 5	DNA replication licensing factor MCM5|CDC46 homolog|MCM5 minichromosome maintenance deficient 5, cell division cycle 46|minichromosome maintenance deficient 5 (cell division cycle 46)	22q12.3	22	NC_000022.11	35400068	35454942	plus	19	602696	NA	1.12394	1.70958	1.46493	0.739	0.413586	0.947495	0.704287	0.908398	NA	0.595677	0.00139	1.97e-06	0.000153	4.1e-08	1.56e-06	0.0002	3.41e-07	0.00227	0.0593
9606	Homo sapiens	23007	PLCH1	PLCL3	phospholipase C eta 1	1-phosphatidylinositol 4,5-bisphosphate phosphodiesterase etaNA|PLC eta 1|PLC-L3|phosphoinositide phospholipase C-etaNA|phospholipase C-eta1a|phospholipase C-eta1b|phospholipase C-like 3|phospholipase C-like protein 3	3q25.31	3	NC_000003.12	155458603	155745723	minus	33	612835	NA	0.389845	0.452839	0.845614	0.878	1.84307	-0.307485	1.08551	1.29759	NA	0.159633	0.0323	0.0145	0.00014	3.79e-11	1.67e-07	0.00234	6.73e-06	0.0417	0.0712
9606	Homo sapiens	90196	SYS1	C20orf169, dJ453C12.4, dJ453C12.4.1	SYS1, golgi trafficking protein	protein SYS1 homolog|SYS1 Golgi-localized integral membrane protein homolog|Sys1 golgi trafficking protein	20q13.12	20	NC_000020.11	45361937	45376802	plus	6	612979	NA	NA	NA	NA	-0.598	-0.309377	NA	-0.353625	-0.640039	-0.306476	NA	NA	NA	NA	1.92e-08	1.62e-07	NA	0.0257	0.00045	0.0183
9606	Homo sapiens	2920	CXCL2	CINC-2a, GRO2, GROb, MGSA-b, MIP-2a, MIP2, MIP2A, SCYB2	C-X-C motif chemokine ligand 2	C-X-C motif chemokine 2|GRO2 oncogene|MGSA beta|MIP2-alpha|chemokine (C-X-C motif) ligand 2|gro-beta|growth-regulated protein beta|macrophage inflammatory protein 2-alpha|melanoma growth stimulatory activity beta	4q13.3	4	NC_000004.12	74097035	74099280	minus	4	139110	NA	0.769692	1.65213	0.993448	0.59	0.488216	NA	0.44608	0.841519	0.454238	0.817849	0.00741	1.16e-05	0.00864	0.00436	0.0199	NA	0.00608	0.00102	1.75e-05
9606	Homo sapiens	10469	TIMM44	TIM44	translocase of inner mitochondrial membrane 44	mitochondrial import inner membrane translocase subunit TIM44|translocase of inner mitochondrial membrane 44 homolog	19p13.2	19	NC_000019.10	7926718	7943823	minus	13	605058	NA	NA	1.45402	0.956711	0.27	NA	NA	0.433576	0.558054	0.273237	0.131031	0.0894	6.8e-06	0.0126	0.00253	0.123	NA	0.00165	0.00582	0.00129
9606	Homo sapiens	865	CBFB	PEBP2B	core-binding factor beta subunit	core-binding factor subunit beta|CBF-beta|PEA2-beta|PEBP2-beta|SL3-3 enhancer factor 1 beta subunit|SL3-3 enhancer factor 1 subunit beta|SL3/AKV core-binding factor beta subunit|polyomavirus enhancer binding protein 2, beta subunit	16q22.1	16	NC_000016.10	67029147	67101058	plus	6	121360	NA	0.257263	0.412702	0.518245	0.453	0.400553	NA	NA	NA	0.214207	0.131042	0.0284	0.00268	7.28e-05	5.2e-07	3.47e-06	NA	0.0759	0.0586	0.00218
9606	Homo sapiens	8204	NRIP1	RIP140	nuclear receptor interacting protein 1	nuclear receptor-interacting protein 1|nuclear factor RIP140|receptor-interacting protein 140	21q11.2-q21.1	21	NC_000021.9	14961235	15065903	minus	10	602490	NA	-0.700001	NA.2152505	NA.3197418	-0.795	-0.439935	NA.39340478	-0.843668	-0.950004	NA	0.060704	0.00181	5.31e-05	6.6e-06	1.66e-09	4.07e-09	2.32e-05	0.000118	0.000421	0.448
9606	Homo sapiens	22906	TRAK1	MILT1, OIP106	trafficking kinesin protein 1	trafficking kinesin-binding protein 1|106 kDa O-GlcNAc transferase-interacting protein|O-linked N-acetylglucosamine transferase interacting protein 106|OGT(O-Glc-NAc transferase)-interacting protein 106 KDa|milton homolog 1|trafficking protein, kinesin binding 1	3p22.1	3	NC_000003.12	42013802	42225890	plus	24	608112	NA	-0.440189	-0.928092	-0.94355	-0.548	-0.347774	NA	-0.553307	-0.88722	0.252885	0.415514	0.00432	2.35e-06	0.00265	3.57e-08	8.81e-09	NA	9.39e-05	0.00319	0.0202
9606	Homo sapiens	25915	NDUFAF3	2P1, C3orf60, E3-3	NADH:ubiquinone oxidoreductase complex assembly factor 3	NADH dehydrogenase [ubiquinone] 1 alpha subcomplex assembly factor 3|NADH dehydrogenase (ubiquinone) 1 alpha subcomplex, assembly factor 3|NADH dehydrogenase (ubiquinone) complex I, assembly factor 3|nuclear protein E3-3	3p21.31	3	NC_000003.12	49020475	49023495	plus	7	612911	NA	-0.306478	-0.369858	-0.487952	-0.32	-0.179565	NA	-0.410397	-0.508605	-0.263141	0.145348	0.0103	0.0203	0.00417	0.00373	0.00267	NA	0.000541	0.00141	0.00959
9606	Homo sapiens	26135	SERBP1	CGI-55, CHD3IP, HABP4L, PAI-RBP1, PAIRBP1	SERPINE1 mRNA binding protein 1	plasminogen activator inhibitor 1 RNA-binding protein|PAINA mRNA binding protein|PAI1 RNA-binding protein 1|chromodomain helicase DNA binding protein 3 interacting protein	1p31.3	1	NC_000001.11	67407810	67430440	minus	8	607378	NA	0.262816	0.649709	0.898976	0.607	NA	NA	0.634647	0.497083	-0.281424	0.102009	0.031	9.81e-06	3.53e-05	1.88e-11	NA	NA	1.97e-05	0.00019	0.0111
9606	Homo sapiens	10051	SMC4	CAP-C, CAPC, SMC-4L1, SMC4	structural maintenance of chromosomes 4	structural maintenance of chromosomes protein 4|SMC protein 4|SMC4 structural maintenance of chromosomes 4-like 1|chromosome-associated polypeptide C	3q25.33	3	NC_000003.12	160399304	160434962	plus	24	605575	NA	0.294334	0.343493	0.386194	0.579	0.391457	-0.968267	0.409378	0.457046	NA	0.160963	0.0361	0.0252	0.0173	0.00879	0.000866	3.09e-08	0.0339	0.0165	0.0967
9606	Homo sapiens	5283	PIGH	GPI-H	phosphatidylinositol glycan anchor biosynthesis class H	phosphatidylinositol N-acetylglucosaminyltransferase subunit H|PIG-H|phosphatidylinositol-glycan biosynthesis, class H protein	14q24.1	14	NC_000014.9	67589306	67600302	minus	5	600154	NA	-0.340097	-0.525856	-0.827937	-0.601	-0.4147	NA	-0.435393	-0.402655	NA	0.131548	0.0391	0.0162	0.000991	2.33e-07	4.86e-05	NA	0.00144	0.0161	0.0947
9606	Homo sapiens	866	SERPINA6	CBG	serpin family A member 6	corticosteroid-binding globulin|serine (or cysteine) proteinase inhibitor, clade A (alphaNA antiproteinase, antitrypsin), member 6|serpin A6|serpin peptidase inhibitor, clade A (alphaNA antiproteinase, antitrypsin), member 6|transcortin	14q32.13	14	NC_000014.9	94304248	94323351	minus	5	122500	NA	-0.725754	-0.801465	NA.0858119	NA.43	-3.67732	-0.892604	NA.92143155	NA.4913018	NA	0.948924	0.0305	0.0257	0.0118	4.69e-05	2.12e-09	4e-05	0.000299	0.0132	0.061
9606	Homo sapiens	1672	DEFB1	BD1, DEFBNA01, HBD1, DEFB1	defensin beta 1	beta-defensin 1|BDNA	8p23.1	8	NC_000008.11	6870575	6878007	minus	2	602056	NA	1.01534	1.08667	0.810519	1.59	1.23786	NA	1.84263	1.97651	0.742192	0.461673	0.000173	0.000823	0.0205	2.44e-08	2.54e-05	NA	5.86e-05	3.18e-05	0.0165
9606	Homo sapiens	10902	BRD8	SMAP, SMAP2, p120	bromodomain containing 8	bromodomain-containing protein 8|skeletal muscle abundant protein 2|thyroid hormone receptor coactivating protein of 120 kDa|trCP120	5q31.2	5	NC_000005.10	138139766	138178669	minus	30	602848	NA	-0.248039	-0.431227	-0.283587	-0.435	NA	-0.458155	-0.548047	-0.285815	NA	0.487739	0.00575	0.000445	0.0247	2.59e-05	0.0611	0.000588	2.36e-05	0.0195	0.0608
9606	Homo sapiens	25803	SPDEF	PDEF, bA375E1.3	SAM pointed domain containing ETS transcription factor	SAM pointed domain-containing Ets transcription factor|prostate epithelium-specific Ets transcription factor|prostate-derived Ets factor|prostate-specific Ets	6p21.31	6	NC_000006.12	34537802	34556333	minus	8	608144	NA	NA.3878429	NA.9491072	-2.73132	-2.26	NA.2418136	NA	NA.20160659	NA.4630751	0.145072	0.221719	0.00182	1.48e-06	6.5e-10	6.71e-13	1.63e-11	NA	1.27e-05	0.000412	0.0209
9606	Homo sapiens	29980	DONSON	B17, C21orf60, MIMIS, MISSLA	downstream neighbor of SON	protein downstream neighbor of Son	21q22.11	21	NC_000021.9	33577551	33588708	minus	10	611428	NA	0.374768	0.49177	0.641008	0.692	0.537952	NA	0.368095	0.647753	0.339233	0.468275	0.00331	0.000282	0.000677	3.42e-07	1.23e-09	NA	0.0137	0.00148	0.021
9606	Homo sapiens	51696	HECA	HDC, HDCL, HHDC, dJ225E12.1	hdc homolog, cell cycle regulator	headcase protein homolog|headcase homolog	6q24.1	6	NC_000006.12	139135112	139180809	plus	4	607977	NA	0.337073	0.479995	0.518378	0.487	0.357498	NA	0.256198	0.371631	0.470708	0.312196	0.000489	0.000539	0.00088	6.16e-06	0.000719	NA	0.0218	0.0135	0.000228
9606	Homo sapiens	112616	CMTM7	CKLFSF7	CKLF like MARVEL transmembrane domain containing 7	CKLF-like MARVEL transmembrane domain-containing protein 7|chemokine-like factor super family 7|chemokine-like factor super family member 7 variant 2|chemokine-like factor superfamily 7|chemokine-like factor superfamily member 7	3p22.3	3	NC_000003.12	32391671	32455528	plus	6	607890	NA	NA	NA	NA	0.839	0.353581	NA	0.481116	0.788015	0.332482	NA	NA	NA	NA	8.83e-07	0.000126	NA	0.0229	0.00284	0.0266
9606	Homo sapiens	126731	CCSAP	C1orf96, CSAP	centriole, cilia and spindle associated protein	centriole, cilia and spindle-associated protein|centriole and spindle-associated protein	1q42.13	1	NC_000001.11	229321005	229342941	minus	5	616762	NA	NA	NA	NA	0.366	0.213654	NA	0.737189	0.507382	-0.176937	NA	NA	NA	NA	0.000441	0.00297	NA	0.00486	0.0188	0.0266
9606	Homo sapiens	4927	NUP88		nucleoporin 88	nuclear pore complex protein Nup88|karyoporin|nuclear pore complex protein 88|nucleoporin 88kDa|nucleoporin Nup88	17p13.2	17	NC_000017.11	5384833	5419739	minus	18	602552	NA	0.463835	0.344669	0.572809	0.121	0.168893	0.458186	NA	NA	-0.262072	0.151641	0.0161	0.0132	0.00232	0.0128	0.00405	9.96e-05	0.123	0.163	0.044
9606	Homo sapiens	9187	SLC24A1	CSNB1D, HsT17412, NCKX, NCKX1, RODX	solute carrier family 24 member 1	sodium/potassium/calcium exchanger 1|Na(+)/K(+)/Ca(2+)-exchange protein 1|retinal rod Na+/Ca+/K+ exchanger|solute carrier family 24 (sodium/potassium/calcium exchanger), member 1	15q22.31	15	NC_000015.10	65611405	65660995	plus	17	603617	NA	0.482401	NA.0236686	NA.7462457	-0.67	-0.319615	0.507053	-0.537067	-0.458564	NA	0.127999	0.00614	0.000369	2.45e-07	1.11e-07	6.76e-05	0.000934	0.000131	0.00771	0.163
9606	Homo sapiens	9491	PSMF1	PI31	proteasome inhibitor subunit 1	proteasome inhibitor PI31 subunit|proteasome (prosome, macropain) inhibitor subunit 1 (PI31)	20p13	20	NC_000020.11	1113229	1172246	plus	8	617858	NA	NA	-0.559905	-0.381065	-0.297	-0.207629	-0.24583	-0.398512	-0.400435	-0.216821	0.16672	0.0639	0.000253	0.0187	3e-05	0.000755	0.0447	0.00101	0.00297	0.0353
9606	Homo sapiens	23048	FNBP1	FBP17	formin binding protein 1	formin-binding protein 1|formin-binding protein 17	9q34.11	9	NC_000009.12	129887187	130053846	minus	19	606191	NA	NA	0.443307	0.376692	0.483	NA	-0.344725	0.405962	0.304625	0.284299	0.17784	0.0641	0.00419	0.0254	2.11e-06	0.0633	0.0102	0.00565	0.0247	0.0156
9606	Homo sapiens	3475	IFRD1	PC4, TIS7	interferon related developmental regulator 1	interferon-related developmental regulator 1|12-O-tetradecanoylphorbolNA3-acetate-induced sequence 7|TPA induced sequence 7|nerve growth factor-inducible protein PC4|pheochromocytoma cell-4	7q31.1	7	NC_000007.14	112423144	112477203	plus	18	603502	NA	0.525459	0.737566	1.25684	0.985	0.485698	NA	0.554408	0.781104	0.221311	0.929649	0.000278	6.81e-07	8.15e-08	8.09e-12	0.000802	NA	0.000116	0.000922	0.0233
9606	Homo sapiens	51256	TBC1D7	MGCPH, PIG51, TBC7	TBC1 domain family member 7	TBC1 domain family member 7|TS complex subunit 3|cell migration-inducing protein 23	6p24.1	6	NC_000006.12	13304951	13328583	minus	8	612655	NA	NA	NA	NA	0.576	0.310236	NA	0.255509	0.463075	-0.155553	NA	NA	NA	NA	2.52e-06	9.31e-07	NA	0.027	0.00764	0.0162
9606	Homo sapiens	1471	CST3	ARMD11, HEL-S-2	cystatin C	cystatin-C|bA218C14.4 (cystatin C)|cystatin 3|epididymis secretory protein Li 2|gamma-trace|neuroendocrine basic polypeptide|post-gamma-globulin	20p11.21	20	NC_000020.11	23627897	23638048	minus	4	604312	NA	-0.794987	NA.3749145	NA.4319495	-0.761	-0.28139	NA	-0.692961	-0.804585	-0.227084	0.329467	0.00137	7.12e-09	5.9e-06	6.82e-08	1.71e-05	NA	0.000683	0.0013	0.0234
9606	Homo sapiens	79624	ARMT1	C6orf211	acidic residue methyltransferase 1	protein-glutamate O-methyltransferase|UPF0364 protein C6orf211	6q25.1	6	NC_000006.12	151452258	151470101	plus	5	616332	NA	NA.3703487	-2.34516	-2.08798	NA.79	NA.0567153	NA	NA.5391253	NA.9071586	-0.581754	0.74902	9.11e-08	1.01e-17	4.68e-13	2.84e-25	2.59e-07	NA	8.99e-07	1.34e-08	0.0234
9606	Homo sapiens	54815	GATAD2A	p66alpha	GATA zinc finger domain containing 2A	transcriptional repressor p66-alpha|GATA zinc finger domain-containing protein 2A	19p13.11	19	NC_000019.10	19385833	19508932	plus	18	614997	NA	NA	0.312386	0.584939	0.265	0.193083	0.7053	0.463885	0.324823	0.208519	0.164328	0.112	0.0183	0.000106	0.00417	0.000154	8.36e-07	0.00387	0.0188	0.00706
9606	Homo sapiens	9933	PUM3	HA-8, HLA-HA8, KIAA0020, PEN, PUF-A, PUF6, XTP5	pumilio RNA binding family member 3	pumilio homolog 3|HBV X-transactivated gene 5 protein|HBV XAg-transactivated protein 5|minor histocompatibility antigen HA-8|penguin homolog|protein 5 transactivated by hepatitis B virus X antigen (HBxAg)	9p24.2	9	NC_000009.12	2804152	2844130	minus	18	609960	NA	0.317504	0.64248	0.907568	0.707	0.400361	NA	0.731155	0.529879	-0.162976	0.623978	0.0153	2.29e-05	9.93e-08	1.54e-05	1.46e-10	NA	4.89e-05	0.0237	0.00589
9606	Homo sapiens	2120	ETV6	TEL, TEL/ABL, THC5	ETS variant 6	transcription factor ETV6|ETS translocation variant 6|ETS-related protein Tel1|TEL1 oncogene|ets variant gene 6 (TEL oncogene)	12p13.2	12	NC_000012.12	11649601	11895402	plus	14	600618	NA	0.311484	0.316158	0.456067	0.823	0.126832	NA	0.516523	0.556667	0.423461	0.78023	0.0129	0.00794	0.00651	7.27e-10	0.0238	NA	0.00385	0.000667	0.00081
9606	Homo sapiens	7091	TLE4	BCENA, BCE1, E(spI), ESG, ESG4, GRG4, Grg-4	transducin like enhancer of split 4	transducin-like enhancer protein 4|B lymphocyte gene 1|enhancer of split groucho 4|groucho-related protein 4|transducin-like enhancer of split 4 (E(sp1) homolog, Drosophila)|transducin-like enhancer of split 4, homolog of Drosophila E(sp1)	9q21.31	9	NC_000009.12	79571773	79726882	plus	28	605132	NA	0.523496	0.78278	0.999506	0.88	0.478283	2.09429	0.399933	NA	0.283721	0.247988	0.00156	0.00165	9.52e-06	2.06e-10	0.00975	3.56e-07	0.00344	0.0647	0.00425
9606	Homo sapiens	8531	YBX3	CSDA, CSDA1, DBPA, ZONAB	Y-box binding protein 3	Y-box-binding protein 3|DNA-binding protein A|ZONA-associated nucleic acid-binding protein|cold shock domain-containing protein A|cold-shock domain containing A1|cold-shock domain protein A|single-strand DNA-binding protein NF-GMB	12p13.2	12	NC_000012.12	10699077	10723448	minus	11	603437	0.647792	0.711803	0.832936	0.865416	0.629	0.139345	NA	0.495216	0.880313	NA	0.0233028	0.00243	0.00289	0.00149	8.17e-07	0.0396	NA	0.00302	3.39e-05	0.135
9606	Homo sapiens	56950	SMYD2	HSKM-B, KMT3C, ZMYND14	SET and MYND domain containing 2	N-lysine methyltransferase SMYD2|SET and MYND domain-containing protein 2|histone methyltransferase SMYD2|lysine N-methyltransferase 3C|zinc finger, MYND domain containing 14	1q32.3	1	NC_000001.11	214281101	214337134	plus	12	610663	NA	NA	0.377267	0.534998	0.43	0.321109	0.477933	0.367975	NA	0.181363	0.0779595	0.138	0.0142	0.00122	8.5e-05	0.00501	0.000395	0.0288	0.165	0.014
9606	Homo sapiens	6584	SLC22A5	CDSP, OCTN2	solute carrier family 22 member 5	solute carrier family 22 member 5|high-affinity sodium dependent carnitine cotransporter|organic cation/carnitine transporter 2	5q31.1	5	NC_000005.10	132369704	132395614	plus	11	603377	NA	-0.514221	-0.73199	-0.638342	NA.25	-0.601727	NA	-0.981942	-0.934127	NA	0.135505	0.000141	1.65e-06	5.1e-05	2.47e-17	1.13e-13	NA	0.000233	1.6e-06	0.0561
9606	Homo sapiens	84545	MRPL43	L43mt, MRP-L43, bMRP36a	mitochondrial ribosomal protein L43	39S ribosomal protein L43, mitochondrial|mitochondrial large ribosomal subunit protein mL43|mitochondrial ribosomal protein bMRP36a	10q24.31	10	NC_000010.11	100977822	100987519	minus	8	611848	NA	NA	NA	NA	-0.444	-0.200588	-0.308832	-0.371013	-0.765104	-0.189024	NA	NA	NA	NA	5.43e-06	0.00101	0.0499	0.000498	0.00265	0.041
9606	Homo sapiens	367	AR	AIS8, DHTR, HUMARA, HYSP1, KD, NR3C4, SBMA, SMAX1, TFM, AR	androgen receptor	androgen receptor|dihydrotestosterone receptor|nuclear receptor subfamily 3 group C member 4	Xq12	X	NC_000023.11	67544032	67730619	plus	9	313700	NA	-0.938101	NA.22554	NA.3911539	-2.35	NA.1528004	0.447665	NA.17433307	-2.04263	NA	0.274888	0.001	3.8e-06	6.41e-06	7.65e-11	3.45e-11	0.000844	0.00491	7.27e-06	0.0657
9606	Homo sapiens	9470	EIF4E2	4E-LP, 4EHP, EIF4EL3, IF4e, h4EHP	eukaryotic translation initiation factor 4E family member 2	eukaryotic translation initiation factor 4E type 2|eIF-4E type 2|eIF4E-like cap-binding protein|eIF4E-like protein 4E-LP|eukaryotic translation initiation factor 4E homologous protein|eukaryotic translation initiation factor 4E-like 3|mRNA cap-binding protein type 3	2q37.1	2	NC_000002.12	232550587	232583645	plus	10	605895	-0.627078	0.203258	NA	NA	0.231	NA	NA	0.378472	0.477805	0.269729	0.0348986	0.0243	0.058	0.194	0.000369	0.0612	0.0659	0.000113	0.012	0.0123
9606	Homo sapiens	7529	YWHAB	GW128, HEL-SNA, HS1, KCIPNA, YWHAA	tyrosine 3-monooxygenase/tryptophan 5-monooxygenase activation protein beta	14-3-3 protein beta/alpha|14-3-3 alpha|brain protein 14-3-3, beta isoform|epididymis secretory protein Li 1|protein 1054|protein kinase C inhibitor proteinNA|tyrosine 3-monooxygenase/tryptophan 5-monooxygenase activation protein, alpha polypeptide|tyrosine 3-monooxygenase/tryptophan 5-monooxygenase activation protein, beta polypeptide	20q13.12	20	NC_000020.11	44885599	44908532	plus	8	601289	NA	-0.244727	-0.297522	-0.390002	-0.223	NA	NA.29143716	-0.236196	-0.436103	-0.125602	0.0661901	0.025	0.00511	0.00657	0.000447	0.918	7.07e-05	0.0228	0.00935	0.0469
9606	Homo sapiens	5204	PFDN5	MMNA, MM1, PFD5	prefoldin subunit 5	prefoldin subunit 5|c-myc binding protein|myc modulatorNA	12q13.13	12	NC_000012.12	53295451	53299450	plus	6	604899	NA	-0.255388	-0.38581	-0.616675	-0.405	-0.102888	NA	-0.421059	-0.465971	-0.275955	0.478974	0.0255	0.00346	7.12e-05	1.4e-09	0.0225	NA	3.62e-05	0.000169	0.00392
9606	Homo sapiens	9338	TCEAL1	SIIR, WEX9, p21, pp21	transcription elongation factor A like 1	transcription elongation factor A protein-like 1|TCEA-like protein 1|nuclear phosphoprotein p21/SIIR|transcription elongation factor A (SII)-like 1|transcription elongation factor S-II protein-like 1	Xq22.2	X	NC_000023.11	103628720	103630953	plus	4	300237	NA	-0.65551	-0.790714	-0.619837	NA.23	-0.667492	NA	NA.30865144	-0.806576	-0.524628	0.37705	3.67e-05	6.37e-07	0.000121	2.03ENA8	0.000714	NA	1.26e-07	0.00751	0.0258
9606	Homo sapiens	51138	COPS4	CSN4, SGN4	COP9 signalosome subunit 4	COP9 signalosome complex subunit 4|COP9 constitutive photomorphogenic homolog subunit 4|COP9 constitutive photomorphogenic-like protein subunit 4|JAB1-containing signalosome subunit 4|signalosome subunit 4|testis tissue sperm-binding protein Li 42a	4q21.22	4	NC_000004.12	83035086	83075818	plus	11	616008	0.463634	-0.245064	NA	-0.278888	-0.198	-0.137837	NA	-0.333886	-0.407486	-0.213714	0.0446933	0.0109	0.0671	0.0198	0.00496	0.0132	0.93	0.0299	0.000596	0.00856
9606	Homo sapiens	29899	GPSM2	CMCS, DFNB82, LGN, PINS	G protein signaling modulator 2	G-protein-signaling modulator 2|G-protein signalling modulator 2 (AGS3-like, C. elegans)|mosaic protein LGN	1p13.3	1	NC_000001.11	108875350	108934335	plus	19	609245	NA	NA	0.717822	0.534037	0.908	0.481585	0.363751	0.414893	1.4763	0.468695	0.681282	0.0673	0.0416	0.0238	3.6e-09	0.00032	0.000253	0.014	0.00668	0.00431
9606	Homo sapiens	3169	FOXA1	HNF3A, TCF3A	forkhead box A1	hepatocyte nuclear factor 3-alpha|HNF-3-alpha|HNF-3A|TCF-3A|forkhead box protein A1|transcription factor 3A	14q21.1	14	NC_000014.9	37589552	37595120	minus	3	602294	NA	NA.1670847	-2.04581	-2.52718	-2.97	NA.7789233	NA	-2.46752	-2.97525	0.515923	0.850639	0.000191	6.46e-09	5.93e-14	7.78e-21	1.93e-21	NA	3.46e-11	1.35e-07	0.0266
9606	Homo sapiens	64777	RMND5B	GID2, GID2B	required for meiotic nuclear division 5 homolog B	protein RMD5 homolog B|GID complex subunit 2 homolog B	5q35.3	5	NC_000005.10	178130532	178148570	plus	12		NA	-0.224723	-0.468355	-0.739745	-0.603	-0.263197	NA	-0.339467	-0.373999	-0.212952	0.644187	0.0266	2.19e-05	1.34e-06	3.62e-08	5.28e-05	NA	0.0227	0.00741	0.0152
9606	Homo sapiens	11334	TUSC2	C3orf11, FUS1, PAP, PDAP2	tumor suppressor candidate 2	tumor suppressor candidate 2|PDGFA-associated protein 2|fusNA protein|fusion 1 protein	3p21.31	3	NC_000003.12	50324909	50328238	minus	3	607052	0.740875	-0.459447	-0.553	-0.810727	-0.292	-0.290961	NA	-0.565088	-0.60817	NA	0.0266104	0.00281	0.00188	0.0015	0.000668	0.00101	NA	4.25e-06	4.55e-05	0.365
9606	Homo sapiens	51442	VGLL1	TDU, VGL1	vestigial like family member 1	transcription cofactor vestigial-like protein 1|TONDU|WUGSC:H_GS188P18.1b|vestigial like 1|vglNA	Xq26.3	X	NC_000023.11	136532152	136556807	plus	5	300583	NA	1.74461	3.49962	2.13763	2.56	3.1923	NA	1.07042	2.56862	0.506806	0.195142	0.00522	1.54e-07	2.74e-08	7.86e-13	3.59e-15	NA	0.000604	0.000107	0.0267
9606	Homo sapiens	25940	FAM98A		family with sequence similarity 98 member A	protein FAM98A	2p22.3	2	NC_000002.12	33583661	33599362	minus	8		NA	0.212635	0.493161	0.459769	0.479	0.244947	NA	0.555634	0.546161	NA	0.119266	0.0391	0.000982	0.00224	1.27e-07	0.000128	NA	0.00374	0.00108	0.138
9606	Homo sapiens	2674	GFRA1	GDNFR, GDNFRA, GFR-ALPHANA, RET1L, RETL1, TRNR1	GDNF family receptor alpha 1	GDNF family receptor alphaNA|GDNFR-alphaNA|GPI-linked anchor protein|Glial cell line-derived neurotrophic factor receptor alpha|PI-linked cell-surface accessory protein|RET ligand 1|TGF-beta-related neurotrophic factor receptor 1	10q25.3	10	NC_000010.11	116056925	116273645	minus	13	601496	NA	NA.4676246	-2.07932	-2.07606	-3.43	-2.91389	NA	-2.13769	-2.51313	NA.14384632	0.14433	1.64e-05	6.33e-12	1.19e-09	1.86e-21	9.63e-22	NA	9.74e-12	1.4e-09	0.0269
9606	Homo sapiens	10730	YME1L1	FTSH, MEG4, OPA11, PAMP, YME1L	YME1 like 1 ATPase	ATP-dependent zinc metalloprotease YME1L1|ATP-dependent metalloprotease FtsH1 homolog|YME1-like protein 1|meg-4|presenilin-associated metalloprotease	10p12.1	10	NC_000010.11	27110111	27154802	minus	20	607472	NA	0.439967	0.448758	0.316776	0.858	NA	NA	NA	NA	NA	0.115809	0.0498	0.0414	0.0408	1.45e-05	0.164	0.0543	0.0521	0.168	0.0515
9606	Homo sapiens	2647	BLOC1S1	BLOS1, BORCS1, GCN5L1, MICoA, RT14	biogenesis of lysosomal organelles complex 1 subunit 1	biogenesis of lysosome-related organelles complex 1 subunit 1|BLOCNA subunit 1|GCN5 (general control of amino-acid synthesis, yeast, homolog)-like 1|GCN5 general control of amino-acid synthesis 5-like 1|GCN5-like protein 1|MTA1-interacting coactivator	12q13.2	12	NC_000012.12	55716034	55719707	plus	5	601444	NA	-0.259347	-0.309556	-0.404395	-0.393	-0.187025	0.844143	-0.384711	-0.522136	NA	0.0681567	0.00145	0.000659	0.000572	1.25e-05	0.00739	4.93e-08	0.00495	0.00612	0.307
9606	Homo sapiens	9518	GDF15	GDFNA5, MICNA, MIC1, NAGNA, PDF, PLAB, PTGFB	growth differentiation factor 15	growth/differentiation factor 15|NRGNA|NSAID (nonsteroidal anti-inflammatory drug)-activated protein 1|NSAID-activated gene 1 protein|NSAID-regulated gene 1 protein|PTGF-beta|macrophage inhibitory cytokine 1|non-steroidal anti-inflammatory drug-activated geneNA|placental TGF-beta|placental bone morphogenetic protein|prostate differentiation factor	19p13.11	19	NC_000019.10	18386158	18389176	plus	2	605312	NA	-0.887091	NA.6684991	-2.04619	NA.74	NA.1086488	NA	-0.987743	NA.9034876	0.160547	0.563955	0.00898	3.08e-05	8.27e-07	9.54e-09	7.66e-08	NA	0.00128	5.15e-05	0.0282
9606	Homo sapiens	55152	DALRD3		DALR anticodon binding domain containing 3	DALR anticodon-binding domain-containing protein 3	3p21.31	3	NC_000003.12	49015399	49021386	minus	13		NA	-0.448135	-0.578248	-0.81825	-0.953	-0.684233	NA	-0.470282	-0.568435	0.198539	0.345507	0.0015	8.37e-05	2.64e-09	2.06e-08	0.000166	NA	0.00211	0.0115	0.0283
9606	Homo sapiens	9654	TTLL4		tubulin tyrosine ligase like 4	tubulin polyglutamylase TTLL4|tubulin tyrosine ligase-like family, member 4|tubulin--tyrosine ligase-like protein 4	2q35	2	NC_000002.12	218710835	218757484	plus	22		NA.01352503	0.919797	2.0755	2.93762	1.62	0.440189	NA	0.765889	1.02962	NA	0.0286742	0.00915	2.16e-07	1.58e-08	4.02e-17	1.15e-06	NA	1.11e-07	3.6e-05	0.226
9606	Homo sapiens	3899	AFF3	LAF4, MLLT2-like	AF4/FMR2 family member 3	AF4/FMR2 family member 3|MLLT2-related protein|lymphoid nuclear protein 4|lymphoid nuclear protein related to AF4|protein LAF-4	2q11.2	2	NC_000002.12	99545861	100142583	minus	33	601464	NA	NA.0397428	NA.842199	-2.1254	-4.26	-2.31208	-0.849209	NA.79287946	NA	NA	0.488761	2.01e-05	1.98e-06	6.37e-06	2.5e-26	3.16e-24	1.33e-06	1.02e-07	0.07	0.0564
9606	Homo sapiens	196528	ARID2	BAF200, CSS6, p200	AT-rich interaction domain 2	AT-rich interactive domain-containing protein 2|ARID domain-containing protein 2|AT rich interactive domain 2 (ARID, RFX-like)|BRG1-associated factor 200|zinc finger protein with activation potential|zipzap/p200	12q12	12	NC_000012.12	45729683	45908037	plus	24	609539	NA	NA	NA	NA	-0.395	NA	0.365355	-0.312191	-0.455333	0.426111	NA	NA	NA	NA	1.9e-06	0.0524	0.00782	0.0124	0.00222	0.0271
9606	Homo sapiens	114327	EFHC1	EJM1, dJ304B14.2	EF-hand domain containing 1	EF-hand domain-containing protein 1|EF-hand domain (C-terminal) containing 1|myocloninNA	6p12.2	6	NC_000006.12	52420196	52495785	plus	12	608815	NA	NA.0859517	NA.7501279	NA.8976619	NA.17	-0.496525	-0.505211	-0.73173	-0.885669	NA	0.92861	0.000657	3.39e-06	3.18e-06	1.93e-10	9.41e-07	7.23e-05	3.36e-06	4.73e-05	0.0704
9606	Homo sapiens	10075	HUWE1	ARF-BP1, HECTH9, HSPC272, Ib772, LASU1, MULE, URE-B1, UREB1	HECT, UBA and WWE domain containing 1, E3 ubiquitin protein ligase	E3 ubiquitin-protein ligase HUWE1|ARF-binding protein 1|BJ-HCC-24 tumor antigen|HECT domain protein LASU1|HECT-type E3 ubiquitin transferase HUWE1|MclNA ubiquitin ligase E3|URE-binding protein 1|homologous to E6AP carboxyl terminus homologous protein 9|large structure of UREB1|upstream regulatory element-binding protein 1	Xp11.22	X	NC_000023.11	53532096	53686729	minus	91	300697	NA	NA	0.278556	0.287975	0.0156	0.123719	-0.325738	NA	NA	0.162533	0.213833	0.0653	0.0106	0.00683	0.0065	0.0218	0.022	0.0525	0.0705	0.0143
9606	Homo sapiens	10103	TSPAN1	NET1, TM4C, TM4SF	tetraspanin 1	tetraspaninNA|tetraspan 1	1p34.1	1	NC_000001.11	46175077	46196489	plus	10	613170	NA.12761112	NA.2962721	-2.4526	-3.55318	NA.96	NA.4312394	NA	NA.47568191	NA.3183303	NA	0.0292496	0.00105	1.55e-08	3.25e-12	1.61e-10	1.53e-09	NA	3.8e-07	0.00423	0.146
9606	Homo sapiens	29058	TMEM230	C20orf30, HSPC274, dJ1116H23.2.1	transmembrane protein 230	transmembrane protein 230|UPF0414 transmembrane protein C20orf30	20p13-p12.3	20	NC_000020.11	5068483	5113087	minus	7	617019	NA	-0.344718	-0.330529	-0.689466	-0.331	-0.199835	NA	-0.44697	-0.331883	-0.141744	0.429967	0.00245	0.0238	0.000891	1.32e-07	0.0018	NA	0.0024	0.0101	0.0293
9606	Homo sapiens	987	LRBA	BGL, CDC4L, CVID8, LAB300, LBA	LPS responsive beige-like anchor protein	lipopolysaccharide-responsive and beige-like anchor protein|CDC4-like protein|LPS-responsive vesicle trafficking, beach and anchor containing|vesicle trafficking, beach and anchor containing	4q31.3	4	NC_000004.12	150264515	151015725	minus	61	606453	NA	-0.484815	-0.593892	-0.926817	NA.43	-0.435005	0.522874	-0.769316	-0.714842	NA	0.0707048	0.00214	7.83e-05	1.04e-06	1.46e-13	1.04e-08	0.0227	6.23e-06	0.000259	0.72
9606	Homo sapiens	58495	OVOL2	CHED, CHED1, CHED2, EUROIMAGE566589, PPCD1, ZNF339	ovo like zinc finger 2	transcription factor Ovo-like 2|corneal endothelial dystrophy 1 (autosomal dominant)|zinc finger protein 339	20p11.23	20	NC_000020.11	18024152	18059188	minus	5	616441	NA	-0.297132	-0.467707	-0.270305	-0.578	-0.468762	NA	-0.446759	-0.482611	0.267281	0.140734	0.034	0.00114	0.0473	8.98e-08	7.82e-05	NA	0.0304	0.0339	0.0406
9606	Homo sapiens	8555	CDC14B	CDC14B3, Cdc14B1, Cdc14B2, hCDC14B	cell division cycle 14B	dual specificity protein phosphatase CDC14B|CDC14 cell division cycle 14 homolog B	9q22.32-q22.33	9	NC_000009.12	96492738	96619830	minus	24	603505	NA	0.439586	0.938134	1.79947	0.795	NA	0.901778	NA	NA	NA	0.162666	0.00143	0.000896	2.46e-06	3.77e-08	0.129	0.000712	0.171	0.0518	0.0612
9606	Homo sapiens	8566	PDXK	C21orf124, C21orf97, HEL-SNAa, PKH, PNK, PRED79	pyridoxal kinase	pyridoxal kinase|epididymis secretory sperm binding protein Li 1a|pyridoxal (pyridoxine, vitamin B6) kinase|pyridoxamine kinase|pyridoxine kinase|vitamin B6 kinase	21q22.3	21	NC_000021.9	43719097	43762307	plus	19	179020	NA	0.425882	0.493726	0.489074	0.511	0.163173	NA	0.674265	0.492171	0.307065	0.274176	0.000803	0.00166	0.00401	2.42e-09	0.0281	NA	0.000738	0.0297	0.0173
9606	Homo sapiens	29078	NDUFAF4	C6orf66, HRPAP20, HSPC125, My013, bA22L21.1	NADH:ubiquinone oxidoreductase complex assembly factor 4	NADH dehydrogenase [ubiquinone] 1 alpha subcomplex assembly factor 4|NADH dehydrogenase (ubiquinone) 1 alpha subcomplex, assembly factor 4|NADH dehydrogenase (ubiquinone) complex I, assembly factor 4|hormone-regulated proliferation-associated protein of 20 kDa|hormone-regulated proliferation-associated protein, 20 kDa	6q16.1	6	NC_000006.12	96889311	96897891	minus	3	611776	NA	0.353875	0.580619	0.650867	0.662	0.528682	NA	0.336753	0.698064	-0.276914	0.264236	0.00351	0.000384	0.000359	2.02e-10	5.6e-06	NA	0.0158	0.000133	0.0299
9606	Homo sapiens	23158	TBC1D9	GRAMD9, MDR1	TBC1 domain family member 9	TBC1 domain family member 9|TBC1 domain family member 9A|TBC1 domain family, member 9 (with GRAM domain)	4q31.21	4	NC_000004.12	140620782	140756317	minus	21		NA	NA.512889	-2.93812	-2.93001	-2.38	NA.0340211	1.03823	-2.21536	-2.25926	NA	0.417161	3.58e-06	1.12e-20	5.61e-14	1.38e-28	1.11e-26	0.000131	2.11e-10	1.22e-07	0.0714
9606	Homo sapiens	4651	MYO10		myosin X	unconventional myosin-X|unconventional myosinNA0|unconventionnal myosin-X	5p15.1	5	NC_000005.10	16661907	16936276	minus	44	601481	NA	0.655273	1.0972	1.30776	1.21	0.63012	NA	0.60374	0.755597	NA	0.0551703	0.000439	0.000114	9.23e-06	5.78e-11	5.44e-10	0.172	2.37e-05	8.93e-06	0.163
9606	Homo sapiens	55968	NSFL1C	P47, UBX1, UBXD10, UBXN2C, dJ776F14.1	NSFL1 cofactor	NSFL1 cofactor p47|NSFL1 (p97) cofactor (p47)|SHP1 homolog|UBX domain-containing protein 2C|p97 cofactor p47	20p13	20	NC_000020.11	1442162	1467720	minus	13	606610	NA	NA	NA	NA	0.011	NA	-0.48985	0.276627	NA	NA	0.158126	0.126	0.14	0.172	0.0261	0.069	0.00402	0.0301	0.0572	0.0762
9606	Homo sapiens	90861	JPT2	C16orf34, HN1L, L11	Jupiter microtubule associated homolog 2	jupiter microtubule associated homolog 2|CRAMP_1 like|HN1 like|HN1-like protein|hematological and neurological expressed 1 like|hematological and neurological expressed 1-like protein	16p13.3	16	NC_000016.10	1678277	1702072	plus	5		-0.575865	-0.512605	-0.578773	-0.939861	-0.418	-0.247701	NA	-0.311432	-0.411903	NA	0.0410723	0.00474	0.000161	3.16e-05	2.76e-05	1.68e-05	NA	0.0379	0.0166	0.142
9606	Homo sapiens	6478	SIAH2	hSiah2	siah E3 ubiquitin protein ligase 2	E3 ubiquitin-protein ligase SIAH2|RING-type E3 ubiquitin transferase SIAH2|seven in absentia homolog 2|siah-2	3q25.1	3	NC_000003.12	150741123	150763476	minus	2	602213	NA	NA.1227645	NA.4467548	NA.4937711	NA.19	-0.532321	NA	-0.864556	-0.634914	-0.529795	0.538688	8.97e-06	1.92e-07	3.93e-05	1.79e-14	5.7e-10	NA	1.75e-06	0.0149	0.0309
9606	Homo sapiens	440026	TMEM41B		transmembrane protein 41B	transmembrane protein 41B	11p15.4	11	NC_000011.10	9280654	9314768	minus	7		NA	-0.317066	-0.32746	-0.564261	-0.462	NA	NA	-0.492085	-0.299926	-0.357064	0.0574271	0.00249	0.00273	5.65e-05	5.02e-06	0.0723	0.271	0.0244	0.0339	0.0192
9606	Homo sapiens	54940	OCIAD1	ASRIJ, OCIA, TPA018	OCIA domain containing 1	OCIA domain-containing protein 1|ovarian cancer immunoreactive antigen domain containing 1|ovarian carcinoma immunoreactive antigen	4p11	4	NC_000004.12	48831043	48861817	plus	10		NA	NA	NA	NA	-0.355	-0.114322	NA.0068163	-0.696103	-0.357077	NA	NA	NA	NA	NA	0.000261	0.0288	2.78e-05	1.91e-07	0.0489	0.0538
9606	Homo sapiens	427	ASAH1	AC, ACDase, ASAH, PHP, PHP32, SMAPME	N-acylsphingosine amidohydrolase 1	acid ceramidase|N-acylsphingosine amidohydrolase (acid ceramidase) 1|acid CDase|acylsphingosine deacylase|putative 32 kDa heart protein	8p22	8	NC_000008.11	18056299	18084998	minus	16	613468	NA	-0.57733	-0.99738	NA.0038627	-0.411	-0.498469	NA	-0.677887	-0.469896	-0.310219	0.333306	0.00554	8.58e-07	7.67e-06	1.72e-05	7.38e-05	NA	0.000566	0.0314	0.0313
9606	Homo sapiens	23324	MAN2B2		mannosidase alpha class 2B member 2	epididymis-specific alpha-mannosidase|core-specific lysosomal alphaNA,6-Mannosidase	4p16.1	4	NC_000004.12	6575174	6622403	plus	20		NA	-0.388655	-0.630522	-0.612679	-0.656	-0.206233	-0.398776	-0.503041	-0.3399	NA	0.0728854	0.00358	2.74e-05	5.72e-05	2.03e-11	0.00233	0.00764	9.37e-05	0.0306	0.339
9606	Homo sapiens	274	BIN1	AMPH2, AMPHL, CNM2, SH3P9	bridging integrator 1	myc box-dependent-interacting protein 1|amphiphysin II|amphiphysin-like protein|box dependant MYC interacting protein 1|box-dependent myc-interacting protein 1	2q14.3	2	NC_000002.12	127048023	127107400	minus	22	601248	NA.43172801	0.573749	1.15188	NA	0.567	0.304434	NA	0.604542	NA	0.290098	0.0138844	0.00204	0.00108	0.143	6.63e-06	0.00135	NA	4.23e-05	0.0842	0.0279
9606	Homo sapiens	51364	ZMYND10	BLU, CILD22, FLU	zinc finger MYND-type containing 10	zinc finger MYND domain-containing protein 10|protein BLu	3p21.31	3	NC_000003.12	50341106	50346028	minus	12	607070	NA	-0.839756	NA.1995746	-0.887731	-0.581	NA.9204359	NA	NA.71779837	NA.270262	NA	0.0762942	0.00438	0.000118	0.00619	1.4e-05	9.09e-22	0.0827	6.32e-10	0.0215	0.174
9606	Homo sapiens	55839	CENPN	BM039, C16orf60, CENP-N, ICEN32	centromere protein N	centromere protein N|interphase centromere complex protein 32	16q23.2	16	NC_000016.10	81006498	81033107	plus	13	611509	NA	NA	1.11096	0.785967	1.06	0.632321	-0.361964	0.377638	1.39444	NA	0.0646448	0.118	0.0015	0.00113	3.35e-11	0.000127	0.00046	0.0133	0.0107	0.174
9606	Homo sapiens	10643	IGF2BP3	CT98, IMP-3, IMP3, KOC, KOC1, VICKZ3	insulin like growth factor 2 mRNA binding protein 3	insulin-like growth factor 2 mRNA-binding protein 3|IGF-II mRNA-binding protein 3|IGF2 mRNA-binding protein 3|KH domain containing protein overexpressed in cancer|VICKZ family member 3|cancer/testis antigen 98	7p15.3	7	NC_000007.14	23310209	23470674	minus	18	608259	-0.599551	0.481581	0.963331	0.967018	1.08	0.843784	NA	0.996699	2.44304	NA	0.0260342	0.0285	0.000361	0.00653	1.56e-08	2.55e-06	0.667	0.000432	7.33e-05	0.0741
9606	Homo sapiens	5441	POLR2L	RBP10, RPABC5, RPB10, RPB10beta, RPB7.6, hRPB7.6	RNA polymerase II subunit L	DNA-directed RNA polymerases I, II, and III subunit RPABC5|DNA-directed RNA polymerase III subunit L|RNA polymerase II 7.6 kDa subunit|RNA polymerases I, II, and III subunit ABC5|RPB10 homolog|polymerase (RNA) II (DNA directed) polypeptide L, 7.6kDa|polymerase (RNA) II subunit L	11p15.5	11	NC_000011.10	839721	842529	minus	2	601189	NA	-0.676418	-0.364501	-0.704613	-0.342	-0.322919	1.81773	-0.359053	NA	NA	0.0661658	0.00155	0.0156	0.00104	0.00103	2.36e-05	6.19e-05	0.0135	0.0741	0.512
9606	Homo sapiens	57707	TLDC1	KIAA1609	TBC/LysM-associated domain containing 1	TLD domain-containing protein 1|TBC/LysM-associated domain-containing protein 1|TLD domain containing 1	16q24.1	16	NC_000016.10	84476355	84504752	minus	12		NA	0.562749	0.461266	NA	0.561	0.443819	NA	0.674543	0.518772	-0.249144	0.144085	0.00289	0.0496	0.0579	3.14e-07	0.00925	NA	0.000318	0.0249	0.0186
9606	Homo sapiens	55194	EVA1B	C1orf78, FAM176B	evaNA homolog B	protein evaNA homolog B|family with sequence similarity 176, member B|protein FAM176B	1p34.3	1	NC_000001.11	36322030	36324154	minus	4		1.31384	-0.521339	NA.1420619	NA.9938863	NA.14	-0.432357	NA	NA.12341066	-0.992473	NA	0.0332605	0.00836	2.33e-06	1.91e-09	5.01e-10	2.06e-05	NA	3.23e-08	0.000496	0.353
9606	Homo sapiens	255520	ELMOD2	9830169G11Rik	ELMO domain containing 2	ELMO domain-containing protein 2|ELMO/CEDNA2 domain containing 2	4q31.1	4	NC_000004.12	140524146	140553770	plus	10	610196	NA	NA	NA	NA	-0.289	-0.278552	-0.277992	-0.521501	-0.501161	NA	NA	NA	NA	NA	0.00111	0.0173	0.048	0.00164	0.00329	0.0549
9606	Homo sapiens	9706	ULK2	ATG1B, Unc51.2	unc-51 like autophagy activating kinase 2	serine/threonine-protein kinase ULK2	17p11.2	17	NC_000017.11	19770828	19867926	minus	29	608650	NA	NA	-0.526185	NA	-0.735	-0.332486	-0.856224	-0.665043	-0.647613	-0.457605	0.117645	0.094	0.000344	0.175	5.27e-09	0.000802	8.4e-08	0.00113	1.79e-06	0.0209
9606	Homo sapiens	10212	DDX39A	BAT1, BAT1L, DDX39, DDXL, URH49	DExD-box helicase 39A	ATP-dependent RNA helicase DDX39A|DEAD (Asp-Glu-Ala-Asp) box polypeptide 39|DEAD (Asp-Glu-Ala-Asp) box polypeptide 39A|DEAD box protein 39|DEAD-box helicase 39A|DEAD/H (Asp-Glu-Ala-Asp/His) box polypeptide 39|UAP56-related helicase, 49 kDa|nuclear RNA helicase URH49|nuclear RNA helicase, DECD variant of DEAD box family	19p13.12	19	NC_000019.10	14408798	14419383	minus	13		NA	0.252147	0.475018	0.380805	0.357	0.266673	NA	0.517745	0.418693	0.277756	0.232099	0.0338	0.000614	0.00825	0.000492	3.76e-05	NA	0.000521	0.0105	0.00933
9606	Homo sapiens	79677	SMC6	SMC-6L1, hSMC6, SMC6	structural maintenance of chromosomes 6	structural maintenance of chromosomes protein 6|SMC protein 6|SMC6 structural maintenance of chromosomes 6-like 1	2p24.2	2	NC_000002.12	17663812	17753831	minus	30	609387	NA	0.265021	0.520323	0.644581	0.53	NA	NA	0.268543	0.484203	NA	0.0579796	0.0138	7.86e-05	5.5e-06	6.5e-05	0.102	NA	0.0224	0.00212	0.145
9606	Homo sapiens	6430	SRSF5	HRS, SFRS5, SRP40	serine and arginine rich splicing factor 5	serine/arginine-rich splicing factor 5|SR splicing factor 5|delayed-early protein HRS|pre-mRNA-splicing factor SRP40|splicing factor, arginine/serine-rich 5	14q24.1	14	NC_000014.9	69767087	69772005	plus	9	600914	-0.421286	0.461661	-0.361475	-0.53719	-0.398	-0.111553	NA	-0.611443	-0.404484	NA	0.0315437	0.00811	0.00236	0.00013	2.31e-05	0.034	NA	0.00141	0.0235	0.299
9606	Homo sapiens	10603	SH2B2	APS	SH2B adaptor protein 2	SH2B adapter protein 2|SH2 and PH domain-containing adapter protein APS|adapter protein with pleckstrin homology and Src homology 2 domains	7q22.1	7	NC_000007.14	102284526	102321711	plus	12	605300	NA	0.309702	0.302509	0.637214	0.331	0.464882	0.360637	0.368157	NA	NA	0.0757442	0.00677	0.0302	2.75e-05	0.000135	0.00109	0.0201	0.00531	0.0698	0.181
9606	Homo sapiens	5618	PRLR	HPRL, MFAB, hPRLrI	prolactin receptor	prolactin receptor|hPRL receptor|secreted prolactin binding protein	5p13.2	5	NC_000005.10	35048295	35230589	minus	15	176761	NA	-0.886659	-0.788969	-0.697862	-0.986	-0.538297	-0.765448	-0.580504	NA	NA	0.0605445	7.85e-05	0.000374	0.00627	6.75e-07	1.7e-06	1.16e-05	0.0271	0.199	0.0759
9606	Homo sapiens	157638	FAM84B	BCMP101, NSE2	family with sequence similarity 84 member B	protein FAM84B|breast cancer membrane protein 101|breast cancer membrane-associated protein 101|neurological/sensory 2	8q24.21	8	NC_000008.11	126552438	126558499	minus	2	609483	NA	NA	NA	NA	-0.449	-0.185121	-0.67613	NA	-0.693798	-0.178822	NA	NA	NA	NA	0.00289	0.0179	0.028	0.0555	0.00295	0.0329
9606	Homo sapiens	2001	ELF5	ESE2	E74 like ETS transcription factor 5	ETS-related transcription factor Elf-5|E74-like factor 5 (ets domain transcription factor)|epithelium-restricted ESENA-related Ets factor|epithelium-specific Ets transcription factor 2	11p13	11	NC_000011.10	34478791	34513800	minus	8	605169	NA	1.56153	2.29826	3.14447	2.87	1.7805	NA	1.23983	1.82117	0.546696	0.224114	0.00331	3.48e-06	2.33e-07	1.78e-12	8.36e-07	NA	2.62e-06	5.19e-05	0.0344
9606	Homo sapiens	10492	SYNCRIP	GRY-RBP, GRYRBP, HNRNPQ, HNRPQ1, NSAP1, PP68, hnRNP-Q	synaptotagmin binding cytoplasmic RNA interacting protein	heterogeneous nuclear ribonucleoprotein Q|NS1-associated protein 1|glycine- and tyrosine-rich RNA-binding protein	6q14.3	6	NC_000006.12	85607784	85643862	minus	13	616686	NA	0.282458	0.588977	0.58444	0.71	NA	-0.486051	0.405351	0.469977	0.41616	0.400199	0.0192	0.000311	0.000356	2.02e-10	0.0763	1.47e-05	0.00788	0.00441	0.00295
9606	Homo sapiens	338596	ST8SIA6	SIA8F, SIAT8-F, SIAT8F, ST8SIA-VI, ST8SiaVI	ST8 alpha-N-acetyl-neuraminide alpha-2,8-sialyltransferase 6	alpha-2,8-sialyltransferase 8F|ST8 alpha-N-acetylneuraminate alpha-2,8-sialyltransferase 6|sialyltransferase 8F (alpha-2, 8-sialyltransferase)|sialyltransferase St8Sia VI	10p12.33	10	NC_000010.11	17315414	17455966	minus	9	610139	NA	NA	NA	NA	NA	NA.5230495	NA	NA	NA	NA	NA	NA	NA	NA	NA	2.99e-08	NA	NA	NA	NA
9606	Homo sapiens	10768	AHCYL1	DCAL, IRBIT, PPP1R78, PRO0233, XPVKONA	adenosylhomocysteinase like 1	S-adenosylhomocysteine hydrolase-like protein 1|adenosylhomocysteinase 2|DC-expressed AHCY-like molecule|IP(3)Rs binding protein released with IP(3)|S-adenosyl homocysteine hydrolase homolog|S-adenosyl-L-homocysteine hydrolase 2|adoHcyase 2|dendritic cell expressed AHCY-like protein|inositol 1,4,5-trisphosphate receptor-binding protein|protein phosphatase 1, regulatory subunit 78|putative adenosy…	1p13.3	1	NC_000001.11	109984741	110023742	plus	20	607826	-0.505693	-0.340335	-0.31482	-0.368844	-0.331	-0.156058	NA	-0.489598	NA	NA	0.048357	0.000135	0.00776	0.00599	0.000387	0.0369	0.327	0.00281	0.0764	0.0588
9606	Homo sapiens	8767	RIPK2	CARD3, CARDIAK, CCK, GIG30, RICK, RIP2	receptor interacting serine/threonine kinase 2	receptor-interacting serine/threonine-protein kinase 2|CARD-carrying kinase|CARD-containing ILNA beta ICE-kinase|CARD-containing interleukinNA beta-converting enzyme (ICE)-associated kinase|RIP-2|growth-inhibiting gene 30|receptor-interacting protein (RIP)-like interacting caspase-like apoptosis regulatory protein (CLARP) kinase|receptor-interacting protein 2|tyrosine-protein kinase RIPK2	8q21.3	8	NC_000008.11	89757747	89791064	plus	12	603455	NA	0.283358	0.451994	0.278422	0.694	0.368914	NA	0.372735	0.671427	-0.274928	0.344887	0.00599	0.00035	0.0351	7.49e-08	1.85e-08	NA	0.0252	0.000437	0.031
9606	Homo sapiens	80127	BBOF1	C14orf45, CCDC176	basal body orientation factor 1	basal body-orientation factor 1|coiled-coil domain containing 176|coiled-coil domain-containing protein 176	14q24.3	14	NC_000014.9	74019350	74078351	plus	15		NA	-0.371026	-0.318816	-0.396002	NA.66	-0.617588	NA	NA.2086419	NA.1343048	0.263222	0.578894	0.00415	0.0351	0.0209	1.92e-13	0.000626	NA	1.39e-06	0.000313	0.00128
9606	Homo sapiens	6949	TCOF1	MFD1, TCS, TCS1, treacle	treacle ribosome biogenesis factor 1	treacle protein|Treacher Collins syndrome protein|Treacher Collins-Franceschetti syndrome 1|nucleolar trafficking phosphoprotein	5q32-q33.1	5	NC_000005.10	150357639	150400308	plus	29	606847	NA	NA	NA	0.521664	0.315	0.213391	NA	0.267802	NA	NA	0.146382	0.137	0.0979	0.00119	4.59e-05	0.0113	NA	0.0407	0.134	0.0915
9606	Homo sapiens	29966	STRN3	PPP2R6B, S/G2NA, SG2NA	striatin 3	striatin-3|cell cycle S/G2 nuclear autoantigen|cell cycle autoantigen SG2NA|nuclear autoantigen|protein phosphatase 2 regulatory subunit B'''beta|s/G2 antigen|striatin, calmodulin binding protein 3	14q12	14	NC_000014.9	30893799	31026528	minus	18	614766	NA	-0.466497	-0.375157	-0.603792	-0.406	NA	0.412235	-0.431079	-0.475284	-0.237975	0.149059	0.000292	0.00638	0.000463	7.06e-06	0.177	0.00331	0.0244	0.00187	0.0439
9606	Homo sapiens	1327	COX4I1	COX IVNA, COX4, COX4NA, COXIV, COXIVNA	cytochrome c oxidase subunit 4I1	cytochrome c oxidase subunit 4 isoform 1, mitochondrial|cytochrome c oxidase polypeptide IV|cytochrome c oxidase subunit IV	16q24.1	16	NC_000016.10	85799567	85807003	plus	5	123864	NA	0.347126	NA	0.243509	0.251	NA	NA	0.381228	0.363427	NA	0.177263	0.0465	0.0569	0.0407	3.96e-05	0.128	0.0956	0.00136	0.0161	0.17
9606	Homo sapiens	9812	KIAA0141	DELE	KIAA0141	death ligand signal enhancer	5q31.3	5	NC_000005.10	141923785	141942047	plus	16	615741	NA	-0.207853	-0.425098	-0.346083	-0.382	-0.257082	0.336375	-0.414942	-0.353402	NA	0.077505	0.0423	0.0192	0.0128	8.62e-09	6.31e-06	0.0326	0.000294	0.0103	0.208
9606	Homo sapiens	90355	C5orf30		chromosome 5 open reading frame 30	UNC119-binding protein C5orf30|UPF0684 protein C5orf30	5q21.1	5	NC_000005.10	103258702	103278660	plus	5	616608	NA	-0.567227	-0.908695	-0.775767	NA.26	-0.702729	NA	NA.1018933	NA.2724188	NA	0.0713497	0.000256	1.72e-07	2.7e-06	4.01e-20	6.23e-14	NA	3.05e-08	1.7e-05	0.147
9606	Homo sapiens	720	C4A	C42, C4A3, C4A4, C4A6, C4AD, C4S, CO4, CPAMD2, RG, C4A	complement C4A (Rodgers blood group)	complement C4-A|C3 and PZP-like alpha-2-macroglobulin domain-containing protein 2|C4A anaphylatoxin|MHC class III region complement|Rodgers form of C4|acidic C4|acidic complement C4|complement component 4A (Rodgers blood group)	6p21.33	6	NC_000006.12	31982057	32002680	plus	41	120810	NA	NA	NA	NA	NA	NA.1438478	NA	NA	NA	NA	NA	NA	NA	NA	NA	3.27e-08	NA	NA	NA	NA
9606	Homo sapiens	3159	HMGA1	HMG-RA, HMGIY, HMGA1	high mobility group AT-hook 1	high mobility group protein HMG-I/HMG-Y|high mobility group protein A1|high mobility group protein R|high-mobility group (nonhistone chromosomal) protein isoforms I and Y|nonhistone chromosomal high-mobility group protein HMG-I/HMG-Y	6p21.31	6	NC_000006.12	34236800	34246231	plus	7	600701	NA	0.608491	0.972633	0.583604	0.761	0.636841	NA	0.472956	0.692439	0.354806	0.762102	0.00752	2.75e-06	0.0101	1.51e-08	1.11e-06	NA	0.0265	0.0365	0.0112
9606	Homo sapiens	28972	SPCS1	HSPC033, SPC1, SPC12, YJR010C-A	signal peptidase complex subunit 1	signal peptidase complex subunit 1|SPase 12 kDa subunit|microsomal signal peptidase 12 kDa subunit|signal peptidase 12kDa|signal peptidase complex 12 kDa subunit|signal peptidase complex subunit 1 homolog	3p21.1	3	NC_000003.12	52705841	52708182	plus	4	610358	NA	-0.508645	-0.519704	-0.729487	-0.285	-0.171368	0.296745	-0.379439	-0.488204	NA	0.877196	1.46e-05	2.6e-05	3.18e-06	6.39e-05	9.27e-05	0.0285	0.0314	0.00319	0.0785
9606	Homo sapiens	22929	SEPHS1	SELD, SPS, SPS1	selenophosphate synthetase 1	selenide, water dikinase 1|selenium donor protein 1|selenophosphate synthase 1|selenophosphate synthetase 1 +E9|selenophosphate synthetase 1 +E9a|selenophosphate synthetase 1 delta E2|selenophosphate synthetase 1 delta E8|selenophosphate synthetase 1 major	10p13	10	NC_000010.11	13317428	13348298	minus	11	600902	NA	0.445199	0.804024	1.14237	0.518	0.224055	NA	0.790937	0.495004	NA	0.147963	0.0102	2.06e-07	3.42e-07	1.37e-05	0.00197	NA	6.21e-07	0.00232	0.0534
9606	Homo sapiens	55915	LANCL2	GPR69B, TASP	LanC like 2	lanC-like protein 2|G protein-coupled receptor 69B|LanC (bacterial lantibiotic synthetase component C)-like 2|LanC lantibiotic synthetase component C-like 2|testis-specific adriamycin sensitivity protein	7p11.2	7	NC_000007.14	55365448	55433742	plus	9	612919	NA	0.424672	NA	NA	0.351	NA	0.369115	0.339271	0.489233	0.213359	0.484022	0.00577	0.0793	0.0529	0.00359	0.0562	0.0304	0.00778	0.0186	0.00103
9606	Homo sapiens	1029	CDKN2A	ARF, CDK4I, CDKN2, CMM2, INK4, INK4A, MLM, MTSNA, MTS1, P14, P14ARF, P16, P16-INK4A, P16INK4, P16INK4A, P19, P19ARF, TP16	cyclin dependent kinase inhibitor 2A	cyclin-dependent kinase inhibitor 2A|CDK4 inhibitor p16-INK4|alternative reading frame|cell cycle negative regulator beta|cyclin-dependent kinase 4 inhibitor A|cyclin-dependent kinase inhibitor 2A (melanoma, p16, inhibits CDK4)|multiple tumor suppressor 1	9p21.3	9	NC_000009.12	21967752	21995043	minus	8	600160	NA	0.873748	0.911129	1.34205	1.92	0.776805	NA	1.22286	1.53624	0.152056	0.472199	0.000244	0.000157	3.44e-06	7.81e-10	1.2e-06	NA	1.37e-06	0.00303	0.0375
9606	Homo sapiens	10569	SLU7	9G8, hSlu7	SLU7 homolog, splicing factor	pre-mRNA-splicing factor SLU7|SLU7 splicing factor homolog|splicing factor|step II splicing factor SLU7|zinc knuckle motif containing	5q33.3	5	NC_000005.10	160401641	160419161	minus	17	605974	NA	NA	NA	NA	-0.219	NA	-0.428993	-0.271052	-0.395206	-0.277945	NA	NA	NA	NA	0.00339	0.0573	0.00141	0.0104	0.00676	0.00326
9606	Homo sapiens	1054	CEBPG	GPE1BP, IG/EBPNA	CCAAT/enhancer binding protein gamma	CCAAT/enhancer-binding protein gamma|CCAAT/enhancer binding protein (C/EBP), gamma|c/EBP gamma	19q13.11	19	NC_000019.10	33373669	33382686	plus	3	138972	0.580308	0.263224	0.646619	0.502657	0.746	0.370021	NA	0.335035	0.627444	NA	0.0376717	0.0376	8.22e-05	0.00917	2.33e-07	0.000785	NA	0.0162	0.000399	0.25
9606	Homo sapiens	7475	WNT6		Wnt family member 6	protein Wnt-6|wingless-type MMTV integration site family, member 6	2q35	2	NC_000002.12	218859823	218874232	plus	4	604663	NA	NA	NA	0.765703	0.416	1.88486	NA	1.80088	1.5349	0.139489	0.14885	0.0649	0.053	0.0181	9.76e-06	1.66e-09	NA	8.26e-10	1.18e-05	0.0357
9606	Homo sapiens	7320	UBE2B	E2NA7kDa, HHR6B, HR6B, RAD6B, UBC2	ubiquitin conjugating enzyme E2 B	ubiquitin-conjugating enzyme E2 B|E2 protein|E2 ubiquitin-conjugating enzyme B|RAD6 homolog B|ubiquitin carrier protein B|ubiquitin conjugating enzyme E2B|ubiquitin-conjugating enzyme E2NA7 kDa|ubiquitin-conjugating enzyme E2B (RAD6 homolog)|ubiquitin-protein ligase B	5q31.1	5	NC_000005.10	134371176	134392108	plus	6	179095	0.610387	-0.270137	-0.519069	-0.585322	-0.574	-0.479392	NA	NA	-0.350845	-0.323949	0.0298254	0.00547	0.000128	5.72e-06	8.6e-11	0.000264	0.49	0.0796	0.00336	0.0015
9606	Homo sapiens	2348	FOLR1	FBP, FOLR	folate receptor 1	folate receptor alpha|FR-alpha|KB cells FBP|adult folate-binding protein|folate binding protein|folate receptor 1 (adult)|folate receptor, adult|ovarian tumor-associated antigen MOv18	11q13.4	11	NC_000011.10	72189558	72196323	plus	7	136430	NA	NA	0.663119	0.722897	1.73	1.15649	-0.4829	0.722825	1.5015	NA	0.0796799	0.0595	0.00621	0.00726	1.32e-06	0.00051	0.00187	0.0175	0.000493	0.824
9606	Homo sapiens	79096	C11orf49		chromosome 11 open reading frame 49	UPF0705 protein C11orf49	11p11.2	11	NC_000011.10	46936524	47164381	plus	13		NA	-0.284989	-0.786631	-0.436486	-0.487	-0.355073	NA	-0.365755	-0.352399	NA	0.0779146	0.0471	3.4e-05	0.00197	1.41e-06	8.55e-05	NA	0.00674	0.0102	0.149
9606	Homo sapiens	2263	FGFR2	BBDS, BEK, BFRNA, CD332, CEK3, CFD1, ECT1, JWS, K-SAM, KGFR, TK14, TK25	fibroblast growth factor receptor 2	fibroblast growth factor receptor 2|BEK fibroblast growth factor receptor|bacteria-expressed kinase|keratinocyte growth factor receptor|protein tyrosine kinase, receptor like 14	10q26.13	10	NC_000010.11	121478330	121598656	minus	26	176943	NA	-0.818726	-0.711532	0.757591	NA.17	-0.63831	NA	NA	-0.82417	-0.375636	0.149108	0.000747	0.0112	0.0156	4.68e-05	0.00417	NA	0.0998	0.00484	0.0338
9606	Homo sapiens	7259	TSPYL1	TSPYL	TSPY like 1	testis-specific Y-encoded-like protein 1|TSPY-like protein 1	6q22.1	6	NC_000006.12	116274859	116280117	minus	1	604714	0.701136	-0.325173	-0.438512	-0.394942	-0.248	-0.133103	NA	-0.441114	NA	-0.206843	0.0251289	0.0037	0.001	0.00511	0.000307	0.0196	0.0799	0.00866	0.394	0.0383
9606	Homo sapiens	27109	ATP5S	ATPW, FB, HSU79253	ATP synthase, H+ transporting, mitochondrial Fo complex subunit s (factor B)	ATP synthase subunit s, mitochondrial|ATP synthase coupling factor B, mitochondrial|ATP synthase coupling factor B-like 1|ATP synthase, H+ transporting, mitochondrial F0 complex, subunit s (factor B)|ATP synthase-coupling factor B|mitochondrial ATP synthase regulatory component factor B	14q21.3	14	NC_000014.9	50311752	50326715	plus	11		NA	-0.371808	-0.316725	-0.667289	-0.336	-0.239252	NA	-0.355135	-0.513469	-0.457958	0.255226	0.00215	0.0381	0.000226	0.00177	0.00119	NA	0.00984	0.00131	0.000225
9606	Homo sapiens	7570	ZNF22	HKR-T1, KOX15, ZNF422, Zfp422	zinc finger protein 22	zinc finger protein 22|krox-26 protein|zinc finger protein 22 (KOX 15)|zinc finger protein KOX15|zinc finger protein Krox-26	10q11.21	10	NC_000010.11	45000825	45005329	plus	2	194529	-0.430457	0.484442	0.504307	0.648428	0.459	NA	NA	NA	NA	NA	0.0497562	0.000325	0.000735	7e-05	0.00388	0.0538	0.15	0.0527	0.18	0.143
9606	Homo sapiens	56935	SMCO4	C11orf75, FN5	single-pass membrane protein with coiled-coil domains 4	single-pass membrane and coiled-coil domain-containing protein 4|UPF0443 protein C11orf75	11q21	11	NC_000011.10	93478472	93586856	minus	9	609477	NA	0.769211	1.17599	1.27463	1.4	0.595286	NA	0.966848	0.998894	NA	0.0784711	1.45e-05	7.17e-10	6.73e-08	5.02e-14	6.07e-07	0.0803	3.96e-08	2.73e-08	0.324
9606	Homo sapiens	3710	ITPR3	IP3R, IP3R3	inositol 1,4,5-trisphosphate receptor type 3	inositol 1,4,5-trisphosphate receptor type 3|IP3 receptor|inositol 1,4,5-triphosphate receptor, type 3|insP3R3|type 3 InsP3 receptor	6p21.31	6	NC_000006.12	33621333	33696574	plus	60	147267	-0.582617	NA	0.39961	NA	0.339	0.415866	0.27359	0.285483	0.40766	0.43509	0.021765	0.0804	0.0448	0.217	0.00065	0.000526	0.0189	0.0384	0.0313	0.0011
9606	Homo sapiens	5937	RBMS1	C2orf12, HCC-4, MSSP, MSSPNA, MSSP-2, MSSP-3, SCR2, YC1	RNA binding motif single stranded interacting protein 1	RNA-binding motif, single-stranded-interacting protein 1|c-myc gene single strand binding protein 2|cervical cancer oncogene 4|single-stranded DNA-binding protein MSSPNA|suppressor of CDC2 with RNA-binding motif 2|suppressor of cdc 2 (cdc13) with RNA binding motif 2	2q24.2	2	NC_000002.12	160272151	160493856	minus	16	602310	NA	0.706797	1.11196	0.871357	0.602	0.222204	NA	0.431302	0.564269	NA	0.149759	1.63e-06	8.4e-07	0.000202	6.47e-10	0.00294	NA	0.00568	0.00405	0.0924
9606	Homo sapiens	100190939	TPT1-AS1		TPT1 antisense RNA 1	TPT1 antisense RNA 1 (non-protein coding)	13q14.13	13	NC_000013.11	45341345	45391483	plus	11		NA	NA	NA	NA	0.473	NA	NA	0.50581	0.889504	0.472807	NA	NA	NA	NA	0.000321	NA	NA	0.014	0.0127	0.000199
9606	Homo sapiens	338761	C1QL4	C1QTNF11, CTRP11	complement C1q like 4	complement C1q-like protein 4|C1q and tumor necrosis factor-related protein 11|C1q/TNF-related protein 11|complement component 1, q subcomponent like 4	12q13.12	12	NC_000012.12	49332409	49337195	minus	3	615229	NA	NA	NA	NA	NA	1.77214	NA	NA	NA	NA	NA	NA	NA	NA	NA	3.86e-08	NA	NA	NA	NA
9606	Homo sapiens	57728	WDR19	ATD5, CED4, DYF-2, IFT144, NPHP13, ORF26, Oseg6, PWDMP, SRTD5	WD repeat domain 19	WD repeat-containing protein 19|WD repeat membrane protein PWDMP|intraflagellar transport 144 homolog	4p14	4	NC_000004.12	39182404	39285810	plus	38	608151	NA	-0.478721	-0.57542	-0.391169	-0.914	-0.504514	NA	-0.662901	-0.950668	NA	0.150361	0.00169	0.00722	0.0089	1.21e-08	1.06e-06	NA	1.42e-05	0.0075	0.15
9606	Homo sapiens	158219	TTC39B	C9orf52	tetratricopeptide repeat domain 39B	tetratricopeptide repeat protein 39B|TPR repeat protein 39B	9p22.3	9	NC_000009.12	15167204	15307360	minus	25	613574	NA	NA	NA	NA	0.38	0.734593	NA	0.47222	0.364171	-0.552536	NA	NA	NA	NA	0.00203	0.0199	NA	0.00257	0.0332	0.00866
9606	Homo sapiens	9462	RASAL2	NGAP	RAS protein activator like 2	ras GTPase-activating protein nGAP|RASAL2/ACVR1 fusion|Ras protein activator like 1	1q25.2	1	NC_000001.11	178093729	178479514	plus	23	606136	NA	0.405376	NA	0.632123	0.184	0.368924	NA.17576389	NA	0.356148	0.529592	0.3272	0.032	0.0575	0.0126	0.000304	4.28e-05	2.69e-06	0.0817	0.0492	0.0104
9606	Homo sapiens	112	ADCY6	AC6, LCCS8	adenylate cyclase 6	adenylate cyclase type 6|ATP pyrophosphate-lyase 6|adenylate cyclase type VI|ca(2+)-inhibitable adenylyl cyclase	12q13.12	12	NC_000012.12	48766191	48789096	minus	23	600294	-0.430201	-0.238751	-0.431737	-0.671781	-0.458	-0.309444	NA	-0.544573	-0.622915	NA	0.0402439	0.0376	0.00494	8.52e-06	1.32e-05	1.88e-05	NA	0.000144	0.00324	0.281
9606	Homo sapiens	9652	TTC37	KIAA0372, Ski3, THES	tetratricopeptide repeat domain 37	tetratricopeptide repeat protein 37|SKI3 homolog|TPR repeat protein 37|thespin|tricho-hepatic-enteric syndrome protein	5q15	5	NC_000005.10	95463895	95555005	minus	43	614589	NA	-0.202041	-0.217535	-0.219907	NA	-0.243301	NA	-0.311309	-0.27095	-0.32583	0.0823432	0.0413	0.0163	0.0387	0.0662	8.18e-05	0.64	0.0187	0.0179	0.0113
9606	Homo sapiens	51604	PIGT	CGI-06, MCAHS3, NDAP, PNH2	phosphatidylinositol glycan anchor biosynthesis class T	GPI transamidase component PIG-T|GPI transamidase subunit|neurotrophin-regulated neuronal development-associated protein|phosphatidylinositol-glycan biosynthesis class T protein	20q13.12	20	NC_000020.11	45416067	45426245	plus	12	610272	NA	-0.528553	-0.948182	-0.751065	-0.713	-0.269862	NA	-0.683894	-0.905545	NA	0.151541	2.19e-06	8.75e-08	4.97e-05	1.98e-09	3.1e-06	NA	3.09e-05	5.29e-06	0.0714
9606	Homo sapiens	375449	MAST4		microtubule associated serine/threonine kinase family member 4	microtubule-associated serine/threonine-protein kinase 4	5q12.3	5	NC_000005.10	66596348	67169595	plus	41		NA	-0.438855	NA.1623338	NA.0551218	NA.34	-0.488692	NA	-0.982504	-0.880125	NA	0.151573	0.0125	8.26e-09	1.09e-05	5.59e-14	0.0161	NA	0.000249	0.000129	0.144
9606	Homo sapiens	22977	AKR7A3	AFAR2	aldo-keto reductase family 7 member A3	aflatoxin B1 aldehyde reductase member 3|AFB1 aldehyde reductase 2|AFB1-AR 2|aflatoxin B1 aldehyde reductase 2|aflatoxin aldehyde reductase	1p36.13	1	NC_000001.11	19274309	19289362	minus	9	608477	NA	-0.816026	NA.3654188	NA.4027637	NA.28	NA.951145	NA	NA.01232826	NA.210758	NA	0.151638	8.93e-05	6.89e-08	2.57e-08	4.31e-09	2.84e-13	NA	2.62e-05	0.00022	0.0676
9606	Homo sapiens	84975	MFSD5	hsMOT2	major facilitator superfamily domain containing 5	molybdate-anion transporter|major facilitator superfamily domain-containing protein 5|molybdate transporter 2 homolog	12q13.13	12	NC_000012.12	53251251	53254406	plus	4		NA	-0.152529	-0.38827	-0.393975	-0.435	NA	0.46808	-0.204074	-0.342036	NA	0.0688722	0.0438	6.25e-05	7.62e-05	0.000173	0.0831	0.0033	0.0234	0.00339	0.828
9606	Homo sapiens	582	BBS1	BBS2L2	Bardet-Biedl syndrome 1	Bardet-Biedl syndrome 1 protein|BBS2-like protein 2	11q13.2	11	NC_000011.10	66510648	66533613	plus	17	209901	NA	-0.470214	-0.506199	-0.471869	-0.776	-0.437012	NA	-0.414505	-0.687101	0.176155	0.0834873	8.76e-06	2.59e-06	0.000538	6.4e-11	6.1e-11	0.541	0.00121	0.000542	0.0153
9606	Homo sapiens	79712	GTDC1	Hmat-Xa, mat-Xa	glycosyltransferase like domain containing 1	glycosyltransferase-like domain-containing protein 1|glycosyltransferase-like 1|mannosyltransferase candidate|mannosyltransferase-like protein Xa	2q22.3	2	NC_000002.12	143945787	144333092	minus	29	610165	NA	0.290741	0.277659	0.584716	0.403	0.298493	NA	0.330964	0.327813	0.296958	0.298969	0.00195	0.0131	7.37e-05	5.13e-06	0.000199	NA	0.0364	0.0418	0.000252
9606	Homo sapiens	10513	APPBP2	APP-BP2, HS.84084, PAT1	amyloid beta precursor protein binding protein 2	amyloid protein-binding protein 2|amyloid beta precursor protein (cytoplasmic tail) binding protein 2|protein interacting with APP tail 1	17q23.2	17	NC_000017.11	60443149	60526240	minus	15	605324	NA	-0.471543	NA.0273227	-0.492117	-0.592	-0.219239	NA	-0.69305	-0.773106	0.310304	0.0839337	0.00425	1.63e-05	0.00806	3.23e-05	0.0154	0.82	2.61e-05	0.00132	0.000719
9606	Homo sapiens	9141	PDCD5	TFAR19	programmed cell death 5	programmed cell death protein 5|TFNA cell apoptosis-related protein 19|TF1 cell apoptosis-related gene 19|TFAR19 novel apoptosis-related	19q13.11	19	NC_000019.10	32581161	32587452	plus	6	604583	0.605145	NA	0.36714	0.451753	0.291	0.200319	NA	0.381894	NA	NA	0.0329684	0.153	0.0433	0.0142	0.00208	0.00181	NA	0.00992	0.0626	0.118
9606	Homo sapiens	9836	LCMT2	PPM2, TYW4	leucine carboxyl methyltransferase 2	tRNA wybutosine-synthesizing protein 4|p21WAF1/CIP1 promoter-interacting protein|tRNA yW-synthesizing protein 4|tRNA(Phe) (7-(3-amino-3-(methoxycarbonyl)propyl)wyosine(37)-N)-methoxycarbonyltransferase|tRNA(Phe) (7-(3-amino-3-carboxypropyl)wyosine(37)-O)-methyltransferase|tRNA-Wybutosine-synthesizing protein 4	15q15.3	15	NC_000015.10	43327776	43330622	minus	1	611246	NA	-0.322941	-0.407358	0.782936	-0.633	-0.416467	NA	-0.437799	NA	NA	0.0916874	0.00291	0.000159	0.00948	1.89e-10	3.33e-08	NA	0.00205	0.0808	0.153
9606	Homo sapiens	5025	P2RX4	P2X4, P2X4R	purinergic receptor P2X 4	P2X purinoceptor 4|ATP receptor|ATP-gated cation channel protein|P2X receptor, subunit 4|purinergic receptor P2X, ligand gated ion channel, 4|purinergic receptor P2X4|purinoceptor P2X4	12q24.31	12	NC_000012.12	121209861	121234106	plus	14	600846	NA	-0.227653	-0.640613	NA.0787347	-0.656	-0.36439	NA	NA	-0.447712	NA	0.184383	0.0291	5.44e-06	2.36e-09	7.29e-09	0.00923	0.136	0.0668	0.0112	0.139
9606	Homo sapiens	4238	MFAP3		microfibril associated protein 3	microfibril-associated glycoprotein 3|microfibrillar associated protein 3	5q33.2	5	NC_000005.10	154038959	154057454	plus	3	600491	NA	NA	-0.734649	-0.461898	-0.409	-0.256554	0.26845	NA	-0.552897	NA	0.302426	0.0707	0.000186	0.00965	4.92e-05	0.0451	0.0124	0.0671	0.00696	0.0846
9606	Homo sapiens	6305	SBF1	CMT4B3, DENND7A, MTMR5	SET binding factor 1	myotubularin-related protein 5|DENN/MADD domain containing 7A	22q13.33	22	NC_000022.11	50445000	50475071	minus	42	603560	NA	NA	0.775494	0.260654	0.533	0.254643	NA	0.349092	0.383097	0.157865	0.528158	0.0847	8.37e-05	0.0411	3.44e-07	0.00681	0.0556	0.00922	0.0421	0.0163
9606	Homo sapiens	993	CDC25A	CDC25A2	cell division cycle 25A	M-phase inducer phosphatase 1|CDC25 isoform A1-CAG|CDC25A2-CAG isoform|dual specificity phosphatase CDC25A	3p21.31	3	NC_000003.12	48157178	48188658	minus	15	116947	NA	NA	0.915851	0.816194	0.744	0.73858	NA	0.463302	1.21166	NA	0.0813621	0.154	0.00064	0.00211	9.1e-08	3.91e-06	NA	0.00957	0.0215	0.121
9606	Homo sapiens	23196	FAM120A	C9orf10, HBVPTPAP, OSSA	family with sequence similarity 120A	constitutive coactivator of PPAR-gamma-like protein 1|oxidative stess-associated Src activator|oxidative stress-associated Src activator	9q22.31	9	NC_000009.12	93451696	93566115	plus	20	612265	NA	-0.308926	-0.205031	-0.384323	-0.163	-0.106212	NA	-0.327009	-0.245676	-0.442121	0.586455	0.00451	0.0256	0.00847	0.000492	0.04	NA	0.0429	0.0417	6.1e-06
9606	Homo sapiens	59272	ACE2	ACEH	angiotensin I converting enzyme 2	angiotensin-converting enzyme 2|ACE-related carboxypeptidase|angiotensin I converting enzyme (peptidyl-dipeptidase A) 2|angiotensin-converting enzyme homolog|metalloprotease MPROT15|peptidyl-dipeptidase A	Xp22.2	X	NC_000023.11	15494525	15602069	minus	21	300335	0.52261	0.738108	0.594147	1.36811	0.783	2.02097	NA	2.00346	1.72398	NA	0.0345731	0.0431	0.042	0.000343	2.51e-05	1.09e-11	NA	8.53e-08	0.0042	0.507
9606	Homo sapiens	64094	SMOC2	DTDP1, MST117, MSTP117, MSTP140, SMAP2, bA270C4A.1, bA37D8.1, dJ421D16.1	SPARC related modular calcium binding 2	SPARC-related modular calcium-binding protein 2|SMAP-2|SMOC-2|secreted modular calcium-binding protein 2|smooth muscle associated protein 2|thyroglobulin typeNA repeat containing protein	6q27	6	NC_000006.12	168441151	168667994	plus	14	607223	NA	NA	NA	NA	NA.44	-0.440455	NA	NA.10665985	NA.5057219	-0.462134	NA	NA	NA	NA	1.48e-10	1.46e-05	0.0607	0.00068	2.89e-05	0.0356
9606	Homo sapiens	51643	TMBIM4	CGINA19, GAAP, LFG4, S1R, ZPRO	transmembrane BAX inhibitor motif containing 4	protein lifeguard 4|Golgi anti-apoptotic protein|Z-protein|transmembrane BAX inhibitor motif-containing protein 4	12q14.3	12	NC_000012.12	66136936	66170072	minus	8	616874	NA	-0.271852	-0.776327	-0.787995	-0.663	-0.338165	NA	-0.37681	-0.577176	-0.275322	0.9539	0.029	2.01e-06	3.26e-06	1.66e-12	0.000174	NA	0.0434	0.000874	0.00214
9606	Homo sapiens	51512	GTSE1	B99	G2 and S-phase expressed 1	G2 and S phase-expressed protein 1|G-2 and S-phase expressed 1|protein B99 homolog	22q13.31	22	NC_000022.11	46295879	46333699	plus	14	607477	NA	0.488733	0.61985	0.730923	1.26	1.10082	NA	0.473284	NA	NA	0.154573	0.00132	0.00255	0.000562	4.47e-10	1.76e-08	NA	0.00158	0.0587	0.11
9606	Homo sapiens	26058	GIGYF2	GYF2, PARK11, PERQ2, PERQ3, TNRC15	GRB10 interacting GYF protein 2	GRB10-interacting GYF protein 2|PERQ amino acid rich, with GYF domain 3|PERQ amino acid-rich with GYF domain-containing protein 2|Parkinson disease (autosomal recessive, early onset) 11|trinucleotide repeat-containing gene 15 protein	2q37.1	2	NC_000002.12	232697305	232860577	plus	35	612003	NA	NA	NA	NA	-0.255	-0.311354	NA	NA	NA	-0.239506	0.151589	0.155	0.0851	0.0618	5.05e-05	5.2e-06	NA	0.0506	0.114	0.0212
9606	Homo sapiens	2131	EXT1	EXT, LGCR, LGS, TRPS2, TTV	exostosin glycosyltransferase 1	exostosinNA|Glucuronosyl-N-acetylglucosaminyl-proteoglycan 4-alpha-N- acetylglucosaminyltransferase|Langer-Giedion syndrome chromosome region|N-acetylglucosaminyl-proteoglycan 4-beta-glucuronosyltransferase|exostoses (multiple) 1|glucuronosyl-N-acetylglucosaminyl-proteoglycan/N-acetylglucosaminyl-proteoglycan 4-alpha-N-acetylglucosaminyltransferase|multiple exostoses protein 1|putative tumor supp…	8q24.11	8	NC_000008.11	117797496	118111819	minus	12	608177	NA	NA	0.498281	1.08075	0.456	NA	-0.531084	0.374416	NA	NA	0.186142	0.064	0.00991	0.000734	4.21e-07	0.169	0.00266	0.00336	0.129	0.176
9606	Homo sapiens	7009	TMBIM6	BAXI1, BINA, TEGT	transmembrane BAX inhibitor motif containing 6	bax inhibitor 1|testis enhanced gene transcript|testis-enhanced gene transcript protein|transmembrane BAX inhibitor motif-containing protein 6	12q13.12	12	NC_000012.12	49741510	49764934	plus	11	600748	NA	-0.431545	-0.726797	NA.093717	-0.505	-0.118737	NA	-0.666029	-0.61412	-0.203922	0.352612	0.000693	1.18e-07	2.76e-09	1.28e-10	0.000168	NA	3.79e-07	0.00114	0.0441
9606	Homo sapiens	6426	SRSF1	ASF, SF2, SF2p33, SFRS1, SRp30a	serine and arginine rich splicing factor 1	serine/arginine-rich splicing factor 1|SR splicing factor 1|alternative-splicing factor 1|pre-mRNA-splicing factor SF2, P33 subunit|splicing factor 2|splicing factor, arginine/serine-rich, 30-KD, A	17q22	17	NC_000017.11	58000919	58007346	minus	4	600812	-0.64413	NA	NA	NA	-0.53	NA	-0.642859	NA	NA	0.270258	0.0230263	0.0502	0.146	0.187	0.0125	0.109	5.49e-05	0.101	0.102	0.000805
9606	Homo sapiens	23122	CLASP2		cytoplasmic linker associated protein 2	CLIP-associating protein 2|CLIP-associating protein CLASP2|multiple asters (Mast)-like homolog 2|protein Orbit homolog 2	3p22.3	3	NC_000003.12	33496245	33718356	minus	44	605853	NA	-0.420304	-0.600145	NA	-0.601	-0.345403	NA	-0.567027	-0.539978	NA	0.142064	0.000794	0.000169	0.075	8.08e-06	5.92e-05	NA	0.000196	0.00139	0.156
9606	Homo sapiens	1337	COX6A1	CMTRID, COX6A, COX6AL	cytochrome c oxidase subunit 6A1	cytochrome c oxidase subunit 6A1, mitochondrial|COX VIa-L|cytochrome C oxidase subunit VIa homolog|cytochrome c oxidase polypeptide VIa-liver|cytochrome c oxidase subunit VIA-liver|cytochrome c oxidase subunit VIa polypeptide 1	12q24.2	12	NC_000012.12	120438090	120440742	plus	3	602072	0.671984	-0.332511	-0.578452	-0.698675	-0.195	NA	NA	-0.372356	NA	NA	0.0238598	0.00482	0.000257	0.000426	0.0312	0.105	NA	0.0108	0.156	0.0569
9606	Homo sapiens	776	CACNA1D	CACH3, CACN4, CACNL1A2, CCHL1A2, Cav1.3, PASNA, SANDD	calcium voltage-gated channel subunit alpha1 D	voltage-dependent L-type calcium channel subunit alphaNAD|calcium channel, L type, alphaNA polypeptide|calcium channel, neuroendocrine/brain-type, alpha 1 subunit|calcium channel, voltage-dependent, L type, alpha 1D subunit|voltage-gated calcium channel alpha 1 subunit|voltage-gated calcium channel alpha subunit Cav1.3	3p21.1	3	NC_000003.12	53495049	53813151	plus	53	114206	NA	-0.925994	NA.0784339	NA.4427415	NA.6	-0.652757	-0.446929	NA.18597825	-0.905662	NA	0.579647	0.00125	2.4e-05	0.000131	1.64e-08	4.75e-05	0.00193	1.33e-05	0.00456	0.0872
9606	Homo sapiens	79144	PPDPF	C20orf149, dJ697K14.9, exdpf	pancreatic progenitor cell differentiation and proliferation factor	pancreatic progenitor cell differentiation and proliferation factor|exocrine differentiation and proliferation factor|pancreatic progenitor cell differentiation and proliferation factor homolog	20q13.33	20	NC_000020.11	63520780	63522171	plus	4		0.574762	NA	NA	-0.502137	-0.449	NA	0.671397	-0.446923	-0.557234	0.238807	0.0260629	0.58	0.0522	0.00622	3.43e-05	0.0875	3.51e-05	0.0132	0.0054	0.0396
9606	Homo sapiens	57606	SLAIN2	KIAA1458	SLAIN motif family member 2	SLAIN motif-containing protein 2	4p11	4	NC_000004.12	48341480	48426198	plus	9	610492	NA	NA	NA	NA	0.198	NA	0.491889	-0.256885	-0.415324	0.43955	NA	NA	NA	NA	0.00767	NA	0.00489	0.0274	0.0356	0.00833
9606	Homo sapiens	7593	MZF1	MZFNAB, ZFP98, ZNF42, ZSCAN6, MZF1	myeloid zinc finger 1	myeloid zinc finger 1|zinc finger and SCAN domain-containing protein 6|zinc finger protein 42 (myeloid-specific retinoic acid-responsive)	19q13.43	19	NC_000019.10	58561917	58573851	minus	7	194550	NA	-0.453458	-0.89528	NA.3653559	-0.793	-0.289109	NA	-0.42308	NA	0.174145	0.08794	0.000307	9.6e-05	3.19e-06	4.86e-11	0.00468	0.401	0.00994	0.0554	0.0496
9606	Homo sapiens	1381	CRABP1	CRABP, CRABP-I, CRABPI, RBP5	cellular retinoic acid binding protein 1	cellular retinoic acid-binding protein 1|cellular retinoic acid-binding protein I	15q25.1	15	NC_000015.10	78340324	78348230	plus	4	180230	NA	1.1065	1.16541	1.85105	1.82	2.07471	-0.394771	0.614757	1.14628	NA	0.10117	0.00495	0.00599	0.000182	4.64e-07	5.2e-06	0.00239	0.00961	0.0328	0.188
9606	Homo sapiens	80208	SPG11	ALS5, CMT2X, KIAA1840	SPG11, spatacsin vesicle trafficking associated	spatacsin|colorectal carcinoma-associated protein|spastic paraplegia 11 (autosomal recessive)|spastic paraplegia 11 protein	15q21.1	15	NC_000015.10	44562696	44663678	minus	41	610844	NA	-0.344348	-0.524296	-0.515864	-0.554	-0.244139	NA	-0.639552	-0.393972	0.152468	0.579339	0.000707	3.68e-06	0.000494	7.22e-06	3.57e-05	NA	2.14e-06	0.026	0.0458
9606	Homo sapiens	56904	SH3GLB2	PP6569, PP9455, RRIG1	SH3 domain containing GRB2 like, endophilin B2	endophilin-B2|SH3 domain-containing GRB2-like protein B2|SH3-containing protein SH3GLB2|SH3-domain GRB2-like endophilin B2|retinoid receptor-induced gene 1	9q34.11	9	NC_000009.12	129007792	129028353	minus	13	609288	NA	-0.701449	-0.593825	-0.761791	-0.939	-0.200583	NA	-0.578498	-0.438262	0.165737	0.440575	0.000425	0.000668	0.00923	9.31e-10	0.00446	NA	0.000312	0.046	0.0337
9606	Homo sapiens	1589	CYP21A2	CA21H, CAH1, CPS1, CYP21, CYP21B, P450c21B	cytochrome P450 family 21 subfamily A member 2	steroid 21-hydroxylase|21-OHase|cytochrome P450 XXI|cytochrome P450, family 21, subfamily A, polypeptide 2|cytochrome P450, subfamily XXIA (steroid 21-hydroxylase, congenital adrenal hyperplasia), polypeptide 2|cytochrome P450-C21B|steroid 21 hydroxylase|steroid 21-monooxygenase	6p21.33	6	NC_000006.12	32038316	32041670	plus	10	613815	NA	NA	NA	NA	NA	NA.3555719	NA	-0.948318	NA.0128619	NA	NA	NA	NA	NA	NA	8.43e-10	NA	0.00389	0.00283	NA
9606	Homo sapiens	23647	ARFIP2	POR1	ADP ribosylation factor interacting protein 2	arfaptin-2|partner of RAC1 (arfaptin 2)	11p15.4	11	NC_000011.10	6474683	6481479	minus	9	601638	NA	-0.461607	-0.495118	-0.720748	-0.602	NA	-0.473865	-0.42523	-0.401147	0.303079	0.0888967	0.00135	0.0037	3.61e-05	1.97e-07	0.217	3.82e-05	0.00558	0.0171	0.0303
9606	Homo sapiens	9125	CNOT9	CAF40, CT129, RCDNA, RCD1, RQCD1	CCR4-NOT transcription complex subunit 9	CCR4-NOT transcription complex subunit 9|cell differentiation protein RCD1 homolog|RCD1 required for cell differentiation1 homolog|cancer/testis antigen 129|cell differentiation protein RQCD1 homolog|protein involved in sexual development	2q35	2	NC_000002.12	218568579	218596435	plus	12	612054	NA.33915673	0.426775	NA	0.277044	0.652	NA	-0.493941	0.414264	0.493464	0.138841	0.0073285	0.0247	0.189	0.00458	6.14e-08	0.182	0.000179	0.00215	0.00193	0.0384
9606	Homo sapiens	11098	PRSS23	SIG13, SPUVE, ZSIG13	serine protease 23	serine protease 23|protease, serine 23|putative secreted protein Zsig13|serine protease, umbilical endothelium	11q14.2	11	NC_000011.10	86791059	86952910	plus	8		NA	-0.71771	NA.4499048	-2.4999	NA.01	-0.337647	0.89522	-0.884883	NA.1240651	NA	0.268704	0.0323	4.06e-05	4.24e-08	1.16e-08	0.00341	3.6e-06	0.000126	8.09e-05	0.0891
9606	Homo sapiens	55109	AGGF1	GPATC7, GPATCH7, HSU84971, HUS84971, VG5Q	angiogenic factor with G-patch and FHA domains 1	angiogenic factor with G patch and FHA domains 1|G patch domain-containing protein 7|angiogenic factor VG5Q|vasculogenesis gene on 5q protein	5q13.3	5	NC_000005.10	77030385	77065234	plus	14	608464	NA	-0.308178	-0.45134	-0.452665	-0.485	-0.412895	NA	-0.361129	-0.330831	-0.136846	0.731421	0.000587	3.43e-05	0.000491	3.51e-10	0.000722	NA	0.0246	0.0382	0.0474
9606	Homo sapiens	84864	RIOX2	JMJD10, MDIG, MINA, MINA53, NO52, ROX	ribosomal oxygenase 2	ribosomal oxygenase 2|bifunctional lysine-specific demethylase and histidyl-hydroxylase MINA|60S ribosomal protein L27a histidine hydroxylase|MYC induced nuclear antigen|histone lysine demethylase MINA|mineral dust induced gene protein|myc-induced nuclear antigen, 53 kDa|nucleolar protein 52|ribosomal oxygenase MINA	3q11.2	3	NC_000003.12	97941817	97972451	minus	13	612049	NA	0.325425	0.523132	0.765982	0.486	0.253711	-0.355867	0.437528	0.627881	NA	0.0898386	0.0177	2.61e-05	3.27e-06	0.001	0.0384	0.00637	0.0171	0.00189	0.479
9606	Homo sapiens	4507	MTAP	BDMF, DMSFH, DMSMFH, HEL-249, LGMBF, MSAP, c86fus	methylthioadenosine phosphorylase	S-methyl-5'-thioadenosine phosphorylase|5'-methylthioadenosine phosphorylase|MTA phosphorylase|MTAPase|MeSAdo phosphorylase|epididymis luminal protein 249	9p21.3	9	NC_000009.12	21802636	21865971	plus	8	156540	NA	0.348043	0.922721	0.57965	0.606	0.195424	NA	0.549656	0.364564	-0.323728	0.295984	0.0441	0.00143	0.0014	4.44e-09	0.0476	NA	0.000165	0.0357	0.013
9606	Homo sapiens	29083	GTPBP8	HSPC135	GTP binding protein 8 (putative)	GTP-binding protein 8	3q13.2	3	NC_000003.12	112989275	113001966	plus	6		NA	0.246138	0.371672	0.513375	0.564	0.272672	NA	0.336368	0.260231	-0.194136	0.872436	0.0161	0.000834	3.82e-05	8.22e-08	0.00217	NA	0.00394	0.0476	0.0234
9606	Homo sapiens	5349	FXYD3	MAT8, PLML	FXYD domain containing ion transport regulator 3	FXYD domain-containing ion transport regulator 3|chloride conductance inducer protein Mat-8|mammary tumor 8 kDa protein|phospholemman-like protein|sodium/potassium-transporting ATPase subunit FXYD3	19q13.12	19	NC_000019.10	35115821	35124324	plus	12	604996	NA	-0.939762	-0.658743	-2.23994	NA.21	-0.513966	NA	-0.851294	NA	NA	0.102437	0.000904	0.0429	3.64e-07	1.24e-07	5.5e-06	0.0926	0.000246	0.0582	0.19
9606	Homo sapiens	55691	FRMD4A	CCAFCA, FRMD4, bA295P9.4	FERM domain containing 4A	FERM domain-containing protein 4A|FERM domain containing 4	10p13	10	NC_000010.11	13643706	14330952	minus	35	616305	NA	NA	NA	0.868891	0.427	NA	0.236638	NA	NA	0.371105	0.131624	0.0932	0.19	0.000121	0.00238	0.078	0.0193	0.0838	0.0831	0.00613
9606	Homo sapiens	84941	HSH2D	ALX, HSH2	hematopoietic SH2 domain containing	hematopoietic SH2 domain-containing protein|adaptor in lymphocytes of unknown function X	19p13.11	19	NC_000019.10	16134028	16158575	plus	11	608349	NA	NA	NA	NA	-0.552	-0.764769	NA	-0.735835	-0.657205	-0.419808	NA	NA	NA	NA	0.000631	7.07e-05	NA	0.00251	0.0215	0.0365
9606	Homo sapiens	84270	CARD19	BinCARD, C9orf89	caspase recruitment domain family member 19	caspase recruitment domain-containing protein 19|Bcl10-interacting protein with CARD|bcl10-interacting CARD protein	9q22.31	9	NC_000009.12	93096123	93113295	plus	7	617726	NA	NA	NA	NA	-0.623	-0.273851	NA	-0.731121	-0.408873	-0.188747	NA	NA	NA	NA	1.64e-06	0.0365	NA	8.06e-08	0.0231	0.00805
9606	Homo sapiens	55729	ATF7IP	AM, ATF-IP, MCAF, MCAF1, p621	activating transcription factor 7 interacting protein	activating transcription factor 7-interacting protein 1|ATF-interacting protein|ATF7-interacting protein|ATFa-associated modulator|MBD1-containing chromatin-associated factor 1	12p13.1	12	NC_000012.12	14365632	14502935	plus	22	613644	NA	NA	0.548696	0.624247	0.508	NA	NA	0.54598	0.454892	0.339386	0.11417	0.128	0.015	0.0277	1.33e-05	0.159	NA	0.00137	0.000253	0.00483
9606	Homo sapiens	9520	NPEPPS	AAP-S, MP100, PSA	aminopeptidase puromycin sensitive	puromycin-sensitive aminopeptidase|cytosol alanyl aminopeptidase|metalloproteinase MP100	17q21.32	17	NC_000017.11	47522950	47623276	plus	25	606793	-0.432615	-0.402558	-0.440828	-0.397305	-0.637	-0.212671	NA	-0.445428	-0.531535	NA	0.0482007	0.000132	0.00287	0.00626	1.84e-07	0.000199	NA	0.00107	0.00354	0.351
9606	Homo sapiens	64943	NT5DC2		5'-nucleotidase domain containing 2	5'-nucleotidase domain-containing protein 2	3p21.1	3	NC_000003.12	52524369	52535077	minus	17		NA	0.93647	0.961646	0.644421	1.08	0.512419	NA	0.633545	1.27405	0.915863	0.627061	8.26e-05	8.82e-07	0.0485	1.28e-09	8.04e-08	NA	8.11e-05	0.000921	1.23e-06
9606	Homo sapiens	5920	RARRES3	HRASLS4, HRSL4, PLA1/2-3, RIG1, TIG3	retinoic acid receptor responder 3	retinoic acid receptor responder protein 3|HRAS-like suppressor 4|RAR-responsive protein TIG3|retinoic acid receptor responder (tazarotene induced) 3|retinoic acid-inducible gene 1|retinoid-inducible gene 1 protein|tazarotene-induced gene 3 protein	11q12.3	11	NC_000011.10	63536801	63546458	plus	4	605092	NA	-0.617295	-0.884343	NA.8570671	-0.602	-0.596527	-0.240957	-0.578478	-0.631778	NA	0.273479	0.00808	0.0045	1.42e-05	0.00432	1.79e-05	0.0365	0.00167	0.0347	0.0909
9606	Homo sapiens	23097	CDK19	CDC2L6, CDK11, bA346C16.3	cyclin dependent kinase 19	cyclin-dependent kinase 19|CDC2-related protein kinase 6|CDK8-like cyclin-dependent kinase|cell division cycle 2-like 6 (CDK8-like)|cell division cycle 2-like protein kinase 6|cell division protein kinase 19|cyclin dependent kinase 19 variant 2|cyclin-dependent kinase (CDC2-like) 11|cyclin-dependent kinase 11|death-preventing kinase	6q21	6	NC_000006.12	110609978	110816531	minus	19	614720	NA	NA	NA	0.366093	0.0423	NA	-0.300042	0.331211	0.467931	0.278436	0.0589624	0.333	0.091	0.036	0.000214	0.0682	0.0135	0.0163	0.0099	0.0498
9606	Homo sapiens	8614	STC2	STC-2, STCRP	stanniocalcin 2	stanniocalcin-2|STC-related protein|stanniocalcin-related protein	5q35.2	5	NC_000005.10	173314723	173329503	minus	4	603665	NA	-0.942278	-0.991227	NA.2023492	-2.33	NA.1940691	NA	NA.82031317	NA.6758863	-0.99758	0.502888	0.000261	7.5e-05	2.53e-07	1.1e-11	9.03e-16	NA	9.02e-07	0.000164	0.0488
9606	Homo sapiens	400	ARL1	ARFL1	ADP ribosylation factor like GTPase 1	ADP-ribosylation factor-like protein 1|ADP-ribosylation factor-like 1	12q23.2	12	NC_000012.12	101393120	101407820	minus	6	603425	NA	-0.291608	-0.531586	-0.394902	-0.451	-0.229489	NA	-0.412712	-0.537695	-0.256708	0.291388	0.0184	0.000765	0.00419	2.39e-07	6.17e-06	0.0912	0.000487	0.00966	0.0378
9606	Homo sapiens	23321	TRIM2	CMT2R, RNF86	tripartite motif containing 2	tripartite motif-containing protein 2|E3 ubiquitin-protein ligase TRIM2|RING finger protein 86|RING-type E3 ubiquitin transferase TRIM2|tripartite motif protein TRIM2	4q31.3	4	NC_000004.12	153152281	153339322	plus	18	614141	-0.76461	0.839872	1.6556	1.68438	1.12	0.822455	NA	1.25353	1.42364	NA	0.0493853	0.000169	2.84e-07	1.49e-08	5.84e-17	8.75e-09	NA	1.04e-06	5.08e-06	0.16
9606	Homo sapiens	80727	TTYH3		tweety family member 3	protein tweety homolog 3|hTTY3|tweety homolog 3	7p22.3	7	NC_000007.14	2631969	2664802	plus	15	608919	NA	NA	NA	NA	0.701	0.36408	NA	0.619191	0.485705	0.304473	NA	NA	NA	NA	1.81e-08	1.09e-05	NA	1.21e-05	0.0371	0.00151
9606	Homo sapiens	2050	EPHB4	HFASD, HTK, MYK1, TYRO11	EPH receptor B4	ephrin type-B receptor 4|ephrin receptor EphB4|hepatoma transmembrane kinase|soluble EPHB4 variant 1|soluble EPHB4 variant 2|soluble EPHB4 variant 3|tyrosine-protein kinase TYRO11|tyrosine-protein kinase receptor HTK	7q22.1	7	NC_000007.14	100802565	100827521	minus	17	600011	NA	NA	0.385576	0.453639	0.567	0.968838	NA	0.495441	1.34323	0.458907	0.0917112	0.0774	0.0341	0.0114	1.25e-06	3.05e-05	0.762	0.00316	0.00309	0.00145
9606	Homo sapiens	10209	EIF1	A121, EIFNAA, ISO1, SUI1, EIF1	eukaryotic translation initiation factor 1	eukaryotic translation initiation factor 1|protein translation factor SUI1 homolog|sui1iso1	17q21.2	17	NC_000017.11	41688875	41691646	plus	4		NA	-0.273777	-0.320084	-0.309737	-0.177	NA	NA	-0.275056	NA	NA	0.0918897	0.00237	0.00868	0.0066	1.88e-05	0.222	0.0536	0.0399	0.0696	0.0618
9606	Homo sapiens	205	AK4	AK 4, AK3, AK3L1, AK3L2	adenylate kinase 4	adenylate kinase 4, mitochondrial|ATP-AMP transphosphorylase|GTP:AMP phosphotransferase AK4, mitochondrial|adenylate kinase 3-like 1|adenylate kinase isoenzyme 4, mitochondrial|mitochondrial adenylate kinase-3|nucleoside-triphosphate-adenylate kinase	1p31.3	1	NC_000001.11	65147342	65232145	plus	8	103030	NA	NA	NA	NA	NA	0.742968	NA	1.28661	0.809905	NA	NA	NA	NA	NA	NA	6.86e-06	NA	1.17e-05	0.00415	NA
9606	Homo sapiens	7786	MAP3K12	DLK, MEKK12, MUK, ZPK, ZPKP1	mitogen-activated protein kinase kinase kinase 12	mitogen-activated protein kinase kinase kinase 12|MAPK-upstream kinase|dual leucine zipper bearing kinase|dual leucine zipper kinase DLK|leucine zipper protein kinase|mixed lineage kinase|protein kinase MUK	12q13.13	12	NC_000012.12	53480492	53501066	minus	19	600447	0.943956	-0.559272	-0.81155	-0.519761	-0.834	-0.436797	NA	-0.472311	-0.781887	NA	0.0496209	0.00414	0.000156	0.0149	3.21e-12	0.000109	NA	0.000406	0.00186	0.274
9606	Homo sapiens	145282	MIPOL1	CCDC193	mirror-image polydactyly 1	mirror-image polydactyly gene 1 protein	14q13.3-q21.1	14	NC_000014.9	37197888	37579207	plus	28	606850	NA	NA	NA	NA	NA.04	-0.843342	NA	-0.350806	-0.519398	-0.144183	NA	NA	NA	NA	1.53e-09	9.55e-10	NA	0.0284	0.0255	0.0373
9606	Homo sapiens	51083	GAL	ETL8-GMAP, GALN, GLNN, GMAP, GAL	galanin and GMAP prepropeptide	galanin peptides|galanin prepropeptide|galanin-message-associated peptide|galanin-related peptide|galanin/GMAP prepropeptide	11q13.2	11	NC_000011.10	68684475	68691175	plus	6	137035	NA	0.80578	1.33618	1.23095	1.68	1.82279	NA	1.07339	0.994855	NA	0.46976	0.000126	8.89e-06	4.91e-05	3.87e-10	7.7e-08	NA	8.87e-05	0.0152	0.0501
9606	Homo sapiens	92259	MRPS36	DC47, MRP-S36	mitochondrial ribosomal protein S36	28S ribosomal protein S36, mitochondrial|S36mt	5q13.2	5	NC_000005.10	69217746	69230158	plus	4	611996	NA	NA	NA	NA	-0.462	-0.500391	NA	-0.251183	-0.483611	-0.241596	NA	NA	NA	NA	2.05e-08	4.91e-07	NA	0.0375	0.000669	0.0221
9606	Homo sapiens	54800	KLHL24	DRE1, EBSSH, KRIP6	kelch like family member 24	kelch-like protein 24|kainate receptor interacting protein for GluR6|kelch-like 24	3q27.1	3	NC_000003.12	183635117	183684519	plus	12	611295	NA	0.358521	0.349061	0.679878	0.58	NA	0.264314	0.268839	0.502825	NA	0.24931	0.00181	0.000978	1.64e-08	0.000107	NA	0.0243	0.0252	0.00452	0.0504
9606	Homo sapiens	26033	ATRNL1	ALP, bA338L11.1, bA454H24.1	attractin like 1	attractin-like protein 1	10q25.3	10	NC_000010.11	115093365	115948999	plus	38	612869	NA	NA	-0.71178	0.738613	-0.809	NA.7633272	-0.23362	NA	NA.4926242	NA	0.157066	0.0514	0.0493	0.0366	0.000401	0.00959	0.0271	0.0576	0.00178	0.193
9606	Homo sapiens	10874	NMU		neuromedin U	neuromedin-U|neuromedin U precursor-related peptide/neuromedin U preproprotein|prepro-NMU	4q12	4	NC_000004.12	55595229	55636698	minus	13	605103	NA	1.18149	2.02674	1.59482	1.18	2.42228	NA	0.628029	NA	0.802084	0.983078	0.00551	5.45e-06	0.00814	2.72e-08	8.75e-09	NA	0.0463	0.0515	0.0244
9606	Homo sapiens	10974	ADIRF	AFRO, APM2, C10orf116, apM-2	adipogenesis regulatory factor	adipogenesis regulatory factor|adipogenesis factor rich in obesity|adipose most abundant gene transcript 2 protein|adipose specific 2|adipose-specific protein 2	10q23.2	10	NC_000010.11	86968431	86970909	plus	3		NA	NA.6275502	-2.74576	-3.51875	NA.76	-0.620036	NA	NA.15903224	NA.9162405	NA	0.314626	9.48e-05	9.18e-08	3.4e-08	1.5e-10	6.02e-06	NA	3.2e-07	2.68e-07	0.0515
9606	Homo sapiens	200162	SPAG17	CT143, PF6	sperm associated antigen 17	sperm-associated antigen 17|projection protein PF6 homolog	1p12	1	NC_000001.11	117953665	118185225	minus	56	616554	NA	NA	NA	NA	-0.218	NA.8587589	NA	NA.0086799	NA.0013262	-0.66032	NA	NA	NA	NA	0.0381	0.000136	NA	0.00917	0.0107	0.0154
9606	Homo sapiens	4886	NPY1R	NPY1-R, NPYR	neuropeptide Y receptor Y1	neuropeptide Y receptor type 1	4q32.2	4	NC_000004.12	163323962	163344847	minus	5	162641	NA	-2.01335	-2.06764	NA.7402106	-2.07	NA	NA	-2.11424	-2.31617	NA.97892776	0.497076	0.000665	6.86e-05	0.00478	2.82e-08	NA	NA	0.000724	0.000454	0.00425
9606	Homo sapiens	55005	RMND1	C6orf96, COXPD11, RMD1, bA351K16, bA351K16.3	required for meiotic nuclear division 1 homolog	required for meiotic nuclear division protein 1 homolog	6q25.1	6	NC_000006.12	151404548	151452181	minus	14	614917	NA	-0.704391	-0.886534	-0.690871	NA.36	-0.617919	NA	-0.835598	-0.849326	NA	0.0516557	0.000567	9.33e-07	0.000717	1.94e-13	0.000106	NA	7.35e-05	0.00082	0.417
9606	Homo sapiens	23175	LPIN1	PAP1	lipin 1	phosphatidate phosphatase LPIN1	2p25.1	2	NC_000002.12	11677544	11827409	plus	31	605518	NA	0.549338	0.709109	1.19398	1.21	0.466859	NA	0.596306	0.780107	NA	0.051664	0.00161	9.55e-06	3.02e-10	7.67e-15	1.82e-11	NA	0.00013	0.000294	0.354
9606	Homo sapiens	3480	IGF1R	CD221, IGFIR, IGFR, JTK13	insulin like growth factor 1 receptor	insulin-like growth factor 1 receptor|IGF-I receptor|soluble IGF1R variant 1|soluble IGF1R variant 2	15q26.3	15	NC_000015.10	98648539	98964530	plus	25	147370	NA	NA.3801116	NA.6678757	NA.4446017	-2.2	-0.928406	NA	NA.7843617	NA.4351248	NA	0.255456	1.27e-07	4.87e-09	5.14e-07	6.3e-24	3.59e-07	NA	5.12e-08	5.09e-05	0.0517
9606	Homo sapiens	57613	FAM234B	KIAA1467	family with sequence similarity 234 member B	protein FAM234B	12p13.1	12	NC_000012.12	12927680	13083449	plus	16	617838	NA	-0.62592	-0.778377	-0.789373	-2.1	NA.341413	NA	-0.687987	NA	-0.137653	0.331248	0.000137	4.49e-06	0.000323	9.22ENA9	5.98e-11	NA	0.00068	0.0518	0.0488
9606	Homo sapiens	23245	ASTN2	bA67K19.1	astrotactin 2	astrotactin-2|bA264C15.1	9q33.1	9	NC_000009.12	116425225	117415039	minus	24	612856	NA	-0.54264	-0.779467	-0.635878	NA.53	-0.497264	0.389516	-0.745482	-0.757481	NA	0.558193	0.0119	0.000421	0.00589	5.85e-17	2.57e-06	0.0194	0.000751	0.00291	0.0943
9606	Homo sapiens	9052	GPRC5A	GPCR5A, PEIGNA, RAI3, RAIG1, TIG1	G protein-coupled receptor class C group 5 member A	retinoic acid-induced protein 3|G-protein coupled receptor family C group 5 member A|TPA induced gene 1|orphan G-protein-coupling receptor PEIGNA|phorbol ester induced gene 1|phorbol ester induced proteinNA|retinoic acid induced 3|retinoic acid responsive|retinoic acid-induced gene 1 protein	12p13.1	12	NC_000012.12	12891022	12913666	plus	4	604138	NA	NA.037558	NA.6969666	-2.5771	NA.92	-0.488321	NA	-0.507132	NA.3055474	NA	0.399491	0.00525	1.69e-05	2.84e-09	1.34e-11	1.55e-05	NA	0.0148	0.0072	0.0522
9606	Homo sapiens	57558	USP35		ubiquitin specific peptidase 35	ubiquitin carboxyl-terminal hydrolase 35|deubiquitinating enzyme 35|ubiquitin specific protease 35|ubiquitin thioesterase 35|ubiquitin thiolesterase 35|ubiquitin-specific-processing protease 35	11q14.1	11	NC_000011.10	78188812	78233651	plus	17		NA	NA	NA	NA	-0.362	NA	NA	-0.84437	-0.568576	0.631394	NA	NA	NA	NA	0.0035	NA	NA	0.000482	0.00607	0.017
9606	Homo sapiens	22880	MORC2	CMT2Z, ZCW3, ZCWCC1	MORC family CW-type zinc finger 2	MORC family CW-type zinc finger protein 2|zinc finger CW-type coiled-coil domain protein 1	22q12.2	22	NC_000022.11	30925130	30968497	minus	27	616661	NA	0.263082	NA	0.492865	0.267	NA	0.556517	0.319065	0.398171	NA	0.160337	0.00418	0.0532	4.57e-05	0.000326	0.0522	0.00775	0.00571	0.013	0.195
9606	Homo sapiens	30000	TNPO2	IPO3, KPNB2B, TRN2	transportin 2	transportin-2|importin 3|karyopherin beta 2b, transportin|karyopherin beta-2b|transportin 2 (importin 3, karyopherin beta 2b)	19p13.13	19	NC_000019.10	12699194	12723996	minus	28	603002	NA.08894733	NA	0.299162	0.93687	NA	0.157618	NA	0.23849	NA	0.24184	0.0387529	0.195	0.0155	0.00156	0.114	0.0442	0.096	0.0468	0.0566	0.0045
9606	Homo sapiens	91612	CHURC1	C14orf52, My015, chch	churchill domain containing 1	protein Churchill	14q23.3	14	NC_000014.9	64914361	64935368	plus	4	608577	NA	NA	NA	NA	-0.248	-0.303108	NA	-0.236791	-0.994957	-0.348354	NA	NA	NA	NA	0.00114	0.0385	NA	0.0321	0.0311	0.000575
9606	Homo sapiens	104	ADARB1	ADAR2, DRABA2, DRADA2, RED1	adenosine deaminase, RNA specific B1	double-stranded RNA-specific editase 1|RNA editing deaminase 1|RNA-editing enzyme 1|adenosine deaminase, RNA-specific, B1 (homolog of rat RED1)|dsRNA adenosine deaminase DRADA2	21q22.3	21	NC_000021.9	45074578	45226563	plus	24	601218	NA	0.764058	NA	0.298358	0.0368	NA	NA	NA	NA	NA	0.152394	0.0236	0.164	0.0204	0.0328	0.0505	NA	0.153	0.138	0.0778
9606	Homo sapiens	1528	CYB5A	CYB5, MCB5	cytochrome b5 type A	cytochrome b5|cytochrome b5 type A (microsomal)|type 1 cyt-b5	18q22.3	18	NC_000018.10	74253292	74292016	minus	6	613218	NA	-0.629833	NA.0369504	NA.1193225	-0.715	-0.423013	NA	-0.543613	-0.906887	NA	0.112932	0.00738	1.08e-05	2.74e-05	3.67e-07	1.34e-07	NA	0.00401	0.00123	0.164
9606	Homo sapiens	1111	CHEK1	CHK1	checkpoint kinase 1	serine/threonine-protein kinase Chk1|CHK1 checkpoint homolog|Checkpoint, S. pombe, homolog of, 1|Chk1-S|cell cycle checkpoint kinase	11q24.2	11	NC_000011.10	125624910	125676259	plus	16	603078	NA	0.403059	0.588949	0.670287	1.24	0.691114	NA	0.685024	1.21459	NA	0.243861	0.0146	0.000618	2.85e-05	8.94e-10	2.64e-08	NA	0.0011	0.00236	0.0531
9606	Homo sapiens	6400	SEL1L	PRO1063, SEL1-LIKE1, SEL1L	SEL1L ERAD E3 ligase adaptor subunit	protein selNA homolog 1|Suppressor of lin 12 (selNA), C. elegans, homolog of|selNA suppressor of linNA2-like 1|suppressor of linNA2-like protein 1	14q31.1	14	NC_000014.9	81471547	81533864	minus	21	602329	NA	NA	-0.413504	-0.524082	-0.262	-0.594078	0.350964	NA	NA	-0.260041	0.0956792	0.0944	0.000976	1.61e-05	0.00609	8.88e-09	0.00194	0.0852	0.239	0.0475
9606	Homo sapiens	6624	FSCN1	FAN1, HSN, SNL, p55	fascin actin-bundling protein 1	fascin|55 kDa actin-bundling protein|fascin homolog 1, actin-bundling protein|singed-like (fascin homolog, sea urchin)	7p22.1	7	NC_000007.14	5592805	5606656	plus	5	602689	NA	1.12144	1.53022	1.52075	0.858	0.359033	NA	0.469459	0.770016	NA	0.490616	0.00153	8.1e-06	8.96e-06	5.68e-10	1.92e-06	NA	0.00279	0.00314	0.0532
9606	Homo sapiens	401236	STMND1		stathmin domain containing 1	stathmin domain-containing protein 1	6p22.3	6	NC_000006.12	17102258	17131372	plus	5		NA	NA	NA	NA	NA	NA	NA	NA.69099519	NA.451472	NA	NA	NA	NA	NA	NA	NA	NA	0.000294	0.000298	NA
9606	Homo sapiens	1838	DTNB		dystrobrevin beta	dystrobrevin beta|DTN-B|beta-dystrobrevin	2p23.3	2	NC_000002.12	25377220	25673647	minus	26	602415	-0.752918	NA	NA	0.872433	0.352	0.263148	NA	0.57198	0.623141	NA	0.0497532	0.494	0.0527	0.00289	8.18e-07	0.0166	NA	0.0029	0.00391	0.0537
9606	Homo sapiens	819	CAMLG	CAML, GET2	calcium modulating ligand	calcium signal-modulating cyclophilin ligand|calcium-modulating cyclophilin ligand|cyclophilin B-binding protein	5q31.1	5	NC_000005.10	134737927	134752160	plus	4	601118	NA	-0.316589	-0.346265	-0.826578	-0.425	NA	NA	-0.506558	-0.541621	-0.266008	0.607186	0.00621	0.00669	3.24e-08	1.94e-09	NA	NA	9.99e-06	4.47e-05	0.00131
9606	Homo sapiens	1602	DACH1	DACH	dachshund family transcription factor 1	dachshund homolog 1|dac homolog	13q21.33	13	NC_000013.11	71437966	71868068	minus	15	603803	NA	-0.862542	NA.6772792	NA.2390921	-3.23	NA.6362609	NA	-2.11562	NA	-0.802033	0.494546	0.00434	1.14e-07	0.00305	2.89e-20	1.5e-13	0.0963	9.89e-05	0.0848	0.0121
9606	Homo sapiens	91647	ATPAF2	ATP12, ATP12p, LP3663, MC5DN1	ATP synthase mitochondrial F1 complex assembly factor 2	ATP synthase mitochondrial F1 complex assembly factor 2|ATP12 homolog	17p11.2	17	NC_000017.11	18015059	18039169	minus	11	608918	NA	NA	NA	NA	-0.62	-0.256248	NA	-0.41627	-0.372234	-0.271104	0.134493	0.165	0.139	0.0617	9.73e-06	0.0037	NA	0.000207	0.0123	0.00121
9606	Homo sapiens	2744	GLS	AAD20, GAC, GAM1, KGA, GLS	glutaminase	glutaminase kidney isoform, mitochondrial|K-glutaminase|L-glutamine amidohydrolase|glutaminase C|glutaminase, phosphate-activated	2q32.2	2	NC_000002.12	190880821	190965552	plus	20	138280	NA	0.576921	0.969165	1.3261	0.898	NA	0.775185	0.560467	0.435581	0.265728	0.0966388	0.00139	7.24e-06	5.43e-07	9.08e-12	0.331	0.000522	0.00353	0.0372	0.0218
9606	Homo sapiens	51426	POLK	DINB1, DINP, POLQ	DNA polymerase kappa	DNA polymerase kappa|polymerase (DNA directed) kappa	5q13.3	5	NC_000005.10	75511832	75602576	plus	21	605650	NA	NA	NA	NA	NA	NA	NA	-0.382818	-0.358406	0.185293	NA	NA	NA	NA	0.0673	0.0663	0.0544	0.00265	0.0392	0.0231
9606	Homo sapiens	152815	THAP6		THAP domain containing 6	THAP domain-containing protein 6	4q21.1	4	NC_000004.12	75513951	75547334	plus	10	612535	NA	NA	NA	NA	-0.234	-0.26126	NA	-0.539701	-0.452659	-0.638284	NA	NA	NA	NA	0.00462	0.0393	NA	3.33e-05	0.0183	0.000242
9606	Homo sapiens	4904	YBX1	BP-8, CBF-A, CSDA2, CSDB, DBPB, EFI-A, MDR-NF1, NSEPNA, NSEP1, YBNA, YB1	Y-box binding protein 1	nuclease-sensitive element-binding protein 1|CCAAT-binding transcription factor I subunit A|DNA-binding protein B|Y-box transcription factor|enhancer factor I subunit A|major histocompatibility complex, class II, Y box-binding protein I	1p34.2	1	NC_000001.11	42682235	42703803	plus	9	154030	NA	0.508562	0.90001	0.930948	0.669	NA	NA	0.910277	0.689674	0.195091	0.255641	0.0012	5.08e-09	1.95e-06	2.68e-15	0.0544	NA	1.88e-07	9.11e-05	0.0158
9606	Homo sapiens	51560	RAB6B		RAB6B, member RAS oncogene family	ras-related protein Rab-6B|small GTP-binding protein|small GTPase RAB6B	3q22.1	3	NC_000003.12	133824235	133895847	minus	9	615852	NA	0.458168	0.616981	0.514135	0.312	0.582316	NA	0.707915	0.634641	NA	0.342011	0.027	0.0249	0.000738	0.00347	8.86e-05	NA	0.000126	0.0141	0.0546
9606	Homo sapiens	57659	ZBTB4	KAISO-L1, ZNF903	zinc finger and BTB domain containing 4	zinc finger and BTB domain-containing protein 4|KAISO-like zinc finger protein 1	17p13.1	17	NC_000017.11	7459366	7484249	minus	8	612308	NA	NA	NA	NA	-0.467	-0.1767	NA	-0.641912	-0.48151	-0.213018	NA	NA	NA	NA	1.33e-07	0.000178	NA	0.000538	0.0051	0.0395
9606	Homo sapiens	9686	VGLL4	VGL-4	vestigial like family member 4	transcription cofactor vestigial-like protein 4|Vestigial-like 4|vestigial like 4	3p25.3-p25.2	3	NC_000003.12	11556067	11720768	minus	14		NA	NA	NA	0.483016	0.244	NA	NA	0.422988	NA	NA	0.107491	0.111	0.094	0.000396	0.00298	0.0772	NA	0.00436	0.166	0.108
9606	Homo sapiens	9635	CLCA2	CACC, CACC3, CLCRG2, CaCC-3	chloride channel accessory 2	calcium-activated chloride channel regulator 2|CLCA family member 2, chloride channel regulator|calcium-activated chloride channel protein 3|chloride channel, calcium activated, family member 2	1p22.3	1	NC_000001.11	86424086	86456558	plus	15	604003	-2.38265	0.637804	2.32353	0.952207	1.59	0.820612	NA.20482532	1.14584	NA	NA	0.0019561	0.0266	0.000114	0.0323	9.4e-07	0.0345	0.000368	0.0178	0.532	0.0976
9606	Homo sapiens	51728	POLR3K	C11, C11-RNP3, My010, RPC10, RPC11, RPC12.5	RNA polymerase III subunit K	DNA-directed RNA polymerase III subunit RPC10|DNA-directed RNA polymerase III subunit K|DNA-directed RNA polymerases III 12.5 kDa polypeptide|RNA polymerase III 12.5 kDa subunit|RNA polymerase III subunit C10|RNA polymerase III subunit C11|RNA polymerase III subunit CII|polymerase (RNA) III (DNA directed) polypeptide K, 12.3 kDa|polymerase (RNA) III subunit K	16p13.3	16	NC_000016.10	46979	53632	minus	3	606007	NA	-0.332452	-0.483999	-0.54666	-0.541	-0.200093	NA	-0.299917	-0.509096	NA	0.166311	0.0114	0.00102	0.000709	6.14e-07	0.00565	NA	0.0334	0.00788	0.0564
9606	Homo sapiens	4637	MYL6	ESMLC, LC17, LC17-GI, LC17-NM, LC17A, LC17B, MLC-3, MLC1SM, MLC3NM, MLC3SM	myosin light chain 6	myosin light polypeptide 6|17 kDa myosin light chain|myosin light chain A3|myosin light chain alkali 3|myosin, light chain 6, alkali, smooth muscle and non-muscle|myosin, light polypeptide 6, alkali, smooth muscle and non-muscle	12q13.2	12	NC_000012.12	56158261	56161582	plus	7	609931	NA	NA	-0.298221	-0.313015	-0.192	NA	NA	-0.298015	NA	0.273734	0.0579768	0.0694	0.00383	0.0138	3.56e-06	0.0978	0.368	0.0379	0.0749	0.000498
9606	Homo sapiens	56942	CMC2	2310061C15Rik, C16orf61, DC13	C-X9-C motif containing 2	COX assembly mitochondrial protein 2 homolog|C-x(9)-C motif containing 2	16q23.2	16	NC_000016.10	80975800	81007046	minus	8		NA	0.330722	0.381013	NA	0.579	0.345409	NA	0.473115	0.469618	NA	0.0514414	0.0114	0.0137	0.0556	1.52e-09	4.85e-09	NA	0.00105	0.00986	0.568
9606	Homo sapiens	79156	PLEKHF1	APPD, LAPF, PHAFIN1, ZFYVE15	pleckstrin homology and FYVE domain containing 1	pleckstrin homology domain-containing family F member 1|PH and FYVE domain-containing protein 1|PH domain-containing family F member 1|apoptosis-inducing protein D|lysosome-associated apoptosis-inducing protein containing PH and FYVE domains|phafin 1|pleckstrin homology domain containing, family F (with FYVE domain) member 1|zinc finger FYVE domain-containing protein 15	19q12	19	NC_000019.10	29665420	29675477	plus	3	615200	0.923798	1.05931	1.11189	0.788462	0.61	0.214083	NA	0.652838	NA	NA	0.04161	0.000141	0.000253	0.023	7.58e-05	0.037	NA	0.000117	0.127	0.167
9606	Homo sapiens	51019	WASHC3	CCDC53, CGINA16	WASH complex subunit 3	WASH complex subunit 3|WASH complex subunit CCDC53|coiled-coil domain containing 53|coiled-coil domain-containing protein 53	12q23.2	12	NC_000012.12	102012840	102062124	minus	8		1.1983	-0.443683	NA	-0.995676	NA	NA	0.439513	NA	NA	-0.255811	0.0443656	0.0382	0.0985	0.00651	0.061	0.0554	0.0218	0.0879	0.328	0.0302
9606	Homo sapiens	11145	PLA2G16	AdPLA, H-REV107, H-REV107NA, HRASLS3, HREV107, HREV107NA, HREV107-3, HRSL3	phospholipase A2 group XVI	HRAS-like suppressor 3|Ca-independent phospholipase A1/2|H-rev 107 protein homolog|HRAS-like suppressor 1|adipose-specific PLA2|adipose-specific phospholipase A2|group XVI phospholipase A1/A2|group XVI phospholipase A2|renal carcinoma antigen NY-REN-65	11q12.3-q13.1	11	NC_000011.10	63574462	63616926	minus	5	613867	NA	NA	NA.7684852	NA.8186633	-0.915	-0.530034	NA	NA.34378087	-0.655922	-0.805109	0.167196	0.0593	3.08e-05	4.23e-05	3.77e-06	3.64e-08	NA	5.34e-06	0.0427	0.000958
9606	Homo sapiens	137994	LETM2	SLC55A2	leucine zipper and EF-hand containing transmembrane protein 2	LETM1 domain-containing protein LETM2, mitochondrial|LETM1 and EF-hand domain-containing protein 2|leucine zipper-EF-hand containing transmembrane protein 1-like protein|leucine zipper-EF-hand containing transmembrane protein 2	8p11.23	8	NC_000008.11	38382505	38409527	plus	17		NA	NA	NA	NA	-0.364	NA.0738144	NA	-0.361371	-0.914617	-0.642848	NA	NA	NA	NA	0.00546	1.33e-08	NA	0.00575	0.0401	0.00267
9606	Homo sapiens	3920	LAMP2	CD107b, LAMP-2, LAMPB, LGP-96, LGP110	lysosomal associated membrane protein 2	lysosome-associated membrane glycoprotein 2|CD107 antigen-like family member B	Xq24	X	NC_000023.11	120426148	120469349	minus	10	309060	NA	NA	0.33646	-0.671432	0.454	0.228918	0.934335	NA	0.365068	NA	0.0860853	0.0619	0.035	0.00101	2.01e-09	0.0231	0.0359	0.115	0.0183	0.199
9606	Homo sapiens	6166	RPL36AL	RPL36A	ribosomal protein L36a like	60S ribosomal protein L36a-like|large ribosomal subunit protein eL42-like|ribosomal protein HL44	14q21.3	14	NC_000014.9	49618688	49620685	minus	2	180469	0.738204	NA	NA	-0.899952	-0.234	-0.148349	-0.491485	-0.248975	NA	-0.180952	0.0101867	0.244	0.0598	0.000459	0.00448	0.00647	0.00134	0.0244	0.0994	0.0466
9606	Homo sapiens	1001	CDH3	CDHP, HJMD, PCAD	cadherin 3	cadherin-3|cadherin 3, type 1, P-cadherin (placental)|calcium-dependent adhesion protein, placental	16q22.1	16	NC_000016.10	68644820	68727573	plus	18	114021	NA	1.95555	1.98468	2.03872	1.73	1.06823	-0.8587	1.45695	1.60064	NA	0.223427	5.44e-06	2.01e-05	3.19e-05	1.12e-12	2.97e-06	1.6e-06	1.88e-06	2.35e-08	0.583
9606	Homo sapiens	4664	NAB1		NGFI-A binding protein 1	NGFI-A-binding protein 1|EGRNA-binding protein 1|EGR1 binding protein 1|transcriptional regulatory protein p54	2q32.2	2	NC_000002.12	190648860	190692766	plus	13	600800	NA	0.564495	0.546142	0.734441	1.03	0.298353	0.4234	0.476909	0.518107	NA	0.10004	0.0368	0.00138	0.000699	9.37e-09	0.0134	0.00012	0.000205	0.00475	0.245
9606	Homo sapiens	8842	PROM1	AC133, CD133, CORD12, MCDR2, MSTP061, PROML1, RP41, STGD4	prominin 1	promininNA|antigen AC133|hProminin|hematopoietic stem cell antigen|prominin-like protein 1	4p15.32	4	NC_000004.12	15968226	16084100	minus	36	604365	NA	1.65961	1.91367	1.9426	3.15	1.43753	0.665717	1.95	2.07557	NA	0.912599	7.14e-06	4.57e-06	1.64e-05	9.77e-12	2.09e-06	0.000143	2.6e-08	5.76e-05	0.963
9606	Homo sapiens	1827	RCAN1	ADAPT78, CSP1, DSC1, DSCR1, MCIP1, RCN1	regulator of calcineurin 1	calcipressinNA|Down syndrome candidate region 1|Down syndrome critical region gene 1|calcium and oxidant-inducible mRNA|modulatory calcineurin-interacting protein 1|myocyte-enriched calcineurin-interacting protein 1|near DSCR proline-rich protein	21q22.12	21	NC_000021.9	34516442	34615142	minus	9	602917	NA	NA	0.956176	0.406213	0.744	0.295004	-0.955747	0.573411	0.852206	NA	0.100188	0.0609	0.000202	0.00956	1.66e-05	0.042	0.00139	0.00653	0.0116	0.472
9606	Homo sapiens	55638	SYBU	GOLSYN, OCSYN, SNPHL	syntabulin	syntabulin|GOLSYN A protein|GOLSYN B protein|GOLSYN C protein|Golgi-localized protein|golgi-localized syntaphilin-related protein|implicated in syntaxin trafficking in neurons|microtubule-associated protein|syntabulin (syntaxin-interacting)|syntaxinNA-binding protein	8q23.2	8	NC_000008.11	109574176	109691791	minus	15	611568	NA	-0.749077	-0.969073	NA.2851806	-2.13	NA.2313322	NA.45039428	NA.56231982	NA.6137846	NA	0.430472	0.00034	1.19e-05	1.44e-06	1.34e-13	5.39e-15	1.23e-06	6.23e-08	1.1e-06	0.331
9606	Homo sapiens	4613	MYCN	MODED, N-myc, NMYC, ODED, bHLHe37	MYCN proto-oncogene, bHLH transcription factor	N-myc proto-oncogene protein|class E basic helix-loop-helix protein 37|neuroblastoma MYC oncogene|neuroblastoma-derived v-myc avian myelocytomatosis viral related oncogene|oncogene NMYC|v-myc avian myelocytomatosis viral oncogene neuroblastoma derived homolog	2p24.3	2	NC_000002.12	15940438	15947007	plus	3	164840	NA	0.793671	1.34756	0.869693	0.827	0.706863	NA	0.433693	NA	0.838291	0.157905	0.0199	0.000656	0.0469	9.34e-06	0.00342	NA	0.0463	0.169	0.0298
9606	Homo sapiens	253782	CERS6	CERS5, LASS6	ceramide synthase 6	ceramide synthase 6|LAG1 homolog, ceramide synthase 6|longevity assurance homolog 6	2q24.3	2	NC_000002.12	168456249	168775134	plus	13	615336	NA	-0.767295	NA.0776176	-0.975054	-0.845	-0.472745	0.660308	-0.963331	-0.914473	NA	0.35932	1.29e-06	5.76e-07	2.66e-06	3.36e-11	1.4e-06	0.000586	2.23e-05	5.51e-05	0.173
9606	Homo sapiens	64969	MRPS5	MRP-S5, S5mt	mitochondrial ribosomal protein S5	28S ribosomal protein S5, mitochondrial|mitochondrial 28S ribosomal protein S5|mitochondrial small ribosomal subunit protein uS5m	2q11.1	2	NC_000002.12	95085391	95122027	minus	13	611972	NA	NA	NA	NA	0.292	0.1427	NA	0.336027	0.303031	0.338976	NA	NA	NA	NA	7.43e-07	0.0375	NA	0.00312	0.0409	0.00578
9606	Homo sapiens	2066	ERBB4	ALS19, HER4, p180erbB4	erb-b2 receptor tyrosine kinase 4	receptor tyrosine-protein kinase erbB-4|ERBB4 transcript variant I12DEL|ERBB4 transcript variant I20DEL|avian erythroblastic leukemia viral (v-erb-b2) oncogene homolog 4|human epidermal growth factor receptor 4|proto-oncogene-like protein c-ErbB-4|tyrosine kinase-type cell surface receptor HER4|v-erb-a erythroblastic leukemia viral oncogene homolog 4|v-erb-b2 avian erythroblastic leukemia viral o…	2q34	2	NC_000002.12	211375717	212539147	minus	31	600543	NA	-0.822136	NA.1095227	NA.1588212	-2.93	NA.4920832	-0.50061	-2.40635	-2.13261	NA	0.406623	0.000987	4.15e-07	5.63e-07	5.34e-16	3.02e-07	7.65e-05	5.09e-07	2.97e-05	0.131
9606	Homo sapiens	7357	UGCG	GCS, GLCT1	UDP-glucose ceramide glucosyltransferase	ceramide glucosyltransferase|UDP-glucose:N-acylsphingosine D-glucosyltransferase|glucosylceramide synthase	9q31.3	9	NC_000009.12	111896766	111935374	plus	11	602874	NA	-0.64486	NA.4403848	NA.6250635	NA.07	-0.464185	NA	-0.935217	NA.0195489	-0.865088	0.109326	0.000708	4.72e-09	2.03e-09	1.77e-12	3.58e-07	0.835	0.000168	3.07e-05	0.00123
9606	Homo sapiens	23413	NCS1	FLUP, FREQ	neuronal calcium sensor 1	neuronal calcium sensor 1|frequenin homolog|frequenin-like protein|frequenin-like ubiquitous protein	9q34.11	9	NC_000009.12	130172578	130237304	plus	9	603315	NA	0.427556	0.872584	0.884717	0.631	0.402472	NA	0.881327	0.570308	NA	0.483073	0.0384	0.000365	0.000638	1.41e-06	0.000423	NA	9.06e-06	0.0113	0.0586
9606	Homo sapiens	115	ADCY9	AC9, ACIX	adenylate cyclase 9	adenylate cyclase type 9|ATP pyrophosphate-lyase 9|adenylate cyclase type IX|adenylyl cyclase 9|type IX ATP pyrophosphate-lyase	16p13.3	16	NC_000016.10	3953387	4116185	minus	12	603302	NA	NA.1871765	-2.37985	-2.05649	NA.27	-0.869031	0.572768	NA.02149139	NA.2885433	NA	0.393601	6.41e-05	3.76e-10	1.8e-07	1.03ENA8	1.65e-09	0.00125	9.94e-06	8.2e-08	0.106
9606	Homo sapiens	4137	MAPT	DDPAC, FTDPNA7L, MSTD, MTBT1, MTBT2, PPND, PPP1R103, TAU, MAPT	microtubule associated protein tau	microtubule-associated protein tau|G protein beta1/gamma2 subunit-interacting factor 1|PHF-tau|neurofibrillary tangle protein|paired helical filament-tau|protein phosphatase 1, regulatory subunit 103	17q21.31	17	NC_000017.11	45894382	46028334	plus	15	157140	NA	NA.7010068	NA.6674654	-3.03607	-2.63	NA.8691845	0.927693	NA.9223187	NA.6133111	NA	0.189749	1.59e-05	1.03e-07	4.14e-13	2.79e-20	2.92e-17	0.00129	6.67e-08	4.19e-05	0.274
9606	Homo sapiens	203068	TUBB	CDCBM6, CSCSC1, M40, OK/SW-cl.561, TUBB5, TUBB	tubulin beta class I	tubulin beta chain|beta Ib tubulin|tubulin betaNA chain|tubulin beta-5 chain|tubulin, beta polypeptide	6p21.33	6	NC_000006.12	30720201	30725426	plus	5	191130	NA	0.225961	0.435521	0.329929	0.367	NA	NA	0.394742	NA	0.380459	0.169872	0.0131	0.00111	0.0086	4.96e-07	0.104	NA	0.00052	0.112	0.000354
9606	Homo sapiens	81855	SFXN3	BA108L7.2, SFX3, SLC56A3	sideroflexin 3	sideroflexin-3	10q24.31	10	NC_000010.11	101031229	101041243	plus	11	615571	NA	NA	-0.525713	NA	-0.354	NA	NA	NA	-0.4513	NA	0.13293	0.0805	0.00157	0.0507	0.00149	0.17	NA	0.0561	0.02	0.072
9606	Homo sapiens	8623	ASMTL	ASMTLXY, ASTML, ASMTL	acetylserotonin O-methyltransferase like	N-acetylserotonin O-methyltransferase-like protein|acetylserotonin N-methyltransferase-like	Xp22.33 and Yp11.2	X	NC_000023.11	1403139	1453794	minus	16	300162400011	NA	-0.313719	-0.513399	NA	-0.45	-0.229171	NA	-0.381558	-0.42288	NA	0.101782	0.0114	0.0191	0.0708	0.000135	0.00967	NA	0.00455	0.0194	0.17
9606	Homo sapiens	8623	ASMTL	ASMTLXY, ASTML, ASMTL	acetylserotonin O-methyltransferase like	N-acetylserotonin O-methyltransferase-like protein|acetylserotonin N-methyltransferase-like	Xp22.33 and Yp11.2	Y	NC_000024.10	1403139	1453794	minus	16	300162400011	NA	-0.313719	-0.513399	NA	-0.45	-0.229171	NA	-0.381558	-0.42288	NA	0.101782	0.0114	0.0191	0.0708	0.000135	0.00967	NA	0.00455	0.0194	0.17
9606	Homo sapiens	23428	SLC7A8	LAT2, LPI-PC1	solute carrier family 7 member 8	large neutral amino acids transporter small subunit 2|L-type amino acid transporter 2|integral membrane protein E16H|solute carrier family 7 (amino acid transporter light chain, L system), member 8|solute carrier family 7 (amino acid transporter, L-type), member 8|solute carrier family 7 (cationic amino acid transporter, y+ system), member 8	14q11.2	14	NC_000014.9	23125295	23183660	minus	13	604235	NA	-0.963522	NA.116985	NA.7906828	NA.47	NA.0970265	NA	-0.653523	NA.0666325	NA	0.170207	4.18e-05	1.17e-07	1.52e-08	1.17e-12	4.53e-23	NA	0.00249	3.72e-05	0.111
9606	Homo sapiens	2580	GAK	DNAJ26, DNAJC26	cyclin G associated kinase	cyclin-G-associated kinase|auxilin-2	4p16.3	4	NC_000004.12	849275	932390	minus	31	602052	NA	-0.539846	-0.436323	NA.1140945	-0.357	NA	-0.640359	-0.344967	NA	NA	0.484763	0.0136	0.000183	0.000414	2.43e-06	0.102	0.00141	0.0374	0.0756	0.0909
9606	Homo sapiens	1556	CYP2B7P	CYP2B, CYP2B71, CYP2B7P	cytochrome P450 family 2 subfamily B member 7, pseudogene	cytochrome P450 2B7 isoform|cytochrome P450 2B7 short isoform|cytochrome P450, family 2, subfamily B, polypeptide 7 pseudogene 1|cytochrome P450, family 2, subfamily B, polypeptide 7, pseudogene|cytochrome P450, subfamily IIB (phenobarbital-inducible), polypeptide 7	19q13.2	19	NC_000019.10	40924265	40950660	plus	9		NA	NA.5063549	-2.27411	-2.34905	-2.72	-2.72928	NA	-0.998883	NA.6020967	NA	0.794277	0.000229	6.24e-09	1.05e-07	1.21e-13	3.23ENA8	NA	0.0324	0.015	0.0594
9606	Homo sapiens	6590	SLPI	ALK1, ALP, BLPI, HUSI, HUSI-I, MPI, WAP4, WFDC4	secretory leukocyte peptidase inhibitor	antileukoproteinase|HUSINA|WAP four-disulfide core domain protein 4|mucus proteinase inhibitor|protease inhibitor WAP4|secretory leukocyte protease inhibitor (antileukoproteinase)|seminal proteinase inhibitor	20q13.12	20	NC_000020.11	45252239	45254564	minus	4	107285	NA	0.857197	1.32738	1.16514	2.44	1.04642	0.694531	2.02929	1.64862	NA	0.287922	0.00228	0.0001	0.00138	5.6e-12	4.83e-05	0.000162	6.38e-08	0.000337	0.357
9606	Homo sapiens	29956	CERS2	L3, LASS2, SP260, TMSG1	ceramide synthase 2	ceramide synthase 2|LAG1 homolog, ceramide synthase 2|LAG1 longevity assurance 2|longevity assurance (LAG1, S. cerevisiae) homolog 2|tumor metastasis-suppressor gene 1 protein	1q21.3	1	NC_000001.11	150965173	150975003	minus	13	606920	NA	-0.620672	-0.709912	-0.723445	-0.613	-0.386704	-0.550714	-0.579714	-0.614484	NA	0.301563	0.000152	6.46e-05	0.000604	3.39e-07	0.000142	0.000376	0.000253	0.00229	0.804
9606	Homo sapiens	6934	TCF7L2	TCF-4, TCF4	transcription factor 7 like 2	transcription factor 7-like 2|HMG box transcription factor 4|T-cell factor 4|T-cell-specific transcription factor 4|hTCF-4|transcription factor 7-like 2 (T-cell specific, HMG-box)	10q25.2-q25.3	10	NC_000010.11	112950219	113167678	plus	19	602228	-0.65543	0.398838	0.825112	1.51654	0.454	0.454058	NA	NA	NA	0.67919	0.0233278	0.0168	8.19e-06	0.000198	0.00115	0.00618	NA	0.171	0.117	7.81e-05
9606	Homo sapiens	8821	INPP4B		inositol polyphosphate-4-phosphatase type II B	type II inositol 3,4-bisphosphate 4-phosphatase|inositol polyphosphate 4-phosphatase II; 4-phosphatase II|inositol polyphosphate-4-phosphatase, type II, 105kDa	4q31.21	4	NC_000004.12	142023160	142846535	minus	33	607494	NA	-0.849755	NA.0978913	NA.6686487	NA.6	-0.830102	-0.523365	-0.89899	-0.840314	NA	0.809667	0.000206	1.95e-05	7.04e-07	8.89e-15	9.07e-14	2.34e-05	6.21e-05	0.00281	0.161
9606	Homo sapiens	151507	MSL3P1	MSL3L2	MSL complex subunit 3 pseudogene 1	MSL3-like 2|male-specific lethal 3 homolog pseudogene|male-specific lethal 3 homolog pseudogene 1|male-specific lethal 3-like 2|male-specific lethal-3 homolog 2|putative male-specific lethal-3 protein-like 2	2q37.1	2	NC_000002.12	233865437	233868409	minus	2		NA	NA	NA	NA	NA	NA	NA	0.711406	0.66666	NA	NA	NA	NA	NA	NA	NA	NA	1.58e-05	0.000358	NA
9606	Homo sapiens	4851	NOTCH1	AOS5, AOVD1, TAN1, hN1	notch 1	neurogenic locus notch homolog protein 1|Notch homolog 1, translocation-associated|translocation-associated notch protein TANNA	9q34.3	9	NC_000009.12	136494433	136545786	minus	34	190198	NA	0.533519	0.842073	0.925864	0.517	0.43434	NA	0.403271	0.850772	NA	0.846338	0.00129	2.3e-05	1.44e-05	4.14e-09	0.000439	NA	0.00316	0.0448	0.0603
9606	Homo sapiens	3084	NRG1	ARIA, GGF, GGF2, HGL, HRG, HRG1, HRGA, MST131, MSTP131, NDF-IT2, SMDF, NRG1	neuregulin 1	pro-neuregulinNA, membrane-bound isoform|acetylcholine receptor-inducing activity|glial growth factor 2|heregulin, alpha (45kD, ERBB2 p185-activator)|neu differentiation factor|pro-NRG1|sensory and motor neuron derived factor	8p12	8	NC_000008.11	31639222	32771716	plus	19	142445	NA	0.400048	NA	0.525935	0.132	0.604669	0.329882	0.513489	NA	0.261028	0.0813088	0.0459	0.218	0.0043	0.00496	0.00889	0.00186	0.0294	0.103	0.00245
9606	Homo sapiens	54471	MIEF1	HSU79252, MID51, SMCR7L, dJ1104E15.3	mitochondrial elongation factor 1	mitochondrial dynamics protein MID51|SMCR7-like protein|Smith-Magenis syndrome chromosome region, candidate 7-like|mitochondrial dynamic protein MID51|mitochondrial dynamic protein of 51 kDa|mitochondrial dynamics protein of 51 kDa|smith-Magenis syndrome chromosomal region candidate gene 7 protein-like	22q13.1	22	NC_000022.11	39500100	39518134	plus	11	615497	NA	0.183004	0.420279	0.258813	0.534	0.111806	NA	0.230917	0.227867	NA	0.0605106	0.0305	0.000885	0.0203	4.81e-09	0.0304	NA	0.00893	0.0471	0.307
9606	Homo sapiens	196264	MPZL3		myelin protein zero like 3	myelin protein zero-like protein 3	11q23.3	11	NC_000011.10	118226690	118252368	minus	8	611707	NA	NA	NA	NA	0.542	0.296862	NA	0.425041	0.350416	0.298169	NA	NA	NA	NA	3.75e-05	0.0164	NA	0.00592	0.0421	0.0397
9606	Homo sapiens	79629	OCEL1	FWP009, S863-9	occludin/ELL domain containing 1	occludin/ELL domain-containing protein 1	19p13.11	19	NC_000019.10	17226204	17229219	plus	6		NA	-0.48149	-0.640838	-0.713092	-0.975	-0.365514	NA	-0.640377	-0.626228	NA	0.544341	7.94e-05	5.08e-07	2.27e-06	2.39e-11	2.18e-08	NA	3.19e-06	0.000117	0.0608
9606	Homo sapiens	4800	NFYA	CBF-A, CBF-B, HAP2, NF-YA	nuclear transcription factor Y subunit alpha	nuclear transcription factor Y subunit alpha|CAAT-box DNA binding protein subunit A|CCAAT-binding transcription factor subunit B|HAP2 CCAAT-binding protein|Transcription factor NF-Y, A subunit|nuclear transcription factor Y subunit A|nuclear transcription factor Y, alpha	6p21.1	6	NC_000006.12	41072968	41102407	plus	10	189903	-0.389871	NA	0.24796	0.379283	0.484	0.236998	NA	0.39826	NA	0.578064	0.0408307	0.106	0.0229	0.00687	0.000326	0.0133	NA	0.0112	0.172	0.000548
9606	Homo sapiens	1201	CLN3	BTN1, BTS, JNCL	CLN3, battenin	battenin|batten disease protein|ceroid-lipofuscinosis, neuronal 3	16p12.1	16	NC_000016.10	28466653	28492302	minus	16	607042	NA	NA	-0.335336	-0.309922	-0.253	-0.320234	-0.982652	NA	NA	NA	0.0852915	0.137	0.0273	0.0281	0.0379	0.005	0.00199	0.204	0.197	0.119
9606	Homo sapiens	2852	GPER1	CEPR, CMKRL2, DRY12, FEGNA, GPCR-Br, GPER, GPR30, LERGU, LERGU2, LyGPR, mER	G protein-coupled estrogen receptor 1	G-protein coupled estrogen receptor 1|G protein-coupled receptor 30|IL8-related receptor DRY12|chemoattractant receptor-like 2|chemokine receptor-like 2|constitutively expressed peptide-like receptor|flow-induced endothelial G-protein coupled receptor 1|heptahelix receptor|lymphocyte-derived G-protein coupled receptor|membrane estrogen receptor	7p22.3	7	NC_000007.14	1086807	1093815	plus	3	601805	NA	-0.554638	-0.929169	NA.1094694	-0.666	-0.678843	NA	-0.690622	NA.0658503	NA	0.0614356	0.038	0.00454	0.00133	0.000465	1.36e-05	NA	0.00283	0.00604	0.294
9606	Homo sapiens	339843	WWP1P1		WW domain containing E3 ubiquitin protein ligase 1 pseudogene 1		3q12.1	3	NC_000003.12	98657539	98660967	plus	0		NA	NA	NA	NA	NA	NA	NA	NA	NA.463363	NA	NA	NA	NA	NA	NA	NA	NA	NA	1.38e-07	NA
9606	Homo sapiens	80129	CCDC170	C6orf97, bA282P11.1	coiled-coil domain containing 170	coiled-coil domain-containing protein 170	6q25.1	6	NC_000006.12	151494040	151621193	plus	12		NA	-0.52234	-0.973238	NA.1195101	-2.1	NA	NA	NA.49252495	NA.246024	NA	0.327455	0.04	9.24e-05	7.01e-05	1.43ENA9	NA	0.0594	2.22e-09	7.78e-07	0.0616
9606	Homo sapiens	5570	PKIB	PRKACN2	cAMP-dependent protein kinase inhibitor beta	cAMP-dependent protein kinase inhibitor beta|PKI-beta|cAMP-dependent protein kinase inhibitor 2|protein kinase (cAMP-dependent, catalytic) inhibitor beta	6q22.31	6	NC_000006.12	122471917	122726373	plus	18	606914	NA	NA	NA	NA	NA.44	-0.48573	0.574027	NA.32921617	-0.989831	NA	NA	NA	NA	NA	1.82e-07	0.000155	0.000133	0.000168	0.0338	0.072
9606	Homo sapiens	7272	TTK	CT96, ESK, MPH1, MPS1, MPS1L1, PYT	TTK protein kinase	dual specificity protein kinase TTK|cancer/testis antigen 96|monopolar spindle 1 kinase|monopolar spindle 1-like 1|phosphotyrosine picked threonine kinase|phosphotyrosine picked threonine-protein kinase	6q14.1	6	NC_000006.12	80004147	80043577	plus	23	604092	NA	0.702355	0.932062	0.939439	1.75	1.47184	0.429744	0.650068	0.879952	NA	0.386846	0.00171	7.18e-06	5.88e-05	3.28e-11	1.45e-07	0.00195	0.00481	0.00203	0.465
9606	Homo sapiens	6337	SCNN1A	BESC2, ENaCa, ENaCalpha, SCNEA, SCNN1	sodium channel epithelial 1 alpha subunit	amiloride-sensitive sodium channel subunit alpha|alpha ENaC-2|alpha-ENaC|alpha-NaCH|amiloride-sensitive epithelial sodium channel alpha subunit|amiloride-sensitive sodium channel subunit alpha 2|epithelial Na(+) channel subunit alpha|nasal epithelial sodium channel alpha subunit|nonvoltage-gated sodium channel 1 subunit alpha|sodium channel, non voltage gated 1 alpha subunit|sodium channel, non-v…	12p13.31	12	NC_000012.12	6346843	6377357	minus	14	600228	NA	NA.3005184	NA.9051374	-2.8953	-2.24	-0.785833	NA	-0.911368	-0.978699	0.227987	0.128241	0.00418	2.84e-05	4.37e-09	2.16e-11	8.54e-12	0.425	0.000223	0.00371	0.00483
9606	Homo sapiens	9813	EFCAB14	KIAA0494	EF-hand calcium binding domain 14	EF-hand calcium-binding domain-containing protein 14	1p33	1	NC_000001.11	46675159	46719064	minus	11		0.539033	NA	-0.279262	-0.435927	-0.165	NA	NA	-0.30804	-0.412765	-0.44214	0.0287347	0.094	0.00816	3.83e-05	0.00854	0.385	0.105	0.0146	0.0065	8.46e-05
9606	Homo sapiens	26018	LRIG1	LIGNA, LIG1	leucine rich repeats and immunoglobulin like domains 1	leucine-rich repeats and immunoglobulin-like domains protein 1|leucine-rich repeat protein LRIG1|ortholog of mouse integral membrane glycoprotein LIGNA	3p14.1	3	NC_000003.12	66378797	66501124	minus	22	608868	NA	-0.74938	-0.824966	NA.0534685	-0.761	-0.511947	0.685004	NA.11492697	NA.1551349	-0.209088	0.310533	0.000282	0.000117	6.72e-06	2.15e-08	0.000129	3.07e-05	8.3e-07	0.000117	0.0126
9606	Homo sapiens	6768	ST14	ARCI11, HAI, MT-SP1, MTSP1, PRSS14, SNC19, TADG15, TMPRSS14	suppression of tumorigenicity 14	suppressor of tumorigenicity 14 protein|membrane-type serine protease 1|prostamin|serine protease 14|serine protease TADGNA5|suppression of tumorigenicity 14 (colon carcinoma)|suppression of tumorigenicity 14 (colon carcinoma, matriptase, epithin)|tumor associated differentially expressed gene 15 protein	11q24.3	11	NC_000011.10	130159787	130210362	plus	19	606797	NA	0.349632	0.752534	0.521509	0.607	0.376609	NA	0.480416	0.594931	NA	0.202808	0.0378	9.89e-05	0.0116	7.12e-06	2.89e-06	NA	0.000289	3.54e-05	0.0625
9606	Homo sapiens	51528	JKAMP	C14orf100, C24orf100, CDA06, HSPC213, HSPC327, JAMP	JNK1/MAPK8 associated membrane protein	JNK1/MAPK8-associated membrane protein|JNK-associated membrane protein|Jun N-terminal kinase 1-associated membrane protein|medulloblastoma antigen MU-MB-50.4	14q23.1	14	NC_000014.9	59484443	59505407	plus	8	611176	NA	NA	NA	NA	-0.842	-0.964894	NA	-0.428929	-0.462436	-0.282541	NA	NA	NA	NA	1.68e-11	0.024	NA	0.0087	0.00308	0.0429
9606	Homo sapiens	2525	FUT3	CD174, FT3B, FucT-III, LE, Les	fucosyltransferase 3 (Lewis blood group)	galactoside 3(4)-L-fucosyltransferase|Lewis FT|alpha-(1,3/1,4)-fucosyltransferase|blood group Lewis alpha-4-fucosyltransferase|fucosyltransferase 3 (galactoside 3(4)-L-fucosyltransferase, Lewis blood group)|fucosyltransferase III	19p13.3	19	NC_000019.10	5842888	5851474	minus	5	111100	NA	0.583058	NA	0.398167	0.776	1.78363	NA	1.63366	1.65164	NA	0.407891	0.000368	0.0604	0.046	2.77e-07	1.04e-09	NA	1.11e-05	0.00868	0.0627
9606	Homo sapiens	10241	CALCOCO2	NDP52	calcium binding and coiled-coil domain 2	calcium-binding and coiled-coil domain-containing protein 2|antigen nuclear dot 52 kDa protein|nuclear domain 10 protein 52|nuclear domain 10 protein NDP52|nuclear dot protein 52	17q21.32	17	NC_000017.11	48830988	48865245	plus	15	604587	NA	-0.326409	-0.394559	-0.680022	-0.405	NA	NA	-0.317645	-0.420382	NA	0.174085	0.00271	0.00502	1.33e-07	0.000534	0.0706	NA	0.0096	0.00759	0.0707
9606	Homo sapiens	55793	MINDY1	FAM63A, MINDYNA	MINDY lysine 48 deubiquitinase 1	ubiquitin carboxyl-terminal hydrolase MINDYNA|protein FAM63A|MINDY deubiquitinase 1|MIU-containing novel DUB family member 1|deubiquitinating enzyme MINDYNA|family with sequence similarity 63 member A|motif interacting with Ub-containing novel DUB	1q21.3	1	NC_000001.11	150996737	151008378	minus	13		NA	-0.454359	-0.710888	-0.490929	NA.03	-0.466948	NA	-0.903582	-0.96423	NA	0.233138	0.0027	6.19e-07	0.00144	1.79e-13	0.000658	NA	6.17e-06	6.07e-08	0.0632
9606	Homo sapiens	827	CAPN6	CANPX, CAPNX, CalpM, DJ914P14.1	calpain 6	calpain-6|calpain-like protease X-linked|calpamodulin	Xq23	X	NC_000023.11	111245099	111270546	minus	13	300146	NA	NA	1.11002	1.54319	1.13	NA	-0.258288	0.738091	1.15758	NA	0.174318	0.0518	0.00179	0.00028	5.36e-05	NA	0.0414	0.00723	0.0306	0.0673
9606	Homo sapiens	1183	CLCN4	CLC4, ClC-4, ClC-4A, MRX15, MRX49	chloride voltage-gated channel 4	H(+)/Cl(-) exchange transporter 4|chloride channel 4|chloride channel protein 4|chloride channel, voltage-sensitive 4|chloride transporter ClC-4	Xp22.2	X	NC_000023.11	10156945	10237660	plus	13	302910	NA	1.67746	1.39628	0.946002	0.872	0.524715	NA	0.490567	1.48094	NA	0.471238	2.23e-07	0.000437	0.0216	7.56e-10	0.00908	NA	0.0205	0.00466	0.0634
9606	Homo sapiens	56890	MDM1		Mdm1 nuclear protein	nuclear protein MDM1|Mdm4, transformed 3T3 cell double minute 1, p53 binding protein|nuclear protein double minute 1	12q15	12	NC_000012.12	68294566	68332381	minus	15	613813	NA	-0.437604	-0.588907	-0.947827	-0.407	-0.197115	NA	-0.660438	NA	-0.369272	0.0635428	0.0483	0.000131	0.0035	0.00227	0.0197	NA	0.00111	0.475	0.0373
9606	Homo sapiens	51700	CYB5R2	B5R.2	cytochrome b5 reductase 2	NADH-cytochrome b5 reductase 2|cytochrome b5 reductase b5R.2	11p15.4	11	NC_000011.10	7665095	7678568	minus	13	608342	NA	NA	0.762682	0.950145	1.22	0.441556	0.604308	0.74011	1.02666	0.606508	0.191776	0.646	0.000308	2.18e-05	2.37e-10	0.00645	5.89e-07	0.000558	1.06e-05	0.00254
9606	Homo sapiens	124152	IQCK		IQ motif containing K	IQ domain-containing protein K	16p12.3	16	NC_000016.10	19716456	19858467	plus	11		NA	-0.376091	-0.493617	-0.426909	-0.502	-0.436646	-0.680395	-0.572782	-0.584285	NA	0.497327	0.00478	0.00115	0.00645	4.13e-05	9.47e-12	0.00204	0.000136	0.00319	0.663
9606	Homo sapiens	595	CCND1	BCL1, D11S287E, PRAD1, U21B31	cyclin D1	G1/S-specific cyclin-D1|B-cell CLL/lymphoma 1|B-cell lymphoma 1 protein|BCLNA oncogene|PRAD1 oncogene	11q13.3	11	NC_000011.10	69641105	69654474	plus	5	168461	NA	NA.0000209	NA.265498	NA.4837663	NA.43	-0.5404	NA	NA.29716721	NA.0854824	NA	0.0640322	5.85e-05	1.19e-05	0.000218	2.21e-13	5.07e-05	NA	2.69e-06	1.82e-05	0.336
9606	Homo sapiens	57698	SHTN1	KIAA1598, shootinNA	shootin 1	shootinNA|shootin1	10q25.3	10	NC_000010.11	116883377	117126586	minus	21	611171	NA	-0.351571	-0.392177	-0.683778	-0.329	-0.223605	NA	-0.377125	-0.61697	NA	0.0642529	0.0104	0.00912	0.000217	0.00152	0.000154	NA	0.00631	0.000417	0.958
9606	Homo sapiens	100132330	LOC100132330		mal, T-cell differentiation protein-like pseudogene		2p11.2	2	NC_000002.12	88818274	88818438	minus	0		NA	NA	NA	NA	NA	NA	NA	1.40902	NA	NA	NA	NA	NA	NA	NA	NA	NA	1.6e-07	NA	NA
9606	Homo sapiens	10622	POLR3G	RPC32, RPC7	RNA polymerase III subunit G	DNA-directed RNA polymerase III subunit RPC7|DNA-directed RNA polymerase III 32 kDa polypeptide|DNA-directed RNA polymerase III subunit G|RNA polymerase III 32 kDa apha subunit|RNA polymerase III 32 kDa subunit|RNA polymerase III subunit C7|RPC32-alpha|polymerase (RNA) III (DNA directed) polypeptide G (32kD)|polymerase (RNA) III subunit G	5q14.3	5	NC_000005.10	90473929	90514557	plus	11	617456	NA	NA	0.46968	0.545288	0.628	0.878059	NA	0.622821	NA	NA	0.0661811	0.176	0.00261	0.00328	2.74e-06	0.00166	NA	0.000628	0.122	0.107
9606	Homo sapiens	11034	DSTN	ACTDP, ADF, HEL32, bA462D18.2	destrin, actin depolymerizing factor	destrin|actin-depolymerizing factor|bA462D18.2 (destrin (actin depolymerizing factor ADF) (ACTDP))|epididymis luminal protein 32	20p12.1	20	NC_000020.11	17569173	17608242	plus	6	609114	NA	-0.420107	NA	-0.550723	-0.249	-0.0930979	NA	-0.422704	-0.58486	NA	0.0649264	0.00225	0.0577	0.000258	0.00017	0.0324	NA	0.0113	0.00139	0.589
9606	Homo sapiens	10397	NDRG1	CAP43, CMT4D, DRGNA, DRG1, GC4, HMSNL, NDR1, NMSL, PROXY1, RIT42, RTP, TARG1, TDD5	N-myc downstream regulated 1	protein NDRG1|N-myc downstream-regulated gene 1 protein|differentiation-related gene 1 protein|nickel-specific induction protein Cap43|protein regulated by oxygenNA|reducing agents and tunicamycin-responsive protein	8q24.22	8	NC_000008.11	133237171	133297587	minus	17	605262	NA	0.516345	0.830214	0.820285	0.921	0.242095	0.454777	0.953262	NA	NA	0.159567	0.0246	0.00244	0.0228	9.44e-08	0.0234	0.011	1.76e-05	0.208	0.139
9606	Homo sapiens	226	ALDOA	ALDA, GSD12, HEL-S-87p	aldolase, fructose-bisphosphate A	fructose-bisphosphate aldolase A|aldolase A, fructose-bisphosphate|epididymis secretory sperm binding protein Li 87p|fructoseNA,6-bisphosphate triosephosphate-lyase|lung cancer antigen NY-LUNA|muscle-type aldolase	16p11.2	16	NC_000016.10	30053090	30070420	plus	17	103850	NA	-0.433751	-0.415751	NA.0339284	-0.301	-0.175978	-0.411504	NA	NA	-0.339996	0.639184	0.00529	0.00766	8.51e-07	0.00116	0.0125	0.000302	0.06	0.108	0.0361
9606	Homo sapiens	27351	DESI1	D15Wsu75e, DESI2, DJ347H13.4, DeSINA, FAM152B, PPPDE2	desumoylating isopeptidase 1	desumoylating isopeptidase 1|PPPDE peptidase domain containing 2|PPPDE peptidase domain-containing protein 2|desumoylating isopeptidase 2|family with sequence similarity 152, member B	22q13.2	22	NC_000022.11	41598028	41621077	minus	7	614637	NA	0.185825	0.474596	0.455802	0.546	0.233544	0.442304	0.468715	NA	NA	0.107861	0.0312	0.00031	0.000442	1.02e-05	0.000923	0.0447	0.000212	0.664	0.108
9606	Homo sapiens	25825	BACE2	AEPLC, ALP56, ASP1, ASP21, BAE2, CDA13, CEAP1, DRAP	beta-site APP-cleaving enzyme 2	beta-secretase 2|56 kDa aspartic-like protease|Down syndrome region aspartic protease|SLCO3A1/BACE2 fusion|aspartyl protease 1|beta-site amyloid beta A4 precursor protein-cleaving enzyme 2|memapsinNA|membrane-associated aspartic protease 1|theta-secretase|transmembrane aspartic proteinase Asp1	21q22.2-q22.3	21	NC_000021.9	41167801	41282534	plus	10	605668	-0.905435	NA	0.938928	0.94814	1.04	0.283437	NA	NA	0.781791	NA	0.0132236	0.0653	0.000399	0.00318	2.35e-09	0.00119	NA	0.06	0.00356	0.403
9606	Homo sapiens	10477	UBE2E3	UBCH9, UbcM2	ubiquitin conjugating enzyme E2 E3	ubiquitin-conjugating enzyme E2 E3|E2 ubiquitin-conjugating enzyme E3|ubiquitin carrier protein E3|ubiquitin conjugating enzyme E2E 3|ubiquitin-conjugating enzyme E2-23 kDa|ubiquitin-conjugating enzyme E2E 3 (UBC4/5 homolog, yeast)|ubiquitin-conjugating enzyme E2E 3 (homologous to yeast UBC4/5)|ubiquitin-protein ligase E3	2q31.3	2	NC_000002.12	180980381	181063427	plus	9	604151	NA	0.59553	1.01639	1.03484	0.973	0.589389	1.01058	0.781611	0.908751	NA	0.131421	0.00835	0.000439	0.000449	3.82e-10	3.71e-08	0.00124	6.03e-05	0.0012	0.787
9606	Homo sapiens	64112	MOAP1	MAPNA, PNMA4	modulator of apoptosis 1	modulator of apoptosis 1|MAP1|paraneoplastic Ma antigen family member 4|paraneoplastic antigen Ma4|paraneoplastic antigen like 4	14q32.12	14	NC_000014.9	93182196	93184904	minus	3	609485	NA	-0.376402	-0.59639	-0.912694	-0.568	-0.26837	NA	-0.521248	-0.517005	NA	0.0784492	0.0381	0.00043	8.37e-05	3.58e-10	0.0127	NA	0.00209	0.00109	0.177
9606	Homo sapiens	4281	MID1	BBBG1, FXY, GBBB1, MIDIN, OGS1, OS, OSX, RNF59, TRIM18, XPRF, ZNFXY	midline 1	E3 ubiquitin-protein ligase MidlineNA|Opitz/BBB syndrome|RING finger protein 59|RING finger protein MidlineNA|RING-type E3 ubiquitin transferase MidlineNA|midline 1 RING finger protein|putative transcription factor XPRF|tripartite motif protein TRIM18|tripartite motif-containing protein 18|zinc finger on X and Y, mouse, homolog of	Xp22.2	X	NC_000023.11	10445310	11111264	minus	19	300552	NA	0.808228	1.4267	0.422505	1.72	0.587256	-0.405823	0.676966	1.08379	NA	0.141322	1.85e-05	5.84e-05	0.00876	7.38e-15	1.1e-06	0.000402	0.00335	9.89e-05	0.303
9606	Homo sapiens	146542	ZNF688		zinc finger protein 688	zinc finger protein 688	16p11.2	16	NC_000016.10	30569677	30572407	minus	4		NA	-0.786098	-0.378529	-0.612091	-0.788	-0.373553	NA	-0.612513	-0.534389	0.238908	0.147047	0.00072	0.00876	0.00165	5.1e-08	0.000362	0.906	6.32e-06	0.00098	0.000579
9606	Homo sapiens	9910	RABGAP1L	HHL, TBC1D18	RAB GTPase activating protein 1 like	rab GTPase-activating protein 1-like|TBC1 domain family, member 18|expressed in hematopoietic cells, heart, liver (HLL)	1q25.1	1	NC_000001.11	174159414	174995308	plus	33	609238	0.706239	NA	0.433504	0.849791	0.362	NA	NA	0.376745	0.299041	NA	0.0460216	0.0515	0.0285	0.000318	0.00439	NA	NA	0.0162	0.0461	0.143
9606	Homo sapiens	301	ANXA1	ANX1, LPC1	annexin A1	annexin A1|annexin I (lipocortin I)|annexinNA|calpactin II|calpactin-2|chromobindin-9|phospholipase A2 inhibitory protein	9q21.13	9	NC_000009.12	73151731	73170393	plus	15	151690	NA	1.06301	1.23496	0.733914	0.715	0.223998	NA	0.485308	0.693656	NA	0.304799	2.28e-05	7.12e-06	0.0186	2.14e-05	0.00885	NA	0.0289	0.02	0.0661
9606	Homo sapiens	23240	TMEM131L	KIAA0922	transmembrane 131 like	transmembrane protein 131-like	4q31.3	4	NC_000004.12	153466346	153637608	plus	36	616243	NA	0.433331	0.359382	0.547617	0.695	0.344152	NA	NA	0.94065	0.354234	0.918014	0.00123	0.0305	0.00083	5.9e-06	9.98e-05	NA	0.0661	0.0372	0.0365
9606	Homo sapiens	23304	UBR2	C6orf133, bA49A4.1, dJ242G1.1, dJ392M17.3	ubiquitin protein ligase E3 component n-recognin 2	E3 ubiquitin-protein ligase UBR2|RING-type E3 ubiquitin transferase UBR2|ubiquitin-protein ligase E3-alpha-2|ubiquitin-protein ligase E3-alpha-II	6p21.1	6	NC_000006.12	42563905	42693505	plus	52	609134	NA	0.175448	0.218238	NA	NA	NA	0.353793	-0.247737	-0.30007	0.215905	0.0936117	0.0125	0.0219	0.0891	0.209	0.206	0.0042	0.044	0.0361	0.0123
9606	Homo sapiens	6732	SRPK1	SFRSK1	SRSF protein kinase 1	SRSF protein kinase 1|SFRS protein kinase 1|SR-protein-specific kinase 1|serine/arginine-rich splicing factor kinase 1|serine/threonine-protein kinase SRPK1	6p21.31	6	NC_000006.12	35833034	35921180	minus	16	601939	NA	0.32555	0.572161	0.67957	0.79	0.425304	-0.282842	0.330469	0.437119	NA	0.321701	0.00201	2.5e-05	1.07e-05	2.15e-13	8.96e-05	0.00851	0.00909	0.00791	0.472
9606	Homo sapiens	57162	PELI1		pellino E3 ubiquitin protein ligase 1	E3 ubiquitin-protein ligase pellino homolog 1|RING-type E3 ubiquitin transferase pellino homolog 1|pellino homolog 1|pellinoNA|pellino-related intracellular-signaling molecule|protein pellino homolog 1	2p14	2	NC_000002.12	64092652	64144471	minus	11	614797	NA	NA	1.40707	1.31875	0.932	0.28709	NA	0.451683	0.436839	0.588841	0.518412	0.0664	4.18e-07	5.85e-05	3.4e-14	0.00093	NA	0.00299	0.00695	0.000532
9606	Homo sapiens	10884	MRPS30	MRP-S30, PAP, PDCD9, S30mt	mitochondrial ribosomal protein S30	39S ribosomal protein S30, mitochondrial|28S ribosomal protein S30, mitochondrial|mitochondrial large ribosomal subunit protein mL65|mitochondrial large ribosomal subunit protein mS30|programmed cell death 9	5p12	5	NC_000005.10	44808925	44815514	plus	5	611991	NA	-0.903791	-0.665019	-0.782249	NA.41	-0.457058	NA	NA.04495016	-0.966336	-0.748908	0.462593	1.05e-05	8.84e-06	0.000164	1.62e-11	3.08e-05	0.151	0.000449	0.0041	0.00919
9606	Homo sapiens	3275	PRMT2	HRMT1L1	protein arginine methyltransferase 2	protein arginine N-methyltransferase 2|HMT1 (hnRNP methyltransferase, S. cerevisiae)-like 1|HMT1 hnRNP methyltransferase-like 1|PRMT2 alpha|PRMT2 beta|PRMT2 gamma|histone-arginine N-methyltransferase PRMT2	21q22.3	21	NC_000021.9	46635153	46665685	plus	13	601961	NA	0.885225	0.759333	0.386898	0.333	0.126587	NA	0.333393	NA	0.194794	0.425636	0.000497	0.00514	0.00197	0.00205	0.0171	NA	0.00454	0.0666	0.00857
9606	Homo sapiens	64788	LMF1	C16orf26, HMFN1876, JFP11, TMEM112, TMEM112A	lipase maturation factor 1	lipase maturation factor 1|transmembrane protein 112	16p13.3	16	NC_000016.10	853632	981615	minus	25	611761	NA	-0.547304	NA.3256494	NA.0324487	1.01	-0.370729	NA	0.844781	-0.435538	NA	0.186614	0.000261	1.47e-05	0.000368	1.49e-08	0.0151	NA	0.000106	0.0326	0.0668
9606	Homo sapiens	1859	DYRK1A	DYRK, DYRK1, HP86, MNB, MNBH, MRD7	dual specificity tyrosine phosphorylation regulated kinase 1A	dual specificity tyrosine-phosphorylation-regulated kinase 1A|MNB/DYRK protein kinase|dual specificity YAK1-related kinase|dual specificity tyrosine-(Y)-phosphorylation regulated kinase 1A|mnb protein kinase homolog hp86|protein kinase minibrain homolog|serine/threonine kinase MNB|serine/threonine-specific protein kinase	21q22.13	21	NC_000021.9	37365790	37515376	plus	21	600855	NA.27593086	NA	-0.556581	NA	0.00624	NA	0.414447	NA	NA	0.126832	0.0058785	0.0597	0.00986	0.0549	0.0429	0.9	0.034	0.11	0.0736	0.0318
9606	Homo sapiens	5201	PFDN1	PDF, PFD1	prefoldin subunit 1	prefoldin subunit 1|prefoldin 1	5q31.3	5	NC_000005.10	140245050	140303141	minus	5	604897	0.54536	NA	NA	-0.223668	-0.13	-0.154337	NA	-0.218217	-0.370747	NA	0.021226	0.21	0.126	0.0303	0.0231	0.0195	0.148	0.00444	0.00848	0.0956
9606	Homo sapiens	26031	OSBPL3	ORP-3, ORP3, OSBP3	oxysterol binding protein like 3	oxysterol-binding protein-related protein 3|OSBP-related protein 3	7p15.3	7	NC_000007.14	24796537	24980218	minus	26	606732	NA	0.588526	0.810942	0.537481	1.52	0.339269	0.302229	0.47837	0.637102	NA	0.223496	0.000642	2.07e-06	0.00595	2.17e-15	0.00199	0.0101	0.00243	0.000672	0.178
9606	Homo sapiens	7905	REEP5	C5orf18, D5S346, DP1, TB2, YOP1, Yip2e	receptor accessory protein 5	receptor expression-enhancing protein 5|deleted in polyposis 1|polyposis coli region hypothetical protein DP1|polyposis locus protein 1	5q22.2	5	NC_000005.10	112876384	112922334	minus	5	125265	NA	-0.60001	-0.71357	NA.117661	-0.588	-0.2678	-0.522933	-0.597885	-0.740751	NA	0.155668	0.000263	0.000242	3.01e-07	4.87e-06	3.52e-08	0.0104	0.0016	0.000856	0.479
9606	Homo sapiens	5591	PRKDC	DNA-PKcs, DNAPK, DNPK1, HYRC, HYRC1, IMD26, XRCC7, p350	protein kinase, DNA-activated, catalytic polypeptide	DNA-dependent protein kinase catalytic subunit|DNA-PK catalytic subunit|hyper-radiosensitivity of murine scid mutation, complementing 1|p460	8q11.21	8	NC_000008.11	47773108	47960183	minus	86	600899	NA	0.643323	0.45205	0.550507	0.378	0.181583	NA	0.410066	0.569392	NA	0.341195	0.0164	0.00573	0.00435	0.00116	0.00176	NA	0.0128	0.00857	0.068
9606	Homo sapiens	7105	TSPAN6	T245, TM4SF6, TSPAN-6	tetraspanin 6	tetraspanin-6|A15 homolog|putative NF-kappa-B-activating protein 321|tetraspan TM4SF|tetraspanin TM4-D|transmembrane 4 superfamily member 6	Xq22.1	X	NC_000023.11	100627108	100637104	minus	9	300191	NA	0.36438	1.04489	0.756213	0.793	0.285924	NA	0.497118	0.582943	NA	0.0680945	0.0287	0.000709	0.000329	3.38e-06	0.0446	NA	0.0481	0.0204	0.821
9606	Homo sapiens	135398	C6orf141		chromosome 6 open reading frame 141	uncharacterized protein C6orf141	6p12.3	6	NC_000006.12	49550400	49560934	plus	5		NA	NA	NA	NA	NA.14	NA	NA	-0.800819	NA.5186704	-0.921981	NA	NA	NA	NA	3.36e-05	NA	NA	0.00287	0.000304	0.021
9606	Homo sapiens	596	BCL2	Bcl-2, PPP1R50	BCL2, apoptosis regulator	apoptosis regulator Bcl-2|B-cell CLL/lymphoma 2|protein phosphatase 1, regulatory subunit 50	18q21.33	18	NC_000018.10	63123346	63319778	minus	6	151430	NA	-0.486113	-0.995113	NA.0887101	NA.92	-0.998567	0.739875	NA.22799611	NA.3603848	NA	0.306917	0.0168	1.85e-05	0.000112	1.55e-14	4.89e-13	2.2e-07	6.91e-06	5.74e-06	0.111
9606	Homo sapiens	6362	CCL18	AMACNA, AMAC1, CKb7, DC-CK1, DCCK1, MIP-4, PARC, SCYA18	C-C motif chemokine ligand 18	C-C motif chemokine 18|CC chemokine PARC|CC chemokine ligand 18|alternative macrophage activation-associated CC chemokine 1|chemokine (C-C motif) ligand 18 (pulmonary and activation-regulated)|chemokine (C-C), dendritic|dendritic cell chemokine 1|macrophage inflammatory protein 4|pulmonary and activation-regulated chemokine|small inducible cytokine A18|small inducible cytokine subfamily A (Cys-Cy…	17q12	17	NC_000017.11	36064272	36071481	plus	3	603757	NA	0.990367	1.33055	NA	2.09	0.600773	NA	1.12304	1.3489	NA	0.175718	0.00696	0.00274	0.0766	1.3e-10	0.0249	0.0943	0.00628	0.0151	0.211
9606	Homo sapiens	3752	KCND3	BRGDA9L, KCND3S, KSHIVB, KV4.3, SCA19, SCA22, KCND3	potassium voltage-gated channel subfamily D member 3	potassium voltage-gated channel subfamily D member 3|potassium channel, voltage gated Shal related subfamily D, member 3|potassium ionic channel Kv4.3|potassium voltage-gated channel long|potassium voltage-gated channel, Shal-related subfamily, member 3|sha1-related potassium channel Kv4.3|voltage-gated K+ channel|voltage-gated potassium channel subunit Kv4.3	1p13.2	1	NC_000001.11	111770662	111989577	minus	14	605411	NA	-0.571766	NA.4407664	NA.8559528	NA.04	NA.2542196	NA	NA.19141372	NA.9571277	NA.22465851	0.267635	0.000305	0.000735	0.000288	1.93e-06	1.09e-08	0.469	0.00153	0.011	0.00044
9606	Homo sapiens	90806	ANGEL2	Ccr4d, KIAA0759L	angel homolog 2	protein angel homolog 2	1q32.3	1	NC_000001.11	212992182	213015875	minus	11		NA	-0.250362	-0.467396	-0.330351	-0.417	-0.244358	NA	-0.393577	-0.470985	NA	0.313815	0.0206	7.44e-05	0.0277	1.04e-06	2.55e-05	0.111	0.0129	0.00114	0.089
9606	Homo sapiens	5087	PBX1	CAKUHED	PBX homeobox 1	pre-B-cell leukemia transcription factor 1|homeobox protein PBX1|homeobox protein PRL|pre-B-cell leukemia homeobox 1	1q23.3	1	NC_000001.11	164559360	164886047	plus	11	176310	NA	-0.735019	NA.5445427	-0.571013	-0.901	-0.26223	-0.601083	-0.676705	NA.1283688	NA	0.237898	0.00114	3.14e-11	0.0112	1.7e-10	0.00392	1.05e-05	0.000963	1.59e-06	0.323
9606	Homo sapiens	1515	CTSV	CATL2, CTSL2, CTSU	cathepsin V	cathepsin L2|cathepsin L2, preproprotein|cathepsin U	9q22.33	9	NC_000009.12	97029677	97039643	minus	9	603308	NA	0.713509	0.754892	0.697106	1.09	0.844936	-0.399067	0.952473	1.33589	NA	0.999213	0.00136	0.00782	0.00665	1.03e-10	6.38e-10	0.0112	2.98e-05	3.78e-05	0.537
9606	Homo sapiens	84154	RPF2	BXDC1, bA397G5.4	ribosome production factor 2 homolog	ribosome production factor 2 homolog|brix domain containing 1|brix domain-containing protein 1|homolog of Rpf2|ribosomal processing factor 2 homolog|ribosome biogenesis protein RPF2 homolog	6q21	6	NC_000006.12	110982017	111028263	plus	11		NA	NA	NA	NA	0.532	0.301299	0.91634	0.333034	0.622812	NA	NA	NA	NA	NA	3.63e-06	7.57e-06	3.44e-07	0.0237	0.000254	0.0765
9606	Homo sapiens	3097	HIVEP2	HIV-EP2, MBP-2, MIBP1, MRD43, SHN2, ZAS2, ZNF40B	human immunodeficiency virus type I enhancer binding protein 2	transcription factor HIVEP2|MHC binding protein-2|Schnurri-2|c-myc intron binding protein 1	6q24.2	6	NC_000006.12	142751467	142945201	minus	11	143054	NA	0.552625	0.589124	NA	0.522	0.171874	NA	0.632976	0.372714	NA	0.0515916	0.00364	0.0155	0.0688	3.46e-08	0.0158	NA	0.001	0.0314	0.311
9606	Homo sapiens	8780	RIOK3	SUDD	RIO kinase 3	serine/threonine-protein kinase RIO3|homolog of the Aspergillus nidulans sudD gene product|sudD (suppressor of bimD6, Aspergillus nidulans) homolog|sudD homolog|sudD suppressor of Aspergillus nidulans bimD6 homolog|sudD suppressor of bimD6 homolog|testicular secretory protein Li 47	18q11.2	18	NC_000018.10	23452823	23483140	plus	13	603579	NA	0.214858	NA	0.609654	0.316	NA	NA	0.403254	0.309057	NA	0.179914	0.0427	0.102	0.0115	7.29e-05	0.141	NA	0.00257	0.0405	0.0617
9606	Homo sapiens	146433	IL34	C16orf77, IL-34	interleukin 34	interleukin-34	16q22.1	16	NC_000016.10	70579895	70660682	plus	10	612081	NA	NA	NA	NA	0.237	0.668434	NA	0.748814	0.542203	0.173088	NA	NA	NA	NA	0.000318	0.000415	NA	0.000497	0.0458	0.0345
9606	Homo sapiens	59342	SCPEP1	HSCP1, RISC	serine carboxypeptidase 1	retinoid-inducible serine carboxypeptidase|serine carboxypeptidase 1 precursor protein	17q22	17	NC_000017.11	56978107	57006768	plus	13		NA	0.441424	0.503634	0.59412	0.772	0.277275	NA	0.565464	0.827539	NA	0.682334	0.0089	0.015	0.00298	8.95e-11	0.00292	NA	0.000505	0.000595	0.0691
9606	Homo sapiens	26191	PTPN22	LYP, LYP1, LYP2, PEP.5, PTPN22.6, PTPN8, PTPN22	protein tyrosine phosphatase, non-receptor type 22	tyrosine-protein phosphatase non-receptor type 22|PEST-domain phosphatase|hematopoietic cell protein-tyrosine phosphatase 70Z-PEP|lymphoid-specific protein tyrosine phosphatase|protein tyrosine phosphatase, non-receptor type 22 (lymphoid)|protein tyrosine phosphatase, non-receptor type 8	1p13.2	1	NC_000001.11	113813811	113871761	minus	24	600716	NA.49258085	0.647506	0.862867	NA	0.896	0.458162	NA	0.341113	0.847375	NA	0.0135994	0.0248	0.00935	0.0555	3.15e-09	0.0197	0.666	0.0366	0.0393	0.112
9606	Homo sapiens	2752	GLUL	GLNS, GS, PIG43, PIG59	glutamate-ammonia ligase	glutamine synthetase|cell proliferation-inducing protein 59|glutamate decarboxylase|glutamine synthase|proliferation-inducing protein 43	1q25.3	1	NC_000001.11	182378093	182392206	minus	9	138290	NA	-0.44612	-0.628087	NA.0865533	-0.472	-0.722399	NA	-0.846942	-0.708707	-0.306949	0.175038	0.00142	5.54e-05	0.000321	2.95e-08	6.36e-08	0.255	3.75e-05	0.00172	0.012
9606	Homo sapiens	23063	WAPL	FOE, KIAA0261, WAPAL	WAPL cohesin release factor	wings apart-like protein homolog|friend of EBNA2 (Epstein-Barr virus nuclear protein 2)|friend of EBNA2 protein	10q23.2	10	NC_000010.11	86435256	86521816	minus	20	610754	NA	-0.255103	-0.397886	-0.363443	-0.243	NA	NA	-0.348621	-0.684173	-0.201693	0.0744951	0.0146	0.00241	0.0159	0.00116	0.112	0.497	0.0029	2.29e-07	0.0186
9606	Homo sapiens	54843	SYTL2	CHR11SYT, EXO4, PPP1R151, SGA72M, SLP2, SLP2A	synaptotagmin like 2	synaptotagmin-like protein 2|breast cancer-associated antigen SGA-72M|chromosome 11 synaptotagmin|exophilin-4|protein phosphatase 1, regulatory subunit 151	11q14.1	11	NC_000011.10	85694221	85811182	minus	22	612880	NA	-0.396349	NA.0199815	-0.915337	NA.24	-0.800282	0.558427	-0.932373	-0.905262	NA	0.922819	0.0313	2.33e-05	0.000195	1.77e-09	2.67e-07	0.000129	5.34e-05	0.00676	0.112
9606	Homo sapiens	10123	ARL4C	ARL7, LAK	ADP ribosylation factor like GTPase 4C	ADP-ribosylation factor-like protein 4C|ADP ribosylation factor-like protein 7|ADP-ribosylation factor-like 4C|ADP-ribosylation factor-like 7|ADP-ribosylation factor-like protein LAK	2q37.1	2	NC_000002.12	234493041	234497053	minus	1	604787	NA	0.640948	0.998664	0.651207	0.8	NA	1.09775	0.6853	1.03474	-0.159805	0.519417	0.000714	1.37e-06	0.000715	4.38e-11	0.112	0.000804	0.0012	0.0015	0.0244
9606	Homo sapiens	23761	PISD	DJ858B16, PSD, PSDC, PSSC, dJ858B16.2	phosphatidylserine decarboxylase	phosphatidylserine decarboxylase proenzyme, mitochondrial	22q12.2	22	NC_000022.11	31618491	31630824	minus	9	612770	NA	NA	NA	NA	NA	-0.255335	1.36021	-0.420256	-0.627046	NA	NA	NA	NA	NA	NA	0.000987	6.35e-09	0.0213	0.00185	NA
9606	Homo sapiens	7832	BTG2	APRO1, PC3, TIS21	BTG anti-proliferation factor 2	protein BTG2|B-cell translocation gene 2|BTG family member 2|NGF-inducible anti-proliferative protein PC3|nerve growth factor-inducible anti-proliferative|pheochromacytoma cell-3	1q32.1	1	NC_000001.11	203305536	203309602	plus	2	601597	NA	NA	-0.502888	-0.347249	NA.05	-0.545001	NA	-0.914763	-0.736151	NA	0.112129	0.0665	0.00511	0.0284	2.64e-11	2.85e-07	0.0625	0.000267	0.00151	0.244
9606	Homo sapiens	27020	NPTN	GP55, GP65, SDFR1, SDR1, np55, np65	neuroplastin	neuroplastin|SDRNA|stromal cell derived factor receptor 1|stromal cell-derived receptor 1	15q24.1	15	NC_000015.10	73560003	73633412	minus	12	612820	NA	-0.48159	-0.548066	-0.773325	-0.216	NA	0.489791	-0.524243	-0.594217	-0.21934	0.112248	4.57e-05	2.57e-05	1e-06	0.000891	0.227	0.00705	0.0156	0.00308	0.0402
9606	Homo sapiens	84914	ZNF587	ZF6	zinc finger protein 587	zinc finger protein 587|zinc finger protein zfp6	19q13.43	19	NC_000019.10	57849813	57865123	plus	3		NA	-0.433864	-0.784259	-0.338522	-0.747	-0.740599	NA	-0.799171	-0.933197	NA	0.0695662	0.000688	3.65e-08	0.0181	5.47e-08	0.000711	NA	0.00326	0.000244	0.837
9606	Homo sapiens	5528	PPP2R5D	B56D, B56delta, MRD35	protein phosphatase 2 regulatory subunit B'delta	serine/threonine-protein phosphatase 2A 56 kDa regulatory subunit delta isoform|PP2A, B subunit, B' delta isoform|PP2A, B subunit, B56 delta isoform|PP2A, B subunit, PR61 delta isoform|PP2A, B subunit, R5 delta isoform|Serine/threonine protein phosphatase 2A, 56 kDa regulatory subunit, delta isoform|protein phosphatase 2, regulatory subunit B (B56), delta isoform	6p21.1	6	NC_000006.12	42984499	43012345	plus	16	601646	NA	NA	0.193561	0.256966	NA	0.279853	NA	NA	NA	0.173575	0.106111	0.0586	0.0462	0.0271	0.0567	0.044	NA	0.112	0.181	0.00491
9606	Homo sapiens	8463	TEAD2	ETF, TEAD-2, TEF-4, TEF4	TEA domain transcription factor 2	transcriptional enhancer factor TEF-4|TEA domain family member 2	19q13.33	19	NC_000019.10	49340595	49362457	minus	17	601729	NA	NA	NA	NA	0.635	0.304279	NA	0.411393	0.361415	0.30614	NA	NA	NA	NA	0.00156	0.00234	NA	0.019	0.0463	3.61e-05
9606	Homo sapiens	51616	TAF9B	DN-7, DN7, TAF9L, TAFII31L, TFIID-31	TATA-box binding protein associated factor 9b	transcription initiation factor TFIID subunit 9B|TAF9-like RNA polymerase II, TATA box binding protein (TBP)-associated factor, 31kDa|TAF9B RNA polymerase II, TATA box binding protein (TBP)-associated factor, 31kDa|TBP-associated factor 9L|neuronal cell death-related protein 7|transcription initiation factor IID, 31kD subunit|transcription-associated factor TAFII31L	Xq21.1	X	NC_000023.11	78129748	78139682	minus	7	300754	-0.608292	-0.860251	-0.742101	NA	-0.509	NA	NA	-0.562594	-0.646611	0.411579	0.0188988	0.000176	0.0219	0.07	8.38e-08	0.527	NA	0.00257	0.00599	0.00101
9606	Homo sapiens	56951	C5orf15	HTGN29, KCT2	chromosome 5 open reading frame 15	keratinocyte-associated transmembrane protein 2|keratinocytes associated transmembrane protein 2	5q31.1	5	NC_000005.10	133955507	133968715	minus	3		NA	-0.355356	-0.549744	-0.860335	-0.326	NA	0.42395	-0.40962	-0.521052	NA	0.182292	0.00708	8.52e-05	8.93e-05	7.64e-07	0.213	0.000292	0.00268	0.0029	0.0583
9606	Homo sapiens	6138	RPL15	DBA12, EC45, L15, RPL10, RPLY10, RPYL10	ribosomal protein L15	60S ribosomal protein L15|large ribosomal subunit protein eL15	3p24.2	3	NC_000003.12	23916804	23923696	plus	5	604174	NA	-0.346511	0.368746	-0.591759	-0.321	NA	NA	-0.296221	NA	-0.452947	0.146943	0.00299	0.00795	0.000544	0.00023	NA	NA	0.0428	0.0848	0.000575
9606	Homo sapiens	1063	CENPF	CENF, CILD31, PRO1779, STROMS, hcpNA	centromere protein F	centromere protein F|AH antigen|CENP-F kinetochore protein|cell-cycle-dependent 350K nuclear protein|centromere protein F, 350/400kDa|kinetochore protein CENPF|mitosin	1q41	1	NC_000001.11	214603181	214664574	plus	21	600236	NA	0.403654	0.632787	0.610218	0.948	0.535666	NA	0.816012	0.859014	NA	0.274485	0.00372	0.00444	7.63e-05	4.65e-06	0.00097	NA	0.000935	0.0144	0.0706
9606	Homo sapiens	10142	AKAP9	AKAP-9, AKAP350, AKAP450, CG-NAP, HYPERION, LQT11, MU-RMS-40.16A, PPP1R45, PRKA9, YOTIAO	A-kinase anchoring protein 9	A-kinase anchor protein 9|A kinase (PRKA) anchor protein (yotiao) 9|A kinase (PRKA) anchor protein 9|A-kinase anchor protein 350 kDa|A-kinase anchor protein 450 kDa|AKAP 120-like protein|AKAP9-BRAF fusion protein|centrosome- and Golgi-localized PKN-associated protein|centrosome- and golgi-localized protein kinase N-associated protein|kinase N-associated protein|protein hyperion|protein kinase A a…	7q21.2	7	NC_000007.14	91940867	92110673	plus	55	604001	NA	NA	-0.461488	-0.476644	-0.309	NA	NA	-0.659037	-0.413418	0.751941	0.0707673	0.07	0.0154	0.0221	0.0277	0.494	NA	0.000449	0.00974	0.00311
9606	Homo sapiens	419	ART3	ARTC3	ADP-ribosyltransferase 3	ecto-ADP-ribosyltransferase 3|ADP-ribosyltransferase C2 and C3 toxin-like 3|NAD(P)(+)--arginine ADP-ribosyltransferase 3|mono(ADP-ribosyl)transferase 3|mono-ADP-ribosyltransferase	4p15.1-p14	4	NC_000004.12	76011180	76112802	plus	15	603086	NA	NA	1.28648	1.29669	1.75	1.98915	NA	1.54311	2.26709	NA	0.106063	0.182	3e-05	2.45e-05	2.58e-10	1.97e-09	NA	0.00016	9.39e-05	0.151
9606	Homo sapiens	25800	SLC39A6	LIVNA, ZIP6	solute carrier family 39 member 6	zinc transporter ZIP6|LIVNA protein, estrogen regulated|ZIP-6|estrogen-regulated protein LIVNA|solute carrier family 39 (metal ion transporter), member 6|solute carrier family 39 (zinc transporter), member 6|zrt- and Irt-like protein 6	18q12.2	18	NC_000018.10	36108531	36129814	minus	11	608731	NA	NA.6636805	-2.57959	-2.47606	NA.74	-0.635556	NA	-2.20323	-2.25716	NA	0.202688	1.23e-08	8.32e-21	2.25e-12	3.58e-26	2.63e-13	NA	2.28e-08	7.12e-07	0.0711
9606	Homo sapiens	113263	GLCCI1	FAM117C, GCTR, GIG18, TSSN1	glucocorticoid induced 1	glucocorticoid-induced transcript 1 protein|glucocorticoid induced transcript 1	7p21.3	7	NC_000007.14	7968743	8089080	plus	8	614283	NA	NA	NA	NA	-0.324	-0.48163	NA	-0.354578	-0.564226	0.242301	NA	NA	NA	NA	0.0291	6.92e-05	NA	0.046	0.00154	0.0469
9606	Homo sapiens	3183	HNRNPC	C1, C2, HNRNP, HNRPC, SNRPC	heterogeneous nuclear ribonucleoprotein C (C1/C2)	heterogeneous nuclear ribonucleoproteins C1/C2|hnRNP C1/C2|nuclear ribonucleoprotein particle C1 protein|nuclear ribonucleoprotein particle C2 protein	14q11.2	14	NC_000014.9	21209136	21269479	minus	10	164020	NA	-0.221567	NA	-0.402583	NA.12	NA	0.379663	NA	-0.305173	0.36122	0.43482	0.0104	0.0953	0.0153	2.9e-09	0.0505	0.0245	0.114	0.0091	0.00772
9606	Homo sapiens	9653	HS2ST1	dJ604K5.2	heparan sulfate 2-O-sulfotransferase 1	heparan sulfate 2-O-sulfotransferase 1|2-O-sulfotransferase|2OST	1p22.3	1	NC_000001.11	86914652	87109998	plus	7	604844	NA	NA	NA	NA	0.506	NA	NA.03539372	NA	NA	NA	0.0849905	0.141	0.1	0.136	7.24e-09	0.214	9.83e-08	0.0916	0.0688	0.0771
9606	Homo sapiens	10444	ZER1	C9orf60, ZYG, ZYG11BL	zygNA1 related cell cycle regulator	protein zerNA homolog|ZYG homolog|zerNA homolog|zygNA1 homolog B-like protein|zyg11b-like protein	9q34.11	9	NC_000009.12	128729786	128772507	minus	17	617764	NA	NA	-0.776205	-0.573739	-0.23	NA	0.553838	NA	NA	NA	0.341317	0.106	0.0016	0.0347	0.00148	0.114	0.0241	0.0804	0.0873	0.0522
9606	Homo sapiens	10273	STUB1	CHIP, HSPABP2, NY-CO-7, SCAR16, SDCCAG7, UBOX1	STIP1 homology and U-box containing protein 1	E3 ubiquitin-protein ligase CHIP|CLL-associated antigen KW-8|RING-type E3 ubiquitin transferase CHIP|STIP1 homology and U-box containing protein 1, E3 ubiquitin protein ligase|antigen NY-CO-7|carboxy terminus of Hsp70-interacting protein|heat shock protein A binding protein 2 (c-terminal)|serologically defined colon cancer antigen 7	16p13.3	16	NC_000016.10	680111	682768	plus	7	607207	NA	-0.349413	-0.370248	-0.422973	-0.388	-0.208339	NA	NA	-0.347889	NA	0.0700252	0.000614	0.000955	0.00167	1.23e-06	0.00406	NA	0.0717	0.00757	0.443
9606	Homo sapiens	51806	CALML5	CLSP	calmodulin like 5	calmodulin-like protein 5|calmodulin-like skin protein	10p15.1	10	NC_000010.11	5498695	5499570	minus	1	605183	NA	1.31609	1.49979	NA	2.8	1.03175	0.277366	1.95299	2.0574	2.09863	0.591952	0.013	0.0147	0.389	8.31e-08	0.00138	0.0138	4.11e-05	0.00419	0.00053
9606	Homo sapiens	6502	SKP2	FBL1, FBXL1, FLB1, p45	S-phase kinase associated protein 2	S-phase kinase-associated protein 2|CDK2/cyclin A-associated protein p45|F-box/LRR-repeat protein 1|S-phase kinase-associated protein 2, E3 ubiquitin protein ligase|p45skp2	5p13.2	5	NC_000005.10	36151989	36192792	plus	12	601436	NA	0.4921	0.713338	0.926975	1.05	0.601825	NA	NA	1.18914	NA	0.182993	0.00295	0.000724	0.000138	5.96e-15	1.87e-13	NA	0.0563	0.00287	0.142
9606	Homo sapiens	9542	NRG2	DON1, HRG2, NTAK	neuregulin 2	pro-neuregulin-2, membrane-bound isoform|divergent of neuregulinNA|neural- and thymus-derived activator for ErbB kinases|pro-NRG2	5q31.2	5	NC_000005.10	139846779	140043675	minus	14	603818	NA	NA	0.976581	0.838025	NA	0.808054	NA	0.490471	NA	-0.12704	0.214871	0.0908	0.00399	0.0369	0.109	0.000805	0.0588	0.00747	0.212	0.0452
9606	Homo sapiens	629	CFB	AHUS4, ARMD14, BF, BFD, CFABD, FB, FBI12, GBG, H2-Bf, PBF2, CFB	complement factor B	complement factor B|B-factor, properdin|C3 proaccelerator|C3 proactivator|C3/C5 convertase|glycine-rich beta-glycoprotein|properdin factor B	6p21.33	6	NC_000006.12	31945944	31952084	plus	18	138470	NA	NA	-0.965219	NA.8993816	NA.05	-0.824258	-0.395099	NA.62349032	NA.0603652	NA	0.245166	0.115	0.0105	3.2e-06	0.00137	8.78e-09	0.00428	4.37e-06	0.0345	0.101
9606	Homo sapiens	23194	FBXL7	FBL6, FBL7	F-box and leucine rich repeat protein 7	F-box/LRR-repeat protein 7|F-box protein Fbl7	5p15.1	5	NC_000005.10	15500196	15939796	plus	7	605656	NA	-0.421518	-0.695811	-0.705236	NA.14	-0.530002	0.586593	-0.95662	NA.1135746	NA	0.405129	0.0155	0.000333	0.000566	1.53e-12	0.00685	0.000868	9.19e-06	0.000111	0.942
9606	Homo sapiens	24138	IFIT5	ISG58, P58, RI58	interferon induced protein with tetratricopeptide repeats 5	interferon-induced protein with tetratricopeptide repeats 5|IFIT-5|interferon-induced 58 kDa protein|retinoic acid- and interferon-inducible 58 kDa protein|retinoic acid- and interferon-inducible protein (58kD)	10q23.31	10	NC_000010.11	89414568	89421002	plus	2	616135	NA	-0.349591	NA	-0.639302	NA	NA	NA	NA	-0.496068	-0.304715	0.183801	0.0494	0.0614	0.0322	0.128	0.0817	NA	0.103	0.0129	0.049
9606	Homo sapiens	91748	ELMSAN1	C14orf117, C14orf43, LSR68, MIDEAS, c14_5541	ELM2 and Myb/SANT domain containing 1	ELM2 and SANT domain-containing protein 1|ELM2 and Myb/SANT-like domain containing 1	14q24.3	14	NC_000014.9	73715122	73790285	minus	15		NA	NA	NA	NA	-0.55	-0.257217	0.602565	NA	-0.41952	-0.369583	NA	NA	NA	NA	4.22e-09	0.000432	0.00158	0.0792	0.00296	0.0287
9606	Homo sapiens	6251	RSU1	RSPNA	Ras suppressor protein 1	ras suppressor protein 1|ras suppressor protein 1 variant 1|ras suppressor protein 1 variant 2|ras suppressor protein 1 variant 3|ras suppressor protein 1 variant 5|rsuNA	10p13	10	NC_000010.11	16590616	16817537	minus	9	179555	NA	0.566507	0.661414	0.943976	0.54	0.347207	NA	0.538047	NA	0.291996	0.122972	0.000163	4.92e-05	2.08e-05	2.73e-08	9.52e-06	NA	0.000196	0.184	0.00142
9606	Homo sapiens	10010	TANK	I-TRAF, ITRAF, TRAF2	TRAF family member associated NFKB activator	TRAF family member-associated NF-kappa-B activator|TRAF-interacting protein	2q24.2	2	NC_000002.12	161136955	161236176	plus	13	603893	NA	NA	NA	0.469022	0.434	0.187519	0.50098	NA	NA	0.231628	0.215743	0.0519	0.0913	0.00589	1.47e-07	0.000108	1.32e-05	0.105	0.158	0.0163
9606	Homo sapiens	57447	NDRG2	SYLD	NDRG family member 2	protein NDRG2|N-myc downstream regulator 2|N-myc downstream-regulated gene 2 protein|NDR1-related protein NDR2|cytoplasmic protein Ndr1|syld709613 protein	14q11.2	14	NC_000014.9	21016763	21070872	minus	23	605272	-0.679634	0.45537	0.684897	1.19332	0.99	0.271214	NA	0.552144	NA	NA	0.0290738	0.0259	0.0168	0.00159	0.000557	0.0194	NA	0.0116	0.073	0.593
9606	Homo sapiens	29946	SERTAD3	RBT1	SERTA domain containing 3	SERTA domain-containing protein 3|RPA-binding trans-activator|replication protein-binding trans-activator	19q13.2	19	NC_000019.10	40440841	40444375	minus	4	612125	NA	-0.328175	-0.366227	-0.382373	-0.636	-0.319738	NA	-0.466541	-0.492262	NA	0.789602	0.00194	0.00341	0.00175	4.4e-08	3.83e-05	NA	0.00026	0.0207	0.073
9606	Homo sapiens	5048	PAFAH1B1	LIS1, LIS2, MDCR, MDS, NudF, PAFAH	platelet activating factor acetylhydrolase 1b regulatory subunit 1	platelet-activating factor acetylhydrolase IB subunit alpha|lissencephaly 1 protein|platelet-activating factor acetylhydrolase 1b, regulatory subunit 1 (45kDa)|platelet-activating factor acetylhydrolase, isoform Ib, alpha subunit (45kD)|platelet-activating factor acetylhydrolase, isoform Ib, subunit 1 (45kDa)	17p13.3	17	NC_000017.11	2593210	2685617	plus	16	601545	NA	0.189451	0.260232	0.369818	0.213	NA	NA	-0.284253	0.327618	NA	0.184189	0.0455	0.00968	0.00205	0.0366	0.0837	NA	0.0228	0.0104	0.184
9606	Homo sapiens	5465	PPARA	NR1C1, PPAR, PPARalpha, hPPAR	peroxisome proliferator activated receptor alpha	peroxisome proliferator-activated receptor alpha|PPAR-alpha|nuclear receptor subfamily 1 group C member 1|peroxisome proliferative activated receptor, alpha|peroxisome proliferator-activated nuclear receptor alpha variant 3	22q13.31	22	NC_000022.11	46150534	46243756	plus	14	170998	NA	0.370044	NA	0.576419	1.13	0.466894	-0.657356	0.439481	0.771691	NA	0.364498	0.0159	0.103	0.00416	1.82e-16	3.79e-05	1.44e-06	0.00158	9.17e-06	0.116
9606	Homo sapiens	8502	PKP4	p0071	plakophilin 4	plakophilin-4|catenin 4	2q24.1	2	NC_000002.12	158456880	158681429	plus	27	604276	-0.929967	-0.267839	-0.342268	NA	-0.268	-0.163944	0.284682	NA	NA	-0.382184	0.0480691	0.0221	0.0158	0.116	0.00816	8.49e-05	0.00741	0.0607	0.405	0.0165
9606	Homo sapiens	80184	CEP290	3H11Ag, BBS14, CT87, JBTS5, LCA10, MKS4, NPHP6, POC3, SLSN6, rd16	centrosomal protein 290	centrosomal protein of 290 kDa|Bardet-Biedl syndrome 14 protein|CTCL tumor antigen se2-2|Meckel syndrome, type 4|POC3 centriolar protein homolog|cancer/testis antigen 87|centrosomal protein 290kDa|monoclonal antibody 3H11 antigen|nephrocytsin-6|prostate cancer antigen T21|tumor antigen se2-2	12q21.32	12	NC_000012.12	88049013	88142216	minus	60	610142	NA	NA	-0.473199	-0.389237	-0.73	-0.257443	NA	-0.554006	-0.689487	-0.514255	0.190049	0.0732	0.0139	0.0416	2.45e-07	0.00311	NA	0.00174	6.06e-05	0.00131
9606	Homo sapiens	83937	RASSF4	AD037	Ras association domain family member 4	ras association domain-containing protein 4|Ras association (RalGDS/AF-6) domain family 4|Ras association (RalGDS/AF-6) domain family member 4|Ras association domain family 4|tumor suppressor RASSF4	10q11.21	10	NC_000010.11	44959753	44994724	plus	12	610559	NA	0.789091	0.845707	0.598357	1.27	0.355969	0.454068	0.701801	0.940019	NA	0.252571	0.00089	0.00106	0.0162	4.5e-10	8.81e-05	0.000448	0.000841	0.00252	0.208
9606	Homo sapiens	4067	LYN	JTK8, p53Lyn, p56Lyn	LYN proto-oncogene, Src family tyrosine kinase	tyrosine-protein kinase Lyn|lck/Yes-related novel protein tyrosine kinase|v-yesNA Yamaguchi sarcoma viral related oncogene homolog	8q12.1	8	NC_000008.11	55877305	56012447	plus	15	165120	NA	0.598399	0.873476	0.669427	1.14	0.221874	0.478425	0.676856	0.929646	NA	0.148156	0.00068	0.0002	0.0144	1.35e-11	0.000886	0.0163	0.000218	2.94e-05	0.823
9606	Homo sapiens	26020	LRP10	LRPNA0, LRP9, MST087, MSTP087	LDL receptor related protein 10	low-density lipoprotein receptor-related protein 10	14q11.2	14	NC_000014.9	22871613	22881580	plus	7	609921	NA	-0.377093	-0.364686	-0.762678	-0.532	NA	NA	-0.315866	-0.451968	NA	0.0662347	0.01	0.00319	3.64e-06	2.13e-07	0.973	NA	0.0172	0.000791	0.0738
9606	Homo sapiens	2058	EPRS	EARS, GLUPRORS, PARS, PIG32, QARS, QPRS	glutamyl-prolyl-tRNA synthetase	bifunctional glutamate/proline--tRNA ligase|bifunctional aminoacyl-tRNA synthetase|cell proliferation-inducing gene 32 protein|glutamate tRNA ligase|glutamatyl-prolyl-tRNA synthetase|glutaminyl-tRNA synthetase|proliferation-inducing gene 32 protein|proliferation-inducing protein 32|proline-tRNA ligase|prolyl-tRNA synthetase	1q41	1	NC_000001.11	219968600	220046658	minus	33	138295	NA	NA	0.366288	0.380848	0.307	NA	NA	NA	0.388564	NA	0.139259	0.185	0.0103	0.0151	0.00306	0.0941	NA	0.0628	0.0225	0.0503
9606	Homo sapiens	23433	RHOQ	ARHQ, HEL-S-42, RASL7A, TC10, TC10A	ras homolog family member Q	rho-related GTP-binding protein RhoQ|RAS-like, family 7, member A|epididymis secretory protein Li 42|ras homolog gene family, member Q|ras-like protein TC10|ras-like protein family member 7A	2p21	2	NC_000002.12	46542409	46584688	plus	7	605857	NA	0.247062	NA	0.674306	0.57	0.168559	NA	NA	0.284101	0.208818	0.191883	0.0098	0.055	3.26e-05	9.9e-07	0.0131	NA	0.0739	0.0227	0.0377
9606	Homo sapiens	84656	GLYR1	BM045, HIBDL, N-PAC, NP60	glyoxylate reductase 1 homolog	putative oxidoreductase GLYR1|3-hydroxyisobutyrate dehydrogenase-like protein|cytokine-like nuclear factor n-pac|nuclear protein 60 kDa|nuclear protein 60kDa|nuclear protein NP60|nuclear protein of 60 kDa	16p13.3	16	NC_000016.10	4803203	4847388	minus	18	610660	NA	-0.24545	-0.491342	NA	-0.197	NA	NA	NA	NA	NA	0.185104	0.0151	0.000121	0.106	0.00675	0.0675	NA	0.057	0.0622	0.0789
9606	Homo sapiens	55876	GSDMB	GSDML, PP4052, PRO2521	gasdermin B	gasdermin-B|gasdermin-like protein	17q21.1	17	NC_000017.11	39904595	39919377	minus	12	611221	NA	0.775167	NA	NA	1.07	0.25514	NA	0.843661	0.656019	0.693343	0.319022	0.00346	0.0692	0.074	0.00111	0.016	NA	0.00522	0.0455	0.000784
9606	Homo sapiens	3783	KCNN4	DHS2, IK, IK1, IKCA1, KCA4, KCa3.1, SK4, hIKCa1, hKCa4, hSK4	potassium calcium-activated channel subfamily N member 4	intermediate conductance calcium-activated potassium channel protein 4|SKCa 4|SKCa4|potassium channel, calcium activated intermediate/small conductance subfamily N alpha, member 4|potassium intermediate/small conductance calcium-activated channel, subfamily N, member 4|putative Gardos channel|putative erythrocyte intermediate conductance calcium-activated potassium Gardos channel|small conductanc…	19q13.31	19	NC_000019.10	43766533	43782139	minus	10	602754	NA	0.503699	0.773506	0.826219	1.48	0.578828	-0.882122	0.969768	1.76607	NA	0.496424	0.017	0.00252	0.00209	1.31e-09	0.000111	0.000209	3.28e-05	5.71e-09	0.466
9606	Homo sapiens	6711	SPTBN1	ELF, HEL102, SPTB2, betaSpII	spectrin beta, non-erythrocytic 1	spectrin beta chain, non-erythrocytic 1|beta-G spectrin|beta-II spectrin|beta-fodrin|beta-spectrin 2|beta-spectrin II|beta-spectrin non-erythrocytic 1|embryonic liver beta-fodrin|epididymis luminal protein 102|fodrin beta chain|spectrin beta chain, brain 1|spectrin, non-erythroid beta chain 1	2p16.2	2	NC_000002.12	54456317	54671446	plus	40	182790	NA	0.253265	0.386699	0.726902	0.263	NA	0.283667	0.265678	NA	-0.117579	0.0512409	0.0296	0.00743	0.00886	0.00527	0.117	0.0096	0.0302	0.433	0.045
9606	Homo sapiens	11196	SEC23IP	MSTP053, P125, P125A	SEC23 interacting protein	SEC23-interacting protein	10q26.11-q26.12	10	NC_000010.11	119892573	119944658	plus	19	617852	NA	-0.242687	-0.253482	-0.838967	-0.385	-0.225498	0.326348	-0.303239	-0.446292	NA	0.386421	0.00874	0.0143	0.00213	0.000132	0.000277	0.00305	0.017	0.00193	0.325
9606	Homo sapiens	80349	WDR61	REC14, SKI8	WD repeat domain 61	WD repeat-containing protein 61|SKI8 homolog|meiotic recombination REC14 protein homolog|recombination protein REC14	15q25.1	15	NC_000015.10	78283233	78299726	minus	11	609540	NA	-0.34129	-0.627321	-0.679551	-0.442	-0.152256	-0.382751	NA	NA	-0.294038	0.176549	0.00105	1.91e-06	0.000146	0.000414	0.019	0.000977	0.217	0.0997	0.00497
9606	Homo sapiens	60481	ELOVL5	HELO1, SCA38, dJ483K16.1	ELOVL fatty acid elongase 5	elongation of very long chain fatty acids protein 5|3-keto acyl-CoA synthase ELOVL5|ELOVL FA elongase 5|ELOVL family member 5, elongation of long chain fatty acids (FEN1/Elo2, SUR4/Elo3-like, yeast)|fatty acid elongase 1|homolog of yeast long chain polyunsaturated fatty acid elongation enzyme 2|spinocerebellar ataxia 38|very long chain 3-ketoacyl-CoA synthase 5|very long chain 3-oxoacyl-CoA synth…	6p12.1	6	NC_000006.12	53267398	53349179	minus	10	611805	NA	-0.882977	-0.789265	NA.3805685	-0.801	-0.479033	NA	-0.849072	NA.1232178	NA	0.185375	1.21e-05	6.57e-05	3.14e-08	2.21e-09	1.15e-07	NA	0.00067	2.29e-05	0.108
9606	Homo sapiens	2317	FLNB	ABP-278, ABP-280, AOI, FH1, FLN-B, FLN1L, LRS1, SCT, TABP, TAP	filamin B	filamin-B|ABP-280 homolog|Larsen syndrome 1 (autosomal dominant)|actin binding protein 278|actin-binding-like protein|beta-filamin|filamin B, beta|filamin homolog 1|filamin-3|thyroid autoantigen	3p14.3	3	NC_000003.12	58008400	58172255	plus	48	603381	NA	-0.68019	-0.760632	NA.2059527	-0.786	-0.443442	0.436187	-0.63065	-0.860937	NA	0.58764	0.000123	5.18e-05	3.18e-08	3.2e-11	1.18e-10	0.0172	0.000578	1.01e-05	0.217
9606	Homo sapiens	22996	TTC39A	C1orf34, DEME-6	tetratricopeptide repeat domain 39A	tetratricopeptide repeat protein 39A|TPR repeat protein 39A|differentially expressed in MCF7 with estradiol protein 6|testicular tissue protein Li 213	1p32.3	1	NC_000001.11	51287258	51345116	minus	25		NA	NA.1424653	NA.9322667	NA.7129805	-2.22	NA	NA	NA.01699144	NA.8505345	0.248631	0.328151	0.00011	2.96e-10	3.63e-07	4.35ENA8	0.0744	NA	0.00066	1.65e-07	0.0127
9606	Homo sapiens	4071	TM4SF1	H-L6, L6, M3S1, TAAL6	transmembrane 4 L six family member 1	transmembrane 4 L6 family member 1|membrane component, chromosome 3, surface marker 1|transmembrane 4 superfamily member 1|tumor-associated antigen L6	3q25.1	3	NC_000003.12	149369018	149377860	minus	5	191155	NA	0.528827	NA	0.834079	1.08	0.195191	NA	0.631761	0.706247	0.59154	0.458513	0.0487	0.0748	0.0237	3.63e-06	0.0488	NA	0.0104	0.038	0.0313
9606	Homo sapiens	7167	TPI1	HEL-S-49, TIM, TPI, TPID	triosephosphate isomerase 1	triosephosphate isomerase|epididymis secretory protein Li 49|triose-phosphate isomerase	12p13.31	12	NC_000012.12	6867420	6870946	plus	8	190450	NA	0.268143	0.303571	NA	0.371	0.100876	NA	0.493196	NA	NA	0.164584	0.0301	0.0315	0.186	0.000483	0.0291	NA	0.000108	0.0561	0.125
9606	Homo sapiens	7716	VEZF1	DB1, ZNF161	vascular endothelial zinc finger 1	vascular endothelial zinc finger 1|putative transcription factor DB1|zinc finger protein 161	17q22	17	NC_000017.11	57971547	57988254	minus	8	606747	NA	-0.565713	-0.887792	-0.681894	-0.625	-0.242115	-0.242758	-0.536782	-0.550823	NA	0.117914	0.000159	7.25e-07	6e-05	1.18e-10	2.59e-05	0.0337	1.63e-05	3.23e-05	0.621
9606	Homo sapiens	1536	CYBB	AMCBX2, CGD, GP91NA, GP91-PHOX, GP91PHOX, IMD34, NOX2, p91-PHOX	cytochrome b-245 beta chain	cytochrome b-245 heavy chain|CGD91-phox|NADPH oxidase 2|cytochrome b(558) subunit beta|cytochrome b-245 beta polypeptide|cytochrome b558 subunit beta|heme-binding membrane glycoprotein gp91phox|neutrophil cytochrome b 91 kDa polypeptide|p22 phagocyte B-cytochrome|superoxide-generating NADPH oxidase heavy chain subunit	Xp21.1-p11.4	X	NC_000023.11	37780017	37813461	plus	13	300481	NA	0.484471	0.428587	NA	1.07	NA	0.3862	0.521539	0.541471	NA	0.111223	0.0109	0.00549	0.118	7.29e-08	0.234	0.0241	0.0275	0.0291	0.0955
9606	Homo sapiens	4814	NINJ1	NIN1, NINJURIN	ninjurin 1	ninjurinNA|nerve injury-induced proteinNA	9q22.31	9	NC_000009.12	93121489	93134304	minus	5	602062	NA	-0.396527	-0.559755	-0.779222	-0.577	-0.296782	-0.640459	-0.690095	-0.440863	NA	0.303147	0.0135	0.000803	0.0004	1.64e-07	8.88e-06	0.00655	3.26e-05	0.0181	0.709
9606	Homo sapiens	4705	NDUFA10	CI-42KD, CI-42k	NADH:ubiquinone oxidoreductase subunit A10	NADH dehydrogenase [ubiquinone] 1 alpha subcomplex subunit 10, mitochondrial|NADH-ubiquinone oxidoreductase 42 kDa subunit|complex I 42kDa subunit	2q37.3	2	NC_000002.12	239892450	240025402	minus	16	603835	-0.599014	-0.253341	NA	NA	NA	-0.142788	NA	-0.233918	NA	0.19994	0.0132693	0.016	0.187	0.0654	0.0509	0.0486	NA	0.0287	0.154	0.00407
9606	Homo sapiens	23198	PSME4	PA200	proteasome activator subunit 4	proteasome activator complex subunit 4|proteasome (prosome, macropain) activator subunit 4|proteasome activator 200 kDa|proteasome activator PA200	2p16.2	2	NC_000002.12	53864067	53970840	minus	49	607705	NA	0.463298	0.598059	0.728778	0.879	0.295124	NA	0.53127	0.641922	NA	0.0977281	0.0153	0.00206	0.00205	3.36e-09	2.25e-05	NA	8.89e-05	0.00022	0.187
9606	Homo sapiens	4650	MYO9B	CELIAC4, MYR5	myosin IXB	unconventional myosin-IXb|myosin-IXb|unconventional myosin-9b	19p13.11	19	NC_000019.10	17075781	17213295	plus	40	602129	NA	0.23541	0.86849	0.292943	0.362	NA	NA	0.239614	0.495351	NA	0.324962	0.0105	0.0017	0.0213	2.48e-06	0.0576	NA	0.038	0.00502	0.0759
9606	Homo sapiens	64425	POLR1E	PAF53, PRAF1	RNA polymerase I subunit E	DNA-directed RNA polymerase I subunit RPA49|DNA-directed RNA polymerase I subunit E|RNA polymerase I subunit A49|RNA polymerase I-associated factor 53|polymerase (RNA) I associated factor 1|polymerase (RNA) I polypeptide E, 53kDa|polymerase (RNA) I subunit E	9p13.2	9	NC_000009.12	37485935	37503697	plus	13		NA	0.339267	0.569334	0.638499	0.581	0.240647	NA	0.418485	NA	-0.20755	0.829217	0.00403	1.7e-05	2.2e-05	5.19e-07	1.79e-05	NA	0.0122	0.0759	0.0132
9606	Homo sapiens	26234	FBXL5	FBL4, FBL5, FLR1	F-box and leucine rich repeat protein 5	F-box/LRR-repeat protein 5|F-box protein FBL4/FBL5|p45SKP2-like protein	4p15.32	4	NC_000004.12	15604384	15681545	minus	16	605655	NA	-0.459409	-0.600465	-0.795456	-0.427	-0.362643	NA	-0.7175	-0.6581	-0.206198	0.210236	0.00276	0.000205	4.12e-06	2.39e-06	9.93e-07	0.929	3.81e-06	0.000426	0.0188
9606	Homo sapiens	3155	HMGCL	HL	3-hydroxymethyl-3-methylglutaryl-CoA lyase	hydroxymethylglutaryl-CoA lyase, mitochondrial|3-hydroxy-3-methylglutarate-CoA lyase|3-hydroxy-3-methylglutaryl-CoA lyase|3-hydroxymethyl-3-methylglutaryl-Coenzyme A lyase|HMG-CoA lyase|hydroxymethylglutaricaciduria|mitochondrial 3-hydroxy-3-methylglutaryl-CoA lyase	1p36.11	1	NC_000001.11	23801877	23825459	minus	9	613898	NA	-0.301008	-0.296023	-0.477261	-0.579	-0.328701	NA	-0.628236	NA	-0.187565	0.619382	0.00232	0.0146	0.000467	9.41e-09	4.19e-07	NA	8.37e-06	0.0761	0.0199
9606	Homo sapiens	3066	HDAC2	HD2, RPD3, YAF1	histone deacetylase 2	histone deacetylase 2|YY1-associated factor 1|transcriptional regulator homolog RPD3	6q21	6	NC_000006.12	113936156	113971195	minus	17	605164	NA	0.33888	0.354758	0.745671	0.626	0.188844	NA	0.469674	0.685805	NA	0.994812	0.0231	0.0285	0.0024	4.08e-09	4.49e-05	NA	0.00282	0.000166	0.0764
9606	Homo sapiens	7543	ZFX	ZNF926	zinc finger protein, X-linked	zinc finger X-chromosomal protein|X-linked zinc finger protein	Xp22.11	X	NC_000023.11	24148994	24216255	plus	19	314980	NA	-0.325659	-0.313099	NA	-0.381	NA	NA	-0.330972	NA	NA	0.219679	0.0382	0.0337	0.0929	0.00144	0.157	0.1	0.0175	0.0512	0.104
9606	Homo sapiens	11057	ABHD2	HS1-2, LABH2, PHPS1-2	abhydrolase domain containing 2	monoacylglycerol lipase ABHD2|2-arachidonoylglycerol hydrolase|abhydrolase domain-containing protein 2|alpha/beta hydrolase domain containing protein 2|lung alpha/beta hydrolase 2|protein PHPS1-2|testicular tissue protein Li 6	15q26.1	15	NC_000015.10	89088150	89202360	plus	16	612196	NA	-0.77258	NA.3017977	NA.6863523	NA.11	-0.341229	NA	-0.543986	-0.561211	-0.61861	0.122729	0.000365	2.33e-06	1.25e-05	3.69e-13	0.019	0.395	0.00262	0.0198	0.00163
9606	Homo sapiens	3693	ITGB5		integrin subunit beta 5	integrin beta-5|testis secretory sperm-binding protein Li 217p	3q21.2	3	NC_000003.12	124761948	124901411	minus	18	147561	NA	NA	-0.675524	NA.1070587	NA.57	-0.310215	NA	-0.618837	-0.734307	-0.66462	0.220908	0.077	7.09e-05	0.000332	1.05e-12	1.79e-06	NA	0.000512	0.000985	7.66e-05
9606	Homo sapiens	54585	LZTFL1	BBS17	leucine zipper transcription factor like 1	leucine zipper transcription factor-like protein 1	3p21.31	3	NC_000003.12	45823316	45916042	minus	15	606568	NA	-0.374621	-0.848978	-0.752687	-0.736	-0.438955	NA	-0.647021	-0.471068	NA	0.190024	0.00877	1.18e-05	0.000131	3.12e-08	6.81e-10	NA	1.58e-07	0.0138	0.0771
9606	Homo sapiens	7388	UQCRH	QCR6, UQCR8	ubiquinol-cytochrome c reductase hinge protein	cytochrome b-c1 complex subunit 6, mitochondrial|complex III subunit 6|cytochrome c1 non-heme 11 kDa protein|mitochondrial hinge protein|ubiquinol-cytochrome c reductase complex 11 kDa protein|ubiquinol-cytochrome c reductase, complex III subunit VIII	1p33	1	NC_000001.11	46303613	46316777	plus	5	613844	NA	NA	NA	NA	NA	0.225683	NA	0.48381	0.474145	NA	NA	NA	NA	NA	NA	0.00674	NA	0.000712	0.000834	NA
9606	Homo sapiens	57798	GATAD1	CMD2B, ODAG, RG083M05.2	GATA zinc finger domain containing 1	GATA zinc finger domain-containing protein 1|ocular development-associated gene protein	7q21.2	7	NC_000007.14	92447448	92494631	plus	8	614518	-0.610874	NA	-0.524204	-0.499758	-0.428	-0.229641	NA.91087021	-0.499353	-0.627971	NA	0.0203343	0.507	0.0016	0.00105	0.000388	0.000731	1.06e-11	6.29e-06	0.00106	0.131
9606	Homo sapiens	23412	COMMD3	BUP, C10orf8	COMM domain containing 3	COMM domain-containing protein 3|protein Bup	10p12.2	10	NC_000010.11	22316383	22320317	plus	8	616700	NA	-0.330814	-0.539967	-0.466312	-0.321	-0.184872	0.395988	-0.340585	-0.409058	NA	0.439318	0.00897	0.000126	0.00468	7.55e-05	0.00415	0.0135	0.0148	0.0205	0.223
9606	Homo sapiens	10267	RAMP1		receptor activity modifying protein 1	receptor activity-modifying protein 1|CRLR activity-modifying protein 1|calcitonin receptor-like receptor activity modifying protein 1|receptor (G protein-coupled) activity modifying protein 1|receptor (calcitonin) activity modifying protein 1	2q37.3	2	NC_000002.12	237858714	237912117	plus	8	605153	NA	-0.778389	-0.981366	NA.1866764	NA.19	-0.454296	-0.230921	NA.23720495	NA.3043241	NA	0.650147	0.00705	0.000889	0.000366	9.41e-09	0.00445	0.0206	2.73e-05	0.00213	0.265
9606	Homo sapiens	7128	TNFAIP3	A20, AISBL, OTUD7C, TNFA1P2	TNF alpha induced protein 3	tumor necrosis factor alpha-induced protein 3|OTU domain-containing protein 7C|putative DNA-binding protein A20|tumor necrosis factor inducible protein A20|tumor necrosis factor, alpha induced protein 3|zinc finger protein A20	6q23.3	6	NC_000006.12	137866317	137883314	plus	12	191163	NA	0.460277	0.716908	0.556962	0.94	0.482342	0.325573	0.417461	NA	NA	0.0710194	0.00113	5.73e-05	0.00123	2.59e-07	0.00435	0.00739	0.034	0.121	0.65
9606	Homo sapiens	9378	NRXN1	Hs.22998, PTHSL2, SCZD17	neurexin 1	neurexinNA|neurexin I	2p16.3	2	NC_000002.12	49918503	51032536	minus	31	600565	NA	NA	NA	0.770807	NA	NA	-0.476589	NA	NA	-0.209136	0.0958194	0.113	0.121	0.00785	0.0613	0.609	3.63e-05	0.0659	0.0824	0.0362
9606	Homo sapiens	6525	SMTN		smoothelin	smoothelin	22q12.2	22	NC_000022.11	31081296	31104624	plus	26	602127	NA	NA	NA	NA	NA	0.215427	-0.259017	NA	NA	0.380687	0.0892061	0.0548	0.0806	0.192	0.0586	0.0198	0.0137	0.0641	0.221	0.00181
9606	Homo sapiens	10565	ARFGEF1	ARFGEP1, BIG1, P200	ADP ribosylation factor guanine nucleotide exchange factor 1	brefeldin A-inhibited guanine nucleotide-exchange protein 1|ADP-ribosylation factor guanine nucleotide-exchange factor 1 (brefeldin A-inhibited)|p200 ARF guanine nucleotide exchange factor	8q13.2	8	NC_000008.11	67174298	67343927	minus	41	604141	-0.467915	-0.281037	-0.453658	-0.562789	-0.289	NA	0.523174	-0.365041	-0.55367	NA	0.0310864	0.0208	0.00212	0.000232	0.0162	0.862	0.00015	0.0343	0.000605	0.121
9606	Homo sapiens	55809	TRERF1	BCAR2, HSA277276, RAPA, TREP132, TRePNA32, dJ139D8.5	transcriptional regulating factor 1	transcriptional-regulating factor 1|breast cancer anti-estrogen resistance 2|rapaNA|rapa-2|transcriptional regulating protein 132|zinc finger protein rapa|zinc finger transcription factor TRePNA32	6p21.1	6	NC_000006.12	42224933	42452216	minus	26	610322	NA	NA	NA	NA	-0.568	-0.494542	NA	NA	-0.559587	0.498744	NA	NA	NA	NA	0.00449	0.000108	NA	0.0504	0.0164	0.0218
9606	Homo sapiens	3014	H2AFX	H2A.X, H2A/X, H2AX	H2A histone family member X	histone H2AX|H2AX histone|histone H2A.x	11q23.3	11	NC_000011.10	119093874	119095467	minus	1	601772	NA	NA	0.34317	0.644374	0.295	0.607417	0.324916	0.383931	NA	-0.249464	0.121398	0.398	0.0377	0.00543	0.0167	0.00238	0.00179	0.00645	0.067	0.028
9606	Homo sapiens	204	AK2	ADK2	adenylate kinase 2	adenylate kinase 2, mitochondrial|ATP-AMP transphosphorylase 2|ATP:AMP phosphotransferase|adenylate kinase isoenzyme 2, mitochondrial|adenylate monophosphate kinase|testis secretory sperm-binding protein Li 220n	1p35.1	1	NC_000001.11	33007940	33036911	minus	9	103020	NA	0.286896	0.495102	0.894416	0.696	0.161007	0.219195	0.252786	NA	0.227153	0.121818	0.0201	0.000283	0.00124	2.2e-07	0.000345	0.0413	0.0355	0.294	0.0113
9606	Homo sapiens	9474	ATG5	APG5, APG5-LIKE, APG5L, ASP, SCAR25, hAPG5	autophagy related 5	autophagy protein 5|APG5 autophagy 5-like|ATG5 autophagy related 5 homolog|apoptosis-specific protein	6q21	6	NC_000006.12	106184476	106325820	minus	10	604261	NA	NA	0.30063	NA	0.574	NA	-0.401655	NA	0.523741	NA	0.127991	0.0657	0.00785	0.0982	4.75e-06	0.222	0.0118	0.119	0.000831	0.139
9606	Homo sapiens	54826	GIN1	GINNA, TGIN1, ZH2C2	gypsy retrotransposon integrase 1	gypsy retrotransposon integrase-like protein 1|Ty3/Gypsy integrase 1|zinc finger H2C2 domain-containing protein	5q21.1	5	NC_000005.10	103086000	103120149	minus	9		NA	-0.253186	-0.37431	-0.229236	-0.342	-0.400396	NA	NA	-0.366298	-0.274177	0.271987	0.037	0.00122	0.0334	8.6e-06	9.41e-06	NA	0.0792	0.00513	0.00948
9606	Homo sapiens	3425	IDUA	IDA, MPS1	iduronidase, alpha-L-	alpha-L-iduronidase	4p16.3	4	NC_000004.12	986997	1004557	plus	15	252800	NA	-0.374362	-0.385527	-0.34172	NA.51	-0.370848	NA	-0.607988	-0.865931	NA	0.292841	0.00396	0.00348	0.0253	6.38e-13	4.85e-05	NA	0.00308	0.0169	0.0793
9606	Homo sapiens	224	ALDH3A2	ALDH10, FALDH, SLS	aldehyde dehydrogenase 3 family member A2	fatty aldehyde dehydrogenase|aldehyde dehydrogenase 10|aldehyde dehydrogenase family 3 member A2|microsomal aldehyde dehydrogenase	17p11.2	17	NC_000017.11	19648136	19677596	plus	13	609523	NA	NA	-0.79068	NA.1171791	-0.733	-0.438937	NA	-0.647233	-0.671025	-0.554121	0.354636	0.0793	0.000154	1.07e-05	3.15e-08	0.00136	NA	0.00034	0.000907	0.00389
9606	Homo sapiens	114908	TMEM123	KCT3, PORIMIN, PORMIN	transmembrane protein 123	porimin|KCT-3|keratinocytes associated transmembrane protein 3|pro-oncosis receptor inducing membrane injury|serine/threonine-rich receptor	11q22.2	11	NC_000011.10	102396325	102453044	minus	5	606356	NA	0.484376	1.00171	0.666508	0.869	0.16786	-0.893003	0.677628	1.00199	NA	0.868516	0.00247	2.13e-08	0.00124	2.43e-11	0.0222	7.05e-05	0.00047	5.23e-06	0.507
9606	Homo sapiens	55076	TMEM45A	DERP7, DNAPTP4	transmembrane protein 45A	transmembrane protein 45A|DNA polymerase-transactivated protein 4|dermal papilla derived protein 7	3q12.2	3	NC_000003.12	100492619	100577453	plus	8	616928	NA	0.674799	0.953375	0.796914	1.22	0.534371	-0.44701	0.896348	0.98087	NA	0.122819	0.0138	0.000891	0.024	1.7e-08	0.0101	6.58e-05	0.00114	0.0011	0.463
9606	Homo sapiens	5594	MAPK1	ERK, ERK-2, ERK2, ERT1, MAPK2, P42MAPK, PRKM1, PRKM2, p38, p40, p41, p41mapk, p42-MAPK	mitogen-activated protein kinase 1	mitogen-activated protein kinase 1|MAP kinase 1|MAP kinase 2|MAP kinase isoform p42|MAPK 2|extracellular signal-regulated kinase 2|mitogen-activated protein kinase 2|protein tyrosine kinase ERK2	22q11.22	22	NC_000022.11	21759657	21867680	minus	9	176948	NA	NA	0.243426	NA	0.59	0.128102	-0.349883	0.26233	0.397696	NA	0.222917	0.152	0.0377	0.06	4.92e-07	0.0436	0.00646	0.00937	0.0273	0.113
9606	Homo sapiens	2534	FYN	SLK, SYN, p59-FYN	FYN proto-oncogene, Src family tyrosine kinase	tyrosine-protein kinase Fyn|FYN oncogene related to SRC, FGR, YES|OKT3-induced calcium influx regulator|c-syn protooncogene|proto-oncogene Syn|proto-oncogene c-Fyn|src-like kinase|src/yes-related novel|tyrosine kinase p59fyn(T)	6q21	6	NC_000006.12	111660332	111873452	minus	19	137025	NA	1.08901	1.43338	0.939107	0.499	0.171313	0.486566	0.297064	NA	0.397042	0.251045	0.000896	0.000605	0.0379	0.000302	0.0185	1.88e-05	0.0155	0.123	0.0309
9606	Homo sapiens	5562	PRKAA1	AMPK, AMPKa1	protein kinase AMP-activated catalytic subunit alpha 1	5'-AMP-activated protein kinase catalytic subunit alphaNA|5'-AMP-activated protein kinase, catalytic alphaNA chain|ACACA kinase|AMP -activate kinase alpha 1 subunit|AMP-activated protein kinase, catalytic, alphaNA|AMPK alpha 1|AMPK subunit alphaNA|HMGCR kinase|acetyl-CoA carboxylase kinase|hydroxymethylglutaryl-CoA reductase kinase|protein kinase, AMP-activated, alpha 1 catalytic subunit|tau-prot…	5p13.1	5	NC_000005.10	40759379	40798195	minus	11	602739	NA	-0.623763	0.727551	0.929861	1.1	NA	NA	0.476391	0.822802	0.453571	0.0794515	0.0136	0.0155	0.0041	6.78e-11	0.123	0.362	0.00139	0.034	0.0484
9606	Homo sapiens	3428	IFI16	IFNGIP1, PYHIN2	interferon gamma inducible protein 16	gamma-interferon-inducible protein 16|interferon-gamma induced protein IFI 16|interferon-inducible myeloid differentiation transcriptional activator	1q23.1	1	NC_000001.11	158999968	159055155	plus	14	147586	NA	0.863026	0.735584	0.749284	0.512	0.17341	-0.571614	0.556148	NA	NA	0.112131	3.12e-05	0.00344	0.00456	5.5e-05	0.0475	1.33e-05	0.00356	0.223	0.132
9606	Homo sapiens	22978	NT5C2	GMP, NT5B, PNT5, SPG45, SPG65, cN-II	5'-nucleotidase, cytosolic II	cytosolic purine 5'-nucleotidase|5'-nucleotidase (purine), cytosolic type B|IMP-specific 5'-NT	10q24.32-q24.33	10	NC_000010.11	103088017	103193306	minus	27	600417	NA	0.350105	0.627442	0.419322	0.581	NA	-0.880133	0.32026	0.332615	NA	0.125476	0.00128	6.01e-06	0.0351	1.09e-09	0.108	0.00534	0.0149	0.0431	0.223
9606	Homo sapiens	10518	CIB2	DFNB48, KIP2, USH1J	calcium and integrin binding family member 2	calcium and integrin-binding family member 2|DNA-dependent protein kinase catalytic subunit-interacting protein 2	15q25.1	15	NC_000015.10	78104606	78131976	minus	7	605564	NA	0.483912	0.864818	1.20336	1.03	0.52677	-0.702642	0.742065	0.916605	NA	0.611569	0.0231	0.00112	7.47e-06	5.18e-10	0.00075	4.95e-05	2.8e-05	0.000223	0.819
9606	Homo sapiens	284992	CCDC150		coiled-coil domain containing 150	coiled-coil domain-containing protein 150	2q33.1	2	NC_000002.12	196639632	196733668	plus	33		NA	NA	NA	NA	0.42	0.864779	NA	0.569167	0.598518	NA	NA	NA	NA	NA	2.3e-05	2.06e-09	NA	0.00241	0.00715	0.0514
9606	Homo sapiens	4316	MMP7	MMP-7, MPSL1, PUMPNA	matrix metallopeptidase 7	matrilysin|matrin|matrix metallopeptidase 7 (matrilysin, uterine)|matrix metalloproteinase 7 (matrilysin, uterine)|matrix metalloproteinase-7|pumpNA protease|uterine matrilysin|uterine metalloproteinase	11q22.2	11	NC_000011.10	102520508	102530753	minus	6	178990	NA	1.32857	1.06688	1.36495	2.06	0.944976	-0.546349	1.03037	1.30492	NA	0.934544	0.000363	0.00518	0.000239	6.59e-11	1.09e-05	0.0013	0.0233	0.0124	0.366
9606	Homo sapiens	3267	AGFG1	HRB, RAB, RIP	ArfGAP with FG repeats 1	arf-GAP domain and FG repeat-containing protein 1|HIVNA Rev-binding protein|Rab, Rev/Rex activation domain-binding protein|arf-GAP domain and FG repeats-containing protein 1|hRIP, Rev interacting protein|nucleoporin-like protein RIP|rev-interacting protein|rev/Rex activation domain-binding protein	2q36.3	2	NC_000002.12	227472169	227561222	plus	16	600862	NA	0.364315	0.444212	0.569522	0.705	NA	NA	0.364629	NA	0.176094	0.498308	0.00588	4.45e-05	0.000586	1.65e-12	0.0809	NA	0.00734	0.0539	0.0319
9606	Homo sapiens	27436	EML4	C2orf2, ELP120, EMAP-4, EMAPL4, ROPP120	echinoderm microtubule associated protein like 4	echinoderm microtubule-associated protein-like 4|restrictedly overexpressed proliferation-associated protein|ropp 120	2p21	2	NC_000002.12	42169338	42332548	plus	26	607442	NA	0.265943	0.454602	0.335511	0.619	0.227949	NA	0.633466	0.528498	0.269196	0.987914	0.0103	8.42e-05	0.0238	4.41e-12	0.000129	0.36	0.0124	0.00111	0.0167
9606	Homo sapiens	3559	IL2RA	CD25, IDDM10, IL2R, IMD41, TCGFR, p55	interleukin 2 receptor subunit alpha	interleukin-2 receptor subunit alpha|IL-2 receptor subunit alpha|IL-2R subunit alpha|TAC antigen|interleukin 2 receptor, alpha	10p15.1	10	NC_000010.11	6010694	6062370	minus	8	147730	NA	0.573172	0.773032	NA	0.215	0.596907	NA	NA	1.47313	NA	0.121793	0.0406	0.0121	0.124	0.00367	0.0277	0.113	0.0585	0.0114	0.604
9606	Homo sapiens	57149	LYRM1	A211C6.1	LYR motif containing 1	LYR motif-containing protein 1	16p12.3	16	NC_000016.10	20899626	20925006	plus	11	614709	NA	-0.319238	NA	-0.298554	-0.238	-0.21608	NA	-0.348364	NA	-0.27428	0.349233	0.0046	0.0527	0.0176	0.0223	0.00395	0.124	0.045	0.0717	0.0399
9606	Homo sapiens	94104	PAXBP1	BM020, C21orf66, FSAP105, GCFC, GCFC1	PAX3 and PAX7 binding protein 1	PAX3- and PAX7-binding protein 1|GC-rich sequence DNA-binding factor 1|GC-rich sequence DNA-binding factor candidate|functional spliceosome-associated protein 105	21q22.11	21	NC_000021.9	32733899	32771858	minus	20	617621	NA	NA	0.311329	0.484873	0.526	0.218574	NA	NA	0.551853	0.286867	0.0941308	0.396	0.00786	0.00101	1.4e-07	0.0057	0.124	0.0614	0.00405	0.00142
9606	Homo sapiens	5819	NECTIN2	CD112, HVEB, PRR2, PVRL2, PVRR2	nectin cell adhesion molecule 2	nectin-2|herpesvirus entry protein B|poliovirus receptor-like 2|poliovirus receptor-related 2 (herpesvirus entry mediator B)	19q13.32	19	NC_000019.10	44846136	44889228	plus	10	600798	NA	-0.226347	-0.394993	-0.296157	-0.916	-0.205802	NA	-0.899579	-0.671148	NA	0.43561	0.016	0.000257	0.00907	5.12e-13	0.00455	NA	1.51e-05	0.00775	0.0812
9606	Homo sapiens	2824	GPM6B	M6B	glycoprotein M6B	neuronal membrane glycoprotein M6-b|protolipid M6B	Xp22.2	X	NC_000023.11	13770922	13938824	minus	10	300051	-0.768489	1.046	1.66647	2.86715	0.82	0.66732	NA	0.869887	1.07571	NA	0.0240942	0.00711	5.59e-05	1.08e-07	6.97e-07	1.1e-05	0.171	6.59e-05	0.00135	0.581
9606	Homo sapiens	23287	AGTPBP1	CCP1, NNA1	ATP/GTP binding protein 1	cytosolic carboxypeptidase 1|carboxypeptidase-tubulin|nervous system nuclear protein induced by axotomy protein 1 homolog|soluble carboxypeptidase|tubulinyl-Tyr carboxypeptidase|tyrosine carboxypeptidase	9q21.33	9	NC_000009.12	85543799	85742029	minus	31	606830	NA	0.419721	0.396762	0.551908	0.822	0.40621	0.487673	0.409449	0.3408	NA	0.600639	0.00453	0.0104	0.000269	7.72e-09	0.000625	0.000593	0.0242	0.0126	0.514
9606	Homo sapiens	5337	PLD1	CVDD	phospholipase D1	phospholipase D1|choline phosphatase 1|phosphatidylcholine-hydrolyzing phospholipase D1|phospholipase D1, phosphatidylcholine-specific	3q26.31	3	NC_000003.12	171600404	171810494	minus	33	602382	NA	0.566785	1.21025	0.284788	0.786	0.390507	0.353602	0.398396	0.705971	NA	0.350902	0.00036	0.00013	0.0201	3.08e-07	0.00154	0.0243	0.0091	0.0053	0.249
9606	Homo sapiens	128866	CHMP4B	C20orf178, CHMP4A, CTPP3, CTRCT31, SNF7, SNF7-2, Shax1, VPS32B, Vps32-2, dJ553F4.4	charged multivesicular body protein 4B	charged multivesicular body protein 4b|SNF7 homolog associated with Alix 1|Snf7 homologue associated with Alix 1|chromatin modifying protein 4B|chromatin-modifying protein 4b|hSnf7-2|hVps32-2|vacuolar protein-sorting-associated protein 32-2	20q11.22	20	NC_000020.11	33811304	33854367	plus	5	610897	NA	NA	NA	NA	-0.331	-0.200285	NA	-0.363697	-0.330254	NA	NA	NA	NA	NA	2.39e-07	0.000135	NA	0.00352	0.0203	0.0521
9606	Homo sapiens	3363	HTR7	5-HT7	5-hydroxytryptamine receptor 7	5-hydroxytryptamine receptor 7|5-HT-7|5-HT-X|5-hydroxytryptamine (serotonin) receptor 7 (adenylate cyclase-coupled)	10q23.31	10	NC_000010.11	90740818	90857914	minus	4	182137	1.12429	NA	NA	0.759406	NA	-0.444958	NA	-0.701679	-0.797653	0.132169	0.0279322	0.0507	0.0818	0.0228	0.346	0.00128	NA	7.64e-05	0.00325	0.0135
9606	Homo sapiens	79875	THSD4	ADAMTSL-6, ADAMTSL6, FVSY9334, PRO34005	thrombospondin type 1 domain containing 4	thrombospondin typeNA domain-containing protein 4|A disintegrin and metalloproteinase with thrombospondin motifs-like protein 6|ADAMTS-like protein 6|thrombospondin, type I, domain containing 4	15q23	15	NC_000015.10	71115616	71783383	plus	24	614476	NA	-0.659555	-0.680968	-0.668653	-2.47	NA.9071786	NA	-2.46824	-2.14754	-0.367776	0.559515	0.00689	0.00813	0.00656	2.91e-26	3.39e-23	0.69	1.19e-11	3.46e-07	0.0248
9606	Homo sapiens	4477	MSMB	HPC13, IGBF, MSP, MSPB, PN44, PRPS, PSP, PSP-94, PSP57, PSP94	microseminoprotein beta	beta-microseminoprotein|immunoglobulin binding factor|prostate secreted seminal plasma protein|prostate secretory protein of 94 amino acids|seminal plasma beta-inhibin	10q11.22	10	NC_000010.11	46033305	46046269	minus	4	157145	NA	NA.098535	NA.8698582	NA.5063933	NA.48	NA	NA	NA.27829319	-2.06489	NA	0.0820618	0.0209	0.000243	0.00573	1.45e-05	0.0603	NA	0.0116	0.00472	0.966
9606	Homo sapiens	5664	PSEN2	AD3L, AD4, CMD1V, PS2, STM2	presenilin 2	presenilin-2|AD3LP|AD5|Alzheimer disease 4|E5NA|PS-2|STM-2	1q42.13	1	NC_000001.11	226870572	226903829	plus	17	600759	NA	-0.33608	-0.694699	-0.569702	-0.603	-0.230541	0.28392	-0.288334	1.41253	NA	0.670976	0.00245	0.00081	0.0288	1.77e-07	0.000211	0.014	0.019	0.0354	0.125
9606	Homo sapiens	1355	COX15	CEMCOX2	COX15, cytochrome c oxidase assembly homolog	cytochrome c oxidase assembly protein COX15 homolog|COX15 homolog, cytochrome c oxidase assembly protein|cytochrome c oxidase assembly homolog 15|cytochrome c oxidase subunit 15	10q24.2	10	NC_000010.11	99694793	99732667	minus	10	603646	NA	-0.198075	NA	NA	-0.401	-0.208406	0.236904	NA	NA	0.181074	0.103442	0.0296	0.225	0.0764	0.00282	2.02e-06	0.0309	0.128	0.107	0.00722
9606	Homo sapiens	56255	TMX4	DJ971N18.2, PDIA14, TXNDC13	thioredoxin related transmembrane protein 4	thioredoxin-related transmembrane protein 4|protein disulfide isomerase family A, member 14|thioredoxin domain containing 13|thioredoxin domain-containing protein 13	20p12.3	20	NC_000020.11	7977353	8019829	minus	8	616766	NA	NA	NA	NA	NA	NA	-0.301981	0.509334	0.515429	NA	0.106774	0.0692	0.125	0.104	0.0684	0.259	0.00399	0.00372	0.00934	0.0504
9606	Homo sapiens	2747	GLUD2	GDH2, GLUDP1	glutamate dehydrogenase 2	glutamate dehydrogenase 2, mitochondrial|GDH 2|glutamate dehydrogenase pseudogene 1|testicular secretory protein Li 14	Xq24	X	NC_000023.11	121047608	121049942	plus	1	300144	NA	-0.327097	-0.249251	-0.44355	-0.398	NA	NA	NA	-0.538971	-0.297043	0.0825368	0.000446	0.0245	0.00151	0.00621	0.703	NA	0.0661	0.000637	0.0225
9606	Homo sapiens	4213	MEIS3P1	MEIS3, MEIS4, MRG2	Meis homeobox 3 pseudogene 1	CTD-3157E16.2|Meis homolog 3|Meis1 homolog 3 pseudogene 1|Meis1, myeloid ecotropic viral integration site 1 homolog 3|Meis1, myeloid ecotropic viral integration site 1 homolog 4|Putative homeobox protein Meis3-like 1	17p12	17	NC_000017.11	15786850	15789705	plus	1		NA	-0.405105	-0.859678	NA.0483907	-0.918	NA	NA	NA.23665919	NA.0886325	NA	0.387062	0.00305	1.87e-06	2.14e-07	1.4e-12	0.077	NA	3.21e-08	7.03e-07	0.0826
9606	Homo sapiens	55623	THUMPD1	Tan1	THUMP domain containing 1	THUMP domain-containing protein 1	16p12.3	16	NC_000016.10	20730255	20741964	minus	8	616662	NA	-0.480956	-0.5212	-0.402767	-0.239	-0.176966	NA	-0.473271	-0.419752	NA	0.193819	9.27e-05	9.69e-05	0.0172	0.0113	0.0472	NA	0.000683	0.00894	0.0977
9606	Homo sapiens	55636	CHD7	CRG, HH5, IS3, KAL5	chromodomain helicase DNA binding protein 7	chromodomain-helicase-DNA-binding protein 7|ATP-dependent helicase CHD7|CHARGE association|chromodomain helicase DNA binding protein 7 isoform CRA_e	8q12.2	8	NC_000008.11	60678744	60868028	plus	42	608892	NA	NA	0.344478	0.5496	NA	0.453269	-0.510681	0.593223	NA	NA	0.0978672	0.116	0.0204	0.00143	0.126	4.86e-05	3.91e-05	0.00799	0.1	0.709
9606	Homo sapiens	9727	RAB11FIP3	CART1, Rab11-FIP3	RAB11 family interacting protein 3	rab11 family-interacting protein 3|EF hands-containing Rab-interacting protein|FIP3-Rab11|MU-MBNA7.148|PAC196A12.1|RAB11 family interacting protein 3 (class II)|arfophilinNA|cytoplasmic adaptor for RAR and TR|eferin	16p13.3	16	NC_000016.10	425621	522485	plus	19	608738	NA	-0.27826	-0.539339	-0.315342	-0.684	-0.341408	0.262774	-0.525037	-0.566424	NA	0.336065	0.0261	5.48e-05	0.0157	1.05e-13	0.000433	0.0126	0.000396	0.00334	0.201
9606	Homo sapiens	112752	IFT43	C14orf179, CED3	intraflagellar transport 43	intraflagellar transport protein 43 homolog|IFT complex A subunit|intraflagellar transport 43 homolog	14q24.3	14	NC_000014.9	75985753	76084073	plus	11	614068	NA	NA	NA	NA	-0.581	-0.283137	-0.247759	-0.431402	-0.363503	NA	NA	NA	NA	NA	4.33e-15	0.00061	0.0387	0.000112	0.00419	0.0865
9606	Homo sapiens	11103	KRR1	HRB2, RIPNA	KRR1, small subunit processome component homolog	KRR1 small subunit processome component homolog|HIVNA Rev-binding protein 2|HIVNA rev binding protein 2|KRR-R motif-containing protein 1|KRR1, small subunit (SSU) processome component, homolog|Rev interacting protein|rev-interacting protein 1	12q21.2	12	NC_000012.12	75497639	75511638	minus	10	612817	NA	-0.368664	-0.656936	-0.71755	-0.442	-0.382833	NA	NA	-0.526304	-0.410641	0.220207	0.0024	8.62e-05	7.46e-05	0.000268	0.000114	NA	0.0839	0.0061	0.000517
9606	Homo sapiens	26960	NBEA	BCL8B, LYST2	neurobeachin	neurobeachin|lysosomal-trafficking regulator 2	13q13.3	13	NC_000013.11	34942287	35672737	plus	63	604889	NA	-0.429657	-0.787204	-0.538102	NA.11	-0.667793	-0.443738	-0.579843	-0.659635	NA	0.94733	0.00696	1.56e-05	0.0145	1.55e-12	0.00012	0.00198	0.00438	0.027	0.458
9606	Homo sapiens	79443	FYCO1	CATC2, CTRCT18, RUFY3, ZFYVE7	FYVE and coiled-coil domain containing 1	FYVE and coiled-coil domain-containing protein 1|RUN and FYVE domain containing 3|zinc finger FYVE domain-containing protein 7	3p21.31	3	NC_000003.12	45917899	45995824	minus	20	607182	-0.721357	-0.378924	-0.408853	-0.488481	-0.453	-0.428198	NA	-0.513906	-0.41016	NA	0.0358666	0.0106	0.00618	0.00575	0.00101	0.00211	0.297	0.000782	0.0455	0.127
9606	Homo sapiens	23389	MED13L	MRFACD, PROSIT240, THRAP2, TRAP240L	mediator complex subunit 13 like	mediator of RNA polymerase II transcription subunit 13-like|thyroid hormone receptor-associated protein 2|thyroid hormone receptor-associated protein complex 240 kDa component-like	12q24.21	12	NC_000012.12	115958576	116277219	minus	32	608771	NA	-0.293447	NA.1057356	NA.0055667	-0.836	NA	0.422064	-0.917282	-0.805615	-0.376368	0.295465	0.0275	6.79e-10	5.04e-06	1.84e-15	0.846	0.00569	0.000338	0.00013	0.00512
9606	Homo sapiens	3111	HLA-DOA	HLA-DNA, HLA-DZA, HLADZ	major histocompatibility complex, class II, DO alpha	HLA class II histocompatibility antigen, DO alpha chain|HLA-D0-alpha|MHC DN-alpha|MHC DZ alpha|MHC class II antigen DOA|lymphocyte antigen|major histocompatibility complex, class II, DN alpha	6p21.32	6	NC_000006.12	33004182	33009612	minus	5	142930	NA	NA	NA	NA	0.158	NA	NA	NA	NA	NA	0.106913	0.0609	0.196	0.0974	0.000122	0.0655	NA	0.0649	0.176	0.058
9606	Homo sapiens	79591	ARMH3	C10orf76	armadillo-like helical domain containing 3	UPF0668 protein C10orf76	10q24.32	10	NC_000010.11	101845599	102056237	minus	33		0.372482	NA	-0.445157	-0.833666	-0.159	-0.150927	NA	NA	-0.234148	NA	0.0427985	0.196	0.0378	0.00519	0.00431	0.0118	NA	0.171	0.0134	0.105
9606	Homo sapiens	81603	TRIM8	GERP, RNF27	tripartite motif containing 8	E3 ubiquitin-protein ligase TRIM8|RING-type E3 ubiquitin transferase TRIM8|glioblastoma-expressed RING finger protein|probable E3 ubiquitin-protein ligase TRIM8|ring finger protein 27|tripartite motif protein TRIM8	10q24.32	10	NC_000010.11	102644484	102658319	plus	6	606125	NA	NA	-0.596698	-0.905901	-0.482	-0.380553	NA	-0.430763	-0.787607	-0.219544	0.505633	0.116	9.72e-06	1.72e-06	3.07e-09	1.18e-08	0.128	0.00123	2.77e-05	0.0061
9606	Homo sapiens	4857	NOVA1	NovaNA	NOVA alternative splicing regulator 1	RNA-binding protein NovaNA|neuro-oncological ventral antigen 1|onconeural ventral antigen 1|paraneoplastic Ri antigen|ventral neuron-specific protein 1	14q12	14	NC_000014.9	26445883	26597754	minus	10	602157	NA	-0.65398	-0.783201	-0.540137	NA.1	NA.5471831	-0.463115	-0.610347	-0.664546	NA	0.679677	0.00192	0.00326	0.0238	3.35e-05	6.67e-13	8.83e-05	0.0283	0.0209	0.172
9606	Homo sapiens	1612	DAPK1	DAPK, ROCO3	death associated protein kinase 1	death-associated protein kinase 1|DAP kinase 1	9q21.33	9	NC_000009.12	87497228	87708634	plus	30	600831	NA	0.510818	0.817389	0.669448	1.28	0.32383	0.284897	0.529576	0.908752	NA	0.524175	0.00167	1.57e-06	0.000491	1.29e-13	0.000332	0.0286	0.000599	0.000213	0.633
9606	Homo sapiens	8565	YARS	CMTDIC, TYRRS, YRS, YTS	tyrosyl-tRNA synthetase	tyrosine--tRNA ligase, cytoplasmic|tyrosine tRNA ligase 1, cytoplasmic|tyrosyl--tRNA ligase|tyrosyl-tRNA synthetase, cytoplasmic	1p35.1	1	NC_000001.11	32775237	32818032	minus	14	603623	NA	0.196473	0.411606	NA	0.44	0.247079	NA	0.403161	0.437443	0.435412	0.128645	0.0337	0.000129	0.0993	6.8e-08	0.000122	0.688	0.0108	0.0317	4.79e-06
9606	Homo sapiens	3932	LCK	IMD22, LSK, YT16, p56lck, pp58lck	LCK proto-oncogene, Src family tyrosine kinase	tyrosine-protein kinase Lck|T-lymphocyte specific protein tyrosine kinase p56lck|leukocyte C-terminal Src kinase|lymphocyte cell-specific protein-tyrosine kinase|p56(LSTRA) protein-tyrosine kinase|proto-oncogene tyrosine-protein kinase LCK|t cell-specific protein-tyrosine kinase	1p35.2	1	NC_000001.11	32251239	32286167	plus	14	153390	NA	0.994917	0.821469	0.704113	1.49	NA	0.466954	0.818751	0.974415	NA	0.128683	0.000102	0.0076	0.0324	3.39e-07	0.0574	0.000207	0.000155	0.0166	0.655
9606	Homo sapiens	55766	H2AFJ	H2AJ	H2A histone family member J	histone H2A.J|H2a/j|buforin I	12p12.3	12	NC_000012.12	14774336	14778002	plus	1		NA	NA	-0.933857	-0.701913	-0.941	-0.154381	NA	NA.04686781	-0.89186	-0.434554	0.806677	0.0858	0.000297	0.0442	2.58e-08	0.0318	NA	4.7e-07	0.000644	0.0194
9606	Homo sapiens	89782	LMLN	GP63, INV, IX14, LMNL1, MSP	leishmanolysin like peptidase	leishmanolysin-like peptidase|invadolysin|leishmanolysin-2|leishmanolysin-like (metallopeptidase M8 family)	3q29	3	NC_000003.12	197960200	198043720	plus	17	609380	NA	NA	NA	NA	-0.323	-0.482895	NA	-0.421145	NA	-0.169511	NA	NA	NA	NA	4.77e-05	0.000488	NA	0.0216	0.0543	0.0272
9606	Homo sapiens	901	CCNG2		cyclin G2	cyclin-G2	4q21.1	4	NC_000004.12	77157204	77170060	plus	10	603203	NA	-0.42428	-0.73303	-0.727938	-0.431	NA	-0.553744	-0.812641	-0.607505	-0.393579	0.387772	0.0094	0.00078	0.000358	1e-05	0.538	0.00936	0.000357	0.0201	0.029
9606	Homo sapiens	6542	SLC7A2	ATRC2, CAT2, HCAT2	solute carrier family 7 member 2	cationic amino acid transporter 2|low affinity cationic amino acid transporter 2|solute carrier family 7 (cationic amino acid transporter, y+ system), member 2	8p22	8	NC_000008.11	17494349	17570568	plus	17	601872	NA	-0.66164	NA.3781217	NA.9564199	-3.33	NA.6200631	0.353192	NA	NA.0334869	NA	0.564391	0.0499	2.07e-05	5.84e-07	1.38ENA8	1.58e-12	0.0349	0.129	5.36e-05	0.111
9606	Homo sapiens	55893	ZNF395	HDBP-2, HDBP2, HDRF-2, PBF, PRFNA, PRF1, SiNA-8NA4	zinc finger protein 395	zinc finger protein 395|HD gene regulatory region-binding protein 2|HD-regulating factor 2|Huntington's disease gene regulatory region-binding protein 2|huntington disease gene regulatory region-binding protein 2|papillomavirus regulatory factor 1|papillomavirus regulatory factor PRFNA|papillomavirus-binding factor	8p21.1	8	NC_000008.11	28345585	28386460	minus	10	609494	NA	NA	NA	NA	-0.31	-0.2786	-0.987987	-0.452	NA	NA	0.0839575	0.945	0.123	0.119	0.00157	0.00581	0.000151	0.0253	0.129	0.104
9606	Homo sapiens	57153	SLC44A2	CTL2, PP1292	solute carrier family 44 member 2	choline transporter-like protein 2|solute carrier family 44 (choline transporter), member 2|testicular tissue protein Li 47	19p13.2	19	NC_000019.10	10602445	10644559	plus	24	606106	NA	NA	NA	NA	0.292	NA	NA.37216038	0.39759	0.488308	0.286245	NA	NA	NA	NA	0.00592	0.0883	2.73e-05	0.00492	0.005	0.0113
9606	Homo sapiens	338707	B4GALNT4		betaNA,4-N-acetyl-galactosaminyltransferase 4	N-acetyl-beta-glucosaminyl-glycoprotein 4-beta-N-acetylgalactosaminyltransferase 1|N-acetyl-beta-glucosaminyl-glycoprotein 4-beta-N- acetylgalactosaminyltransferase|NGalNAc-T1|betaNA,4-N-acetyl-galactosaminyl transferase 4|betaNA,4-N-acetylgalactosaminyltransferase IV|beta1,4-N-acetylgalactosaminyltransferases IV|beta4GalNAc-T4|beta4GalNAcT4|betaGT4	11p15.5	11	NC_000011.10	369773	382117	plus	21		NA	NA	NA	NA	NA	NA	0.516543	NA	NA	0.356349	NA	NA	NA	NA	0.0523	0.0883	5.8e-06	0.0755	0.0552	0.00271
9606	Homo sapiens	23061	TBC1D9B	GRAMD9B	TBC1 domain family member 9B	TBC1 domain family member 9B|TBC1 domain family, member 9B (with GRAM domain)	5q35.3	5	NC_000005.10	179862071	179907856	minus	22		NA	NA	-0.243705	-0.230889	-0.292	-0.241404	-0.262247	NA	NA	0.200043	0.229124	0.212	0.00419	0.0487	2.36e-05	0.000662	0.0115	0.111	0.0879	0.0137
9606	Homo sapiens	170463	SSBP4		single stranded DNA binding protein 4	single-stranded DNA-binding protein 4	19p13.11	19	NC_000019.10	18418719	18434562	plus	19	607391	NA	NA	NA	NA	-0.682	-0.21108	NA	NA	-0.682445	0.224948	NA	NA	NA	NA	2.34e-10	0.0273	NA	0.0545	0.00114	0.0026
9606	Homo sapiens	79873	NUDT18	MTH3	nudix hydrolase 18	8-oxo-dGDP phosphatase NUDT18|2-hydroxy-dADP phosphatase|7,8-dihydro-8-oxoguanine phosphatase|mutT homolog 3|mutT human homolog 3|nucleoside diphosphate-linked moiety X motif 18|nudix (nucleoside diphosphate linked moiety X)-type motif 18|nudix motif 18	8p21.3	8	NC_000008.11	22106872	22110355	minus	4	615791	NA	NA	NA	-0.851487	-0.454	-0.401994	NA	-0.419071	NA	-0.21533	0.664655	0.0579	0.0865	0.0164	0.000513	1.02e-05	NA	0.00983	0.0679	0.03
9606	Homo sapiens	23168	RTF1	GTL7, KIAA0252	RTF1 homolog, Paf1/RNA polymerase II complex component	RNA polymerase-associated protein RTF1 homolog|Rtf1, Paf1/RNA polymerase II complex component, homolog|ortholog of mouse gene trap locus 7	15q15.1	15	NC_000015.10	41417104	41483563	plus	18	611633	NA	-0.342222	NA	NA	-0.265	-0.216104	NA	-0.3304	-0.473154	0.197378	0.285412	0.000567	0.0621	0.0868	0.000755	0.012	NA	0.00159	0.0359	0.0169
9606	Homo sapiens	79817	MOB3B	C9orf35, MOB1D, MOBKL2B	MOB kinase activator 3B	MOB kinase activator 3B|MOB kinase activator-like 2B|MOB1, Mps One Binder kinase activator-like 2B|mob1 homolog 2b|monopolar spindle 1 binding, MOB1, domain containing|mps one binder kinase activator-like 2B	9p21.2	9	NC_000009.12	27325209	27529852	minus	4	617652	NA	NA	NA	NA	0.979	NA	NA	0.452339	0.55959	NA	0.132382	0.0545	0.152	0.1	3.26e-09	0.185	NA	0.0275	0.00717	0.198
9606	Homo sapiens	11014	KDELR2	ELPNA, ERD2.2	KDEL endoplasmic reticulum protein retention receptor 2	ER lumen protein-retaining receptor 2|(Lys-Asp-Glu-Leu) endoplasmic reticulum protein retention receptor 2|ERD-2-like protein|ERD2-like protein 1|KDEL (Lys-Asp-Glu-Leu) endoplasmic reticulum protein retention receptor 2|KDEL receptor 2	7p22.1	7	NC_000007.14	6461081	6484218	minus	5	609024	-0.564078	NA	NA	-0.476401	NA	NA	-0.43251	0.509611	NA	0.255236	0.016799	0.409	0.13	0.00635	0.0572	0.0672	0.000608	0.0151	0.0506	0.0334
9606	Homo sapiens	26123	TCTN3	C10orf61, JBTS18, OFD4, TECT3	tectonic family member 3	tectonic-3	10q24.1	10	NC_000010.11	95663396	95694143	minus	14	613847	NA	-0.174766	NA	NA	-0.356	NA	-0.353611	NA	-0.375342	NA	0.553169	0.0361	0.111	0.0806	1.46e-06	0.0699	0.00072	0.13	0.00308	0.0993
9606	Homo sapiens	10165	SLC25A13	ARALAR2, CITRIN, CTLN2	solute carrier family 25 member 13	calcium-binding mitochondrial carrier protein Aralar2|mitochondrial aspartate glutamate carrier 2|solute carrier family 25 (aspartate/glutamate carrier), member 13	7q21.3	7	NC_000007.14	96120220	96322147	minus	21	603859	NA	0.297449	0.382549	0.495283	0.639	0.296587	NA	0.356524	NA	NA	0.130332	0.00985	0.00558	0.000256	3.51e-06	0.00207	0.0801	0.00224	0.0662	0.34
9606	Homo sapiens	11044	PAPD7	LAKNA, LAK1, POLK, POLS, TRF4, TRF4NA, TRF41, TUTASE5	poly(A) RNA polymerase D7, non-canonical	non-canonical poly(A) RNA polymerase PAPD7|DNA polymerase kappa|DNA polymerase sigma|PAP associated domain containing 7|PAP-associated domain-containing protein 7|TRAMP-like complex polyadenylate polymerase|TUTase 5|polymerase (DNA directed) sigma|terminal uridylyltransferase 5|topoisomerase-related function protein 4NA	5p15.31	5	NC_000005.10	6713952	6757048	plus	15	605198	-0.643192	0.197317	0.455234	0.404734	0.316	0.21019	0.376606	NA	NA	0.243412	0.01763	0.0304	6.12e-05	0.00192	0.000204	0.000393	0.00351	0.225	0.258	0.000931
9606	Homo sapiens	1945	EFNA4	EFL4, EPLG4, LERK4	ephrin A4	ephrin-A4|LERK-4|eph-related receptor tyrosine kinase ligand 4|ligand of eph-related kinase 4	1q21.3	1	NC_000001.11	155063737	155069553	plus	4	601380	NA	0.551983	0.494959	0.659761	0.543	NA	NA	0.364621	0.530367	0.405357	0.633536	0.0107	0.0248	0.0363	0.000553	0.0877	NA	0.0305	0.0136	0.0361
9606	Homo sapiens	26166	RGS22	CT145, PRTD-NY2	regulator of G protein signaling 22	regulator of G-protein signaling 22	8q22.2	8	NC_000008.11	99960936	100106116	minus	31	615650	NA	NA	NA	NA	-0.784	-2.95654	1.03947	-2.12617	NA.3589382	NA	NA	NA	NA	NA	4.5e-06	6.57ENA8	2.2e-06	8.13e-07	0.0343	0.0896
9606	Homo sapiens	4036	LRP2	DBS, GP330	LDL receptor related protein 2	low-density lipoprotein receptor-related protein 2|Heymann nephritis antigen homolog|LRP-2|calcium sensor protein|glycoprotein 330|megalin	2q31.1	2	NC_000002.12	169127109	169362613	minus	80	600073	NA	-0.654057	-0.879698	NA.2558688	NA.28	NA.5891339	-0.238265	-0.997766	NA	NA.63960903	0.722057	0.031	0.00109	0.000289	0.000264	5.8e-10	0.0244	0.00497	0.912	0.00739
9606	Homo sapiens	3930	LBR	DHCR14B, LMN2R, PHA, TDRD18	lamin B receptor	lamin-B receptor|integral nuclear envelope inner membrane protein|tudor domain containing 18	1q42.12	1	NC_000001.11	225401502	225428855	minus	16	600024	NA	0.643731	0.805709	1.48541	0.744	0.428139	-0.308289	0.475406	0.614137	NA	0.41631	0.00102	0.000757	5.09e-08	2.03e-09	0.0206	0.0314	0.00052	0.00695	0.854
9606	Homo sapiens	2950	GSTP1	DFN7, FAEES3, GST3, GSTP, HEL-S-22, PI	glutathione S-transferase pi 1	glutathione S-transferase P|GST class-pi|GSTP1NA|deafness, X-linked 7|epididymis secretory protein Li 22|fatty acid ethyl ester synthase III	11q13.2	11	NC_000011.10	67583595	67586653	plus	7	134660	NA	1.24353	1.4442	1.42208	1.23	0.633171	NA	0.957746	1.16189	NA	0.131605	3.58e-08	1.07e-07	1.82e-07	2.18e-09	2.66e-08	0.261	0.000363	4.52e-05	0.0939
9606	Homo sapiens	79075	DSCC1	DCC1	DNA replication and sister chromatid cohesion 1	sister chromatid cohesion protein DCC1|defective in sister chromatid cohesion 1 homolog|defective in sister chromatid cohesion protein 1 homolog	8q24.12	8	NC_000008.11	119833941	119855930	minus	9	613203	NA	NA	NA	0.615635	0.694	0.326287	0.588704	0.547574	1.66363	NA	0.231765	0.115	0.139	0.0116	1.9e-05	0.0217	3.15e-06	0.00929	0.0079	0.0795
9606	Homo sapiens	28951	TRIB2	C5FW, GS3955, TRB2	tribbles pseudokinase 2	tribbles homolog 2	2p24.3	2	NC_000002.12	12716872	12742734	plus	3	609462	NA.48932928	0.791669	0.639225	NA	NA	NA	0.462583	0.294031	0.720056	NA	0.0006884	0.000127	0.000619	0.455	0.0873	0.132	0.000128	0.047	0.000628	0.0993
9606	Homo sapiens	7027	TFDP1	DILC, DP1, DRTF1, DpNA	transcription factor DpNA	transcription factor DpNA|DRTF1-polypeptide 1|E2F dimerization partner 1|E2F-related transcription factor|down-regulated in liver cancer stem cells	13q34	13	NC_000013.11	113584688	113641473	plus	15	189902	NA	NA	0.352963	0.391268	0.383	0.299483	NA	NA	NA	NA	0.0589884	0.086	0.00817	0.0424	0.000227	0.00309	0.0638	0.217	0.232	0.0932
9606	Homo sapiens	10402	ST3GAL6	SIAT10, ST3GALVI	ST3 beta-galactoside alpha-2,3-sialyltransferase 6	type 2 lactosamine alpha-2,3-sialyltransferase|CMP-NeuAc:beta-galactoside alpha-2,3-sialyltransferase VI|alpha2,3-sialyltransferase ST3Gal VI|sialyltransferase 10 (alpha-2,3-sialyltransferase VI)	3q12.1	3	NC_000003.12	98732236	98795845	plus	16	607156	NA	0.938463	1.20666	1.04724	0.598	0.429395	-0.460938	NA	0.822372	NA	0.498321	5.42e-05	6.1e-05	0.000109	1.19e-08	0.000304	0.0057	0.0584	0.00047	0.132
9606	Homo sapiens	10111	RAD50	NBSLD2, hRad50, RAD50	RAD50 double strand break repair protein	DNA repair protein RAD50|RAD50 homolog, double strand break repair protein	5q31.1	5	NC_000005.10	132556924	132644621	plus	25	604040	NA	-0.306877	-0.364424	-0.63454	-0.6	-0.468433	1.06969	-0.330801	-0.363289	NA	0.391366	0.0322	0.00415	0.00232	7.79e-05	1.06e-07	3e-07	0.00754	0.0104	0.586
9606	Homo sapiens	107	ADCY1	AC1, DFNB44	adenylate cyclase 1	adenylate cyclase type 1|3',5'-cyclic AMP synthetase|ATP pyrophosphate-lyase 1|Ca(2+)/calmodulin-activated adenylyl cyclase|adenyl cyclase|adenylate cyclase 1 (brain)|adenylate cyclase type I|adenylyl cyclase 1	7p12.3	7	NC_000007.14	45574140	45723116	plus	22	103072	NA.18631471	-0.98938	NA.7033209	NA.2107053	-2.24	NA.472232	NA	NA.13870999	NA	NA	0.0053348	0.00019	8.23e-09	0.000315	2.45e-11	4.34e-08	NA	0.000524	0.382	0.0896
9606	Homo sapiens	9581	PREPL	CMS22	prolyl endopeptidase like	prolyl endopeptidase-like|putative prolyl oligopeptidase	2p21	2	NC_000002.12	44317607	44361862	minus	16	609557	NA	-0.446212	-0.328174	-0.54622	-0.224	NA	NA	-0.344956	-0.40168	NA	0.0664992	3.01e-05	0.00167	0.000695	0.00271	0.0896	NA	0.0134	0.0216	0.317
9606	Homo sapiens	8833	GMPS	GATD7	guanine monophosphate synthase	GMP synthase [glutamine-hydrolyzing]|GMP synthase|GMP synthetase|MLL/GMPS fusion protein|glutamine amidotransferase|guanine monophosphate synthetase|guanosine 5'-monophosphate synthase|testicular tissue protein Li 82	3q25.31	3	NC_000003.12	155869430	155943679	plus	19	600358	NA	0.314387	0.574603	0.814784	0.413	NA	NA	0.529192	0.663281	-0.32638	0.969691	0.0403	0.000618	1.91e-05	1.1e-05	NA	NA	0.000201	0.000139	0.00195
9606	Homo sapiens	84152	PPP1R1B	DARPP-32, DARPP32	protein phosphatase 1 regulatory inhibitor subunit 1B	protein phosphatase 1 regulatory subunit 1B|dopamine and cAMP-regulated neuronal phosphoprotein 32	17q12	17	NC_000017.11	39626208	39636625	plus	9	604399	NA	NA	NA	NA	2.29	NA	0.476019	1.07762	NA	NA	NA	NA	NA	NA	3.48e-07	0.0509	0.00179	0.00161	0.0507	0.0908
9606	Homo sapiens	9208	LRRFIP1	FLAPNA, FLAP1, FLIIAP1, GCF-2, GCF2, HUFINA, TRIP	LRR binding FLII interacting protein 1	leucine-rich repeat flightless-interacting protein 1|GC-binding factor 2|LRR FLII-interacting protein 1|NEDD8-conjugating enzyme|TAR RNA-interacting protein|leucine rich repeat (in FLII) interacting protein 1	2q37.3	2	NC_000002.12	237627570	237781647	plus	29	603256	NA	-0.276739	-0.5714	-0.320431	-0.427	-0.380959	-0.595902	-0.355922	NA	0.45443	0.2606	0.0064	4.22e-05	0.0272	0.00402	0.0163	0.00847	0.0327	0.144	0.00073
9606	Homo sapiens	10096	ACTR3	ARP3	ARP3 actin related protein 3 homolog	actin-related protein 3|actin-like protein 3	2q14.1	2	NC_000002.12	113889934	113961554	plus	13	604222	NA	0.24934	0.415509	0.310065	0.477	0.233658	0.360514	0.329896	0.480262	NA	0.688734	0.0204	0.000642	0.033	9.7e-13	0.00109	0.0181	0.00717	0.00308	0.219
9606	Homo sapiens	221154	MICU2	1110008L20Rik, EFHA1	mitochondrial calcium uptake 2	calcium uptake protein 2, mitochondrial|EF hand domain family A1|EF hand domain family, member A1|EF-hand domain-containing family member A1|Smhs2 homolog	13q12.11	13	NC_000013.11	21492689	21604216	minus	13	610632	NA	-0.426253	-0.436381	-0.358462	-0.24	NA	NA.34777603	-0.401725	-0.42785	NA	0.133158	0.00312	0.00721	0.0414	0.0121	0.805	7.6e-07	0.00596	0.00271	0.0597
9606	Homo sapiens	2051	EPHB6	HEP	EPH receptor B6	ephrin type-B receptor 6|human kinase-defective Eph-family receptor protein|tyrosine-protein kinase-defective receptor EPH-6	7q34	7	NC_000007.14	142854640	142871093	plus	21	602757	NA	0.390474	0.485295	0.632915	0.829	0.881025	-0.560882	0.620293	1.11942	NA	0.500686	0.0306	0.00485	0.00233	2.41e-09	3.7e-07	0.0334	0.00143	0.000344	0.798
9606	Homo sapiens	645	BLVRB	BVRB, FLR, HEL-SNA0, SDR43U1	biliverdin reductase B	flavin reductase (NADPH)|BVR-B|FR|GHBP|NADPH-dependent diaphorase|NADPH-flavin reductase|biliverdin-IX beta-reductase|epididymis secretory protein Li 10|green heme-binding protein|short chain dehydrogenase/reductase family 43U, member 1	19q13.2	19	NC_000019.10	40447784	40465818	minus	5	600941	NA	-0.454152	-0.581963	-0.982963	-0.732	NA	NA	NA	NA	-0.383146	0.133659	0.0268	0.0123	0.000218	6.17e-07	0.0743	0.93	0.0938	0.0513	0.00623
9606	Homo sapiens	29780	PARVB	CGI-56	parvin beta	beta-parvin|affixin	22q13.31	22	NC_000022.11	43999211	44169233	plus	17	608121	NA	NA	0.670377	0.315505	0.462	0.19546	NA	NA	NA	NA	0.0689762	0.0579	0.00462	0.00441	8.04e-05	0.013	NA	0.202	0.188	0.059
9606	Homo sapiens	8721	EDF1	CFAP280, EDFNA, MBF1	endothelial differentiation related factor 1	endothelial differentiation-related factor 1|multiprotein bridging factor 1	9q34.3	9	NC_000009.12	136862114	136866336	minus	5	605107	NA	-0.215719	NA	-0.544407	-0.257	-0.0880558	-0.555696	NA	NA	NA	0.116256	0.0364	0.125	0.00938	6.3e-05	0.0127	0.000662	0.0704	0.134	0.43
9606	Homo sapiens	51678	MPP6	PALS2, VAMNA, VAM1, p55T	membrane palmitoylated protein 6	MAGUK p55 subfamily member 6|MAGUK protein p55T|VELI-associated MAGUK 1|membrane protein, palmitoylated 6 (MAGUK p55 subfamily member 6)|protein associated with Lin7 2	7p15.3	7	NC_000007.14	24573346	24694086	plus	15	606959	NA.06881123	NA	1.16055	1.75158	0.68	0.912087	NA	0.59301	0.877194	NA	0.0306289	0.0911	0.000184	4.06e-08	1.65e-09	3.39e-06	NA	0.00418	0.00624	0.527
9606	Homo sapiens	81553	FAM49A		family with sequence similarity 49 member A	protein FAM49A	2p24.2	2	NC_000002.12	16549459	16665866	minus	14		NA	0.884311	1.14583	0.491078	0.972	0.449841	0.526952	0.766073	0.481223	NA	0.680383	0.000622	0.000259	0.000619	2.16e-11	0.00397	0.00112	0.000863	0.0344	0.856
9606	Homo sapiens	1975	EIF4B	EIF-4B, PRO1843	eukaryotic translation initiation factor 4B	eukaryotic translation initiation factor 4B	12q13.13	12	NC_000012.12	53006258	53042209	plus	15	603928	NA	-0.384288	NA	-0.407981	-0.612	-0.170912	NA	-0.492677	-0.367384	NA	0.0724596	0.0018	0.225	0.00177	1.27e-05	0.000542	NA	0.000487	0.0185	0.0916
9606	Homo sapiens	4605	MYBL2	B-MYB, BMYB	MYB proto-oncogene like 2	myb-related protein B|myb-like protein 2|v-myb avian myeloblastosis viral oncogene homolog-like 2|v-myb myeloblastosis viral oncogene homolog-like 2	20q13.12	20	NC_000020.11	43667019	43716496	plus	14	601415	NA	0.544603	1.04688	1.15425	0.717	0.552904	-0.444841	0.60261	1.143	NA	0.583569	0.0348	0.000339	0.000162	5.03e-05	0.0179	0.0285	6.1e-05	0.00965	0.563
9606	Homo sapiens	1789	DNMT3B	ICF, ICF1, M.HsaIIIB	DNA methyltransferase 3 beta	DNA (cytosine-5)-methyltransferase 3B|DNA (cytosine-5-)-methyltransferase 3 beta|DNA MTase HsaIIIB|DNA cytosine-5--methyltransferase 3 beta|DNA methyltransferase HsaIIIB	20q11.21	20	NC_000020.11	32762385	32809356	plus	24	602900	NA	0.393615	NA	0.886506	0.835	0.605682	NA	0.707029	0.492609	0.394392	0.817861	0.0208	0.0919	1.42e-05	2.21e-08	3.52e-08	NA	0.00104	0.0321	0.00243
9606	Homo sapiens	84239	ATP13A4		ATPase 13A4	probable cation-transporting ATPase 13A4|ATPase type 13A4|P5-ATPase|cation-transporting P5-ATPase	3q29	3	NC_000003.12	193398967	193581725	minus	32	609556	NA	NA	NA	NA	0.286	0.875075	NA	0.756796	1.37532	NA	NA	NA	NA	NA	0.0325	0.00399	NA	0.00174	0.0173	0.0574
9606	Homo sapiens	587	BCAT2	BCAM, BCATM, BCT2, PP18	branched chain amino acid transaminase 2	branched-chain-amino-acid aminotransferase, mitochondrial|branched chain amino-acid transaminase 2, mitochondrial|branched chain aminotransferase 2, mitochondrial|placental protein 18	19q13.33	19	NC_000019.10	48795062	48811063	minus	12	113530	NA	-0.575319	-0.708255	-0.574891	-0.801	-0.357929	NA	-0.331815	-0.425203	-0.471861	0.1506	0.00127	0.000398	0.0278	5.03e-09	0.000357	0.654	0.0349	0.0322	0.000337
9606	Homo sapiens	55278	QRSL1	GatA	glutaminyl-tRNA synthase (glutamine-hydrolyzing)-like 1	glutamyl-tRNA(Gln) amidotransferase subunit A, mitochondrial|glu-AdT subunit A|glutaminyl-tRNA synthase-like protein 1|glutamyl-tRNA(Gln) amidotransferase subunit A homolog|glutamyl-tRNA(Gln) amidotransferase, subunit A	6q21	6	NC_000006.12	106629566	106668417	plus	12	617209	NA	NA	0.319907	0.373492	0.502	0.502838	NA	0.263494	0.746052	0.195702	0.423872	0.092	0.0203	0.0055	6.53e-05	0.0207	NA	0.032	1.74e-05	0.0359
9606	Homo sapiens	10135	NAMPT	1110035O14Rik, PBEF, PBEF1, VF, VISFATIN	nicotinamide phosphoribosyltransferase	nicotinamide phosphoribosyltransferase|NAmPRTase|pre-B cell-enhancing factor|pre-B-cell colony-enhancing factor 1	7q22.3	7	NC_000007.14	106248285	106285732	minus	12	608764	NA	NA	NA	0.465467	0.836	0.34787	-0.879409	0.854847	0.609104	0.672744	0.241337	0.135	0.111	0.0261	1.71e-10	0.00189	1.73e-07	0.000163	0.00112	0.0186
9606	Homo sapiens	80223	RAB11FIP1	NOEL1A, RCP, rab11-FIP1	RAB11 family interacting protein 1	rab11 family-interacting protein 1|RAB11 coupling protein|RAB11 family interacting protein 1 (class I)|Rab effector protein|Rab-interacting recycling protein	8p11.23	8	NC_000008.11	37858947	37899516	minus	6	608737	NA	-0.925765	NA.2215383	-0.985615	NA.12	-0.396179	-0.36964	NA.03754644	NA	-0.384509	0.819454	0.000224	3.51e-06	1.41e-05	3.46e-09	7.62e-06	0.0353	0.000215	0.138	0.0351
9606	Homo sapiens	6787	NEK4	NRK2, STK2, pp12301	NIMA related kinase 4	serine/threonine-protein kinase Nek4|NIMA (never in mitosis gene a)-related kinase 4|never in mitosis A-related kinase 4|nimA-related protein kinase 4|serine/threonine kinase 2|serine/threonine protein kinase-2|serine/threonine-protein kinase NRK2|serine/threonine-protein kinase Nek4 variant 2	3p21.1	3	NC_000003.12	52707936	52770949	minus	19	601959	NA	-0.288168	-0.442912	-0.339924	-0.288	-0.252907	NA	-0.463922	-0.488161	-0.265105	0.202065	0.0183	0.000183	0.0136	0.00155	0.000717	0.601	0.00291	0.0028	0.0353
9606	Homo sapiens	78988	MRPL57	MRP63, bMRP63	mitochondrial ribosomal protein L57	ribosomal protein 63, mitochondrial|hMRP63|mitochondrial large ribosomal subunit protein mL63|mitochondrial ribosomal protein 63|mitochondrial ribosomal protein bMRP63	13q12.11	13	NC_000013.11	21176233	21179084	plus	2	611997	NA	-0.386802	-0.291821	0.408705	-0.174	-0.230479	-0.498684	NA	-0.33376	-0.312723	0.405547	0.000295	0.0353	0.0107	0.0143	0.0018	0.00023	0.279	0.00413	0.00306
9606	Homo sapiens	140890	SREK1	SFRS12, SRrp508, SRrp86	splicing regulatory glutamic acid and lysine rich protein 1	splicing regulatory glutamine/lysine-rich protein 1|serine-arginine-rich splicing regulatory protein 508|serine/arginine-rich-splicing regulatory protein 86|splicing factor, arginine/serine-rich 12|splicing regulatory glutamic acid/lysine-rich protein 1	5q12.3	5	NC_000005.10	66144218	66183616	plus	15	609268	NA	-0.308032	-0.426381	-0.326061	-0.489	-0.203413	NA	-0.483852	NA	NA	0.469396	0.000667	9.78e-06	0.00541	2.73e-07	0.00411	NA	0.00325	0.0557	0.0924
9606	Homo sapiens	89849	ATG16L2	ATG16B, WDR80	autophagy related 16 like 2	autophagy-related protein 16-2|APG16-like 2|ATG16 autophagy related 16-like 2|WD repeat-containing protein 80	11q13.4	11	NC_000011.10	72814406	72843740	plus	20		NA	NA	NA	NA	-0.6	-0.257198	NA	-0.602981	-0.575954	NA	NA	NA	NA	NA	3.14e-06	0.0465	NA	0.0119	0.00977	0.0577
9606	Homo sapiens	286006	LSMEM1	C7orf53	leucine rich single-pass membrane protein 1	leucine-rich single-pass membrane protein 1	7q31.1	7	NC_000007.14	112480219	112491062	plus	5		NA	NA	NA	NA	0.0626	0.579376	NA	NA	1.48365	0.372703	NA	NA	NA	NA	0.0424	0.0179	NA	0.0577	0.0475	1.7e-05
9606	Homo sapiens	2146	EZH2	ENXNA, ENX1b, KMT6, KMT6A, WVS, WVS2, EZH2	enhancer of zeste 2 polycomb repressive complex 2 subunit	histone-lysine N-methyltransferase EZH2|enhancer of zeste homolog 2|lysine N-methyltransferase 6	7q36.1	7	NC_000007.14	148807372	148884662	minus	25	601573	NA	0.50332	NA	0.726916	1.14	0.462948	NA	0.587878	0.694189	NA	0.732746	0.0284	0.0926	0.00174	2.1e-09	4.54e-07	NA	0.000485	0.00383	0.0523
9606	Homo sapiens	23522	KAT6B	GTPTS, MORF, MOZ2, MYST4, ZC2HC6B, qkf, querkopf	lysine acetyltransferase 6B	histone acetyltransferase KAT6B|K(lysine) acetyltransferase 6B|MOZ, YBF2/SAS3, SAS2 and TIP60 protein 4|MOZ-related factor|MYST histone acetyltransferase (monocytic leukemia) 4|MYST-4|histone acetyltransferase MORF|histone acetyltransferase MOZ2|histone acetyltransferase MYST4|monocytic leukemia zinc finger protein-related factor	10q22.2	10	NC_000010.11	74824927	75032623	plus	20	605880	NA	-0.55556	-0.755351	-0.445542	-0.964	-0.486416	NA	-0.594747	-0.676415	NA	0.0927206	0.00432	8.94e-07	0.00158	8.33e-13	0.000237	NA	0.000649	0.000772	0.405
9606	Homo sapiens	9633	TESMIN	CXCDC2, MTL5, MTLT	testis expressed metallothionein like protein	tesmin|CXC domain containing 2|metallothionein-like 5, testis-specific (tesmin)|testis-specific metallothionein-like protein	11q13.3	11	NC_000011.10	68706674	68751564	minus	11	604374	-0.683248	-0.523161	-0.898895	-0.56066	NA.62	NA.1277974	NA	NA.32578964	NA.5747892	NA	0.0356486	0.000115	3.42e-05	0.00567	1.54e-16	2.62e-16	0.359	1.99e-06	4.15e-06	0.169
9606	Homo sapiens	80204	FBXO11	FBX11, PRMT9, UBR6, UG063H01, VIT1	F-box protein 11	F-box only protein 11|protein arginine N-methyltransferase 9|ubiquitin protein ligase E3 component n-recognin 6|vitiligo-associated protein 1|vitiligo-associated protein VITNA	2p16.3	2	NC_000002.12	47806920	47905793	minus	25	607871	NA	NA	0.837918	0.423107	0.282	0.210028	NA	NA	NA	NA	0.0792954	0.192	0.00725	0.0246	5.41e-06	0.000522	NA	0.115	0.204	0.166
9606	Homo sapiens	11056	DDX52	HUSSY19, ROK1	DExD-box helicase 52	probable ATP-dependent RNA helicase DDX52|DEAD (Asp-Glu-Ala-Asp) box polypeptide 52|DEAD box protein 52|DEAD-box helicase 52	17q12	17	NC_000017.11	37609739	37643464	minus	16	612500	NA	NA	NA	NA	NA	0.2742	NA	0.382936	NA	NA	0.0589454	0.117	0.204	0.113	0.0624	0.00948	NA	0.0256	0.174	0.133
9606	Homo sapiens	4128	MAOA	BRNRS, MAO-A	monoamine oxidase A	amine oxidase [flavin-containing] A|monoamine oxidase type A	Xp11.3	X	NC_000023.11	43654907	43746824	plus	16	309850	NA	NA	NA	-0.835495	-0.8	-0.668629	-0.371446	NA	NA	NA	0.496489	0.0631	0.051	0.0218	0.000473	0.000213	0.0207	0.121	0.0501	0.136
9606	Homo sapiens	6233	RPS27A	CEP80, HEL112, S27A, UBA80, UBC, UBCEP1, UBCEP80	ribosomal protein S27a	ubiquitin-40S ribosomal protein S27a|40S ribosomal protein S27a|epididymis luminal protein 112|ubiquitin C|ubiquitin and ribosomal protein S27a|ubiquitin carboxyl extension protein 80|ubiquitin-CEP80	2p16.1	2	NC_000002.12	55231903	55235853	plus	7	191343	0.630714	NA	0.552886	0.370801	0.129	NA	NA	0.364293	NA	-0.190959	0.011849	0.0931	0.000234	0.016	0.00298	0.0871	NA	0.0151	0.372	0.00239
9606	Homo sapiens	116138	KLHDC3	PEAS, dJ20C7.3	kelch domain containing 3	kelch domain-containing protein 3|testis intracellular mediator protein	6p21.1	6	NC_000006.12	43014103	43021298	plus	11	611248	NA	0.285271	0.268488	0.458631	0.279	0.172521	NA	0.300326	NA	0.230293	0.461775	0.00252	0.0091	0.000124	0.00233	0.00597	NA	0.00717	0.0931	0.00317
9606	Homo sapiens	10188	TNK2	ACK, ACKNA, ACK1, p21cdc42Hs	tyrosine kinase non receptor 2	activated CDC42 kinase 1|activated Cdc42-associated kinase 1|activated p21cdc42Hs kinase|tyrosine kinase non-receptor protein 2	3q29	3	NC_000003.12	195863364	195909009	minus	22	606994	NA	NA	0.741926	0.769559	-0.418	-0.174554	0.430569	NA	NA	NA	0.136049	0.0708	0.00591	0.0123	8.54e-07	0.00812	0.00698	0.118	0.0785	0.428
9606	Homo sapiens	55920	RCC2	TD-60	regulator of chromosome condensation 2	protein RCC2|RCC1-like protein TD-60|telophase disk protein of 60 kDa	1p36.13	1	NC_000001.11	17406755	17439754	minus	13	609587	NA	NA	NA	NA	0.317	0.199664	NA	0.407909	0.344114	NA	NA	NA	NA	NA	4.81e-06	0.000743	NA	0.00265	0.0375	0.0583
9606	Homo sapiens	54847	SIDT1	SIDNA, SID1	SID1 transmembrane family member 1	SID1 transmembrane family member 1	3q13.2	3	NC_000003.12	113531774	113629579	plus	29	606816	NA	NA	-0.786279	NA.1749243	NA.78	NA.2164609	NA	-0.665043	NA	NA	0.204998	0.0874	0.000269	3.63e-06	4.21e-12	4.93e-09	NA	0.0125	0.183	0.138
9606	Homo sapiens	8527	DGKD	DGKdelta, dgkd-2	diacylglycerol kinase delta	diacylglycerol kinase delta|DAG kinase delta|DGK-delta|diacylglycerol kinase, delta 130kDa|diglyceride kinase delta	2q37.1	2	NC_000002.12	233354507	233472098	plus	43	601826	NA	NA	-0.612534	-0.895214	-0.402	-0.314626	NA	NA	NA	0.298455	0.204295	0.205	0.0079	0.000654	9.53e-06	0.00419	NA	0.0569	0.108	0.0268
9606	Homo sapiens	124274	GPR139	GPRg1, PGR3	G protein-coupled receptor 139	probable G-protein coupled receptor 139|G protein-coupled receptor PGR3|g(q)-coupled orphan receptor GPRg1	16p12.3	16	NC_000016.10	20031485	20073778	minus	3		NA	NA	NA	NA	NA	NA.6543342	NA	NA	NA	NA	NA	NA	NA	NA	NA	6.88e-07	NA	NA	NA	NA
9606	Homo sapiens	4524	MTHFR		methylenetetrahydrofolate reductase	methylenetetrahydrofolate reductase|5,10-methylenetetrahydrofolate reductase (NADPH)|methylenetetrahydrofolate reductase (NAD(P)H)	1p36.22	1	NC_000001.11	11785730	11806103	minus	13	607093	NA	NA	0.657144	NA	-0.487	-0.235793	-0.473269	NA	NA	NA	0.408428	0.133	0.00875	0.137	0.00021	0.00682	5.16e-06	0.104	0.0759	0.0606
9606	Homo sapiens	11135	CDC42EP1	BORG5, CEP1, MSE55	CDC42 effector protein 1	cdc42 effector protein 1|55 kDa bone marrow stromal/endothelial cell protein|CDC42 effector protein (Rho GTPase binding) 1|binder of Rho GTPases 5|serum constituent protein|serum protein MSE55	22q13.1	22	NC_000022.11	37559778	37569405	plus	7	606084	NA	0.511746	0.713472	NA	0.943	0.650732	0.559588	0.644898	0.89553	0.30308	0.18093	0.0396	0.00214	0.237	5.3e-10	3.24e-06	0.000103	1.61e-05	0.000362	0.00547
9606	Homo sapiens	3775	KCNK1	DPK, HOHO, K2P1, K2p1.1, KCNO1, TWIKNA, TWIK1	potassium two pore domain channel subfamily K member 1	potassium channel subfamily K member 1|inward rectifying potassium channel protein TWIKNA|potassium channel K2P1|potassium channel KCNO1|potassium channel, two pore domain subfamily K, member 1|potassium inwardly-rectifying channel, subfamily K, member 1|tandem of P domains in a weak inward rectifying K+ channel 1	1q42.2	1	NC_000001.11	233614004	233672512	plus	6	601745	NA	NA	NA	0.706317	0.504	0.436524	0.591048	1.22478	1.07176	NA	0.23705	0.217	0.125	0.0162	0.0337	0.0381	0.000127	0.00162	0.0124	0.0763
9606	Homo sapiens	117177	RAB3IP	RABIN3, RABIN8	RAB3A interacting protein	rab-3A-interacting protein|SSX2 interacting protein|rab3A-interacting protein|rabin-3	12q15	12	NC_000012.12	69738007	69823204	plus	17	608686	NA	NA	NA	NA	-0.75	-0.198922	NA	-0.416905	-0.341743	NA	NA	NA	NA	NA	0.00742	0.05	NA	0.011	0.0471	0.0586
9606	Homo sapiens	1540	CYLD	BRSS, CDMT1, CYLDI, EAC, MFT, MFT1, SBS, TEM, USPL2, CYLD	CYLD lysine 63 deubiquitinase	ubiquitin carboxyl-terminal hydrolase CYLD|cylindromatosis (turban tumor syndrome)|deubiquitinating enzyme CYLD|probable ubiquitin carboxyl-terminal hydrolase CYLD|ubiquitin specific peptidase like 2|ubiquitin thioesterase CYLD|ubiquitin thiolesterase CYLD|ubiquitin-specific-processing protease CYLD	16q12.1	16	NC_000016.10	50742026	50801935	plus	22	605018	NA	NA	0.786879	0.744999	0.591	NA	NA	NA	0.519701	NA	0.332378	0.089	0.0186	0.0357	0.000308	0.085	NA	0.0942	0.0398	0.0606
9606	Homo sapiens	9736	USP34		ubiquitin specific peptidase 34	ubiquitin carboxyl-terminal hydrolase 34|deubiquitinating enzyme 34|ubiquitin specific protease 34|ubiquitin thioesterase 34|ubiquitin thiolesterase 34|ubiquitin-specific-processing protease 34	2p15	2	NC_000002.12	61187455	61470714	minus	80	615295	NA	NA	NA	0.540274	0.23	0.104617	-0.566307	-0.69999	-0.463278	0.311831	0.23739	0.165	0.0541	0.0262	0.021	0.0419	0.0139	0.00511	0.0392	0.0264
9606	Homo sapiens	8028	MLLT10	AF10	MLLT10, histone lysine methyltransferase DOT1L cofactor	protein AFNA0|ALL1-fused gene from chromosome 10 protein|myeloid/lymphoid or mixed-lineage leukemia (trithorax homolog, Drosophila); translocated to, 10|myeloid/lymphoid or mixed-lineage leukemia; translocated to, 10|type I AF10 protein|type III AF10 protein|type IV AF10 protein	10p12.31	10	NC_000010.11	21533349	21743630	plus	30	602409	NA	NA	NA	0.365264	0.307	NA	NA	0.270916	NA	0.314596	0.205719	0.107	0.0521	0.00476	0.0216	0.188	NA	0.0431	0.103	0.0271
9606	Homo sapiens	285386	TPRG1	FAM79B	tumor protein p63 regulated 1	tumor protein p63-regulated gene 1 protein|family with sequence similarity 79, member B	3q28	3	NC_000003.12	189000774	189325304	plus	25		NA	NA	NA	NA	-2.79	-2.75686	NA	-2.34403	-2.6293	NA	NA	NA	NA	NA	3.13e-11	8.33e-17	NA	1.14e-05	1.45e-06	0.0589
9606	Homo sapiens	10278	EFS	CAS3, CASS31, EFS2, HEFS, SIN, EFS	embryonal Fyn-associated substrate	embryonal Fyn-associated substrate|Cas scaffolding protein family member 3|signal transduction protein (SH3 containing)	14q11.2	14	NC_000014.9	23356400	23365633	minus	6	609906	NA	NA	NA	0.904824	0.803	0.545134	NA	0.452445	0.750421	0.410572	0.342313	0.0948	0.0511	0.00176	0.000242	2.11e-05	NA	0.0396	0.00339	0.0162
9606	Homo sapiens	145482	PTGR2	HEL-S-298, PGR2, ZADH1	prostaglandin reductase 2	prostaglandin reductase 2|15-oxoprostaglandin 13-reductase|15-oxoprostaglandin-delta13-reductase|PRG-2|epididymis secretory protein Li 298|zinc binding alcohol dehydrogenase, domain containing 1|zinc-binding alcohol dehydrogenase domain-containing protein 1	14q24.3	14	NC_000014.9	73851831	73885465	plus	10	608642	NA	NA	NA	NA	NA	-0.664958	NA	-0.60697	-0.681578	-0.443475	NA	NA	NA	NA	0.059	0.000176	NA	0.000155	0.00308	0.0128
9606	Homo sapiens	686	BTD		biotinidase	biotinidase|biotinase	3p25.1	3	NC_000003.12	15601352	15653709	plus	9	609019	NA	-0.394058	NA.2414539	NA.1417755	-0.567	-0.487026	NA	NA	-0.459699	NA	0.169624	0.0114	0.0003	0.00182	3.87e-05	0.00186	NA	0.206	0.0148	0.142
9606	Homo sapiens	55071	C9orf40		chromosome 9 open reading frame 40	uncharacterized protein C9orf40	9q21.13	9	NC_000009.12	74946583	74952886	minus	2		NA	0.398044	0.640042	0.588085	0.928	0.401114	NA	0.611347	NA	NA	0.0792152	0.0169	0.00137	0.00669	4.75e-09	2.87e-06	NA	0.00187	0.0949	0.558
9606	Homo sapiens	114915	EPB41L4A-AS1	C5orf26, NCRNA00219, TIGA1	EPB41L4A antisense RNA 1	EPB41L4A antisense RNA 1 (non-protein coding)|transcript induced by growth arrest 1	5q22.1	5	NC_000005.10	112160526	112162501	plus	3		NA	NA	NA	NA	-0.505	NA	NA	-0.334116	-0.385673	-0.360233	NA	NA	NA	NA	4.52e-06	NA	NA	0.0291	0.0197	0.011
9606	Homo sapiens	1964	EIF1AX	EIF1A, EIF1AP1, EIF4C, eIFNAA, eIF-4C	eukaryotic translation initiation factor 1A, X-linked	eukaryotic translation initiation factor 1A, X-chromosomal|Putative eukaryotic translation initiation factor 1A|eIFNAA X isoform|eukaryotic translation initiation factor 1A, X chromosome|eukaryotic translation initiation factor 4C	Xp22.12	X	NC_000023.11	20124518	20141848	minus	7	300186	NA	-0.264001	0.329744	NA	0.283	NA	NA	-0.359589	-0.624684	-0.310512	0.0950194	0.0345	0.0424	0.0864	0.00137	0.216	NA	0.00541	0.000666	0.000288
9606	Homo sapiens	3488	IGFBP5	IBP5	insulin like growth factor binding protein 5	insulin-like growth factor-binding protein 5|IBP-5|IGF-binding protein 5|IGFBP-5	2q35	2	NC_000002.12	216672105	216695549	minus	4	146734	NA	NA	-0.737979	-2.31536	-0.759	NA	NA	-0.977917	-0.943964	-0.879501	0.0950479	0.0693	0.000125	2.5e-05	8.95e-05	0.656	NA	0.00265	0.00219	0.0465
9606	Homo sapiens	92979	2018-03-09	MARCH-IX, RNF179	membrane associated ring-CH-type finger 9	E3 ubiquitin-protein ligase MARCH9|RING finger protein 179|RING-type E3 ubiquitin transferase MARCH9|membrane associated ring finger 9|membrane-associated RING finger protein 9|membrane-associated RING-CH protein IX|membrane-associated ring finger (C3HC4) 9	12q14.1	12	NC_000012.12	57755098	57760410	plus	4	613336	NA	NA	NA	NA	-0.358	-0.278795	NA	NA	-0.368212	-0.242189	NA	NA	NA	NA	0.00155	7.05e-05	NA	0.0591	0.00174	0.00507
9606	Homo sapiens	51126	NAA20	NAT3, NAT3P, NAT5, NAT5P, dJ1002M8.1	N(alpha)-acetyltransferase 20, NatB catalytic subunit	N-alpha-acetyltransferase 20|N-acetyltransferase 3 homolog|N-acetyltransferase 5 (ARD1 homolog, S. cerevisiae)|N-acetyltransferase 5 (GCN5-related, putative)|N-acetyltransferase 5, ARD1 subunit (arrest-defective 1, S. cerevisiae, homolog)|N-terminal acetyltransferase B complex catalytic subunit NAA20|N-terminal acetyltransferase B complex catalytic subunit NAT5|N-terminal acetyltransferase comple…	20p11.23	20	NC_000020.11	20017290	20033629	plus	7	610833	NA	NA	NA	NA	-0.205	NA	NA	-0.270179	NA	-0.234955	NA	NA	NA	NA	0.00294	0.056	NA	0.0373	0.0592	0.032
9606	Homo sapiens	641	BLM	BS, RECQ2, RECQL2, RECQL3	Bloom syndrome RecQ like helicase	Bloom syndrome protein|Bloom syndrome, RecQ helicase-like|DNA helicase, RecQ-like type 2|recQ protein-like 3	15q26.1	15	NC_000015.10	90717327	90815462	plus	25	604610	NA	0.27052	0.262097	0.564065	1.11	0.629615	-0.237931	0.489913	0.786528	NA	0.649924	0.0167	0.0385	3.64e-05	2.3e-09	8.45e-07	0.0198	0.00741	0.00104	0.552
9606	Homo sapiens	4082	MARCKS	80K-L, MACS, PKCSL, PRKCSL	myristoylated alanine rich protein kinase C substrate	myristoylated alanine-rich C-kinase substrate|myristoylated alanine-rich protein kinase C substrate (MARCKS, 80K-L)|phosphomyristin|protein kinase C substrate, 80 kDa protein, light chain	6q21	6	NC_000006.12	113857335	113863475	plus	2	177061	NA	0.422351	0.662191	0.759584	0.279	0.22074	NA	0.399938	NA	NA	0.158332	0.00503	0.00341	1.17e-05	0.000582	0.0013	NA	0.0425	0.207	0.126
9606	Homo sapiens	374393	FAM111B	CANP, POIKTMP	family with sequence similarity 111 member B	protein FAM111B|cancer-associated nucleoprotein	11q12.1	11	NC_000011.10	59107185	59127415	plus	4	615584	NA	NA	NA	NA	0.372	0.671918	0.527311	NA	0.780731	NA	NA	NA	NA	NA	5.18e-05	3.36e-05	2.12e-05	0.0754	0.00344	0.0953
9606	Homo sapiens	8581	LY6D	E48, Ly-6D	lymphocyte antigen 6 family member D	lymphocyte antigen 6D|e48 antigen|lymphocyte antigen 6 complex, locus D	8q24.3	8	NC_000008.11	142784882	142786592	minus	3	606204	NA	0.922786	1.11775	1.60531	0.967	2.87018	NA	1.40569	2.04852	NA	0.0959821	0.0142	0.000145	0.00028	8.16e-06	5.69e-10	NA	7.06e-06	0.00162	0.277
9606	Homo sapiens	65990	FAM173A	C16orf24	family with sequence similarity 173 member A	protein FAM173A	16p13.3	16	NC_000016.10	720581	722590	plus	5		NA	-0.519511	-0.740723	-0.820728	-0.823	-0.339717	NA	-0.40597	-0.731071	NA	0.863104	1.78e-05	2e-08	8.68e-06	1.27e-09	0.000329	NA	0.00642	0.00157	0.096
9606	Homo sapiens	118	ADD1	ADDA	adducin 1	alpha-adducin|adducin 1 (alpha)|erythrocyte adducin alpha subunit	4p16.3	4	NC_000004.12	2843732	2930076	plus	20	102680	NA	NA	-0.262776	-0.38884	-0.307	-0.114506	0.858679	-0.343659	-0.528273	NA	0.306378	0.139	0.0159	0.0147	4.06e-08	0.00808	8.49e-05	0.0167	0.000629	0.0705
9606	Homo sapiens	994	CDC25B		cell division cycle 25B	M-phase inducer phosphatase 2|dual specificity phosphatase Cdc25B	20p13	20	NC_000020.11	3786772	3806121	plus	18	116949	NA	NA	NA	0.337235	0.54	0.252322	-0.262495	0.520698	0.557168	NA	0.175478	0.131	0.155	0.0212	7.95e-05	0.0037	0.0224	3.86e-05	0.0148	0.239
9606	Homo sapiens	9778	KIAA0232		KIAA0232	uncharacterized protein KIAA0232	4p16.1	4	NC_000004.12	6782732	6884172	plus	13		NA	-0.476021	-0.630605	-0.473992	-0.831	-0.447178	0.867988	-0.655271	-0.517733	NA	0.903685	3.72e-05	8.86e-07	0.000479	3.22e-08	9.64e-05	0.039	9.47e-06	0.0133	0.543
9606	Homo sapiens	22818	COPZ1	CGINA20, COPZ, HSPC181, zeta-COP, zeta1-COP	coatomer protein complex subunit zeta 1	coatomer subunit zetaNA|coatomer protein complex, subunit zeta|zetaNA COP|zetaNA-coat protein	12q13.13	12	NC_000012.12	54325090	54351851	plus	9	615472	NA	-0.321441	-0.381783	-0.545567	-0.401	-0.342247	-0.494407	-0.325871	-0.421507	NA	0.397917	0.00289	0.000464	8.31e-05	4.19e-06	2.87e-07	0.00098	0.00778	0.0391	0.613
9606	Homo sapiens	8884	SLC5A6	SMVT	solute carrier family 5 member 6	sodium-dependent multivitamin transporter|Na(+)-dependent multivitamin transporter|Na+-dependent multivitamin transporter|solute carrier family 5 (sodium-dependent vitamin transporter), member 6|solute carrier family 5 (sodium/multivitamin and iodide cotransporter), member 6	2p23.3	2	NC_000002.12	27199587	27212307	minus	19	604024	NA	NA	0.422057	0.683339	0.702	0.324818	-0.27657	0.936791	0.96837	0.399157	0.162743	0.253	0.00652	0.00041	1.81e-06	2.84e-06	0.0392	2.54e-06	7.46e-05	0.0193
9606	Homo sapiens	7112	TMPO	CMD1T, LAP2, LEMD4, PRO0868, TP	thymopoietin	thymopoietin|LEM domain containing 4|TP alpha|TP beta/gamma|lamina-associated polypeptide 2|thymopoietin beta|thymopoietin-related peptide isoform alpha|thymopoietin-related peptide isoforms beta/gamma	12q23.1	12	NC_000012.12	98515573	98550379	plus	11	188380	NA	NA	NA	0.347493	0.304	0.408442	NA	NA	0.460314	NA	0.239297	0.0709	0.0609	0.012	0.0124	0.00247	0.237	0.0551	0.0496	0.162
9606	Homo sapiens	26140	TTLL3	HOTTL	tubulin tyrosine ligase like 3	tubulin monoglycylase TTLL3|tubulin tyrosine ligase-like family, member 3|tubulin--tyrosine ligase-like protein 3	3p25.3	3	NC_000003.12	9809960	9836356	plus	12		NA	NA	NA	NA	-0.193	NA	NA	0.938013	NA	0.243609	NA	NA	NA	NA	0.00731	0.0958	0.0847	6.58e-05	0.0791	0.011
9606	Homo sapiens	23678	SGK3	CISK, SGK2, SGKL	serum/glucocorticoid regulated kinase family member 3	serine/threonine-protein kinase Sgk3|cytokine-independent survival kinase	8q13.1	8	NC_000008.11	66712418	66862022	plus	18	607591	NA	NA	NA	NA	NA	-0.428894	NA	-0.723284	-0.734624	NA	NA	NA	NA	NA	NA	0.000231	NA	0.00921	0.00334	NA
9606	Homo sapiens	51573	GDE1	363E6.2, MIR16	glycerophosphodiester phosphodiesterase 1	glycerophosphodiester phosphodiesterase 1|RGS16-interacting membrane protein|membrane interacting protein of RGS16	16p12.3	16	NC_000016.10	19501693	19522145	minus	6	605943	-0.792742	-0.429975	-0.383136	-0.894894	-0.275	-0.279	NA	-0.540625	-0.413542	NA	0.0398115	0.00073	0.0204	1.36e-06	0.00102	1.28e-06	0.273	8.87e-06	0.0125	0.29
9606	Homo sapiens	10421	CD2BP2	FWP010, LIN1, PPP1R59, Snu40, U5-52K	CD2 cytoplasmic tail binding protein 2	CD2 antigen cytoplasmic tail-binding protein 2|CD2 cytoplasmic domain-binding protein 2|U5 snRNP 52K protein|protein phosphatase 1, regulatory subunit 59	16p11.2	16	NC_000016.10	30350766	30355361	minus	7	604470	NA	-0.336544	-0.456845	-0.709787	-0.412	-0.252124	NA	NA	-0.409475	NA	0.211009	0.0267	0.00162	0.00254	7.71e-07	0.000688	NA	0.054	0.0211	0.0973
9606	Homo sapiens	79921	TCEAL4	NPD017, WEX7	transcription elongation factor A like 4	transcription elongation factor A protein-like 4|TCEA-like protein 4|transcription elongation factor A (SII)-like 4|transcription elongation factor S-II protein-like 4	Xq22.2	X	NC_000023.11	103576231	103587736	plus	7		NA	-0.885287	NA.1482843	-0.684687	-0.856	-0.237122	NA	NA.13455995	-0.882416	NA	0.81688	6.09e-05	4.28e-08	0.00248	5.97e-15	4.48e-06	NA	5.77e-10	8.59e-05	0.0975
9606	Homo sapiens	9231	DLG5	LP-DLG, P-DLG5, PDLG	discs large MAGUK scaffold protein 5	disks large homolog 5|discs large protein LP-DLG|discs large protein P-dlg|discs, large homolog 5|large type of P-DLG|placenta and prostate DLG	10q22.3	10	NC_000010.11	77790787	77926590	minus	42	604090	-0.613158	-0.439838	-0.802469	-0.929742	NA.11	NA	0.30305	-0.738488	-0.656578	NA	0.0405114	0.021	0.000104	0.00168	3.71e-08	0.831	0.0161	0.000147	0.00305	0.142
9606	Homo sapiens	133522	PPARGC1B	ERRL1, PERC, PGCNA(beta), PGC1B	PPARG coactivator 1 beta	peroxisome proliferator-activated receptor gamma coactivator 1-beta|PGCNA-related estrogen receptor alpha coactivator|PPAR-gamma coactivator 1-beta|PPARGCNA-beta|PPARgamma coactivator 1 beta|peroxisome proliferator-activated receptor gamma, coactivator 1 beta	5q32	5	NC_000005.10	149730252	149857861	plus	16	608886	NA	NA	NA	NA	0.607	0.612845	NA	0.639452	0.67488	NA	NA	NA	NA	NA	1.71e-10	1.16e-05	NA	4.12e-05	0.00118	0.0605
9606	Homo sapiens	55830	GLT8D1	AD-017, MSTP139	glycosyltransferase 8 domain containing 1	glycosyltransferase 8 domain-containing protein 1|glycosyltransferase AD-017	3p21.1	3	NC_000003.12	52694484	52706083	minus	12		NA	-0.55732	-0.47774	-0.502321	-0.354	-0.258261	NA	-0.628683	-0.598114	NA	0.20874	0.00434	0.00141	0.0013	1.76e-07	0.0011	NA	2.34e-06	3.89e-05	0.186
9606	Homo sapiens	196394	AMN1		antagonist of mitotic exit network 1 homolog	protein AMN1 homolog	12p11.21	12	NC_000012.12	31671137	31729178	minus	12		NA	NA	NA	NA	-0.869	-0.393322	NA	-0.346183	-0.483146	-0.313464	NA	NA	NA	NA	6.29e-07	0.0168	0.0967	0.0391	0.0134	0.0256
9606	Homo sapiens	5786	PTPRA	HEPTP, HLPR, HPTPA, HPTPalpha, LRP, PTPA, PTPRL2, R-PTP-alpha, RPTPA	protein tyrosine phosphatase, receptor type A	receptor-type tyrosine-protein phosphatase alpha|Leukocyte common antigen-related peptide (protein tyrosine phosphate)|PTPLCA-related phosphatase|PTPase-alpha|protein tyrosine phosphatase, receptor type, alpha polypeptide|protein-tyrosine phosphatase alpha|tyrosine phosphatase alpha	20p13	20	NC_000020.11	2864195	3038669	plus	30	176884	NA	NA	-0.329745	-0.833711	-0.326	-0.222638	NA	-0.226819	NA	-0.461055	0.0981108	0.51	0.00801	0.00263	0.00017	5.78e-07	NA	0.0331	0.0508	0.00137
9606	Homo sapiens	23341	DNAJC16		DnaJ heat shock protein family (Hsp40) member C16	dnaJ homolog subfamily C member 16|DnaJ (Hsp40) homolog, subfamily C, member 16|novel DnaJ domain-containing protein	1p36.21	1	NC_000001.11	15526694	15571733	plus	15		NA	-0.349419	-0.398159	-0.308972	-0.565	-0.227015	NA	-0.354796	-0.31903	NA	0.209227	0.000888	0.016	0.00488	3.29e-06	0.0285	NA	0.000811	0.039	0.206
9606	Homo sapiens	2330	FMO5		flavin containing monooxygenase 5	dimethylaniline monooxygenase [N-oxide-forming] 5|FMO 5|dimethylaniline oxidase 5|hepatic flavin-containing monooxygenase 5	1q21.1	1	NC_000001.11	147183963	147225798	minus	11	603957	NA	-0.69288	-0.594818	-0.82515	-0.978	NA.1310481	1.02416	-0.433808	NA.1379046	NA	0.834966	0.027	0.0148	0.0128	5.19e-05	2.33e-07	9.12e-09	0.0411	0.0132	0.24
9606	Homo sapiens	1452	CSNK1A1	CK1, CK1a, CKIa, HEL-S-77p, HLCDGP1, PRO2975	casein kinase 1 alpha 1	casein kinase I isoform alpha|CKI-alpha|clock regulator kinase|down-regulated in lung cancer|epididymis secretory sperm binding protein Li 77p	5q32	5	NC_000005.10	149495894	149551552	minus	11	600505	NA	-0.364666	-0.483023	-0.876936	-0.443	-0.175078	NA	-0.515377	-0.451689	0.38561	0.208263	0.00868	5.15e-05	9.23e-08	2.45e-09	0.0412	0.588	0.0131	0.00683	0.0216
9606	Homo sapiens	10406	WFDC2	EDDM4, HE4, WAP5, dJ461P17.6	WAP four-disulfide core domain 2	WAP four-disulfide core domain protein 2|WAP domain containing protein HE4-V4|epididymal protein 4|epididymal secretory protein E4|epididymis-specific, whey-acidic protein type, four-disulfide core|major epididymis-specific protein E4|putative protease inhibitor WAP5	20q13.12	20	NC_000020.11	45469754	45481532	plus	4	617548	NA	-0.498522	NA	-0.94184	NA	NA	NA	-0.920709	NA	NA	0.0716625	0.0475	0.0984	0.00993	0.0539	0.0776	NA	0.00841	0.265	0.0758
9606	Homo sapiens	51626	DYNC2LI1	CGI-60, D2LIC, LIC3	dynein cytoplasmic 2 light intermediate chain 1	cytoplasmic dynein 2 light intermediate chain 1	2p21	2	NC_000002.12	43774039	43828492	plus	15	617083	NA	-0.501569	-0.507449	-0.791894	-0.522	-0.361212	NA	-0.47192	-0.32747	-0.321597	0.166053	0.000479	0.00153	0.0303	1.31e-06	9.97e-05	0.249	0.00696	0.0414	0.0134
9606	Homo sapiens	81545	FBXO38	Fbx38, HMN2D, MOKA, SP329	F-box protein 38	F-box only protein 38|modulator of KLF7 activity homolog	5q32	5	NC_000005.10	148383935	148442836	plus	24	608533	NA	-0.23374	-0.417444	NA.6944419	-0.316	-0.160271	NA	-0.385572	-0.522065	-0.203563	0.257199	0.0369	0.000198	3.48e-06	1.43e-06	0.0415	0.254	0.000739	0.0115	0.0314
9606	Homo sapiens	285282	RABL3		RAB, member of RAS oncogene family like 3	rab-like protein 3	3q13.33	3	NC_000003.12	120686681	120742537	minus	9		NA	-0.377341	-0.700313	-0.485817	-0.55	-0.30607	NA	NA	-0.445315	-0.282388	0.938887	0.00323	1.84e-06	0.0141	4.38e-05	0.00936	NA	0.0986	0.0203	0.0298
9606	Homo sapiens	54859	ELP6	C3orf75, TMEM103	elongator acetyltransferase complex subunit 6	elongator complex protein 6|UPF0405 protein C3orf75|angiotonin-transactivated protein 1|elongator complex protein 6 homolog|transmembrane protein 103	3p21.31	3	NC_000003.12	47495640	47513711	minus	11	615020	1.17036	0.343612	NA	NA	-0.355	-0.17339	NA	-0.335946	-0.346008	NA	0.0127413	0.0289	0.227	0.0986	0.000451	0.00209	NA	0.00168	0.0208	0.0945
9606	Homo sapiens	23253	ANKRD12	ANCO-2, ANCO1, GACNA, Nbla00144	ankyrin repeat domain 12	ankyrin repeat domain-containing protein 12|ankyrin repeat-containing cofactor 2	18p11.22	18	NC_000018.10	9136753	9285985	plus	17	610616	NA	NA	NA	-0.535035	NA	-0.232706	NA	-0.485979	-0.517885	-0.635736	0.115878	0.198	0.114	0.0331	0.21	0.00126	NA	0.00344	0.000697	0.000285
9606	Homo sapiens	80148	PQLC1		PQ loop repeat containing 1	PQ-loop repeat-containing protein 1	18q23	18	NC_000018.10	79902420	79951665	minus	12		NA	NA	0.33977	0.422806	0.25	0.192544	-0.292718	0.441635	NA	NA	0.141976	0.0991	0.0169	0.0157	0.0307	0.00598	0.0384	0.00418	0.397	0.0926
9606	Homo sapiens	5728	PTEN	10q23del, BZS, CWS1, DEC, GLM2, MHAM, MMAC11, PTENbeta, TEP1, PTEN	phosphatase and tensin homolog	phosphatidylinositol 3,4,5-trisphosphate 3-phosphatase and dual-specificity protein phosphatase PTEN|MMAC1 phosphatase and tensin homolog deleted on chromosome 10|mitochondrial PTENalpha|mitochondrial phosphatase and tensin protein alpha|mutated in multiple advanced cancers 1|phosphatase and tensin-like protein|phosphatidylinositol-3,4,5-trisphosphate 3-phosphatase and dual-specificity protein ph…	10q23.31	10	NC_000010.11	87863438	87971930	plus	10	601728	NA	NA	NA	NA	-0.378	-0.165713	NA	NA	-0.446387	0.251717	0.0638084	0.142	0.0605	0.272	8.43e-05	0.0197	0.0563	0.0651	0.00333	0.0368
9606	Homo sapiens	4176	MCM7	CDC47, MCM2, P1.1-MCM3, P1CDC47, P85MCM, PNAS146, PPP1R104	minichromosome maintenance complex component 7	DNA replication licensing factor MCM7|CDC47 homolog|homolog of S. cerevisiae Cdc47|minichromosome maintenance deficient 7|protein phosphatase 1, regulatory subunit 104	7q22.1	7	NC_000007.14	100092728	100101940	minus	16	600592	NA	NA	0.5617	0.610039	0.663	0.326097	NA	0.614501	0.497453	NA	0.271826	0.0589	0.00149	0.000188	3.39e-07	1.64e-08	NA	2.39e-05	0.00745	0.0991
9606	Homo sapiens	79083	MLPH	SLAC2-A	melanophilin	melanophilin|exophilin-3|slp homolog lacking C2 domains a|synaptotagmin-like protein 2a	2q37.3	2	NC_000002.12	237486410	237555318	plus	20	606526	NA	NA.259726	-2.01938	-2.47815	-3.28	NA.182915	-0.231222	-2.64104	-2.01825	NA	0.429519	0.00018	1.86e-09	5.8e-14	5.25ENA8	2.24e-20	0.0424	1.22e-10	1.68e-05	0.83
9606	Homo sapiens	4926	NUMA1	NMP-22, NUMA	nuclear mitotic apparatus protein 1	nuclear mitotic apparatus protein 1|SP-H antigen|centrophilin stabilizes mitotic spindle in mitotic cells|nuclear matrix protein-22|structural nuclear protein	11q13.4	11	NC_000011.10	72002864	72080693	minus	38	164009	NA	-0.298195	-0.506799	-0.454655	-0.53	-0.171049	-0.557219	-0.367296	NA	0.524623	0.520201	0.0427	0.00114	0.0232	2.73e-10	0.00997	0.00982	0.0336	0.146	0.00861
9606	Homo sapiens	2296	FOXC1	ARA, ASGD3, FKHL7, FREAC-3, FREAC3, IGDA, IHG1, IRID1, RIEG3	forkhead box C1	forkhead box protein C1|forkhead box C1 protein|forkhead, drosophila, homolog-like 7|forkhead-related activator 3|forkhead-related protein FKHL7|forkhead-related transcription factor 3|forkhead/winged helix-like transcription factor 7|myeloid factor-delta	6p25.3	6	NC_000006.12	1610446	1613897	plus	1	601090	NA	0.79349	0.865976	2.00335	2.63	1.14604	NA	1.79987	2.12689	NA	0.0998537	0.000389	0.000325	6.27e-10	3.86e-15	5.32e-12	NA	4.53e-07	2.28e-06	0.454
9606	Homo sapiens	7727	ZNF174	ZSCAN8	zinc finger protein 174	zinc finger protein 174|AWNA|zinc finger and SCAN domain-containing protein 8	16p13.3	16	NC_000016.10	3401190	3409364	plus	4	603900	NA	-0.185353	-0.28379	NA	-0.221	-0.21003	0.45539	-0.395395	-0.424979	-0.216984	0.199191	0.0429	0.0132	0.285	6.01e-05	0.000677	0.00158	0.00562	0.0301	0.0412
9606	Homo sapiens	6834	SURF1	CMT4K	SURF1, cytochrome c oxidase assembly factor	surfeit locus protein 1|surfeit 1	9q34.2	9	NC_000009.12	133351805	133356485	minus	9	185620	NA	-0.526231	-0.393027	-0.481447	-0.342	-0.156998	NA	NA	NA	NA	0.0688965	0.000227	0.00528	0.0173	0.000803	0.00388	NA	0.1	0.844	0.0599
9606	Homo sapiens	1456	CSNK1G3	CKI-gamma 3L, CSNK1G3	casein kinase 1 gamma 3	casein kinase I isoform gamma-3|casein kinase I	5q23.2	5	NC_000005.10	123512099	123617045	plus	18	604253	NA	-0.217469	-0.419708	-0.772587	-0.498	-0.444905	NA	-0.606712	NA	-0.321367	0.109765	0.0492	0.000468	4.3e-05	3.11e-08	2.96e-09	0.166	0.000137	0.243	0.00785
9606	Homo sapiens	55450	CAMK2N1	PRO1489	calcium/calmodulin dependent protein kinase II inhibitor 1	calcium/calmodulin-dependent protein kinase II inhibitor 1|CaMKIINalpha|caMKII inhibitory protein alpha|caMKIIN-alpha	1p36.12	1	NC_000001.11	20482391	20486235	minus	2	614986	NA	-0.873038	NA.2176398	NA.7984134	NA.12	NA	0.438839	-0.901836	-0.687628	-0.411925	0.792057	0.00127	2.23e-05	3.07e-06	1.88e-06	0.276	0.00341	1.45e-05	0.0174	0.043
9606	Homo sapiens	79739	TTLL7		tubulin tyrosine ligase like 7	tubulin polyglutamylase TTLL7|testis development protein NYD-SP30|tubulin tyrosine ligase-like family, member 7|tubulin--tyrosine ligase-like protein 7	1p31.1	1	NC_000001.11	83865021	83999340	minus	26		NA	0.462477	NA	NA	0.461	0.49521	NA	NA	NA	NA	0.508291	0.0255	0.0619	0.132	0.00498	0.00276	0.141	0.126	0.143	0.0801
9606	Homo sapiens	133	ADM	AM, PAMP	adrenomedullin	ADM|preproadrenomedullin|proadrenomedullin N-20 terminal peptide	11p15.4	11	NC_000011.10	10304980	10307402	plus	4	103275	NA	0.511201	0.690803	0.481963	1.21	0.433089	NA	0.856839	NA	NA	0.100121	0.0126	0.000934	0.0479	3.74e-08	8.36e-05	NA	0.000314	0.0511	0.548
9606	Homo sapiens	100128098	ST8SIA6-AS1		ST8SIA6 antisense RNA 1		10p12.33	10	NC_000010.11	17386936	17408286	plus	3		NA	NA	NA	NA	2.02	NA	NA	2.55694	1.75799	1.03861	NA	NA	NA	NA	7.34e-07	NA	NA	1.02e-06	0.0309	0.0241
9606	Homo sapiens	6689	SPIB	SPI-B	Spi-B transcription factor	transcription factor Spi-B|Spi-B transcription factor (SpiNA/PU.1 related)	19q13.33	19	NC_000019.10	50418938	50431053	plus	6	606802	NA	NA	0.612636	0.838715	1.17	0.94385	0.693733	1.0417	1.01386	0.328085	0.56792	0.605	0.0431	0.000179	4.22e-07	0.0132	6.38e-05	0.00074	0.00948	0.00607
9606	Homo sapiens	63827	BCAN	BEHAB, CSPG7	brevican	brevican core protein|brain-enriched hyaluronan-binding protein|chondroitin sulfate proteoglycan 7|chondroitin sulfate proteoglycan BEHAB	1q23.1	1	NC_000001.11	156641948	156659532	plus	15	600347	NA	NA	NA	0.368972	0.00418	0.58127	-0.304031	NA	NA	-0.354217	0.143631	0.092	0.595	0.0105	0.0419	0.015	0.0079	0.139	0.143	0.0151
9606	Homo sapiens	27122	DKK3	REIC, RIG	dickkopf WNT signaling pathway inhibitor 3	dickkopf-related protein 3|RIG-like 5-6|RIG-like 7NA|dickkopf 3 homolog|dickkopf homolog 3|dickkopf-3|dkk-3|hDkk-3|regulated in glioma	11p15.3	11	NC_000011.10	11962996	12009370	minus	9	605416	NA	NA	NA	0.560518	-0.549	-0.291874	NA	-0.541115	-0.605693	-0.550226	0.0750034	0.128	0.212	0.0148	0.002	0.0435	NA	0.0124	0.0215	0.0144
9606	Homo sapiens	1230	CCR1	CD191, CKRNA, CKR1, CMKBR1, HM145, MIP1aR, SCYAR1	C-C motif chemokine receptor 1	C-C chemokine receptor type 1|C-C CKRNA|CC-CKRNA|CCRNA|LD78 receptor|MIPNAalpha-R|RANTES receptor|RANTES-R|chemokine (C-C motif) receptor 1|macrophage inflammatory protein 1-alpha receptor	3p21.31	3	NC_000003.12	46201709	46208341	minus	2	601159	NA	0.738386	NA	0.445037	0.731	NA	NA	0.523361	NA	NA	0.0654446	0.00287	0.0535	0.0483	1.45e-05	0.101	NA	0.0125	0.0985	0.323
9606	Homo sapiens	2530	FUT8		fucosyltransferase 8	alpha-(1,6)-fucosyltransferase|GDP-L-Fuc:N-acetyl-beta-D-glucosaminide alpha1,6-fucosyltransferase|GDP-fucose--glycoprotein fucosyltransferase|alpha1-6FucT|fucosyltransferase 8 (alpha (1,6) fucosyltransferase)|glycoprotein 6-alpha-L-fucosyltransferase	14q23.3	14	NC_000014.9	65410592	65744122	plus	15	602589	NA	-0.737289	NA.656798	NA.9324503	NA.17	-0.442205	NA	-0.890813	-0.971763	NA	0.521281	0.00753	3.81e-06	1.21e-06	5.95e-14	2.38e-07	NA	1.41e-06	0.000127	0.101
9606	Homo sapiens	4615	MYD88	MYD88D	myeloid differentiation primary response 88	myeloid differentiation primary response protein MyD88|mutant myeloid differentiation primary response 88|myeloid differentiation primary response gene (88)	3p22.2	3	NC_000003.12	38138478	38143022	plus	5	602170	NA	0.22305	NA	NA	0.298	NA	0.325556	NA	NA	NA	0.243948	0.0101	0.139	0.153	0.000232	0.0878	0.0213	0.0665	0.0502	0.123
9606	Homo sapiens	7057	THBS1	THBS, THBSNA, TSP, TSPNA, TSP1	thrombospondin 1	thrombospondinNA|thrombospondinNAp180|thrombospondin-p50	15q14	15	NC_000015.10	39581079	39598918	plus	22	188060	0.79443	NA	-0.880864	NA.4023845	-0.774	NA	NA	-0.675788	-0.483819	-0.60264	0.013078	0.144	3.81e-05	3.51e-05	3.11e-06	0.968	0.06	0.000715	0.0301	0.00228
9606	Homo sapiens	6397	SEC14L1	PRELID4A, SEC14L	SEC14 like lipid binding 1	SEC14-like protein 1	17q25.2-q25.3	17	NC_000017.11	77088643	77217101	plus	22	601504	NA	0.534233	NA	NA	0.759	0.227281	-0.329985	NA	0.463562	NA	0.153947	0.0165	0.105	0.244	2.57e-07	0.018	0.0148	0.0582	0.00492	0.0532
9606	Homo sapiens	10641	NPRL2	FFEVF2, NPR2, NPR2L, TUSC4	NPR2 like, GATOR1 complex subunit	GATOR complex protein NPRL2|nitrogen permease regulator 2-like protein|2810446G01Rik|G21 protein|NPR2-like protein|gene 21 protein|homologous to yeast nitrogen permease (candidate tumor suppressor)|tumor suppressor candidate 4	3p21.31	3	NC_000003.12	50347487	50351055	minus	11	607072	NA	-0.880453	NA.0712571	NA.5487095	-0.436	-0.331765	NA	-0.347183	-0.486262	NA	0.101261	0.00559	0.00116	0.000243	2.86e-07	0.00806	NA	0.00048	0.000502	0.289
9606	Homo sapiens	93058	COQ10A		coenzyme Q10A	coenzyme Q-binding protein COQ10 homolog A, mitochondrial|coenzyme Q10 homolog A	12q13.3	12	NC_000012.12	56266858	56270966	plus	6		NA	NA	NA	NA	-0.404	NA	NA	-0.35064	-0.679052	-0.205747	NA	NA	NA	NA	0.00129	0.0627	NA	0.0214	0.00474	0.0339
9606	Homo sapiens	11341	SCRG1	SCRGNA	stimulator of chondrogenesis 1	scrapie-responsive protein 1|scrapie responsive gene 1|scrapie-responsive gene 1 protein	4q34.1	4	NC_000004.12	173388148	173486378	minus	6	603163	NA	0.415307	0.879077	1.20774	1.89	1.20897	NA	1.36761	1.5831	0.102418	0.935024	0.0445	0.00369	0.000192	1.37e-09	3.68e-05	0.954	0.000218	0.00826	0.0317
9606	Homo sapiens	399512	SLC25A35		solute carrier family 25 member 35	solute carrier family 25 member 35	17p13.1	17	NC_000017.11	8287763	8295694	minus	7	610818	NA	NA	NA	NA	-0.404	-0.535985	NA	-0.559173	-0.673368	NA	NA	NA	NA	NA	4.75e-07	1.04e-06	NA	0.00463	0.00686	0.0628
9606	Homo sapiens	5523	PPP2R3A	PPP2R3, PR130, PR72	protein phosphatase 2 regulatory subunit B''alpha	serine/threonine-protein phosphatase 2A regulatory subunit B'' subunit alpha|PP2A subunit B isoforms B72/B130|PP2A, subunit B, R3 isoform|PR130/B''alpha1 subunit|PR72/B''alpha2 subuit|protein phosphatase 2 (formerly 2A), regulatory subunit B'' (PR 72), alpha isoform and (PR 130), beta isoform|protein phosphatase 2, regulatory subunit B'', alpha|serine/threonine-protein phosphatase 2A 72/130 kDa r…	3q22.2-q22.3	3	NC_000003.12	135965673	136147910	plus	17	604944	NA	0.265705	NA	0.925755	0.615	0.29804	0.306228	0.622846	0.495108	0.387072	0.244909	0.0115	0.163	1.63e-06	1.46e-06	0.00861	0.00506	0.000705	0.0459	0.0154
9606	Homo sapiens	6405	SEMA3F	SEMA-IV, SEMA4, SEMAK	semaphorin 3F	semaphorin-3F|sema domain, immunoglobulin domain (Ig), short basic domain, secreted, (semaphorin) 3F|sema domain, immunoglobulin domain (Ig), short basic domain, secreted, 3F|semaphorin III/F|semaphorin IV	3p21.31	3	NC_000003.12	50155045	50189075	plus	23	601124	NA	-0.608893	NA.2041442	-0.834373	-0.987	-0.594241	NA	NA	-0.778653	NA	0.228865	0.000552	2.65e-13	1.4e-06	4.96e-16	1.58e-10	NA	0.0627	0.0014	0.102
9606	Homo sapiens	9604	RNF14	ARA54, HFB30, HRIHFB2038, TRIAD2	ring finger protein 14	E3 ubiquitin-protein ligase RNF14|androgen receptor associated protein 54	5q31.3	5	NC_000005.10	141949337	141993709	plus	13	605675	NA	-0.327073	-0.38066	-0.544086	-0.292	NA	NA	-0.466142	NA	-0.413186	0.482779	0.00283	0.00118	0.000111	0.00551	0.102	NA	0.0041	0.0596	0.000181
9606	Homo sapiens	26353	HSPB8	CMT2L, DHMN2, E2IG1, H11, HMN2, HMN2A, HSP22	heat shock protein family B (small) member 8	heat shock protein beta-8|E2-induced gene 1 protein|alpha-crystallin C chain|heat shock 22kDa protein 8|heat shock 27kDa protein 8|protein kinase H11|small stress protein-like protein HSP22	12q24.23	12	NC_000012.12	119178790	119194746	plus	3	608014	NA	NA.0185868	NA.824373	-2.21583	NA.4	-0.513249	0.371554	-0.812212	NA	-0.768185	0.913081	0.000959	1.37e-06	2.16e-07	2.1e-06	0.000226	0.00114	0.0115	0.408	0.045
9606	Homo sapiens	3597	IL13RA1	CD213A1, CT19, ILNA3Ra, NR4	interleukin 13 receptor subunit alpha 1	interleukinNA3 receptor subunit alphaNA|CD213a1 antigen|ILNA3 receptor subunit alphaNA|ILNA3R subunit alphaNA|IL13 receptor alphaNA chain|cancer/testis antigen 19|interleukin 13 receptor, alpha 1	Xq24	X	NC_000023.11	118726954	118794533	plus	13	300119	NA	-0.299981	-0.351418	-0.510294	NA	-0.160336	-0.405858	-0.32721	NA	NA	0.0803973	0.0132	0.0158	0.000552	0.245	0.000632	0.018	0.0194	0.161	0.216
9606	Homo sapiens	22800	RRAS2	TC21	RAS related 2	ras-related protein R-Ras2|ras-like protein TC21|related RAS viral (r-ras) oncogene homolog 2|teratocarcinoma oncogene	11p15.2	11	NC_000011.10	14277920	14364506	minus	9	600098	NA	0.63302	0.503827	0.707418	0.858	0.357809	NA	0.518698	0.397201	NA	0.102305	0.00196	0.000637	2.54e-06	2.53e-10	0.000384	NA	0.0019	0.0285	0.276
9606	Homo sapiens	1122	CHML	REP2	CHM like, Rab escort protein 2	rab proteins geranylgeranyltransferase component A 2|choroideraemia-like protein|choroideremia-like (Rab escort protein 2)|choroideremia-like protein	1q43	1	NC_000001.11	241628864	241635930	minus	1	118825	NA	NA	NA	1.27884	0.94	0.29889	NA	NA	1.11628	0.181891	0.213537	0.076	0.165	2.8e-05	3.71e-10	0.00107	NA	0.0557	0.00319	0.002
9606	Homo sapiens	154064	RAET1L	ULBP6	retinoic acid early transcript 1L	UL16-binding protein 6|retinoic acid early transcript 1L protein|UL16 binding protein 6	6q25.1	6	NC_000006.12	150018334	150025596	minus	5	611047	NA	NA	NA	NA	NA	1.71971	NA	NA	NA	NA	NA	NA	NA	NA	NA	1.03e-06	NA	NA	NA	NA
9606	Homo sapiens	6829	SUPT5H	SPT5, SPT5H, Tat-CT1	SPT5 homolog, DSIF elongation factor subunit	transcription elongation factor SPT5|DRB sensitivity-inducing factor 160 kDa subunit|DRB sensitivity-inducing factor large subunit|DSIF large subunit|DSIF p160|Tat-cotransactivator 1 protein|hSPT5|suppressor of Ty 5 homolog	19q13.2	19	NC_000019.10	39445546	39476670	plus	30	602102	NA	0.250356	0.284033	0.331677	0.153	0.12253	-0.19938	NA	0.293567	0.134995	0.935296	0.00199	0.00555	0.00226	0.0221	0.0269	0.0458	0.355	0.0436	0.0211
9606	Homo sapiens	51118	UTP11	CGI-94, CGI94L, UTP11	UTP11, small subunit processome component	probable U3 small nucleolar RNA-associated protein 11|U3 snoRNA-associated protein 11|UTP11, small subunit processome component homolog|UTP11-like protein|UTP11-like, U3 small nucleolar ribonucleoprotein	1p34.3	1	NC_000001.11	38012712	38024825	plus	8	609440	NA	NA	NA	NA	0.426	0.249036	NA	NA	0.296037	0.128787	0.214004	0.0729	0.0609	0.0793	1.65e-06	0.000547	NA	0.114	0.0394	0.017
9606	Homo sapiens	9619	ABCG1	ABC8, WHITE1	ATP binding cassette subfamily G member 1	ATP-binding cassette sub-family G member 1|ABC transporter 8|ATP-binding cassette transporter 8|ATP-binding cassette transporter member 1 of subfamily G|ATP-binding cassette, sub-family G (WHITE), member 1|homolog of Drosophila white|white protein homolog (ATP-binding cassette transporter 8)	21q22.3	21	NC_000021.9	42199689	42304389	plus	20	603076	0.561707	-0.341048	-0.367639	-0.65773	-0.956	-0.483302	NA	-0.567694	-0.43228	NA	0.0243265	0.013	0.0393	0.00232	2.87e-08	1.3e-07	0.67	0.000422	0.0459	0.413
9606	Homo sapiens	5723	PSPH	PSPD, PSPH	phosphoserine phosphatase	phosphoserine phosphatase|L-3-phosphoserine phosphatase|O-phosphoserine phosphohydrolase|PSPase	7p11.2	7	NC_000007.14	56010363	56051604	minus	11	172480	2.39521	NA	0.42266	NA.0800876	0.574	0.590391	NA	0.701164	0.569717	NA	0.0387624	0.368	0.00428	0.0448	2.49e-05	0.000387	NA	0.00136	0.0269	0.103
9606	Homo sapiens	373	TRIM23	ARD1, ARFD1, RNF46	tripartite motif containing 23	E3 ubiquitin-protein ligase TRIM23|ADP-ribosylation factor domain protein 1, 64kDa|ADP-ribosylation factor domain-containing protein 1|ARF domain protein 1|GTP-binding protein ARDNA|RING finger protein 46|RING-type E3 ubiquitin transferase TRIM23|tripartite motif protein TRIM23|tripartite motif-containing protein 23	5q12.3	5	NC_000005.10	65589680	65624360	minus	14	601747	NA	NA	-0.576927	-0.691102	-0.67	-0.493199	NA	-0.410455	NA	-0.266051	0.570075	0.0741	0.0132	0.0004	1.3e-05	1.61e-07	NA	0.0382	0.103	0.0334
9606	Homo sapiens	29062	WDR91	HSPC049, SORFNA, SORF1	WD repeat domain 91	WD repeat-containing protein 91	7q33	7	NC_000007.14	135183838	135211564	minus	17	616303	NA	0.469093	0.51783	0.478735	0.507	NA	NA	NA	NA	0.242995	0.361936	0.0032	0.00603	0.0194	2.45e-10	0.103	NA	0.0695	0.0802	0.00568
9606	Homo sapiens	54431	DNAJC10	ERdj5, JPDI, MTHr, PDIA19	DnaJ heat shock protein family (Hsp40) member C10	dnaJ homolog subfamily C member 10|DnaJ (Hsp40) homolog, subfamily C, member 10|ER-resident protein ERdj5|J-domain-containing protein disulfide isomerase-like protein|endoplasmic reticulum DNA J domain-containing protein 5|macrothioredoxin|protein disulfide isomerase family A, member 19	2q32.1	2	NC_000002.12	182716041	182780025	plus	26	607987	NA	-0.381264	NA	-0.60116	NA	NA	NA	NA	0.267338	0.205484	0.0599228	0.0375	0.55	0.0385	0.0616	0.146	0.0689	0.0648	0.0362	0.011
9606	Homo sapiens	2145	EZH1	KMT6B	enhancer of zeste 1 polycomb repressive complex 2 subunit	histone-lysine N-methyltransferase EZH1|ENX-2|enhancer of zeste homolog 1	17q21.2	17	NC_000017.11	42700275	42745096	minus	21	601674	-0.970549	NA	-0.342253	-0.824203	-0.361	NA	NA	-0.298115	NA	-0.440354	0.0055901	0.114	0.00851	0.00155	1.07e-05	0.571	0.146	0.0151	0.0557	9.36e-07
9606	Homo sapiens	54977	SLC25A38	SIDBA2	solute carrier family 25 member 38	solute carrier family 25 member 38|appoptosin	3p22.1	3	NC_000003.12	39383324	39397328	plus	9	610819	NA	NA	-0.280524	NA	-0.443	-0.266492	-0.790054	-0.322199	-0.39063	-0.187044	0.336018	0.146	0.0183	0.0952	6.46e-07	9.08e-07	0.00205	0.00254	0.0249	0.0203
9606	Homo sapiens	79778	MICALL2	JRAB, MICAL-L2	MICAL like 2	MICAL-like protein 2|junctional Rab13-binding protein|molecule interacting with CasL-like 2	7p22.3	7	NC_000007.14	1433639	1459497	minus	19		NA	-0.535185	-0.577783	-0.789321	-0.657	NA	0.770998	NA	-0.441544	0.371993	0.257126	0.015	0.00505	0.00136	1.08e-07	0.146	6.85e-05	0.107	0.0052	0.016
9606	Homo sapiens	2261	FGFR3	ACH, CD333, CEK2, HSFGFR3EX, JTK4	fibroblast growth factor receptor 3	fibroblast growth factor receptor 3|FGFR-3|fibroblast growth factor receptor 3 variant 4|hydroxyaryl-protein kinase|tyrosine kinase JTK4	4p16.3	4	NC_000004.12	1793299	1808872	plus	19	134934	NA	-0.902414	NA.3754783	-2.48486	NA.61	-0.552652	0.372277	NA.36245344	NA.5931125	NA	0.587883	0.0466	0.00276	1.21e-07	1.36e-06	0.00155	0.00655	0.00033	0.000598	0.182
9606	Homo sapiens	4217	MAP3K5	ASK1, MAPKKK5, MEKK5	mitogen-activated protein kinase kinase kinase 5	mitogen-activated protein kinase kinase kinase 5|ASKNA|MAP/ERK kinase kinase 5|MAPK/ERK kinase kinase 5|MEK kinase 5|MEKK 5|apoptosis signal-regulating kinase 1	6q23.3	6	NC_000006.12	136557046	136793098	minus	32	602448	NA	0.83514	0.781767	NA	0.554	NA	NA	0.413618	0.862483	NA	0.192987	5.21e-05	0.000914	0.152	1.95e-06	NA	0.108	0.0268	0.0139	0.215
9606	Homo sapiens	4839	NOP2	NOL1, NOP120, NSUN1, p120	NOP2 nucleolar protein	probable 28S rRNA (cytosine(4447)-C(5))-methyltransferase|NOL1/NOP2/Sun domain family, member 1|NOP2 nucleolar protein homolog|nucleolar protein 1, 120kDa|nucleolar protein 2 homolog|proliferating-cell nucleolar antigen p120|proliferation-associated nucleolar protein p120|putative ribosomal RNA methyltransferase NOP2	12p13.31	12	NC_000012.12	6556870	6568332	minus	18	164031	0.520456	NA	0.388243	0.387126	0.439	0.32473	NA	NA	NA	0.239752	0.0379079	0.48	0.00526	0.00906	4.78e-05	8.53e-06	NA	0.0541	0.104	0.0135
9606	Homo sapiens	79101	TAF1D	JOSD3, RAFI41, TAF(I)41, TAFI41	TATA-box binding protein associated factor, RNA polymerase I subunit D	TATA box-binding protein-associated factor RNA polymerase I subunit D|Josephin domain containing 3|RNA polymerase I-specific TBP-associated factor 41 kDa|TATA box binding protein (TBP)-associated factor, RNA polymerase I, D, 41kDa|TATA box-binding protein-associated factor 1D|TATA-box binding protein associated factor, RNA polymerase I, D|TBP-associated factor 1D|transcription initiation factor S…	11q21	11	NC_000011.10	93735929	93741537	minus	6	612823	-0.543725	0.247178	0.474023	0.487696	NA	NA	NA	NA	NA	NA	0.0169032	0.0354	0.000292	0.00351	0.0819	0.0917	NA	0.702	0.0573	0.104
9606	Homo sapiens	7381	UQCRB	MC3DN3, QCR7, QP-C, QPC, UQBC, UQBP, UQCR6, UQPC	ubiquinol-cytochrome c reductase binding protein	cytochrome b-c1 complex subunit 7|complex III subunit 7|complex III subunit VII|mitochondrial ubiquinone-binding protein|ubiquinol-cytochrome c reductase complex 14 kDa protein|ubiquinol-cytochrome c reductase, complex III subunit VI	8q22.1	8	NC_000008.11	96226676	96235634	minus	6	191330	0.750636	NA	NA	NA	0.289	NA	NA	0.325689	NA	-0.253885	0.0300491	0.107	0.0518	0.257	0.0199	0.0745	0.0826	0.0234	0.147	0.0129
9606	Homo sapiens	1519	CTSO	CTSO1	cathepsin O	cathepsin O	4q32.1	4	NC_000004.12	155924118	155953896	minus	8	600550	NA	NA	NA	-0.332185	-0.55	-0.203184	NA	NA	-0.458408	NA	0.0927789	0.129	0.219	0.0319	0.000598	0.0133	0.203	0.247	0.0243	0.246
9606	Homo sapiens	85012	TCEAL3	WEX8	transcription elongation factor A like 3	transcription elongation factor A protein-like 3|TCEA-like protein 3|transcription elongation factor A (SII)-like 3|transcription elongation factor S-II protein-like 3	Xq22.2	X	NC_000023.11	103607906	103609927	plus	3		NA	NA	NA	NA	NA.11	-0.479883	NA	NA.24230428	NA.13874	NA	NA	NA	NA	NA	1.47e-17	1.09e-06	NA	4.01e-09	3.02e-06	0.0644
9606	Homo sapiens	1488	CTBP2		C-terminal binding protein 2	C-terminal-binding protein 2|ribeye	10q26.13	10	NC_000010.11	124987849	125161061	minus	20	602619	NA	-0.430658	-0.346587	NA	-0.43	NA	NA	NA	NA	0.237964	0.104752	0.00597	0.00955	0.076	6.71e-07	0.938	NA	0.0817	0.0741	0.044
9606	Homo sapiens	5293	PIK3CD	APDS, IMD14, P110DELTA, PI3K, p110D	phosphatidylinositol-4,5-bisphosphate 3-kinase catalytic subunit delta	phosphatidylinositol 4,5-bisphosphate 3-kinase catalytic subunit delta isoform|PI3-kinase p110 subunit delta|PI3Kdelta|phosphatidylinositol-4,5-bisphosphate 3-kinase 110 kDa catalytic subunit delta|phosphatidylinositol-4,5-bisphosphate 3-kinase catalytic subunit delta isoform|phosphoinositide-3-kinase C|phosphoinositide-3-kinase, catalytic, delta polypeptide variant p37delta|ptdIns-3-kinase subun…	1p36.22	1	NC_000001.11	9629889	9729114	plus	30	602839	NA	0.355989	0.634191	NA	0.764	NA	NA	0.432019	NA	0.23174	0.199535	0.0474	0.00554	0.216	3.24e-07	0.203	NA	0.00541	0.0599	0.0131
9606	Homo sapiens	12	SERPINA3	AACT, ACT, GIG24, GIG25	serpin family A member 3	alphaNA-antichymotrypsin|cell growth-inhibiting gene 24/25 protein|growth-inhibiting protein 24|growth-inhibiting protein 25|serine (or cysteine) proteinase inhibitor, clade A, member 3|serpin A3|serpin peptidase inhibitor, clade A (alphaNA antiproteinase, antitrypsin), member 3	14q32.13	14	NC_000014.9	94612377	94624053	plus	5	107280	NA	NA.1342522	NA.5001663	NA.9771267	-2.03	-0.543614	NA	-2.06965	-0.872207	-0.973801	0.170137	0.00206	0.00126	0.000156	2.87e-11	0.000589	0.437	4.65e-09	0.0479	0.0182
9606	Homo sapiens	5214	PFKP	ATP-PFK, PFK-C, PFK-P, PFKF	phosphofructokinase, platelet	ATP-dependent 6-phosphofructokinase, platelet type|6-phosphofructokinase type C|6-phosphofructokinase, platelet type|phosphofructoNA-kinase isozyme C|phosphofructokinase 1|phosphohexokinase	10p15.2	10	NC_000010.11	3067475	3136805	plus	28	171840	NA	1.02045	1.38117	0.628472	1.16	0.570376	0.550653	0.596447	0.940933	NA	0.441849	1.95e-05	2.48e-07	0.0481	2.87e-10	2.77e-07	0.0044	2.99e-05	0.000193	0.201
9606	Homo sapiens	54505	DHX29	DDX29	DExH-box helicase 29	ATP-dependent RNA helicase DHX29|DEAD/H (Asp-Glu-Ala-Asp/His) box polypeptide 29|DEAH (Asp-Glu-Ala-His) box polypeptide 29|DEAH box protein 29|DEAH-box helicase 29|nucleic acid helicase DDXx	5q11.2	5	NC_000005.10	55256245	55307693	minus	27	612720	NA	-0.337337	-0.289828	-0.44576	-0.268	-0.290423	-0.855666	-0.324603	-0.629473	NA	0.853042	0.000917	0.0169	0.0132	0.00752	0.0485	5.26e-10	0.0295	0.0248	0.459
9606	Homo sapiens	3691	ITGB4	CD104, GP150	integrin subunit beta 4	integrin beta-4|CD104 antigen	17q25.1	17	NC_000017.11	75721328	75757819	plus	43	147557	NA	0.505059	NA	NA	0.971	NA	NA	NA	1.04366	NA	0.152775	0.0442	0.0895	0.0582	1.74e-05	0.0998	NA	0.217	5.29e-05	0.0507
9606	Homo sapiens	4173	MCM4	CDC21, CDC54, IMD54, NKCD, NKGCD, P1-CDC21, hCdc21	minichromosome maintenance complex component 4	DNA replication licensing factor MCM4|CDC21 homolog|homolog of S. pombe cell devision cycle 21|minichromosome maintenance deficient 4	8q11.21	8	NC_000008.11	47960203	47978160	plus	16	602638	NA	0.455743	0.810528	0.546728	0.536	0.547143	NA	0.453699	0.712693	NA	0.248805	0.0312	0.000407	0.00143	4.61e-05	2.92e-07	0.097	0.0479	0.0103	0.243
9606	Homo sapiens	5108	PCM1	PTC4, RET/PCMNA	pericentriolar material 1	pericentriolar material 1 protein|PCMNA|hPCMNA|pericentriolar material 1, PCM1	8p22	8	NC_000008.11	17922763	18029948	plus	45	600299	NA	NA	-0.708944	NA	-0.476	-0.180942	NA	-0.705583	-0.506535	NA	0.699011	0.0533	0.000227	0.0775	0.000307	0.0207	NA	0.000318	0.0271	0.106
9606	Homo sapiens	79269	DCAF10	WDR32	DDB1 and CUL4 associated factor 10	DDB1- and CUL4-associated factor 10|WD repeat domain 32|WD repeat-containing protein 32	9p13.2	9	NC_000009.12	37800554	37867669	plus	10		NA	-0.619564	-0.735566	-0.675429	-0.933	NA	-0.438205	-0.610582	-0.802544	NA	0.561204	0.000288	1.73e-05	0.000313	4.32e-10	NA	0.0248	0.00273	0.00152	0.106
9606	Homo sapiens	2870	GRK6	GPRK6	G protein-coupled receptor kinase 6	G protein-coupled receptor kinase 6	5q35.3	5	NC_000005.10	177426496	177442849	plus	18	600869	NA	NA	0.426194	0.394645	0.591	NA	NA	0.379998	0.346863	0.197441	0.0541766	0.149	0.0191	0.032	6.86e-06	0.0813	0.408	0.000281	0.0305	0.0438
9606	Homo sapiens	10063	COX17		COX17, cytochrome c oxidase copper chaperone	cytochrome c oxidase copper chaperone|COX17 cytochrome c oxidase assembly homolog|cytochrome c oxidase 17 copper chaperone|cytochrome c oxidase assembly homolog 17|human homolog of yeast mitochondrial copper recruitment	3q13.33	3	NC_000003.12	119659975	119677441	minus	6	604813	NA	NA	NA	NA	-0.172	-0.216697	0.520943	-0.291178	-0.441642	NA	NA	NA	NA	NA	0.00571	0.000272	0.00186	0.0183	0.00528	0.103
9606	Homo sapiens	3485	IGFBP2	IBP2, IGF-BP53	insulin like growth factor binding protein 2	insulin-like growth factor-binding protein 2|IGF-binding protein 2|insulin-like growth factor binding protein 2, 36kDa	2q35	2	NC_000002.12	216632828	216664436	plus	6	146731	NA	-0.72389	NA.654006	-2.22469	NA.72	-0.354799	NA	NA.02892645	-0.908789	-0.523459	0.469418	0.0343	6.62e-06	1.98e-06	1.93e-11	0.00103	0.276	0.000156	0.00354	0.0491
9606	Homo sapiens	440	ASNS	ASNSD, TS11	asparagine synthetase (glutamine-hydrolyzing)	asparagine synthetase [glutamine-hydrolyzing]|TS11 cell cycle control protein|glutamine-dependent asparagine synthetase	7q21.3	7	NC_000007.14	97852117	97872542	minus	15	108370	NA	0.386414	0.884299	0.73186	0.696	0.233768	NA	0.449125	0.507557	0.264386	0.935383	0.0493	8.02e-05	0.00131	1.26e-06	0.00524	0.393	0.0028	0.00862	0.042
9606	Homo sapiens	9957	HS3ST1	3OST, 3OST1	heparan sulfate-glucosamine 3-sulfotransferase 1	heparan sulfate glucosamine 3-O-sulfotransferase 1|3-OSTNA|h3-OSTNA|heparan sulfate (glucosamine) 3-O-sulfotransferase 1|heparan sulfate 3-O-sulfotransferase 1|heparan sulfate D-glucosaminyl 3-O-sulfotransferase 1|heparin-glucosamine 3-O-sulfotransferase	4p15.33	4	NC_000004.12	11398364	11434398	minus	3	603244	NA	1.07271	0.762315	0.769535	0.959	0.409207	-0.376081	0.456359	0.450066	NA	0.458348	5.78e-05	0.0141	0.0493	1.18e-06	0.0167	0.00731	0.0261	0.01	0.224
9606	Homo sapiens	55975	KLHL7	CISS3, KLHL6, SBBI26	kelch like family member 7	kelch-like protein 7|kelch-like 6|kelch-like 7|kelch/BTB	7p15.3	7	NC_000007.14	23105734	23175421	plus	15	611119	NA	0.391209	0.802077	0.860485	1.53	0.373718	0.227966	0.583673	0.663693	NA	0.359653	0.0038	6.15e-07	1.82e-05	4.73e-15	0.0488	0.0498	0.00269	0.0116	0.486
9606	Homo sapiens	114984	FLYWCH2		FLYWCH family member 2	FLYWCH family member 2	16p13.3	16	NC_000016.10	2882891	2899382	plus	4		NA	NA	NA	NA	-0.42	-0.301572	NA	-0.491897	-0.591536	NA	NA	NA	NA	NA	0.00014	0.00223	NA	8.38e-05	0.00102	0.0658
9606	Homo sapiens	22885	ABLIM3	HMFN1661	actin binding LIM protein family member 3	actin-binding LIM protein 3|abLIM-3	5q32	5	NC_000005.10	149141483	149260439	plus	26	611305	NA	-0.874615	NA.7971154	NA.7604015	-0.845	-0.844687	NA	-0.939575	NA.254962	NA	0.803148	0.0084	6.3e-07	1.05e-05	4.9e-07	2.25e-09	NA	9.09e-05	0.0112	0.107
9606	Homo sapiens	7139	TNNT2	CMD1D, CMH2, CMPD2, LVNC6, RCM3, TnTC, cTnT	troponin T2, cardiac type	troponin T, cardiac muscle|cardiomyopathy, dilated 1D (autosomal dominant)|cardiomyopathy, hypertrophic 2|troponin T type 2 (cardiac)|truncated cardiac troponin T	1q32.1	1	NC_000001.11	201359008	201377828	minus	17	191045	NA	0.402779	0.545256	NA	NA	0.893991	0.390402	0.797929	0.432227	0.176845	0.235244	0.0458	0.0189	0.25	0.179	4.16e-07	0.000292	0.00141	0.0381	0.0159
9606	Homo sapiens	4287	ATXN3	AT3, ATX3, JOS, MJD, MJD1, SCA3	ataxin 3	ataxin-3|Machado-Joseph disease protein 1|josephin|olivopontocerebellar ataxia 3|spinocerebellar ataxia type 3 protein	14q32.12	14	NC_000014.9	92058552	92106621	minus	13	607047	NA	NA	NA	0.410534	NA	NA	-0.210738	NA	NA	NA	0.0769494	0.28	0.15	0.0193	0.0882	0.139	0.0412	0.0515	0.0683	0.0504
9606	Homo sapiens	8991	SELENBP1	HEL-SNA34P, LPSB, SBP56, SP56, hSBP	selenium binding protein 1	selenium-binding protein 1|56 kDa selenium-binding protein|epididymis secretory sperm binding protein Li 134P	1q21.3	1	NC_000001.11	151364302	151372734	minus	13	604188	NA	-0.601998	-0.817218	NA	-0.999	-0.650508	0.404953	-0.391264	-0.693945	NA	0.0903983	0.00816	0.000431	0.15	1.68e-07	6.8e-08	0.00331	0.045	0.00475	0.76
9606	Homo sapiens	11240	PADI2	PAD-H19, PAD2, PDI2	peptidyl arginine deiminase 2	protein-arginine deiminase type-2|peptidyl arginine deiminase, type II|protein-arginine deiminase type II	1p36.13	1	NC_000001.11	17066761	17119453	minus	17	607935	NA	0.755503	1.00436	0.683566	1.88	1.14678	NA	0.906817	1.5338	0.306732	0.881514	0.000711	1.16e-05	0.0104	1.73e-16	2.02e-07	NA	8.89e-06	0.0104	0.0199
9606	Homo sapiens	54819	ZCCHC10		zinc finger CCHC-type containing 10	zinc finger CCHC domain-containing protein 10|zinc finger, CCHC domain containing 10	5q31.1	5	NC_000005.10	132996985	133026621	minus	6		NA	NA	-0.325948	-0.369442	-0.43	NA	0.889464	-0.328879	-0.394156	-0.347313	0.250319	0.168	0.0239	0.00622	3.55e-06	0.0736	0.000233	0.0197	0.00464	0.00817
9606	Homo sapiens	90102	PHLDB2	LL5b, LL5beta	pleckstrin homology like domain family B member 2	pleckstrin homology-like domain family B member 2|LL5 beta|protein LL5-beta	3q13.2	3	NC_000003.12	111732480	111976517	plus	21	610298	NA	NA	NA	NA	0.0653	-0.339082	NA	-0.520153	NA	-0.536652	NA	NA	NA	NA	0.0257	0.00118	NA	0.01	0.0661	0.0207
9606	Homo sapiens	84153	RNASEH2C	AGS3, AYP1	ribonuclease H2 subunit C	ribonuclease H2 subunit C|RNase H1 small subunit|RNase H2 subunit C|aicardi-Goutieres syndrome 3 protein|ribonuclease HI subunit C	11q13.1	11	NC_000011.10	65717673	65720938	minus	4	610330	NA	NA	NA	NA	NA	NA	0.332877	-0.314108	-0.505703	-0.432113	NA	NA	NA	NA	0.0581	0.104	0.0023	0.0266	0.00416	0.000801
9606	Homo sapiens	11151	CORO1A	CLABP, CLIPINA, HCORO1, IMD8, TACO, p57	coronin 1A	coroninNAA|clipin-A|coronin, actin binding protein, 1A|coroninNA|coronin-like protein A|coronin-like protein p57|tryptophan aspartate-containing coat protein	16p11.2	16	NC_000016.10	30183410	30189076	plus	12	605000	1.68898	0.655485	0.790384	NA	0.799	0.277778	0.606109	0.451427	NA	NA	0.0138966	0.03	0.00783	0.619	6e-05	0.033	0.00134	0.00862	0.0504	0.533
9606	Homo sapiens	3418	IDH2	D2HGA2, ICD-M, IDH, IDHM, IDP, IDPM, mNADP-IDH	isocitrate dehydrogenase (NADP(+)) 2, mitochondrial	isocitrate dehydrogenase [NADP], mitochondrial|NADP(+)-specific ICDH|isocitrate dehydrogenase 2 (NADP+), mitochondrial|oxalosuccinate decarboxylase	15q26.1	15	NC_000015.10	90083978	90102554	minus	12	147650	NA	0.312133	NA	NA	0.528	0.264721	0.431091	0.74936	0.876186	0.351575	0.224787	0.0144	0.0507	0.674	9.89e-05	0.000539	0.00421	0.000226	0.00117	0.0489
9606	Homo sapiens	10475	TRIM38	RNF15, RORET	tripartite motif containing 38	E3 ubiquitin-protein ligase TRIM38|RING-type E3 ubiquitin transferase TRIM38|Ro/SSA ribonucleoprotein homolog|ring finger protein 15|tripartite motif-containing protein 38|zinc finger protein RoRet	6p22.2	6	NC_000006.12	25962689	25988867	plus	11		NA	0.502561	0.318886	0.370645	0.601	0.157133	NA	0.306145	0.301853	NA	0.118495	4.78e-05	0.0399	0.0206	0.000161	0.00626	NA	0.0367	0.0483	0.219
9606	Homo sapiens	5152	PDE9A	HSPDE9A2	phosphodiesterase 9A	high affinity cGMP-specific 3',5'-cyclic phosphodiesterase 9A|CGMP-specific 3',5'-cyclic phosphodiesterase type 9|phosphodiesterase PDE9A21	21q22.3	21	NC_000021.9	42653752	42775509	plus	24	602973	NA	NA	0.7999	1.35988	0.76	0.556041	NA	0.676285	1.08538	0.471591	0.451615	0.177	0.00266	0.000211	3.57e-07	0.000475	0.0508	0.000117	0.00744	0.0123
9606	Homo sapiens	11180	WDR6		WD repeat domain 6	WD repeat-containing protein 6	3p21.31	3	NC_000003.12	49007062	49015953	plus	7	606031	NA	-0.262733	-0.477117	NA	-0.373	-0.173712	NA	-0.429947	-0.613026	NA	0.150808	0.0083	0.000501	0.0851	2.55e-06	0.0432	0.347	0.00937	0.000974	0.108
9606	Homo sapiens	157313	CDCA2	PPP1R81, Repo-Man	cell division cycle associated 2	cell division cycle-associated protein 2|protein phosphatase 1, regulatory subunit 81|recruits PP1 onto mitotic chromatin at anaphase protein	8p21.2	8	NC_000008.11	25458569	25511308	plus	17		NA	NA	NA	NA	1.18	0.838429	NA	0.960276	0.62943	NA	NA	NA	NA	NA	1.25e-11	3.69e-11	NA	1.71e-05	0.0195	0.0664
9606	Homo sapiens	8417	STX7		syntaxin 7	syntaxin-7	6q23.2	6	NC_000006.12	132457524	132513198	minus	11	603217	-0.54817	0.214718	NA	NA	0.146	NA	NA	NA	NA	0.297809	0.0135056	0.0319	0.108	0.0917	0.016	0.0607	NA	0.909	0.0779	0.0218
9606	Homo sapiens	7763	ZFAND5	ZA20D2A, ZNF216, ZFAND5	zinc finger AN1-type containing 5	AN1-type zinc finger protein 5|zinc finger A20 domain-containing protein 2|zinc finger protein 216|zinc finger, A20 domain containing 2|zinc finger, AN1-type domain 5	9q21.13	9	NC_000009.12	72351425	72365247	minus	8	604761	NA.34498885	0.213201	0.241169	0.664171	0.38	NA	NA	0.55811	0.45417	NA	0.0006878	0.0406	0.0295	0.0361	5.48e-06	0.642	NA	3.73e-06	0.00218	0.108
9606	Homo sapiens	91	ACVR1B	ACTRIB, ACVRLK4, ALK4, SKR2	activin A receptor type 1B	activin receptor typeNAB|activin A receptor, type IB|activin A receptor, type II-like kinase 4|activin receptor-like kinase 4|serine/threonine-protein kinase receptor R2	12q13.13	12	NC_000012.12	51951667	51997079	plus	14	601300	NA	-0.332479	-0.543762	-0.447848	-0.521	-0.203065	NA	NA	NA	-0.368148	0.15061	0.00132	4.17e-05	0.000267	1.08e-07	0.0117	0.141	0.286	0.151	0.00252
9606	Homo sapiens	9215	LARGE1	LARGE, MDC1D, MDDGA6, MDDGB6	LARGE xylosyl- and glucuronyltransferase 1	LARGE xylosyl- and glucuronyltransferase 1|glycosyltransferase-like protein LARGE1|acetylglucosaminyltransferase-like 1A|acetylglucosaminyltransferase-like protein	22q12.3	22	NC_000022.11	33162237	33922841	minus	23	603590	NA	-0.27645	-0.621581	-0.575373	-0.789	-0.197433	NA	-0.526229	-0.822093	NA	0.276278	0.033	0.000284	0.0033	1.72e-05	0.0169	0.051	0.00529	0.00106	0.801
9606	Homo sapiens	6183	MRPS12	MPR-S12, MT-RPS12, RPMS12, RPS12, RPSM12	mitochondrial ribosomal protein S12	28S ribosomal protein S12, mitochondrial|MRP-S12|S12mt|mitochondrial small ribosomal subunit protein uS12m	19q13.2	19	NC_000019.10	38930708	38933020	plus	3	603021	NA	NA	0.471833	0.440935	0.504	0.159298	0.346162	0.259272	NA	-0.387576	0.0902039	0.151	0.00563	0.0383	0.000702	0.00352	0.0471	0.0354	0.406	0.000478
9606	Homo sapiens	64430	PCNX4	C14orf135, FBP2, PCNXL4	pecanex homolog 4	pecanex-like protein 4|HCV F protein-binding protein 2|HCV F-interacting protein|hepatitis C virus F protein-binding protein 2|pecanex homolog protein 4|pecanex-like 4|pecanex-like protein C14orf135	14q23.1	14	NC_000014.9	60091276	60142976	plus	12		NA	-0.38142	-0.492991	NA	-0.392	NA	-0.512334	-0.262409	NA	0.263013	0.855831	0.00998	0.00719	0.0865	1.62e-06	0.151	5.58e-05	0.00357	0.103	0.00342
9606	Homo sapiens	5229	PGGT1B	BGGI, GGTI	protein geranylgeranyltransferase type I subunit beta	geranylgeranyl transferase typeNA subunit beta|CTC-428G20.3|GGTase-I-beta|geranylgeranyl transferase type I subunit beta|geranylgeranyltransferase type I beta subunit|protein geranylgeranyltransferase type I, beta subunit|type I protein geranyl-geranyltransferase subunit beta	5q22.3	5	NC_000005.10	115200247	115262887	minus	9	602031	NA	-0.649449	-0.797755	NA	-0.427	-0.331342	NA	-0.554534	-0.40385	-0.485327	0.588872	0.0156	0.00711	0.0516	1.33e-06	0.00431	0.7	0.00274	0.0121	0.000107
9606	Homo sapiens	6050	RNH1	RAI, RNH	ribonuclease/angiogenin inhibitor 1	ribonuclease inhibitor|placental RNase inhibitor|placental ribonuclease inhibitor|testicular tissue protein Li 164	11p15.5	11	NC_000011.10	494512	507283	minus	14	173320	NA	NA	NA	-0.537337	0.00467	NA	-0.463621	NA	NA	NA	0.251646	0.0554	0.232	0.0151	0.0262	0.06	0.000695	0.204	0.238	0.0909
9606	Homo sapiens	26504	CNNM4	ACDP4	cyclin and CBS domain divalent metal cation transport mediator 4	metal transporter CNNM4|ancient conserved domain protein 4|ancient conserved domain-containing protein 4|cyclin-M4	2q11.2	2	NC_000002.12	96760902	96811891	plus	11	607805	NA	-0.401388	-0.443054	NA	-0.501	-0.323785	NA	-0.601525	-0.503013	NA	0.12386	0.0274	0.0208	0.153	4.92e-05	0.0013	NA	0.000689	0.0118	0.22
9606	Homo sapiens	54541	DDIT4	Dig2, REDDNA, REDD1	DNA damage inducible transcript 4	DNA damage-inducible transcript 4 protein|HIFNA responsive protein RTP801|protein regulated in development and DNA damage response 1	10q22.1	10	NC_000010.11	72273919	72276039	plus	3	607729	NA	0.610146	1.17058	0.839395	0.711	0.273173	NA	0.634164	0.864845	NA	0.251894	0.00131	2.97e-06	0.000503	4.07e-05	7.78e-05	0.251	0.00137	0.00347	0.123
9606	Homo sapiens	219790	RTKN2	PLEKHK1, bA531F24.1	rhotekin 2	rhotekin-2|PH domain-containing family K member 1|pleckstrin homology domain-containing family K member 1	10q21.2	10	NC_000010.11	62159131	62268879	minus	18		NA	NA	NA	NA	0.0951	NA	NA	0.631579	1.80483	-0.130013	NA	NA	NA	NA	0.00513	NA	NA	0.000417	0.017	0.0341
9606	Homo sapiens	1382	CRABP2	CRABP-II, RBP6	cellular retinoic acid binding protein 2	cellular retinoic acid-binding protein 2|cellular retinoic acid-binding protein II	1q23.1	1	NC_000001.11	156699606	156712900	minus	8	180231	NA	NA	-0.979357	NA	NA.06	-0.452744	NA	-0.474948	NA	NA	0.0925042	0.109	0.0126	0.0984	2.6e-05	3.82e-05	NA	0.0364	0.0595	0.473
9606	Homo sapiens	7398	USP1	UBP	ubiquitin specific peptidase 1	ubiquitin carboxyl-terminal hydrolase 1|deubiquitinating enzyme 1|hUBP|ubiquitin specific processing protease 1|ubiquitin specific protease 1|ubiquitin thioesterase 1|ubiquitin thiolesterase 1	1p31.3	1	NC_000001.11	62436304	62451804	plus	10	603478	NA	0.367023	0.507732	0.519078	0.598	0.156765	NA	0.459033	NA	-0.269654	0.643746	0.00377	0.00175	0.00216	2.28e-09	0.0406	NA	0.0232	0.109	0.0366
9606	Homo sapiens	9620	CELSR1	ADGRC1, CDHF9, FMI2, HFMI2, ME2	cadherin EGF LAG seven-pass G-type receptor 1	cadherin EGF LAG seven-pass G-type receptor 1|adhesion G protein-coupled receptor C1|cadherin family member 9|cadherin, EGF LAG seven-pass G-type receptor 1 (flamingo homolog, Drosophila)|flamingo homolog 2|protocadherin flamingo 2	22q13.31	22	NC_000022.11	46360834	46537502	minus	38	604523	NA	-0.811115	NA.5258955	NA.8545017	NA.99	-0.399571	NA	NA.62544568	NA.5008597	NA	0.29072	0.000175	4.87e-11	2.34e-09	1.51e-20	5.25e-05	NA	2.07e-09	1.7e-07	0.109
9606	Homo sapiens	3383	ICAM1	BB2, CD54, P3.58	intercellular adhesion molecule 1	intercellular adhesion molecule 1|ICAMNA|cell surface glycoprotein P3.58|intercellular adhesion molecule 1 (CD54), human rhinovirus receptor|major group rhinovirus receptor	19p13.2	19	NC_000019.10	10270841	10286615	plus	7	147840	NA	0.426048	0.563938	NA	1.06	NA	-0.36073	0.42348	0.786896	NA	0.100642	0.0029	0.00168	0.138	1.06e-08	0.152	0.00245	0.0121	0.00428	0.386
9606	Homo sapiens	5813	PURA	MRD31, PUR-ALPHA, PUR1LPHA, PURA	purine rich element binding protein A	transcriptional activator protein Pur-alpha|purine-rich single-stranded DNA-binding protein alpha	5q31.3	5	NC_000005.10	140114123	140119416	plus	1	600473	NA	-0.223866	NA	-0.707896	-0.387	-0.309305	NA	-0.367332	-0.427573	-0.770212	0.142153	0.019	0.152	2.64e-05	0.000136	6.33e-06	0.446	0.0362	0.00315	0.000137
9606	Homo sapiens	8817	FGF18	FGFNA8, ZFGF5	fibroblast growth factor 18	fibroblast growth factor 18	5q35.1	5	NC_000005.10	171419663	171457626	plus	5	603726	0.658446	NA	NA	NA	0.00568	NA	-0.437046	-0.794741	-0.692515	0.146118	0.0475751	0.406	0.0841	0.0933	0.0338	0.152	0.00214	0.00217	0.00571	0.0451
9606	Homo sapiens	7812	CSDE1	D1S155E, UNR	cold shock domain containing E1	cold shock domain-containing protein E1|N-ras upstream gene protein|NRAS-related|cold shock domain containing E1, RNA binding|upstream of NRAS	1p13.2	1	NC_000001.11	114716913	114758050	minus	21	191510	NA	NA	0.251933	0.571169	0.277	NA	-0.38037	0.337256	NA	0.19122	0.0778511	0.0763	0.0249	3.62e-05	0.000705	0.635	0.000553	0.00992	0.152	0.00814
9606	Homo sapiens	342897	NCCRP1	FBXO50, NCCRPNA	non-specific cytotoxic cell receptor protein 1 homolog (zebrafish)	F-box only protein 50|NCC receptor protein 1 homolog|nonspecific cytotoxic cell receptor protein 1 homolog	19q13.2	19	NC_000019.10	39196964	39201882	plus	7	615901	NA	NA	NA	NA	NA	1.42577	NA	NA	NA	NA	NA	NA	NA	NA	NA	1.37e-06	NA	NA	NA	NA
9606	Homo sapiens	6868	ADAM17	ADAM18, CD156B, CSVP, NISBD, NISBD1, TACE	ADAM metallopeptidase domain 17	disintegrin and metalloproteinase domain-containing protein 17|ADAM metallopeptidase domain 18|TNF-alpha convertase|TNF-alpha converting enzyme|snake venom-like protease|tumor necrosis factor, alpha, converting enzyme	2p25.1	2	NC_000002.12	9488486	9555820	minus	21	603639	NA	0.325214	0.707341	0.552879	0.305	0.275899	NA	0.314033	0.514982	NA	0.152548	0.0113	0.000317	5.77e-05	0.000141	0.00525	0.0762	0.018	0.00057	0.444
9606	Homo sapiens	1396	CRIP1	CRHP, CRIP, CRPNA, CRP1	cysteine rich protein 1	cysteine-rich protein 1|cysteine-rich heart protein|cysteine-rich intestinal protein|cysteine-rich protein 1 (intestinal)	14q32.33	14	NC_000014.9	105486920	105488789	plus	6	123875	NA	NA.0228052	-2.41286	-3.73104	-2.01	-0.424873	NA	NA.830753	NA.1674808	NA	0.109779	0.0206	7.95e-07	6.88e-11	5.09e-15	5.8e-07	NA	6.56e-14	0.00112	0.815
9606	Homo sapiens	902	CCNH	CAK, CycH, p34, p37	cyclin H	cyclin-H|CAK complex subunit|CDK-activating kinase complex subunit|MO15-associated protein|cyclin-dependent kinase-activating kinase complex subunit	5q14.3	5	NC_000005.10	87311480	87413033	minus	11	601953	NA	NA	-0.347442	-0.602436	-0.474	-0.273859	NA	-0.359585	-0.447701	-0.197339	0.220701	0.0527	0.00142	3.75e-06	6.47e-07	0.000711	0.83	0.00179	0.00265	0.037
9606	Homo sapiens	5332	PLCB4	ARCND2, PI-PLC	phospholipase C beta 4	1-phosphatidylinositol 4,5-bisphosphate phosphodiesterase beta-4|1-phosphatidyl-D-myo-inositol-4,5-bisphosphate|PLC-beta-4|dJ1119D9.2 (Phopholipase C, beta 4 (1-Phosphatidylinositol-4,5-Bisphosphate Phosphodiesterase Beta 4))|inositoltrisphosphohydrolase|monophosphatidylinositol phosphodiesterase|phosphoinositidase C|phosphoinositide phospholipase C-beta-4|triphosphoinositide phosphodiesterase	20p12.3-p12.2	20	NC_000020.11	9068710	9480816	plus	45	600810	NA	NA	0.692981	1.35664	0.781	1.13816	-0.425116	0.665588	0.826555	NA	0.557268	0.0856	0.0152	0.00102	2.51e-05	6.69e-06	0.000543	0.00237	0.000258	0.153
9606	Homo sapiens	9929	JOSD1	dJ508I15.2	Josephin domain containing 1	josephinNA|josephin domain-containing 1|josephin domain-containing protein 1	22q13.1	22	NC_000022.11	38685543	38701418	minus	7	615323	NA	0.405097	0.730478	NA	0.386	0.248518	0.526156	0.35199	0.32535	NA	0.704543	0.0425	0.00145	0.053	8.48e-10	0.00119	0.00121	0.00383	0.0147	0.177
9606	Homo sapiens	246181	AKR7L	AFAR3, AFB1-AR 3, AFB1-AR3, AKR7A4	aldo-keto reductase family 7 like (gene/pseudogene)	aflatoxin B1 aldehyde reductase member 4|AFB1 aldehyde reductase 3|aldo-keto reductase family 7 pseudogene|aldo-keto reductase family 7-like|aldoketoreductase 7-like	1p35-p36.1	1	NC_000001.11	19265982	19274074	minus	7	608478	NA	NA	NA	NA	NA	-0.661581	NA	-0.388231	-0.564002	NA	NA	NA	NA	NA	NA	7.53e-05	NA	0.00358	0.0113	NA
9606	Homo sapiens	3029	HAGH	GLO2, GLX2, GLXII1, HAGH	hydroxyacylglutathione hydrolase	hydroxyacylglutathione hydrolase, mitochondrial|glx II|glyoxalase II|hydroxyacylglutathione hydroxylase	16p13.3	16	NC_000016.10	1809099	1827194	minus	10	138760	NA	-0.576163	-0.463147	-0.414921	-0.594	-0.254878	NA	-0.321934	-0.45151	NA	0.65201	8.86e-05	0.00309	0.00898	3.54e-08	0.00112	0.0534	0.0114	0.03	0.284
9606	Homo sapiens	831	CAST	BSNA7, PLACK	calpastatin	calpastatin|calpain inhibitor|sperm BSNA7 component	5q15	5	NC_000005.10	96662037	96774683	plus	37	114090	0.478614	NA	-0.354713	-0.948809	NA	-0.178284	0.25623	-0.542836	-0.388293	NA	0.0228524	0.297	0.0212	2.03e-06	0.0535	0.0306	0.0434	0.000601	0.0302	0.275
9606	Homo sapiens	114785	MBD6		methyl-CpG binding domain protein 6	methyl-CpG-binding domain protein 6|methyl-CpG-binding protein MBD6	12q13.3	12	NC_000012.12	57520710	57530148	plus	16		NA	NA	NA	NA	-0.676	NA	NA	NA	-0.546892	0.323539	NA	NA	NA	NA	6.32e-09	0.0614	NA	0.068	0.000737	0.0267
[truncated: 21,741 more rows]
