# Supplementary material for: Prioritization of metabolic genes as novel therapeutic targets in estrogen-receptor negative breast tumors using multi-omics data and text mining
Source: Oncotarget. 2019 Jun 11;10(39):3894–909. doi: 10.18632/oncotarget.26995 (PMC6570467; doi:10.18632/oncotarget.26995)
Supplement: Supplementary file 7 [file oncotarget-10-3894-s007.xlsx]

## Sheet: Supplementary Table 7
Title : GEO transcriptomics dataset metabolic genes
Gene Description															Literature count	Meta Analysis results						GEO studies log fold changes ER(-)/ER(+)										GEO studies raw p-values
tax_id	Org_name	GeneID	Symbol	Aliases	description	other_designations	map_location	chromosome	genomic_nucleotide_accession.version	start_position_on_the_genomic_accession	end_position_on_the_genomic_accession	orientation	exon_count	OMIM	BreastCancer	MetaPvalue	MetaPvalueAdj	Average log Fold Change	MetaSignificant	MetaDown in ER(-)	MetaUP in ER(-)	GSE20437_logfc	GSE22093_logfc	GSE22597_logfc	GSE23988_logfc	GSE26639_logfc	GSE59198_logfc	GSE6577_logfc	GSE74667_logfc	GSE75678_logfc	GSE88770_fc	GSE20437_pval	GSE22093_pval	GSE22597_pval	GSE23988_pval	GSE26639_pval	GSE59198_pval	GSE6577_pval	GSE74667_pval	GSE75678_pval	GSE88770_pval
9606	Homo sapiens	6648	SOD2	IPO-B, IPOB, MNSOD, MVCD6, Mn-SOD	superoxide dismutase 2	superoxide dismutase [Mn], mitochondrial|Mn superoxide dismutase|indophenoloxidase B|manganese-containing superoxide dismutase|mangano-superoxide dismutase|superoxide dismutase 2, mitochondrial	6q25.3	6	NC_000006.12	159679064	159762529	minus	11	147460	84	1.9984e-15	3.10352e-12	0.300214	0.5	1	4	NA	NA	NA	NA	0.88	0.404494	NA	0.855797	0.0053	-0.644523	NA	NA	NA	NA	5.18e-08	2.33e-05	NA	5.29e-05	8.78e-05	0.00115
9606	Homo sapiens	83594	NUDT12		nudix hydrolase 12	peroxisomal NADH pyrophosphatase NUDT12|nucleoside diphosphate linked moiety X-type motif 12|nucleoside diphosphate-linked moiety X motif 12|nudix (nucleoside diphosphate linked moiety X)-type motif 12|nudix motif 12	5q21.2	5	NC_000005.10	103548855	103562805	minus	7	609232	0	4.996e-15	3.8794e-12	-0.770514	0.5	5	0	NA	NA	NA	NA	-0.997	-0.499696	NA	-0.823586	-0.846823	-0.685464	NA	NA	NA	NA	2.88e-11	7.88e-05	NA	0.000316	0.000266	0.00138
9606	Homo sapiens	84188	FAR1	MLSTD2, PFCRD, SDR10E1	fatty acyl-CoA reductase 1	fatty acyl-CoA reductase 1|male sterility domain-containing protein 2|short chain dehydrogenase/reductase family 10E, member 1	11p15.3	11	NC_000011.10	13668659	13732346	plus	12	616107	0	4.48752e-13	2.32304e-10	-0.284162	0.6	5	1	NA	NA	NA	NA	-0.455	-0.254548	0.460979	-0.547697	-0.4534	-0.455309	NA	NA	NA	NA	0.000332	0.00182	7.74e-05	0.00126	0.00875	0.00737
9606	Homo sapiens	3423	IDS	MPS2, SIDS	iduronate 2-sulfatase	iduronate 2-sulfatase|alpha-L-iduronate sulfate sulfatase|iduronate 2-sulfatase 14 kDa chain|iduronate 2-sulfatase 42 kDa chain|idursulfase	Xq28	X	NC_000023.11	149476990	149505354	minus	11	300823	27	4.75719e-12	1.84698e-09	-0.132932	0.8	6	2	0	-0.460844	-0.2968	-0.67254	-0.335	-0.4767	0.983447	-0.437537	0	0.366655	0.0737454	0.0036	0.0391	0.017	0.001	0.00558	2.65e-05	0.00572	0.0538	0.000192
9606	Homo sapiens	5150	PDE7A	HCP1, PDE7	phosphodiesterase 7A	high affinity cAMP-specific 3',5'-cyclic phosphodiesterase 7A|TM22|phosphodiesterase isozyme 7	8q13.1	8	NC_000008.11	65714334	65841734	minus	15	171885	0	8.2403e-12	2.55944e-09	0.474876	0.5	1	4	NA	NA	NA	NA	0.95	0.599	NA	0.476848	0.620885	-0.272353	NA	NA	NA	NA	1.04e-13	9.22e-10	NA	1.48e-07	0.00607	0.00586
9606	Homo sapiens	81889	FAHD1	C16orf36, YISKL	fumarylacetoacetate hydrolase domain containing 1	acylpyruvase FAHD1, mitochondrial|FAH domain-containing protein 1|OAA decarboxylase|YISK like/RJD15|acylpyruvate hydrolase|fumarylacetoacetate hydrolase domain-containing protein 1|oxaloacetate decarboxylase|yisK-like protein	16p13.3	16	NC_000016.10	1827224	1840207	plus	3	616320	0	1.56403e-11	3.77735e-09	-0.440583	0.5	5	0	NA	NA	NA	NA	-0.465	-0.270325	NA	-0.550034	-0.54031	-0.377245	NA	NA	NA	NA	2.95e-07	0.000211	NA	4.2e-05	0.000683	0.0069
9606	Homo sapiens	644	BLVRA	BLVR, BVR, BVRA	biliverdin reductase A	biliverdin reductase A|BVR A|biliverdin-IX alpha-reductase|testis tissue sperm-binding protein Li 61n	7p13	7	NC_000007.14	43758153	43807342	plus	11	109750	0	1.7026e-11	3.77735e-09	-0.41548	0.7	7	0	0	-0.380929	-0.550843	-0.263786	-0.525	-0.556956	NA	-0.735838	-0.725963	0	0.0632509	0.00855	0.000392	2.1e-09	1.7e-05	0.0428	NA	0.000246	0.000156	0.0636
9606	Homo sapiens	3705	ITPK1	ITRPK1	inositol-tetrakisphosphate 1-kinase	inositol-tetrakisphosphate 1-kinase|inositol 1,3,4-trisphosphate 5/6-kinase|ins(1,3,4)P(3) 5/6-kinase	14q32.12	14	NC_000014.9	92936914	93115918	minus	13	601838	0	1.79085e-10	3.35281e-08	-0.309045	0.7	6	1	0	0	-0.482008	-0.563577	-0.64	-0.272052	0.30568	-0.729508	-0.708984	0	0.103963	0.0644	0.000151	5.05e-05	4.1e-08	2.46e-06	0.00506	7.68e-07	3.85e-07	0.106
9606	Homo sapiens	6652	SORD	HEL-S-95n1, SORD	sorbitol dehydrogenase	sorbitol dehydrogenase|L-iditol 2-dehydrogenase|epididymis secretory sperm binding protein Li 95n	15q21.1	15	NC_000015.10	45023104	45075089	plus	9	182500	0	2.07936e-10	3.35281e-08	-0.574702	0.9	8	1	-0.753769	-0.850536	-0.742889	-0.662383	-0.744	-0.629399	0.350358	-0.780328	-0.93407	0	0.0075952	2.5e-05	0.00152	0.0036	1.16e-05	5.85e-06	0.00148	0.000527	0.0019	0.125
9606	Homo sapiens	51495	HACD3	B-IND1, BIND1, HSPC121, PTPLAD1	3-hydroxyacyl-CoA dehydratase 3	very-long-chain (3R)-3-hydroxyacyl-CoA dehydratase 3|butyrate-induced protein 1|butyrate-induced transcript 1|protein tyrosine phosphatase-like A domain containing 1|protein tyrosine phosphatase-like protein PTPLAD1|protein-tyrosine phosphatase-like A domain-containing protein 1|very-long-chain (3R)-3-hydroxyacyl-[acyl-carrier protein] dehydratase 3	15q22.31	15	NC_000015.10	65530489	65578355	plus	12	615940	0	2.15893e-10	3.35281e-08	-0.474561	0.8	8	0	0	-0.54496	-0.840625	-0.0247876	-0.57	-0.877992	-0.836569	-0.503091	-0.547586	0	0.0525973	0.000525	1.25e-05	0.000174	1.78e-06	0.0239	1.66e-08	0.00813	0.01	0.108
9606	Homo sapiens	9334	B4GALT5	B4Gal-T5, BETA4-GALT-IV, beta4Gal-T5, beta4GalT-V, gt-V	beta-1,4-galactosyltransferase 5	beta-1,4-galactosyltransferase 5|UDP-Gal:beta-GlcNAc beta-1,4-galactosyltransferase 5|UDP-Gal:betaGlcNAc beta 1,4-galactosyltransferase, polypeptide 5|UDP-galactose:beta-N-acetylglucosamine beta-1,4-galactosyltransferase 5|beta-1,4-GalT II|beta-1,4-GalT IV|beta-1,4-GalTase 5|beta-1.4-galactosyltransferase V|beta4-GalT IV	20q13.13	20	NC_000020.11	49632945	49713884	minus	9	604016	0	5.87939e-10	7.41209e-08	0.344579	0.6	0	6	0	0	0.739644	0.453059	0.567	0.265748	NA	0.52243	0.553334	0	0.0942693	0.0735	5.8e-06	0.00768	3.07e-07	4.18e-05	NA	8.19e-05	0.00166	0.0506
9606	Homo sapiens	8760	CDS2		CDP-diacylglycerol synthase 2	phosphatidate cytidylyltransferase 2|CDP-DAG synthase 2|CDP-DG synthase 2|CDP-DG synthetase 2|CDP-diacylglycerol synthase (phosphatidate cytidylyltransferase) 2|CDP-diglyceride diphosphorylase 2|CDP-diglyceride pyrophosphorylase 2|CDP-diglyceride synthase 2|CDP-diglyceride synthetase 2|CDS 2|CTP:phosphatidate cytidylyltransferase 2	20p12.3	20	NC_000020.11	5126761	5197887	plus	14	603549	0	6.89625e-10	7.41209e-08	-0.261129	0.9	8	1	0	-0.32565	-0.48239	-0.40997	-0.373	-0.266047	0.40971	-0.44246	-0.465933	-0.255545	0.479694	0.0163	0.0014	0.0182	5.14e-06	0.00138	0.000276	0.0112	0.00345	0.0213
9606	Homo sapiens	2023	ENO1	ENO1L1, HEL-S-17, MPB1, NNE, PPH	enolase 1	alpha-enolase|c-myc promoter-binding protein-1|2-phospho-D-glycerate hydro-lyase|MYC promoter-binding protein 1|alpha enolase like 1|enolase 1, (alpha)|enolase-alpha|epididymis secretory protein Li 17|non-neural enolase|phosphopyruvate hydratase|plasminogen-binding protein|tau-crystallin	1p36.23	1	NC_000001.11	8861000	8879092	minus	13	172430	16	6.90246e-10	7.41209e-08	0.441823	0.8	1	7	0	0.490768	0.776787	0.25652	0.75	0.55473	NA	0.798523	0.684445	-0.335362	0.0959647	7.72e-05	7.61e-07	0.029	4.93e-13	0.000312	NA	1.88e-05	0.000566	0.000531
9606	Homo sapiens	8382	NME5	NM23-H5, NM23H5, RSPH23	NME/NM23 family member 5	nucleoside diphosphate kinase homolog 5|IPIA-beta|NDK-H 5|NDP kinase homolog 5|inhibitor of p53-induced apoptosis-beta|non-metastatic cells 5 protein expressed in|non-metastatic cells 5, protein expressed in (nucleoside-diphosphate kinase)|radial spoke 23 homolog|testis-specific nm23 homolog	5q31.2	5	NC_000005.10	138115172	138139443	minus	7	603575	2	7.06873e-10	7.41209e-08	-0.708378	0.9	9	0	0	-0.676225	-0.836006	-0.562784	-2.6	-0.585556	-0.3665	-0.848871	-0.028074	-0.579769	0.82616	0.00762	0.000497	0.0216	5.84e-15	3.28e-12	0.000373	4.6e-08	0.00549	0.0103
9606	Homo sapiens	23262	PPIP5K2	CFAP160, HISPPD1, IP7K2, VIP2	diphosphoinositol pentakisphosphate kinase 2	inositol hexakisphosphate and diphosphoinositol-pentakisphosphate kinase 2|VIP1 homolog 2|histidine acid phosphatase domain-containing protein 1|inositol heptaphosphate kinase 2|insP6 and PP-IP5 kinase 2	5q21.1	5	NC_000005.10	103120254	103203523	plus	34	611648	0	7.25681e-10	7.41209e-08	-0.243304	0.6	6	0	0	-0.256958	-0.502952	-0.37776	-0.262	-0.469994	NA	0	-0.320073	0	0.076161	0.0454	0.000421	0.0242	0.0101	0.00971	NA	0.0965	0.00707	0.0683
9606	Homo sapiens	23590	PDSS1	COQ1, COQ10D2, DPS, SPS, TPRT, TPT, TPT 1, hDPS1	decaprenyl diphosphate synthase subunit 1	decaprenyl-diphosphate synthase subunit 1|all-trans-decaprenyl-diphosphate synthase subunit 1|coenzyme Q1 homolog|decaprenyl pyrophosphate synthase subunit 1|polyprenyl pyrophosphate synthetase|prenyl (decaprenyl) diphosphate synthase, subunit 1|subunit 1 of decaprenyl diphosphate synthase|trans-prenyltransferase (TPT)|trans-prenyltransferase 1	10p12.1	10	NC_000010.11	26697052	26746798	plus	14	607429	0	7.89988e-10	7.41209e-08	0.505326	0.7	0	7	0	0.450482	0.569745	0.759887	NA	0.909693	NA	0.74731	0.605493	0	0.0974147	0.000168	5.42e-06	1.27e-06	2.25e-09	4.28e-07	NA	2.71e-07	0.00173	0.0884
9606	Homo sapiens	27161	AGO2	CASC7, EIF2C2, LINC00980, PPD, Q10	argonaute 2, RISC catalytic component	protein argonaute-2|PAZ Piwi domain protein|argonaute RISC catalytic component 2|cancer susceptibility candidate 7|cancer susceptibility candidate 7 (non-protein coding)|eukaryotic translation initiation factor 2C, 2|long intergenic non-protein coding RNA 980|protein slicer	8q24.3	8	NC_000008.11	140520158	140642406	minus	22	606229	24	8.11368e-10	7.41209e-08	0.503586	0.5	0	5	NA	NA	NA	NA	0.496	0.353775	NA	0.720908	0.592266	0.35498	NA	NA	NA	NA	0.00343	9.76e-05	NA	1.98e-05	0.00541	0.0152
9606	Homo sapiens	5167	ENPP1	ARHR2, COLED, M6S1, NPP1, NPPS, PC-1, PCA1, PDNP1	ectonucleotide pyrophosphatase/phosphodiesterase 1	ectonucleotide pyrophosphatase/phosphodiesterase family member 1|E-NPP 1|Ly-41 antigen|alkaline phosphodiesterase 1|membrane component, chromosome 6, surface marker 1|phosphodiesterase I/nucleotide pyrophosphatase 1|plasma-cell membrane glycoprotein 1|plasma-cell membrane glycoprotein PC-1	6q23.2	6	NC_000006.12	131808016	131895155	plus	25	173335	9	1.90177e-09	1.6408e-07	-0.564368	0.9	9	0	-0.072982	-0.860645	-0.063872	-2.66559	-0.6	-0.465822	0	-0.552636	-0.06577	-0.296367	0.0342465	0.00576	2.62e-05	1.01e-08	5.88e-13	0.000186	0.885	4.01e-06	0.00106	0.0285
9606	Homo sapiens	7360	UGP2	UDPG, UDPGP, UDPGP2, UGP1, UGPP1, UGPP2, pHC379	UDP-glucose pyrophosphorylase 2	UTP--glucose-1-phosphate uridylyltransferase|UDP-glucose diphosphorylase|UDP-glucose pyrophosphorylase 1|UGPase 2|UTP--glucose-1-phosphate uridylyltransferase 2|UTP-glucose-1-phosphate uridyltransferase|Uridyl diphosphate glucose pyrophosphorylase-1|testis tissue sperm-binding protein Li 58p|uridyl diphosphate glucose pyrophosphorylase 2	2p15	2	NC_000002.12	63840950	63891562	plus	14	191760	0	2.13569e-09	1.74565e-07	0.22331	0.6	0	6	0	0	0.504766	0	0.465	0.297587	0.306679	0	0.36051	0.298555	0.135812	0.055	2.65e-05	0.0811	0.000232	0.000189	0.00343	0.0695	0.00874	0.0319
9606	Homo sapiens	1345	COX6C		cytochrome c oxidase subunit 6C	cytochrome c oxidase subunit 6C|cytochrome c oxidase polypeptide VIc|cytochrome c oxidase subunit VIc preprotein	8q22.2	8	NC_000008.11	99877995	99894014	minus	5	124090	3	2.33032e-09	1.80949e-07	-0.462666	0.9	9	0	0	-0.85976	-0.584483	-0.3562	-0.842	-0.266669	-0.464241	-0.55063	-0.308347	-0.394333	0.552655	1.43e-06	1.23e-09	5.89e-08	9.47e-12	1.55e-05	0.00939	2.21e-06	1.51e-06	0.037
9606	Homo sapiens	2938	GSTA1	GST-epsilon, GST2-1, GTH1, GSTA1	glutathione S-transferase alpha 1	glutathione S-transferase A1|GST HA subunit 1|GST class-alpha member 1|S-(hydroxyalkyl)glutathione lyase A1|glutathione S-alkyltransferase A1|glutathione S-aryltransferase A1|glutathione S-transferase 2|glutathione S-transferase Ha subunit 1|testicular tissue protein Li 80	6p12.2	6	NC_000006.12	52791380	52803967	minus	7	138359	24	2.55804e-09	1.89173e-07	0.399687	0.6	1	5	0	0	0.734304	0.334628	0.533	2.25524	NA	0.645841	0	-0.905829	0.0779336	0.111	0.0388	0.0001	0.00431	1.1e-07	NA	0.012	0.0734	0.0375
9606	Homo sapiens	51380	CSAD	CSD, PCAP	cysteine sulfinic acid decarboxylase	cysteine sulfinic acid decarboxylase|P-selectin cytoplasmic tail-associated protein|cysteine sulfinic acid decarboxylase-related protein|cysteine-sulfinate decarboxylase|sulfinoalanine decarboxylase	12q13.13	12	NC_000012.12	53157663	53180909	minus	22	616569	1	2.8167e-09	1.98833e-07	-0.465695	0.8	8	0	0	-0.563677	-0.095845	-0.733466	-0.3	-0.47507	NA	-0.674424	-0.679775	-0.668998	0.112194	0.000723	5.87e-08	0.00246	8.84e-10	3.76e-07	NA	0.00256	0.00179	0.0443
9606	Homo sapiens	2593	GAMT	CCDS2, HEL-S-20, PIG2, TP53I2	guanidinoacetate N-methyltransferase	guanidinoacetate N-methyltransferase|epididymis secretory protein Li 20	19p13.3	19	NC_000019.10	1397026	1401570	minus	6	601240	0	2.98522e-09	2.01567e-07	-0.587862	0.8	8	0	0	-0.5256	-0.569344	-2.54622	-0.36	-0.0896255	NA	-0.3224	-0.599472	-0.278094	0.277956	4.56e-06	1.86e-06	8.14e-08	5e-14	2.92e-22	NA	2.37e-07	6.17e-06	0.00181
9606	Homo sapiens	771	CA12	CA-XII, CAXII, HsT18816, T18816	carbonic anhydrase 12	carbonic anhydrase 12|carbonate dehydratase XII|carbonic anhydrase XII|carbonic dehydratase|tumor antigen HOM-RCC-3.1.3	15q22.2	15	NC_000015.10	63321378	63382166	minus	11	603263	18	3.97483e-09	2.57205e-07	-1.75863	0.9	9	0	0	-0.623797	-2.63903	-3.39624	-3.92	-0.89676	-0.439345	-2.65831	-2.60403	-0.408762	0.52622	8.33e-08	1.02e-16	4e-19	6.77e-31	3.26e-26	0.000377	7.21e-14	2.4e-09	0.0445
9606	Homo sapiens	2746	GLUD1	GDH, GDH1, GLUD	glutamate dehydrogenase 1	glutamate dehydrogenase 1, mitochondrial|epididymis tissue sperm binding protein Li 18mP|glutamate dehydrogenase (NAD(P)+)	10q23.2	10	NC_000010.11	87050202	87095047	minus	18	138130	1	4.94376e-09	3.07106e-07	-0.404323	0.8	8	0	0	-0.368386	-0.335705	-0.7496	-0.43	-0.228287	NA	-0.4447	-0.773626	-0.308607	0.526622	7.47e-05	0.00405	0.00161	5.59e-05	0.00011	NA	0.000748	5.46e-07	0.00832
9606	Homo sapiens	9388	LIPG	EDL, EL, PRO719	lipase G, endothelial type	endothelial lipase|endothelial cell-derived lipase|lipase, endothelial|lipoprotein lipase H	18q21.1	18	NC_000018.10	49560699	49592908	plus	12	603684	3	5.41131e-09	3.23221e-07	0.727865	0.8	0	8	0	0.433738	0.459029	0.0579062	0.769	0.836334	NA	0.797557	2.63482	0.562394	0.120636	0.0118	0.0433	2.25e-05	5e-06	6.66e-06	NA	0.00988	0.00286	0.0293
9606	Homo sapiens	6697	SPR	SDR38C1	sepiapterin reductase	sepiapterin reductase|Sepiapterin reductase (L-erythro-7,8-dihydrobiopterin forming)|sepiapterin reductase (7,8-dihydrobiopterin:NADP+ oxidoreductase)|short chain dehydrogenase/reductase family 38C, member 1	2p13.2	2	NC_000002.12	72887383	72892160	plus	3	182125	88	6.49644e-09	3.73666e-07	-0.521608	0.8	8	0	0	-0.460404	-0.670003	-0.839697	-0.685	-0.506898	NA	-0.466458	-0.593384	-0.472629	0.627669	0.000212	1.4e-05	1.89e-06	2.1e-07	3.88e-06	NA	0.00377	0.00495	0.012
9606	Homo sapiens	4199	ME1	HUMNDME, MES	malic enzyme 1	NADP-dependent malic enzyme|Malic enzyme, cytoplasmic|NADP-ME|malate dehydrogenase (oxaloacetate-decarboxylating) (NADP(+))|malic enzyme 1, NADP(+)-dependent, cytosolic|malic enzyme 1, soluble|pyruvic-malic carboxylase	6q14.2	6	NC_000006.12	83210389	83431219	minus	14	154250	6	6.96501e-09	3.86309e-07	0.12528	0.8	2	6	0	0	0.847307	0.065897	0.27	0.74	-0.586348	0.586333	0.0094393	-0.67983	0.779574	0.0528	0.000543	0.000162	1.26e-08	0.000164	8.77e-07	0.019	0.00206	0.0202
9606	Homo sapiens	2203	FBP1	FBP	fructose-bisphosphatase 1	fructose-1,6-bisphosphatase 1|D-fructose-1,6-bisphosphate 1-phosphohydrolase 1|FBPase 1|growth-inhibiting protein 17|liver FBPase	9q22.32	9	NC_000009.12	94603133	94640257	minus	8	611570	13	7.51041e-09	4.02195e-07	-0.727196	0.8	8	0	0	-0.783332	-0.507036	-0.572634	-2.27	-0.939904	NA	-0.254204	-0.743564	-0.47409	0.575165	0.000167	1.11e-10	3.87e-10	7.17e-19	1.59e-17	NA	1.68e-07	4.43e-06	0.014
9606	Homo sapiens	18	ABAT	GABA-AT, GABAT, NPD009	4-aminobutyrate aminotransferase	4-aminobutyrate aminotransferase, mitochondrial|(S)-3-amino-2-methylpropionate transaminase|4-aminobutyrate transaminase|GABA aminotransferase|GABA transaminase|GABA transferase|gamma-amino-N-butyrate transaminase	16p13.2	16	NC_000016.10	8674587	8784575	plus	20	137150	4	8.87029e-09	4.59185e-07	-1.24554	0.7	7	0	0	-0.75802	-2.20942	-2.45887	-2.68	-0.0978748	NA	-2.07598	-0.929697	0	0.127446	2.83e-08	9.93e-09	3.77e-08	2.62e-22	3.46e-18	NA	2.09e-12	9.28e-07	0.0971
9606	Homo sapiens	23007	PLCH1	PLCL3	phospholipase C eta 1	1-phosphatidylinositol 4,5-bisphosphate phosphodiesterase eta-1|PLC eta 1|PLC-L3|phosphoinositide phospholipase C-eta-1|phospholipase C-eta1a|phospholipase C-eta1b|phospholipase C-like 3|phospholipase C-like protein 3	3q25.31	3	NC_000003.12	155458603	155745723	minus	33	612835	0	1.08257e-08	5.42333e-07	0.3485	0.8	1	7	0	0.389845	0.452839	0.84564	0.878	0.843067	-0.307485	0.0855066	0.29759	0	0.159633	0.0323	0.0145	0.00014	3.79e-11	1.67e-07	0.00234	6.73e-06	0.0417	0.0712
9606	Homo sapiens	5283	PIGH	GPI-H	phosphatidylinositol glycan anchor biosynthesis class H	phosphatidylinositol N-acetylglucosaminyltransferase subunit H|PIG-H|phosphatidylinositol-glycan biosynthesis, class H protein	14q24.1	14	NC_000014.9	67589306	67600302	minus	5	600154	2	1.17966e-08	5.72505e-07	-0.39766	0.7	7	0	0	-0.340097	-0.525856	-0.827937	-0.6	-0.447002	NA	-0.435393	-0.402655	0	0.131548	0.0391	0.0162	0.000991	2.33e-07	4.86e-05	NA	0.00144	0.0161	0.0947
9606	Homo sapiens	8566	PDXK	C21orf124, C21orf97, HEL-S-1a, PKH, PNK, PRED79	pyridoxal kinase	pyridoxal kinase|epididymis secretory sperm binding protein Li 1a|pyridoxal (pyridoxine, vitamin B6) kinase|pyridoxamine kinase|pyridoxine kinase|vitamin B6 kinase	21q22.3	21	NC_000021.9	43719097	43762307	plus	19	179020	1	2.17684e-08	1.02443e-06	0.446666	0.8	0	8	0	0.425882	0.493726	0.489074	0.5	0.63728	NA	0.674265	0.492705	0.307065	0.274176	0.000803	0.00166	0.00401	2.42e-09	0.0281	NA	0.000738	0.0297	0.0173
9606	Homo sapiens	427	ASAH1	AC, ACDase, ASAH, PHP, PHP32, SMAPME	N-acylsphingosine amidohydrolase 1	acid ceramidase|N-acylsphingosine amidohydrolase (acid ceramidase) 1|acid CDase|acylsphingosine deacylase|putative 32 kDa heart protein	8p22	8	NC_000008.11	18056299	18084998	minus	16	613468	8	2.42532e-08	1.07979e-06	-0.436412	0.8	8	0	0	-0.57733	-0.99738	-0.0038627	-0.4	-0.498469	NA	-0.677887	-0.469896	-0.302886	0.333306	0.00554	8.58e-07	7.67e-06	1.72e-05	7.38e-05	NA	0.000566	0.0314	0.0313
9606	Homo sapiens	23324	MAN2B2		mannosidase alpha class 2B member 2	epididymis-specific alpha-mannosidase|core-specific lysosomal alpha-1,6-Mannosidase	4p16.1	4	NC_000004.12	6575174	6622403	plus	20		0	2.43353e-08	1.07979e-06	-0.374992	0.8	8	0	0	-0.388655	-0.630522	-0.626792	-0.656	-0.206233	-0.398776	-0.503041	-0.3399	0	0.0728854	0.00358	2.74e-05	5.72e-05	2.03e-11	0.00233	0.00764	9.37e-05	0.0306	0.339
9606	Homo sapiens	10768	AHCYL1	DCAL, IRBIT, PPP1R78, PRO0233, XPVKONA	adenosylhomocysteinase like 1	S-adenosylhomocysteine hydrolase-like protein 1|adenosylhomocysteinase 2|DC-expressed AHCY-like molecule|IP(3)Rs binding protein released with IP(3)|S-adenosyl homocysteine hydrolase homolog|S-adenosyl-L-homocysteine hydrolase 2|adoHcyase 2|dendritic cell expressed AHCY-like protein|inositol 1,4,5-trisphosphate receptor-binding protein|protein phosphatase 1, regulatory subunit 78|putative adenosy…	1p13.3	1	NC_000001.11	109984741	110023742	plus	20	607826	0	2.99037e-08	1.29001e-06	-0.294402	0.7	7	0	-0.505693	-0.340335	-0.34897	-0.368844	-0.33	-0.560579	0	-0.489598	0	0	0.048357	0.000135	0.00776	0.00599	0.000387	0.0369	0.327	0.00281	0.0764	0.0588
9606	Homo sapiens	1327	COX4I1	COX IV-1, COX4, COX4-1, COXIV, COXIV-1	cytochrome c oxidase subunit 4I1	cytochrome c oxidase subunit 4 isoform 1, mitochondrial|cytochrome c oxidase polypeptide IV|cytochrome c oxidase subunit IV	16q24.1	16	NC_000016.10	85799567	85807003	plus	5	123864	2	3.14389e-08	1.31958e-06	0.158647	0.5	0	5	0	0.347258	0	0.243509	0.25	0	0	0.38228	0.363427	0	0.177263	0.0465	0.0569	0.0407	3.96e-05	0.128	0.0956	0.00136	0.0161	0.17
9606	Homo sapiens	22929	SEPHS1	SELD, SPS, SPS1	selenophosphate synthetase 1	selenide, water dikinase 1|selenium donor protein 1|selenophosphate synthase 1|selenophosphate synthetase 1 +E9|selenophosphate synthetase 1 +E9a|selenophosphate synthetase 1 delta E2|selenophosphate synthetase 1 delta E8|selenophosphate synthetase 1 major	10p13	10	NC_000010.11	13317428	13348298	minus	11	600902	0	3.40188e-08	1.3903e-06	0.418189	0.7	0	7	0	0.445992	0.804024	0.42369	0.58	0.224055	NA	0.790937	0.495004	0	0.147963	0.0102	2.06e-07	3.42e-07	1.37e-05	0.00197	NA	6.21e-07	0.00232	0.0534
9606	Homo sapiens	27109	ATP5S	ATPW, FB, HSU79253	ATP synthase, H+ transporting, mitochondrial Fo complex subunit s (factor B)	ATP synthase subunit s, mitochondrial|ATP synthase coupling factor B, mitochondrial|ATP synthase coupling factor B-like 1|ATP synthase, H+ transporting, mitochondrial F0 complex, subunit s (factor B)|ATP synthase-coupling factor B|mitochondrial ATP synthase regulatory component factor B	14q21.3	14	NC_000014.9	50311752	50326715	plus	11		0	3.66955e-08	1.46123e-06	-0.370654	0.8	8	0	0	-0.378085	-0.367255	-0.667289	-0.336	-0.239252	NA	-0.355355	-0.534688	-0.457958	0.255226	0.00215	0.0381	0.000226	0.00177	0.00119	NA	0.00984	0.00131	0.000225
9606	Homo sapiens	112	ADCY6	AC6, LCCS8	adenylate cyclase 6	adenylate cyclase type 6|ATP pyrophosphate-lyase 6|adenylate cyclase type VI|ca(2+)-inhibitable adenylyl cyclase	12q13.12	12	NC_000012.12	48766191	48789096	minus	23	600294	1	4.17367e-08	1.62043e-06	-0.413234	0.8	8	0	-0.430203	-0.238752	-0.437375	-0.677809	-0.458	-0.309444	NA	-0.544573	-0.62295	0	0.0402439	0.0376	0.00494	8.52e-06	1.32e-05	1.88e-05	NA	0.000144	0.00324	0.281
9606	Homo sapiens	9836	LCMT2	PPM2, TYW4	leucine carboxyl methyltransferase 2	tRNA wybutosine-synthesizing protein 4|p21WAF1/CIP1 promoter-interacting protein|tRNA yW-synthesizing protein 4|tRNA(Phe) (7-(3-amino-3-(methoxycarbonyl)propyl)wyosine(37)-N)-methoxycarbonyltransferase|tRNA(Phe) (7-(3-amino-3-carboxypropyl)wyosine(37)-O)-methyltransferase|tRNA-Wybutosine-synthesizing protein 4	15q15.3	15	NC_000015.10	43327776	43330622	minus	1	611246	0	4.60156e-08	1.74298e-06	-0.16476	0.6	5	1	0	-0.322945	-0.407358	0.782936	-0.633	-0.464672	NA	-0.437799	0	0	0.0916874	0.00291	0.000159	0.00948	1.89e-10	3.33e-08	NA	0.00205	0.0808	0.153
9606	Homo sapiens	2131	EXT1	EXT, LGCR, LGS, TRPS2, TTV	exostosin glycosyltransferase 1	exostosin-1|Glucuronosyl-N-acetylglucosaminyl-proteoglycan 4-alpha-N- acetylglucosaminyltransferase|Langer-Giedion syndrome chromosome region|N-acetylglucosaminyl-proteoglycan 4-beta-glucuronosyltransferase|exostoses (multiple) 1|glucuronosyl-N-acetylglucosaminyl-proteoglycan/N-acetylglucosaminyl-proteoglycan 4-alpha-N-acetylglucosaminyltransferase|multiple exostoses protein 1|putative tumor supp…	8q24.11	8	NC_000008.11	117797496	118111819	minus	12	608177	10	5.20659e-08	1.9252e-06	0.0878649	0.5	1	4	0	0	0.498281	0.08075	0.456	0	-0.530841	0.374459	0	0	0.186142	0.064	0.00991	0.000734	4.21e-07	0.169	0.00266	0.00336	0.129	0.176
9606	Homo sapiens	1337	COX6A1	CMTRID, COX6A, COX6AL	cytochrome c oxidase subunit 6A1	cytochrome c oxidase subunit 6A1, mitochondrial|COX VIa-L|cytochrome C oxidase subunit VIa homolog|cytochrome c oxidase polypeptide VIa-liver|cytochrome c oxidase subunit VIA-liver|cytochrome c oxidase subunit VIa polypeptide 1	12q24.2	12	NC_000012.12	120438090	120440742	plus	3	602072	1	5.48421e-08	1.98069e-06	-0.25024	0.6	5	1	0.679836	-0.332509	-0.578452	-0.698675	-0.95	0	NA	-0.372357	0	0	0.0238598	0.00482	0.000257	0.000426	0.0312	0.105	NA	0.0108	0.156	0.0569
9606	Homo sapiens	4507	MTAP	BDMF, DMSFH, DMSMFH, HEL-249, LGMBF, MSAP, c86fus	methylthioadenosine phosphorylase	S-methyl-5'-thioadenosine phosphorylase|5'-methylthioadenosine phosphorylase|MTA phosphorylase|MTAPase|MeSAdo phosphorylase|epididymis luminal protein 249	9p21.3	9	NC_000009.12	21802636	21865971	plus	8	156540	9	6.40944e-08	2.26224e-06	0.444572	0.8	1	7	0	0.348043	0.922721	0.57965	0.606	0.954239	NA	0.549656	0.364564	-0.323728	0.295984	0.0441	0.00143	0.0014	4.44e-09	0.0476	NA	0.000165	0.0357	0.013
9606	Homo sapiens	64943	NT5DC2		5'-nucleotidase domain containing 2	5'-nucleotidase domain-containing protein 2	3p21.1	3	NC_000003.12	52524369	52535077	minus	17		0	6.74623e-08	2.3282e-06	0.557609	0.8	0	8	0	0.93647	0.966465	0.64442	0.08	0.5249	NA	0.633545	0.27405	0.95863	0.627061	8.26e-05	8.82e-07	0.0485	1.28e-09	8.04e-08	NA	8.11e-05	0.000921	1.23e-06
9606	Homo sapiens	205	AK4	AK 4, AK3, AK3L1, AK3L2	adenylate kinase 4	adenylate kinase 4, mitochondrial|ATP-AMP transphosphorylase|GTP:AMP phosphotransferase AK4, mitochondrial|adenylate kinase 3-like 1|adenylate kinase isoenzyme 4, mitochondrial|mitochondrial adenylate kinase-3|nucleoside-triphosphate-adenylate kinase	1p31.3	1	NC_000001.11	65147342	65232145	plus	8	103030	0	7.14734e-08	2.413e-06	0.613168	0.3	0	3	NA	NA	NA	NA	NA	0.742968	NA	0.286632	0.809905	NA	NA	NA	NA	NA	NA	6.86e-06	NA	1.17e-05	0.00415	NA
9606	Homo sapiens	23175	LPIN1	PAP1	lipin 1	phosphatidate phosphatase LPIN1	2p25.1	2	NC_000002.12	11677544	11827409	plus	31	605518	3	8.06042e-08	2.66337e-06	0.471269	0.7	0	7	0	0.549338	0.70909	0.939757	0.2	0.466859	NA	0.596306	0.780074	0	0.051664	0.00161	9.55e-06	3.02e-10	7.67e-15	1.82e-11	NA	0.00013	0.000294	0.354
9606	Homo sapiens	2744	GLS	AAD20, GAC, GAM1, KGA, GLS	glutaminase	glutaminase kidney isoform, mitochondrial|K-glutaminase|L-glutamine amidohydrolase|glutaminase C|glutaminase, phosphate-activated	2q32.2	2	NC_000002.12	190880821	190965552	plus	20	138280	50	9.23412e-08	2.98762e-06	0.480829	0.8	0	8	0	0.576921	0.969649	0.326096	0.898	0	0.775848	0.560467	0.435581	0.265728	0.0966388	0.00139	7.24e-06	5.43e-07	9.08e-12	0.331	0.000522	0.00353	0.0372	0.0218
9606	Homo sapiens	51560	RAB6B		RAB6B, member RAS oncogene family	ras-related protein Rab-6B|small GTP-binding protein|small GTPase RAB6B	3q22.1	3	NC_000003.12	133824235	133895847	minus	9	615852	0	9.48177e-08	3.00514e-06	0.435215	0.7	0	7	0	0.458683	0.6698	0.5435	0.32	0.58236	NA	0.707946	0.634645	0	0.342011	0.027	0.0249	0.000738	0.00347	8.86e-05	NA	0.000126	0.0141	0.0546
9606	Homo sapiens	11145	PLA2G16	AdPLA, H-REV107, H-REV107-1, HRASLS3, HREV107, HREV107-1, HREV107-3, HRSL3	phospholipase A2 group XVI	HRAS-like suppressor 3|Ca-independent phospholipase A1/2|H-rev 107 protein homolog|HRAS-like suppressor 1|adipose-specific PLA2|adipose-specific phospholipase A2|group XVI phospholipase A1/A2|group XVI phospholipase A2|renal carcinoma antigen NY-REN-65	11q12.3-q13.1	11	NC_000011.10	63574462	63616926	minus	5	613867	1	1.02834e-07	3.19402e-06	-0.548883	0.7	7	0	0	0	-0.768485	-0.886633	-0.95	-0.530034	NA	-0.343781	-0.655927	-0.805089	0.167196	0.0593	3.08e-05	4.23e-05	3.77e-06	3.64e-08	NA	5.34e-06	0.0427	0.000958
9606	Homo sapiens	7357	UGCG	GCS, GLCT1	UDP-glucose ceramide glucosyltransferase	ceramide glucosyltransferase|UDP-glucose:N-acylsphingosine D-glucosyltransferase|glucosylceramide synthase	9q31.3	9	NC_000009.12	111896766	111935374	plus	11	602874	4	1.17791e-07	3.52159e-06	-0.414101	0.8	8	0	0	-0.64486	-0.440385	-0.625063	-0.07	-0.46485	0	-0.935279	-0.095489	-0.865088	0.109326	0.000708	4.72e-09	2.03e-09	1.77e-12	3.58e-07	0.835	0.000168	3.07e-05	0.00123
9606	Homo sapiens	115	ADCY9	AC9, ACIX	adenylate cyclase 9	adenylate cyclase type 9|ATP pyrophosphate-lyase 9|adenylate cyclase type IX|adenylyl cyclase 9|type IX ATP pyrophosphate-lyase	16p13.3	16	NC_000016.10	3953387	4116185	minus	12	603302	1	1.17915e-07	3.52159e-06	-0.619373	0.8	7	1	0	-0.87765	-2.37985	-2.05649	-0.27	-0.869034	0.572768	-0.024939	-0.288543	0	0.393601	6.41e-05	3.76e-10	1.8e-07	1.03e-18	1.65e-09	0.00125	9.94e-06	8.2e-08	0.106
9606	Homo sapiens	8821	INPP4B		inositol polyphosphate-4-phosphatase type II B	type II inositol 3,4-bisphosphate 4-phosphatase|inositol polyphosphate 4-phosphatase II; 4-phosphatase II|inositol polyphosphate-4-phosphatase, type II, 105kDa	4q31.21	4	NC_000004.12	142023160	142846535	minus	33	607494	34	1.27962e-07	3.74952e-06	-0.530902	0.8	8	0	0	-0.849755	-0.097893	-0.668649	-0.6	-0.830023	-0.523365	-0.89899	-0.840345	0	0.809667	0.000206	1.95e-05	7.04e-07	8.89e-15	9.07e-14	2.34e-05	6.21e-05	0.00281	0.161
9606	Homo sapiens	2525	FUT3	CD174, FT3B, FucT-III, LE, Les	fucosyltransferase 3 (Lewis blood group)	galactoside 3(4)-L-fucosyltransferase|Lewis FT|alpha-(1,3/1,4)-fucosyltransferase|blood group Lewis alpha-4-fucosyltransferase|fucosyltransferase 3 (galactoside 3(4)-L-fucosyltransferase, Lewis blood group)|fucosyltransferase III	19p13.3	19	NC_000019.10	5842888	5851474	minus	5	111100	4	1.46552e-07	4.21474e-06	0.425714	0.6	0	6	0	0.583058	0	0.398669	0.776	0.783633	NA	0.633662	0.6564	0	0.407891	0.000368	0.0604	0.046	2.77e-07	1.04e-09	NA	1.11e-05	0.00868	0.0627
9606	Homo sapiens	51700	CYB5R2	B5R.2	cytochrome b5 reductase 2	NADH-cytochrome b5 reductase 2|cytochrome b5 reductase b5R.2	11p15.4	11	NC_000011.10	7665095	7678568	minus	13	608342	0	1.54581e-07	4.3648e-06	0.435625	0.8	0	8	0	0	0.762682	0.950446	0.22	0.445556	0.604308	0.740099	0.0266556	0.606508	0.191776	0.646	0.000308	2.18e-05	2.37e-10	0.00645	5.89e-07	0.000558	1.06e-05	0.00254
9606	Homo sapiens	226	ALDOA	ALDA, GSD12, HEL-S-87p	aldolase, fructose-bisphosphate A	fructose-bisphosphate aldolase A|aldolase A, fructose-bisphosphate|epididymis secretory sperm binding protein Li 87p|fructose-1,6-bisphosphate triosephosphate-lyase|lung cancer antigen NY-LU-1|muscle-type aldolase	16p11.2	16	NC_000016.10	30053090	30070420	plus	17	103850	4	1.67409e-07	4.64261e-06	-0.277532	0.7	7	0	0	-0.433751	-0.4575	-0.0339284	-0.3	-0.759782	-0.45036	0	0	-0.339996	0.639184	0.00529	0.00766	8.51e-07	0.00116	0.0125	0.000302	0.06	0.108	0.0361
9606	Homo sapiens	2752	GLUL	GLNS, GS, PIG43, PIG59	glutamate-ammonia ligase	glutamine synthetase|cell proliferation-inducing protein 59|glutamate decarboxylase|glutamine synthase|proliferation-inducing protein 43	1q25.3	1	NC_000001.11	182378093	182392206	minus	9	138290	5	2.05235e-07	5.5114e-06	-0.42186	0.8	8	0	0	-0.44696	-0.628087	-0.0865533	-0.472	-0.722399	0	-0.846942	-0.708707	-0.306949	0.175038	0.00142	5.54e-05	0.000321	2.95e-08	6.36e-08	0.255	3.75e-05	0.00172	0.012
9606	Homo sapiens	23761	PISD	DJ858B16, PSD, PSDC, PSSC, dJ858B16.2	phosphatidylserine decarboxylase	phosphatidylserine decarboxylase proenzyme, mitochondrial	22q12.2	22	NC_000022.11	31618491	31630824	minus	9	612770	1	2.05835e-07	5.5114e-06	-0.235607	0.4	3	1	NA	NA	NA	NA	NA	-0.255335	0.360209	-0.420256	-0.627046	NA	NA	NA	NA	NA	NA	0.000987	6.35e-09	0.0213	0.00185	NA
9606	Homo sapiens	5048	PAFAH1B1	LIS1, LIS2, MDCR, MDS, NudF, PAFAH	platelet activating factor acetylhydrolase 1b regulatory subunit 1	platelet-activating factor acetylhydrolase IB subunit alpha|lissencephaly 1 protein|platelet-activating factor acetylhydrolase 1b, regulatory subunit 1 (45kDa)|platelet-activating factor acetylhydrolase, isoform Ib, alpha subunit (45kD)|platelet-activating factor acetylhydrolase, isoform Ib, subunit 1 (45kDa)	17p13.3	17	NC_000017.11	2593210	2685617	plus	16	601545	0	2.49956e-07	6.57936e-06	0.199783	0.6	1	5	0	0.894507	0.260232	0.369877	0.23	0	NA	-0.284253	0.32768	0	0.184189	0.0455	0.00968	0.00205	0.0366	0.0837	NA	0.0228	0.0104	0.184
9606	Homo sapiens	60481	ELOVL5	HELO1, SCA38, dJ483K16.1	ELOVL fatty acid elongase 5	elongation of very long chain fatty acids protein 5|3-keto acyl-CoA synthase ELOVL5|ELOVL FA elongase 5|ELOVL family member 5, elongation of long chain fatty acids (FEN1/Elo2, SUR4/Elo3-like, yeast)|fatty acid elongase 1|homolog of yeast long chain polyunsaturated fatty acid elongation enzyme 2|spinocerebellar ataxia 38|very long chain 3-ketoacyl-CoA synthase 5|very long chain 3-oxoacyl-CoA synth…	6p12.1	6	NC_000006.12	53267398	53349179	minus	10	611805	2	2.6528e-07	6.86634e-06	-0.490411	0.7	7	0	0	-0.882977	-0.789265	-0.380568	-0.8	-0.479033	NA	-0.849075	-0.23278	0	0.185375	1.21e-05	6.57e-05	3.14e-08	2.21e-09	1.15e-07	NA	0.00067	2.29e-05	0.108
9606	Homo sapiens	7167	TPI1	HEL-S-49, TIM, TPI, TPID	triosephosphate isomerase 1	triosephosphate isomerase|epididymis secretory protein Li 49|triose-phosphate isomerase	12p13.31	12	NC_000012.12	6867420	6870946	plus	8	190450	3	2.73698e-07	6.96809e-06	0.160525	0.5	0	5	0	0.268432	0.303575	0	0.37	0.00876	NA	0.493959	0	0	0.164584	0.0301	0.0315	0.186	0.000483	0.0291	NA	0.000108	0.0561	0.125
9606	Homo sapiens	4705	NDUFA10	CI-42KD, CI-42k	NADH:ubiquinone oxidoreductase subunit A10	NADH dehydrogenase [ubiquinone] 1 alpha subcomplex subunit 10, mitochondrial|NADH-ubiquinone oxidoreductase 42 kDa subunit|complex I 42kDa subunit	2q37.3	2	NC_000002.12	239892450	240025402	minus	16	603835	0	2.87673e-07	7.16613e-06	-0.0572048	0.5	4	1	-0.599044	-0.253343	0	0	0	-0.427875	NA	-0.233984	0	0.999402	0.0132693	0.016	0.187	0.0654	0.0509	0.0486	NA	0.0287	0.154	0.00407
9606	Homo sapiens	3155	HMGCL	HL	3-hydroxymethyl-3-methylglutaryl-CoA lyase	hydroxymethylglutaryl-CoA lyase, mitochondrial|3-hydroxy-3-methylglutarate-CoA lyase|3-hydroxy-3-methylglutaryl-CoA lyase|3-hydroxymethyl-3-methylglutaryl-Coenzyme A lyase|HMG-CoA lyase|hydroxymethylglutaricaciduria|mitochondrial 3-hydroxy-3-methylglutaryl-CoA lyase	1p36.11	1	NC_000001.11	23801877	23825459	minus	9	613898	1	2.90706e-07	7.16613e-06	-0.387217	0.7	7	0	0	-0.300082	-0.296023	-0.477261	-0.579	-0.3287	NA	-0.628237	0	-0.87565	0.619382	0.00232	0.0146	0.000467	9.41e-09	4.19e-07	NA	8.37e-06	0.0761	0.0199
9606	Homo sapiens	11057	ABHD2	HS1-2, LABH2, PHPS1-2	abhydrolase domain containing 2	monoacylglycerol lipase ABHD2|2-arachidonoylglycerol hydrolase|abhydrolase domain-containing protein 2|alpha/beta hydrolase domain containing protein 2|lung alpha/beta hydrolase 2|protein PHPS1-2|testicular tissue protein Li 6	15q26.1	15	NC_000015.10	89088150	89202360	plus	16	612196	0	3.02852e-07	7.3489e-06	-0.433503	0.8	8	0	0	-0.77258	-0.307977	-0.686352	NA	-0.342292	0	-0.543986	-0.5623	-0.686042	0.122729	0.000365	2.33e-06	1.25e-05	3.69e-13	0.019	0.395	0.00262	0.0198	0.00163
9606	Homo sapiens	204	AK2	ADK2	adenylate kinase 2	adenylate kinase 2, mitochondrial|ATP-AMP transphosphorylase 2|ATP:AMP phosphotransferase|adenylate kinase isoenzyme 2, mitochondrial|adenylate monophosphate kinase|testis secretory sperm-binding protein Li 220n	1p35.1	1	NC_000001.11	33007940	33036911	minus	9	103020	2	3.34348e-07	7.89065e-06	0.375289	0.8	0	8	0	0.286896	0.495024	0.894456	0.696	0.60072	0.299483	0.252786	0	0.227526	0.121818	0.0201	0.000283	0.00124	2.2e-07	0.000345	0.0413	0.0355	0.294	0.0113
9606	Homo sapiens	3425	IDUA	IDA, MPS1	iduronidase, alpha-L-	alpha-L-iduronidase	4p16.3	4	NC_000004.12	986997	1004557	plus	15	252800	0	3.40421e-07	7.89065e-06	-0.38354	0.7	7	0	0	-0.374362	-0.385527	-0.347204	-0.5	-0.370848	NA	-0.607988	-0.865931	0	0.292841	0.00396	0.00348	0.0253	6.38e-13	4.85e-05	NA	0.00308	0.0169	0.0793
9606	Homo sapiens	224	ALDH3A2	ALDH10, FALDH, SLS	aldehyde dehydrogenase 3 family member A2	fatty aldehyde dehydrogenase|aldehyde dehydrogenase 10|aldehyde dehydrogenase family 3 member A2|microsomal aldehyde dehydrogenase	17p11.2	17	NC_000017.11	19648136	19677596	plus	13	609523	0	3.40421e-07	7.89065e-06	-0.512592	0.7	7	0	0	0	-0.79068	-0.779	-0.733	-0.438937	NA	-0.647233	-0.670248	-0.554232	0.354636	0.0793	0.000154	1.07e-05	3.15e-08	0.00136	NA	0.00034	0.000907	0.00389
9606	Homo sapiens	22978	NT5C2	GMP, NT5B, PNT5, SPG45, SPG65, cN-II	5'-nucleotidase, cytosolic II	cytosolic purine 5'-nucleotidase|5'-nucleotidase (purine), cytosolic type B|IMP-specific 5'-NT	10q24.32-q24.33	10	NC_000010.11	103088017	103193306	minus	27	600417	0	3.54194e-07	8.08917e-06	0.18233	0.7	1	6	0	0.350054	0.627442	0.493222	0.58	0	-0.880334	0.32026	0.332652	0	0.125476	0.00128	6.01e-06	0.0351	1.09e-09	0.108	0.00534	0.0149	0.0431	0.223
9606	Homo sapiens	5337	PLD1	CVDD	phospholipase D1	phospholipase D1|choline phosphatase 1|phosphatidylcholine-hydrolyzing phospholipase D1|phospholipase D1, phosphatidylcholine-specific	3q26.31	3	NC_000003.12	171600404	171810494	minus	33	602382	20	3.77274e-07	8.4914e-06	0.368858	0.8	0	8	0	0.566785	0.20252	0.284788	0.786	0.390507	0.353609	0.398396	0.705971	0	0.350902	0.00036	0.00013	0.0201	3.08e-07	0.00154	0.0243	0.0091	0.0053	0.249
9606	Homo sapiens	2747	GLUD2	GDH2, GLUDP1	glutamate dehydrogenase 2	glutamate dehydrogenase 2, mitochondrial|GDH 2|glutamate dehydrogenase pseudogene 1|testicular secretory protein Li 14	Xq24	X	NC_000023.11	121047608	121049942	plus	1	300144	1	3.98556e-07	8.84225e-06	-0.250434	0.6	6	0	0	-0.327097	-0.24925	-0.44355	-0.398	0	NA	0	-0.53897	-0.297043	0.0825368	0.000446	0.0245	0.00151	0.00621	0.703	NA	0.0661	0.000637	0.0225
9606	Homo sapiens	338707	B4GALNT4		beta-1,4-N-acetyl-galactosaminyltransferase 4	N-acetyl-beta-glucosaminyl-glycoprotein 4-beta-N-acetylgalactosaminyltransferase 1|N-acetyl-beta-glucosaminyl-glycoprotein 4-beta-N- acetylgalactosaminyltransferase|NGalNAc-T1|beta-1,4-N-acetyl-galactosaminyl transferase 4|beta-1,4-N-acetylgalactosaminyltransferase IV|beta1,4-N-acetylgalactosaminyltransferases IV|beta4GalNAc-T4|beta4GalNAcT4|betaGT4	11p15.5	11	NC_000011.10	369773	382117	plus	21		0	4.73985e-07	1.03676e-05	0.15363	0.2	0	2	NA	NA	NA	NA	0	0	0.565429	0	0	0.356349	NA	NA	NA	NA	0.0523	0.0883	5.8e-06	0.0755	0.0552	0.00271
9606	Homo sapiens	79873	NUDT18	MTH3	nudix hydrolase 18	8-oxo-dGDP phosphatase NUDT18|2-hydroxy-dADP phosphatase|7,8-dihydro-8-oxoguanine phosphatase|mutT homolog 3|mutT human homolog 3|nucleoside diphosphate-linked moiety X motif 18|nudix (nucleoside diphosphate linked moiety X)-type motif 18|nudix motif 18	8p21.3	8	NC_000008.11	22106872	22110355	minus	4	615791	0	4.82151e-07	1.03997e-05	-0.273649	0.5	5	0	0	0	0	-0.85487	-0.454	-0.409943	NA	-0.49072	0	-0.253305	0.664655	0.0579	0.0865	0.0164	0.000513	1.02e-05	NA	0.00983	0.0679	0.03
9606	Homo sapiens	2950	GSTP1	DFN7, FAEES3, GST3, GSTP, HEL-S-22, PI	glutathione S-transferase pi 1	glutathione S-transferase P|GST class-pi|GSTP1-1|deafness, X-linked 7|epididymis secretory protein Li 22|fatty acid ethyl ester synthase III	11q13.2	11	NC_000011.10	67583595	67586653	plus	7	134660	301	5.35136e-07	1.13845e-05	0.362093	0.7	0	7	0	0.24353	0.44497	0.422077	0.23	0.633707	0	0.957746	0.6889	0	0.131605	3.58e-08	1.07e-07	1.82e-07	2.18e-09	2.66e-08	0.261	0.000363	4.52e-05	0.0939
9606	Homo sapiens	107	ADCY1	AC1, DFNB44	adenylate cyclase 1	adenylate cyclase type 1|3',5'-cyclic AMP synthetase|ATP pyrophosphate-lyase 1|Ca(2+)/calmodulin-activated adenylyl cyclase|adenyl cyclase|adenylate cyclase 1 (brain)|adenylate cyclase type I|adenylyl cyclase 1	7p12.3	7	NC_000007.14	45574140	45723116	plus	22	103072	0	5.58501e-07	1.15662e-05	-0.651395	0.7	7	0	-0.86347	-0.98938	-0.703321	-0.207053	-2.24	-0.472232	NA	-0.3871	0	0	0.0053348	0.00019	8.23e-09	0.000315	2.45e-11	4.34e-08	NA	0.000524	0.382	0.0896
9606	Homo sapiens	8833	GMPS	GATD7	guanine monophosphate synthase	GMP synthase [glutamine-hydrolyzing]|GMP synthase|GMP synthetase|MLL/GMPS fusion protein|glutamine amidotransferase|guanine monophosphate synthetase|guanosine 5'-monophosphate synthase|testicular tissue protein Li 82	3q25.31	3	NC_000003.12	155869430	155943679	plus	19	600358	6	5.58573e-07	1.15662e-05	0.382892	0.7	1	6	0	0.343874	0.574603	0.847836	0.43	NA	NA	0.529923	0.663281	-0.32638	0.969691	0.0403	0.000618	1.91e-05	1.1e-05	NA	NA	0.000201	0.000139	0.00195
9606	Homo sapiens	645	BLVRB	BVRB, FLR, HEL-S-10, SDR43U1	biliverdin reductase B	flavin reductase (NADPH)|BVR-B|FR|GHBP|NADPH-dependent diaphorase|NADPH-flavin reductase|biliverdin-IX beta-reductase|epididymis secretory protein Li 10|green heme-binding protein|short chain dehydrogenase/reductase family 43U, member 1	19q13.2	19	NC_000019.10	40447784	40465818	minus	5	600941	0	5.89488e-07	1.20457e-05	-0.314257	0.5	5	0	0	-0.45452	-0.589633	-0.982963	-0.732	0	0	0	0	-0.383456	0.133659	0.0268	0.0123	0.000218	6.17e-07	0.0743	0.93	0.0938	0.0513	0.00623
9606	Homo sapiens	587	BCAT2	BCAM, BCATM, BCT2, PP18	branched chain amino acid transaminase 2	branched-chain-amino-acid aminotransferase, mitochondrial|branched chain amino-acid transaminase 2, mitochondrial|branched chain aminotransferase 2, mitochondrial|placental protein 18	19q13.33	19	NC_000019.10	48795062	48811063	minus	12	113530	1	6.2475e-07	1.26005e-05	-0.425875	0.8	8	0	0	-0.57539	-0.708255	-0.574895	-0.8	-0.357929	0	-0.33847	-0.425203	-0.478609	0.1506	0.00127	0.000398	0.0278	5.03e-09	0.000357	0.654	0.0349	0.0322	0.000337
9606	Homo sapiens	4128	MAOA	BRNRS, MAO-A	monoamine oxidase A	amine oxidase [flavin-containing] A|monoamine oxidase type A	Xp11.3	X	NC_000023.11	43654907	43746824	plus	16	309850	3	6.57641e-07	1.30938e-05	-0.267858	0.4	4	0	0	0	0	-0.835495	-0.8	-0.668629	-0.374457	0	0	0	0.496489	0.0631	0.051	0.0218	0.000473	0.000213	0.0207	0.121	0.0501	0.136
9606	Homo sapiens	8527	DGKD	DGKdelta, dgkd-2	diacylglycerol kinase delta	diacylglycerol kinase delta|DAG kinase delta|DGK-delta|diacylglycerol kinase, delta 130kDa|diglyceride kinase delta	2q37.1	2	NC_000002.12	233354507	233472098	plus	43	601826	0	6.82622e-07	1.33738e-05	-0.218932	0.5	4	1	0	0	-0.625337	-0.89524	-0.402	-0.346262	NA	0	0	0.298455	0.204295	0.205	0.0079	0.000654	9.53e-06	0.00419	NA	0.0569	0.108	0.0268
9606	Homo sapiens	4524	MTHFR		methylenetetrahydrofolate reductase	methylenetetrahydrofolate reductase|5,10-methylenetetrahydrofolate reductase (NADPH)|methylenetetrahydrofolate reductase (NAD(P)H)	1p36.22	1	NC_000001.11	11785730	11806103	minus	13	607093	190	6.88929e-07	1.33738e-05	-0.0538619	0.4	3	1	0	0	0.657443	0	-0.487	-0.235793	-0.473269	0	0	0	0.408428	0.133	0.00875	0.137	0.00021	0.00682	5.16e-06	0.104	0.0759	0.0606
9606	Homo sapiens	145482	PTGR2	HEL-S-298, PGR2, ZADH1	prostaglandin reductase 2	prostaglandin reductase 2|15-oxoprostaglandin 13-reductase|15-oxoprostaglandin-delta13-reductase|PRG-2|epididymis secretory protein Li 298|zinc binding alcohol dehydrogenase, domain containing 1|zinc-binding alcohol dehydrogenase domain-containing protein 1	14q24.3	14	NC_000014.9	73851831	73885465	plus	10	608642	0	7.14924e-07	1.35416e-05	-0.480236	0.4	4	0	NA	NA	NA	NA	0	-0.664958	NA	-0.60697	-0.685779	-0.443475	NA	NA	NA	NA	0.059	0.000176	NA	0.000155	0.00308	0.0128
9606	Homo sapiens	686	BTD		biotinidase	biotinidase|biotinase	3p25.1	3	NC_000003.12	15601352	15653709	plus	9	609019	6	7.1501e-07	1.35416e-05	-0.292208	0.6	6	0	0	-0.394058	-0.244539	-0.47755	-0.567	-0.487026	NA	0	-0.459699	0	0.169624	0.0114	0.0003	0.00182	3.87e-05	0.00186	NA	0.206	0.0148	0.142
9606	Homo sapiens	51573	GDE1	363E6.2, MIR16	glycerophosphodiester phosphodiesterase 1	glycerophosphodiester phosphodiesterase 1|RGS16-interacting membrane protein|membrane interacting protein of RGS16	16p12.3	16	NC_000016.10	19501693	19522145	minus	6	605943	0	7.84449e-07	1.46777e-05	-0.403108	0.8	8	0	-0.792748	-0.429975	-0.383359	-0.894894	-0.275	-0.279	0	-0.540625	-0.43548	0	0.0398115	0.00073	0.0204	1.36e-06	0.00102	1.28e-06	0.273	8.87e-06	0.0125	0.29
9606	Homo sapiens	2330	FMO5		flavin containing monooxygenase 5	dimethylaniline monooxygenase [N-oxide-forming] 5|FMO 5|dimethylaniline oxidase 5|hepatic flavin-containing monooxygenase 5	1q21.1	1	NC_000001.11	147183963	147225798	minus	11	603957	2	8.32206e-07	1.53859e-05	-0.418426	0.8	7	1	0	-0.69288	-0.594882	-0.825498	-0.978	-0.3048	0.0246496	-0.433808	-0.379046	0	0.834966	0.027	0.0148	0.0128	5.19e-05	2.33e-07	9.12e-09	0.0411	0.0132	0.24
9606	Homo sapiens	6834	SURF1	CMT4K	SURF1, cytochrome c oxidase assembly factor	surfeit locus protein 1|surfeit 1	9q34.2	9	NC_000009.12	133351805	133356485	minus	9	185620	1	9.03913e-07	1.6515e-05	-0.257302	0.5	5	0	0	-0.526231	-0.393027	-0.484474	-0.342	-0.569983	NA	0	0	0	0.0688965	0.000227	0.00528	0.0173	0.000803	0.00388	NA	0.1	0.844	0.0599
9606	Homo sapiens	2530	FUT8		fucosyltransferase 8	alpha-(1,6)-fucosyltransferase|GDP-L-Fuc:N-acetyl-beta-D-glucosaminide alpha1,6-fucosyltransferase|GDP-fucose--glycoprotein fucosyltransferase|alpha1-6FucT|fucosyltransferase 8 (alpha (1,6) fucosyltransferase)|glycoprotein 6-alpha-L-fucosyltransferase	14q23.3	14	NC_000014.9	65410592	65744122	plus	15	602589	7	9.45887e-07	1.7081e-05	-0.593023	0.7	7	0	0	-0.737289	-0.656798	-0.93245	-0.7	-0.442205	NA	-0.89083	-0.97763	0	0.521281	0.00753	3.81e-06	1.21e-06	5.95e-14	2.38e-07	NA	1.41e-06	0.000127	0.101
9606	Homo sapiens	5723	PSPH	PSPD, PSPH	phosphoserine phosphatase	phosphoserine phosphatase|L-3-phosphoserine phosphatase|O-phosphoserine phosphohydrolase|PSPase	7p11.2	7	NC_000007.14	56010363	56051604	minus	11	172480	12	1.0353e-06	1.84807e-05	0.575372	0.7	1	6	2.39521	0	0.42266	-0.0800876	0.574	0.590391	NA	0.706407	0.569772	0	0.0387624	0.368	0.00428	0.0448	2.49e-05	0.000387	NA	0.00136	0.0269	0.103
9606	Homo sapiens	5293	PIK3CD	APDS, IMD14, P110DELTA, PI3K, p110D	phosphatidylinositol-4,5-bisphosphate 3-kinase catalytic subunit delta	phosphatidylinositol 4,5-bisphosphate 3-kinase catalytic subunit delta isoform|PI3-kinase p110 subunit delta|PI3Kdelta|phosphatidylinositol-4,5-bisphosphate 3-kinase 110 kDa catalytic subunit delta|phosphatidylinositol-4,5-bisphosphate 3-kinase catalytic subunit delta isoform|phosphoinositide-3-kinase C|phosphoinositide-3-kinase, catalytic, delta polypeptide variant p37delta|ptdIns-3-kinase subun…	1p36.22	1	NC_000001.11	9629889	9729114	plus	30	602839	2	1.12686e-06	1.98865e-05	0.269376	0.5	0	5	0	0.355989	0.6349	0	0.764	0	NA	0.432089	0	0.237402	0.199535	0.0474	0.00554	0.216	3.24e-07	0.203	NA	0.00541	0.0599	0.0131
9606	Homo sapiens	5214	PFKP	ATP-PFK, PFK-C, PFK-P, PFKF	phosphofructokinase, platelet	ATP-dependent 6-phosphofructokinase, platelet type|6-phosphofructokinase type C|6-phosphofructokinase, platelet type|phosphofructo-1-kinase isozyme C|phosphofructokinase 1|phosphohexokinase	10p15.2	10	NC_000010.11	3067475	3136805	plus	28	171840	4	1.14227e-06	1.9932e-05	0.429471	0.8	0	8	0	0.020455	0.38737	0.628477	0.6	0.570376	0.550653	0.596447	0.940933	0	0.441849	1.95e-05	2.48e-07	0.0481	2.87e-10	2.77e-07	0.0044	2.99e-05	0.000193	0.201
9606	Homo sapiens	440	ASNS	ASNSD, TS11	asparagine synthetase (glutamine-hydrolyzing)	asparagine synthetase [glutamine-hydrolyzing]|TS11 cell cycle control protein|glutamine-dependent asparagine synthetase	7q21.3	7	NC_000007.14	97852117	97872542	minus	15	108370	5	1.20512e-06	2.07951e-05	0.416029	0.8	0	8	0	0.386435	0.884299	0.738596	0.696	0.233768	0	0.449248	0.507557	0.264386	0.935383	0.0493	8.02e-05	0.00131	1.26e-06	0.00524	0.393	0.0028	0.00862	0.042
9606	Homo sapiens	3418	IDH2	D2HGA2, ICD-M, IDH, IDHM, IDP, IDPM, mNADP-IDH	isocitrate dehydrogenase (NADP(+)) 2, mitochondrial	isocitrate dehydrogenase [NADP], mitochondrial|NADP(+)-specific ICDH|isocitrate dehydrogenase 2 (NADP+), mitochondrial|oxalosuccinate decarboxylase	15q26.1	15	NC_000015.10	90083978	90102554	minus	12	147650	29	1.2825e-06	2.17453e-05	0.352893	0.7	0	7	0	0.32333	0	0	0.528	0.264721	0.430908	0.74936	0.876857	0.355754	0.224787	0.0144	0.0507	0.674	9.89e-05	0.000539	0.00421	0.000226	0.00117	0.0489
9606	Homo sapiens	5152	PDE9A	HSPDE9A2	phosphodiesterase 9A	high affinity cGMP-specific 3',5'-cyclic phosphodiesterase 9A|CGMP-specific 3',5'-cyclic phosphodiesterase type 9|phosphodiesterase PDE9A21	21q22.3	21	NC_000021.9	42653752	42775509	plus	24	602973	0	1.2882e-06	2.17453e-05	0.37134	0.7	0	7	0	0	0.7999	0.359881	0.76	0.556043	0	0.676285	0.085377	0.47591	0.451615	0.177	0.00266	0.000211	3.57e-07	0.000475	0.0508	0.000117	0.00744	0.0123
9606	Homo sapiens	5332	PLCB4	ARCND2, PI-PLC	phospholipase C beta 4	1-phosphatidylinositol 4,5-bisphosphate phosphodiesterase beta-4|1-phosphatidyl-D-myo-inositol-4,5-bisphosphate|PLC-beta-4|dJ1119D9.2 (Phopholipase C, beta 4 (1-Phosphatidylinositol-4,5-Bisphosphate Phosphodiesterase Beta 4))|inositoltrisphosphohydrolase|monophosphatidylinositol phosphodiesterase|phosphoinositidase C|phosphoinositide phospholipase C-beta-4|triphosphoinositide phosphodiesterase	20p12.3-p12.2	20	NC_000020.11	9068710	9480816	plus	45	600810	1	1.41968e-06	2.37071e-05	0.32818	0.7	1	6	0	0	0.69298	0.356639	0.78	0.38559	-0.425556	0.665588	0.826555	0	0.557268	0.0856	0.0152	0.00102	2.51e-05	6.69e-06	0.000543	0.00237	0.000258	0.153
9606	Homo sapiens	3029	HAGH	GLO2, GLX2, GLXII1, HAGH	hydroxyacylglutathione hydrolase	hydroxyacylglutathione hydrolase, mitochondrial|glx II|glyoxalase II|hydroxyacylglutathione hydroxylase	16p13.3	16	NC_000016.10	1809099	1827194	minus	10	138760	0	1.44488e-06	2.38712e-05	-0.312264	0.7	7	0	0	-0.57663	-0.463469	-0.44922	-0.594	-0.254878	0	-0.32934	-0.455098	0	0.65201	8.86e-05	0.00309	0.00898	3.54e-08	0.00112	0.0534	0.0114	0.03	0.284
9606	Homo sapiens	4832	NME3	DR-nm23, NDPK-C, NDPKC, NM23-H3, NM23H3, c371H6.2	NME/NM23 nucleoside diphosphate kinase 3	nucleoside diphosphate kinase 3|NDK 3|NDP kinase 3|NDP kinase C|non-metastatic cells 3, protein expressed in|nucleoside diphosphate kinase C	16p13.3	16	NC_000016.10	1770320	1771750	minus	5	601817	1	1.48434e-06	2.39533e-05	-0.390287	0.7	7	0	0	-0.988445	-0.23002	-0.756994	-0.2	-0.289984	NA	-0.948474	-0.0986624	0	0.823427	2.32e-06	5.91e-09	1.27e-08	2.56e-17	2.54e-06	NA	1.15e-07	1.65e-08	0.612
9606	Homo sapiens	9	NAT1	AAC1, MNAT, NAT-1, NATI	N-acetyltransferase 1	arylamine N-acetyltransferase 1|N-acetyltransferase 1 (arylamine N-acetyltransferase)|N-acetyltransferase type 1|arylamide acetylase 1|monomorphic arylamine N-acetyltransferase	8p22	8	NC_000008.11	18170419	18223689	plus	11	108345	67	1.48482e-06	2.39533e-05	-2.10848	0.7	7	0	0	-0.88642	-3.32766	-3.30763	-3.6	-2.00823	NA	-3.40936	-2.43698	0	0.249379	2.7e-06	4.32e-19	1.45e-14	1.01e-24	9.99e-22	NA	3.96e-12	9.96e-06	0.183
9606	Homo sapiens	26227	PHGDH	3-PGDH, 3PGDH, HEL-S-113, NLS, NLS1, PDG, PGAD, PGD, PGDHD, SERA, PHGDH	phosphoglycerate dehydrogenase	D-3-phosphoglycerate dehydrogenase|2-oxoglutarate reductase|3-phosphoglycerate dehydrogenase|epididymis secretory protein Li 113|malate dehydrogenase	1p12	1	NC_000001.11	119711737	119744226	plus	16	606879	29	1.49612e-06	2.39533e-05	0.667875	0.7	0	7	0	0.695346	0.833238	0.682404	2.04	0.93302	NA	0.2526	0.574268	0	0.319586	0.000183	1.56e-05	6.84e-11	5.11e-19	9.89e-16	NA	3.24e-07	7.81e-07	0.224
9606	Homo sapiens	8228	PNPLA4	DXS1283E, GS2, iPLA2eta	patatin like phospholipase domain containing 4	patatin-like phospholipase domain-containing protein 4|IPLA2 eta|calcium independent phospholipases A2 eta	Xp22.31	X	NC_000023.11	7898763	7928587	minus	8	300102	0	1.64948e-06	2.61392e-05	-0.718778	0.7	7	0	0	-0.3033	-0.22209	-2.84272	NA	-0.878397	NA	-0.794758	-0.708957	0	0.707227	0.000119	2e-05	1.12e-10	3.29e-11	0.00242	NA	7.01e-05	0.000184	0.253
9606	Homo sapiens	27089	UQCRQ	MC3DN4, QCR8, QP-C, QPC, UQCR7	ubiquinol-cytochrome c reductase complex III subunit VII	cytochrome b-c1 complex subunit 8|complex III subunit 8|complex III subunit VIII|low molecular mass ubiquinone-binding protein (9.5kD)|ubiquinol-cytochrome c reductase complex 9.5 kDa protein|ubiquinol-cytochrome c reductase complex ubiquinone-binding protein QP-C|ubiquinol-cytochrome c reductase, complex III subunit VII, 9.5kDa	5q31.1	5	NC_000005.10	132866627	132868844	plus	3	612080	1	1.75795e-06	2.73375e-05	-0.13286	0.5	4	1	0.697228	-0.35452	0	-0.826643	-0.322	0	NA	-0.389802	0	0	0.0407322	0.00819	0.0513	0.000101	0.000207	0.544	NA	0.00602	0.0635	0.115
9606	Homo sapiens	7923	HSD17B8	D6S2245E, FABG, FABGL, H2-KE6, HKE6, KE6, RING2, SDR30C1, dJ1033B10.9	hydroxysteroid 17-beta dehydrogenase 8	estradiol 17-beta-dehydrogenase 8|17-beta-HSD 8|17-beta-hydroxysteroid dehydrogenase 8|3-ketoacyl-[acyl-carrier-protein] reductase alpha subunit|3-oxoacyl-[acyl-carrier-protein] reductase|KAR alpha subunit|estrogen 17-oxidoreductase|ke-6|protein Ke6|really interesting new gene 2 protein|short chain dehydrogenase/reductase family 30C member 1|testosterone 17-beta-dehydrogenase 8	6p21.32	6	NC_000006.12	33204637	33206831	plus	9	601417	0	1.77024e-06	2.73375e-05	-0.446455	0.7	7	0	0	0	-0.54524	-0.539838	-0.86	-0.438732	NA	-0.492989	-0.754557	-0.386735	0.434634	0.25	1.9e-05	0.000229	3.99e-08	1.45e-05	NA	0.00232	5.69e-05	0.00405
9606	Homo sapiens	6489	ST8SIA1	GD3S, SIAT8, SIAT8-A, SIAT8A, ST8SiaI	ST8 alpha-N-acetyl-neuraminide alpha-2,8-sialyltransferase 1	alpha-N-acetylneuraminide alpha-2,8-sialyltransferase|ST8 alpha-N-acetylneuraminate alpha-2,8-sialyltransferase 1|alpha-2,8-sialyltransferase 8A|disialoganglioside (GD3) synthase|ganglioside GD3 synthase|ganglioside GT3 synthase|ganglioside-specific alpha-2,8-polysialyltransferase|sialyltransferase 8 (alpha-N-acetylneuraminate: alpha-2,8-sialytransferase, GD3 synthase) A|sialyltransferase 8A (alp…	12p12.1	12	NC_000012.12	22193391	22334714	minus	5	601123	7	1.77791e-06	2.73375e-05	0.422179	0.7	0	7	0	0.899369	0.24775	0.577934	0.6	0.80855	NA	0.36677	0.299238	0	0.416227	0.00415	0.00076	5.65e-05	7.01e-15	1.47e-07	NA	2.76e-10	0.000241	0.528
9606	Homo sapiens	29968	PSAT1	EPIP, NLS2, PSA, PSAT, PSATD	phosphoserine aminotransferase 1	phosphoserine aminotransferase|endometrial progesterone-induced protein|phosphohydroxythreonine aminotransferase	9q21.2	9	NC_000009.12	78297075	78330093	plus	9	610936	11	1.91799e-06	2.92024e-05	0.957572	0.7	0	7	0	0.640948	0.540375	0.260062	3.55	0.77946	NA	0.35275	2.49456	0	0.280421	0.00591	2.54e-09	4.46e-08	1.7e-24	1.08e-23	NA	2.41e-07	1.65e-08	0.29
9606	Homo sapiens	2947	GSTM3	GST5, GSTB-3, GTM3, GSTM3	glutathione S-transferase mu 3	glutathione S-transferase Mu 3|GST class-mu 3|S-(hydroxyalkyl)glutathione lyase M3|brain GST|brain type mu-glutathione S-transferase|glutathione S-alkyltransferase M3|glutathione S-aralkyltransferase M3|glutathione S-aryltransferase M3|glutathione S-transferase M3 (brain)|glutathione S-transferase mu 3 (brain)|glutathione S-transferase, Mu-3|hGSTM3-3	1p13.3	1	NC_000001.11	109733932	109741038	minus	9	138390	12	2.00292e-06	3.01994e-05	-0.483677	0.7	7	0	0	-0.990753	-0.475675	-0.620235	NA	-0.240245	NA	-0.834779	-0.70773	0	0.486625	0.000379	9.8e-06	9.95e-06	7.54e-05	1.22e-12	NA	3.22e-07	0.00692	0.147
9606	Homo sapiens	54498	SMOX	C20orf16, PAO, PAO-1, PAO1, PAOH, PAOH1, SMO	spermine oxidase	spermine oxidase|flavin containing amine oxidase|flavin-containing spermine oxidase|polyamine oxidase 1|putative cyclin G1 interacting protein	20p13	20	NC_000020.11	4148779	4187747	plus	9	615854	0	2.06242e-06	3.07974e-05	0.278034	0.6	0	6	0	0	0.868001	0.055	0.443	0.453738	0	0.306251	0.654353	0	0.910566	0.0558	0.00239	6.68e-05	0.000109	4.55e-06	0.588	0.021	0.0102	0.0616
9606	Homo sapiens	51292	GMPR2	GMPR 2	guanosine monophosphate reductase 2	GMP reductase 2|guanosine 5'-monophosphate oxidoreductase 2|guanosine monophosphate reductase isolog	14q12	14	NC_000014.9	24232417	24239242	plus	12	610781	1	2.14825e-06	3.17736e-05	-0.321926	0.7	7	0	0	-0.286854	-0.632267	-0.049633	-0.632	-0.34242	NA	-0.505225	-0.448934	0	0.971093	0.00856	0.000136	9.18e-06	6.97e-09	0.00268	NA	1.08e-05	0.000309	0.247
9606	Homo sapiens	3176	HNMT	HMT-S1, HNMT-S2, MRT51, HNMT	histamine N-methyltransferase	histamine N-methyltransferase	2q22.1	2	NC_000002.12	137964068	138016364	plus	9	605238	4	2.18962e-06	3.208e-05	-0.128186	0.6	5	1	-0.878489	0	0.699544	0	-0.28	-0.339564	-0.255786	0	0	-0.22756	0.0167574	0.467	0.0145	0.0793	0.0296	0.0248	0.0205	0.0721	0.163	0.00523
9606	Homo sapiens	6821	SUOX		sulfite oxidase	sulfite oxidase, mitochondrial	12q13.2	12	NC_000012.12	55996776	56005525	plus	8	606887	0	2.28489e-06	3.28559e-05	-0.176893	0.7	6	1	0	-0.268539	-0.674347	-0.37789	-0.2	-0.228055	0.37726	-0.397359	0	0	0.21473	0.00932	2.36e-07	0.0163	1.29e-13	4.8e-06	0.00711	0.00411	0.901	0.064
9606	Homo sapiens	306	ANXA3	ANX3	annexin A3	annexin A3|35-alpha calcimedin|Annexin III (lipocortin III)|PAP-III|annexin III (lipocortin III, 1,2-cyclic-inositol-phosphate phosphodiesterase, placental anticoagulant protein III, calcimedin 35-alpha)|annexin-3|calcimedin 35-alpha|inositol 1,2-cyclic phosphate 2-phosphohydrolase|lipocortin III|placental anticoagulant protein III	4q21.21	4	NC_000004.12	78551588	78610451	plus	14	106490	10	2.28489e-06	3.28559e-05	0.366468	0.7	0	7	0	0.56077	0.86969	0.038753	0.65	0.727641	0	0.750347	0.067475	0	0.92175	0.00575	0.00379	4.44e-05	6.21e-08	0.000278	0.064	0.0133	0.00503	0.713
9606	Homo sapiens	1632	ECI1	DCI	enoyl-CoA delta isomerase 1	enoyl-CoA delta isomerase 1, mitochondrial|3,2 trans-enoyl-Coenzyme A isomerase|3,2-trans-enoyl-CoA isomerase, mitochondrial|D3,D2-enoyl-CoA isomerase|acetylene-allene isomerase|delta(3),Delta(2)-enoyl-CoA isomerase|dodecenoyl-CoA delta isomerase (3,2 trans-enoyl-CoA isomerase)|dodecenoyl-Coenzyme A delta isomerase (3,2 trans-enoyl-Coenzyme A isomerase)	16p13.3	16	NC_000016.10	2239872	2251601	minus	7	600305	0	2.384e-06	3.34e-05	-0.436932	0.7	7	0	0	-0.648957	-0.846607	-0.638856	-0.608	0	0	-0.7455	-0.508347	-0.373054	0.19242	0.000226	4.37e-06	1.07e-05	2.86e-06	0.265	0.183	1.32e-05	0.00439	0.015
9606	Homo sapiens	8309	ACOX2	BCOX, BRCACOX, BRCOX, CBAS6, THCCox	acyl-CoA oxidase 2	peroxisomal acyl-coenzyme A oxidase 2|3-alpha,7-alpha,12-alpha-trihydroxy-5-beta-cholestanoyl-CoA 24-hydroxylase|3-alpha,7-alpha,12-alpha-trihydroxy-5-beta-cholestanoyl-CoA oxidase|THCA-CoA oxidase|acyl-CoA oxidase 2, branched chain|acyl-Coenzyme A oxidase 2, branched chain|branched chain acyl-CoA oxidase|peroxisomal branched chain acyl-CoA oxidase|trihydroxycoprostanoyl-CoA oxidase	3p14.3	3	NC_000003.12	58505136	58537202	minus	16	601641	5	2.38752e-06	3.34e-05	-0.648609	0.7	7	0	0	-0.855227	-0.322959	-2.27028	-0.93	-0.038983	NA	-0.993468	-0.426566	0	0.12216	0.0204	0.00235	1.51e-07	0.00378	1.09e-08	NA	0.00642	0.00273	0.758
9606	Homo sapiens	3945	LDHB	HEL-S-281, LDH-B, LDH-HD, TRG-5, LDHB	lactate dehydrogenase B	L-lactate dehydrogenase B chain|LDH heart subunit|epididymis secretory protein Li 281|lactate dehydrogenase H chain|renal carcinoma antigen NY-REN-46|testicular secretory protein Li 25	12p12.1	12	NC_000012.12	21635342	21657971	minus	8	150100	11	2.40429e-06	3.34e-05	0.6232	0.7	0	7	0	0.765864	2.06664	0.725276	0.8	0.545269	0	0.906854	0.422099	0	0.180956	0.00318	2.79e-11	1.11e-07	3.92e-12	1.5e-09	0.0652	0.000116	0.00749	0.337
9606	Homo sapiens	1356	CP	CP-2	ceruloplasmin	ceruloplasmin|ceruloplasmin (ferroxidase)	3q24-q25.1	3	NC_000003.12	149162410	149222050	minus	22	117700	283	2.40876e-06	3.34e-05	0.55366	0.7	1	6	0	0.767377	0.967582	0	2.29	0.773899	NA	0.662504	0.457473	-0.935892	0.12237	0.0288	0.0135	0.804	3.71e-11	0.0237	NA	0.000131	0.0243	0.044
9606	Homo sapiens	9397	NMT2		N-myristoyltransferase 2	glycylpeptide N-tetradecanoyltransferase 2|NMT 2|glycylpeptide N-tetradecanoyltransferase 2 variant 3|glycylpeptide N-tetradecanoyltransferase 2 variant 4|myristoyl-CoA:protein N-myristoyltransferase 2|peptide N-myristoyltransferase 2|type II N-myristoyltransferase	10p13	10	NC_000010.11	15104588	15168732	minus	16	603801	1	2.49572e-06	3.42861e-05	0.356335	0.7	0	7	0	0.703445	0.648828	0.029047	0.3	0.376986	NA	0.44784	0.700865	0	0.349777	3.89e-07	0.000142	4.14e-08	1.4e-09	0.00093	NA	0.00873	0.0121	0.168
9606	Homo sapiens	54898	ELOVL2	SSC2	ELOVL fatty acid elongase 2	elongation of very long chain fatty acids protein 2|3-keto acyl-CoA synthase ELOVL2|ELOVL FA elongase 2|elongation of very long chain fatty acids (FEN1/Elo2, SUR4/Elo3, yeast)-like 2|very long chain 3-ketoacyl-CoA synthase 2|very long chain 3-oxoacyl-CoA synthase 2	6p24.2	6	NC_000006.12	10980759	11044391	minus	11	611814	2	2.51682e-06	3.42861e-05	-0.976972	0.7	7	0	0	-0.603736	-2.68679	-0.939635	-2.64	-0.877646	NA	-0.62245	0	-0.422495	0.773286	0.000232	1.54e-10	4.55e-05	5.36e-14	3.85e-15	NA	0.0123	0.637	0.00866
9606	Homo sapiens	64087	MCCC2	MCCB	methylcrotonoyl-CoA carboxylase 2	methylcrotonoyl-CoA carboxylase beta chain, mitochondrial|3-methylcrotonyl-CoA carboxylase 2|3-methylcrotonyl-CoA carboxylase non-biotin-containing subunit|3-methylcrotonyl-CoA:carbon dioxide ligase subunit beta|MCCase subunit beta|biotin carboxylase|methylcrotonoyl-CoA carboxylase 2 (beta)|methylcrotonoyl-Coenzyme A carboxylase 2 (beta)|non-biotin containing subunit of 3-methylcrotonyl-CoA carbo…	5q13.2	5	NC_000005.10	71587288	71658706	plus	19	609014	0	2.56789e-06	3.45557e-05	-0.335244	0.6	6	0	0	-0.860489	-0.225577	-0.0848328	-0.36	-0.733437	NA	-0.752859	0	0	0.169097	7.08e-08	6.74e-06	2.96e-10	1.5e-18	3.86e-06	NA	8.22e-05	0.0704	0.235
9606	Homo sapiens	23171	GPD1L	GPD1-L	glycerol-3-phosphate dehydrogenase 1 like	glycerol-3-phosphate dehydrogenase 1-like protein	3p22.3	3	NC_000003.12	32106511	32168715	plus	8	611778	1	2.58111e-06	3.45557e-05	-0.506116	0.7	7	0	0	-0.780072	-0.95555	-0.942249	-0.03	-0.579886	NA	-0.622787	-0.644496	0	0.80083	0.000244	4.63e-05	2.57e-08	3.99e-09	4.23e-11	NA	0.000848	0.0129	0.818
9606	Homo sapiens	22934	RPIA	RPID, RPIA	ribose 5-phosphate isomerase A	ribose-5-phosphate isomerase|phosphoriboisomerase|ribose 5-phosphate epimerase	2p11.2	2	NC_000002.12	88691658	88750935	plus	9	180430	3	2.66122e-06	3.53237e-05	0.165449	0.7	1	6	0	0.265663	0.33834	0.655903	0.237	0.387463	-0.458606	0.228724	0	0	0.167605	0.0176	0.00524	7.86e-05	0.00149	0.000476	0.032	0.0442	0.139	0.419
9606	Homo sapiens	8877	SPHK1	SPHK	sphingosine kinase 1	sphingosine kinase 1|SK 1|SPK 1	17q25.1	17	NC_000017.11	76382977	76387860	plus	7	603730	49	2.70814e-06	3.56418e-05	0.444492	0.6	0	6	0	0	0.634246	0.947684	0.774	0.578752	NA	0.428081	0.637665	0	0.125157	0.0764	0.000258	1.57e-05	3.2e-05	6.74e-07	NA	0.0201	0.00639	0.553
9606	Homo sapiens	83592	AKR1E2	AKR1CL2, AKRDC1, LoopADR, TAKR, hTSP, htAKR	aldo-keto reductase family 1 member E2	1,5-anhydro-D-fructose reductase|AF reductase|aldo-keto reductase family 1 member C-like protein 2|aldo-keto reductase family 1, member C-like 2|aldo-keto reductase loopADR|testis aldo-keto reductase|testis-specific protein	10p15.1	10	NC_000010.11	4824554	4908421	plus	17	617451	0	2.86871e-06	3.74379e-05	0.236641	0.4	0	4	NA	NA	NA	NA	0.288	0.546537	NA	0.0885906	0	0.26008	NA	NA	NA	NA	5.33e-05	1.46e-06	NA	2.52e-05	0.0779	0.0346
9606	Homo sapiens	8942	KYNU	KYNUU, VCRL2	kynureninase	kynureninase|L-kynurenine hydrolase	2q22.2	2	NC_000002.12	142877626	143042316	plus	21	605197	1	2.96688e-06	3.83964e-05	0.440502	0.7	1	6	0	0.863356	0.843	0	0.87	0.529035	-0.520976	0.835669	0.984932	0	0.277016	0.00566	0.000232	0.523	1.1e-09	9.28e-05	9.83e-05	0.000244	0.00069	0.0702
9606	Homo sapiens	5860	QDPR	DHPR, PKU2, SDR33C1	quinoid dihydropteridine reductase	dihydropteridine reductase|6,7-dihydropteridine reductase|HDHPR|short chain dehydrogenase/reductase family 33C member 1|testis secretory sperm-binding protein Li 236P	4p15.32	4	NC_000004.12	17486393	17512234	minus	7	612676	1	3.02472e-06	3.88214e-05	-0.230279	0.7	7	0	0	-0.530235	0	-0.84983	-0.05	-0.0538273	NA	-0.0080765	-0.28528	-0.295259	0.991212	0.0167	0.386	0.00153	5.19e-10	0.000431	NA	1.05e-05	7.97e-05	0.00978
9606	Homo sapiens	4254	KITLG	DCUA, DFNA69, FPH2, FPHH, KL-1, Kitl, MGF, SCF, SF, SHEP7, SLF	KIT ligand	kit ligand|c-Kit ligand|familial progressive hyperpigmentation 2|mast cell growth factor|steel factor|stem cell factor	12q21.32	12	NC_000012.12	88492793	88580473	minus	10	184745	4	3.11372e-06	3.96362e-05	-0.407542	0.7	7	0	0	-0.743557	-0.670898	-0.562791	0	-0.802248	NA	-0.828585	-0.0598	0	0.547131	0.0174	3.28e-05	5e-05	2.08e-07	1.81e-07	NA	0.00179	0.00275	0.418
9606	Homo sapiens	55568	GALNT10	GALNACT10, PPGALNACT10, PPGANTASE10	polypeptide N-acetylgalactosaminyltransferase 10	polypeptide N-acetylgalactosaminyltransferase 10|GalNAc transferase 10|UDP-GalNAc:polypeptide N-acetylgalactosaminyltransferase 10|UDP-N-acetyl-alpha-D-galactosamine:polypeptide N-acetylgalactosaminyltransferase 10 (GalNAc-T10)	5q33.2	5	NC_000005.10	154190735	154420984	plus	12	608043	0	3.18666e-06	4.02348e-05	-0.370043	0.7	6	1	0	-0.502898	-0.79953	-0.684499	-0.875	-0.468276	NA	0	-0.696066	0.695879	0.0503539	0.0197	0.00017	9.03e-09	9.9e-06	1.3e-06	NA	0.218	0.0197	0.000732
9606	Homo sapiens	10654	PMVK	HUMPMKI, PMK, PMKA, PMKASE, POROK1	phosphomevalonate kinase	phosphomevalonate kinase|testis tissue sperm-binding protein Li 95mP	1q21.3	1	NC_000001.11	154924732	154942650	minus	7	607622	1	3.32695e-06	4.16674e-05	-0.185604	0.7	6	1	0	-0.26209	-0.299226	0	-0.39	-0.79422	0.493099	-0.306227	-0.297376	0	0.0729557	0.0337	0.0165	0.567	0.00339	0.0353	0.00861	0.0172	0.0437	0.952
9606	Homo sapiens	8424	BBOX1	BBH, BBOX, G-BBH, gamma-BBH	gamma-butyrobetaine hydroxylase 1	gamma-butyrobetaine dioxygenase|butyrobetaine (gamma), 2-oxoglutarate dioxygenase (gamma-butyrobetaine hydroxylase) 1|gamma-butyrobetaine,2-oxoglutarate dioxygenase 1	11p14.2	11	NC_000011.10	27040705	27127807	plus	11	603312	2	3.40939e-06	4.23583e-05	0.893267	0.7	0	7	0	0.808806	0.340286	2.53626	2.4	0.254628	NA	0.754088	0.945336	0	0.760623	0.0119	0.000731	1.46e-05	3.57e-13	2.59e-06	NA	0.000547	0.0196	0.334
9606	Homo sapiens	3081	HGD	AKU, HGO	homogentisate 1,2-dioxygenase	homogentisate 1,2-dioxygenase|homogentisate oxidase|homogentisate oxygenase|homogentisic acid oxidase|homogentisicase	3q13.33	3	NC_000003.12	120628168	120682571	minus	16	607474	4	3.67988e-06	4.5356e-05	-0.51809	0.6	5	1	0.06267	-0.640569	-0.92486	-2.08458	0	-0.606484	-0.987077	0	0	0	0.0355594	0.0159	0.0124	1.64e-06	0.0678	0.0158	0.00808	0.868	0.557	0.0754
9606	Homo sapiens	122970	ACOT4	PTE-Ib, PTE1B, PTE2B	acyl-CoA thioesterase 4	acyl-coenzyme A thioesterase 4|PTE-2b|peroxisomal acyl coenzyme A thioester hydrolase Ib|peroxisomal acyl-CoA thioesterase 2B|peroxisomal long-chain acyl-CoA thioesterase Ib	14q24.3	14	NC_000014.9	73591528	73595766	plus	3	614314	1	3.8147e-06	4.66474e-05	-0.545706	0.4	4	0	NA	NA	NA	NA	-0.78	-0.665086	0	-0.890356	-0.938796	0	NA	NA	NA	NA	9.8e-19	2.34e-07	0.0955	0.000128	0.000104	0.125
9606	Homo sapiens	5211	PFKL	ATP-PFK, PFK-B, PFK-L	phosphofructokinase, liver type	ATP-dependent 6-phosphofructokinase, liver type|6-phosphofructokinase type B|6-phosphofructokinase, liver type|liver-type 1-phosphofructokinase|phosphofructo-1-kinase isozyme B|phosphohexokinase	21q22.3	21	NC_000021.9	44300034	44327381	plus	28	171860	1	3.89738e-06	4.69493e-05	0.166592	0.5	0	5	0	0	0.260666	0.268588	0	0.240693	0.547043	0.348928	0	0	0.275727	0.319	0.0133	0.0315	0.0768	0.00171	0.000433	0.0217	0.0534	0.0725
9606	Homo sapiens	92579	G6PC3	SCN4, UGRP	glucose-6-phosphatase catalytic subunit 3	glucose-6-phosphatase 3|G-6-Pase 3|G6Pase 3|G6Pase-beta|glucose 6 phosphatase, catalytic, 3|ubiquitous glucose-6-phosphatase catalytic subunit-related protein|ubiquitously expressed G6Pase catalytic subunit-related protein	17q21.31	17	NC_000017.11	44070700	44076344	plus	8	611045	1	3.89985e-06	4.69493e-05	-0.341389	0.6	6	0	0	-0.675288	-0.622344	-0.530225	-0.687	-0.30459	NA	0	0	-0.253058	0.0702652	4.89e-07	3.69e-05	4.8e-06	5.37e-08	2.69e-06	NA	0.134	0.487	0.0344
9606	Homo sapiens	3294	HSD17B2	EDH17B2, HSD17, SDR9C2	hydroxysteroid 17-beta dehydrogenase 2	estradiol 17-beta-dehydrogenase 2|17-beta-HSD 2|17-beta-hydroxysteroid dehydrogenase type 2|20 alpha-hydroxysteroid dehydrogenase|20-alpha-HSD|E2DH|microsomal 17-beta-hydroxysteroid dehydrogenase|short chain dehydrogenase/reductase family 9C member 2|testosterone 17-beta-dehydrogenase	16q23.3	16	NC_000016.10	82035237	82098534	plus	6	109685	10	3.96552e-06	4.73727e-05	1.05166	0.7	0	7	0	0.78879	0.244498	0.570947	0.997	2.4753	NA	2.35756	2.03086	0	0.847053	0.0233	0.000698	0.0004	0.00012	8.23e-09	NA	1.42e-09	8.03e-06	0.575
9606	Homo sapiens	39	ACAT2		acetyl-CoA acetyltransferase 2	acetyl-CoA acetyltransferase, cytosolic|acetoacetyl Coenzyme A thiolase|acetyl-CoA transferase-like protein|cytosolic acetoacetyl-CoA thiolase	6q25.3	6	NC_000006.12	159761957	159779112	plus	10	100678	1	4.09326e-06	4.83855e-05	0.148091	0.5	1	4	0	0	0	0.47388	0.457	0.827655	-0.60783	0.330203	0	0	0.829429	0.165	0.178	0.00559	4.67e-06	0.00449	0.000129	0.00708	0.121	0.0798
9606	Homo sapiens	3620	IDO1	IDO, IDO-1, INDO	indoleamine 2,3-dioxygenase 1	indoleamine 2,3-dioxygenase 1|indolamine 2,3 dioxygenase|indole 2,3-dioxygenase|indoleamine-pyrrole 2,3-dioxygenase	8p11.21	8	NC_000008.11	39913809	39928790	plus	10	147435	21	4.11261e-06	4.83855e-05	0.68074	0.7	0	7	0.904926	0.834745	0.895082	0	2.06	0.864852	NA	0.320466	0.246586	0	0.0241986	0.00112	0.00011	0.169	1.45e-09	0.00378	NA	0.000309	0.00333	0.444
9606	Homo sapiens	2591	GALNT3	GalNAc-T3, HFTC, HHS	polypeptide N-acetylgalactosaminyltransferase 3	polypeptide N-acetylgalactosaminyltransferase 3|GalNAc transferase 3|UDP-GalNAc:polypeptide N-acetylgalactosaminyltransferase 3|UDP-N-acetyl-alpha-D-galactosamine:polypeptide N-acetylgalactosaminyltransferase 3 (GalNAc-T3)|polypeptide GalNAc transferase 3|polypeptide GalNAc-transferase T3|pp-GaNTase 3|protein-UDP acetylgalactosaminyltransferase 3	2q24.3	2	NC_000002.12	165747803	165796352	minus	13	601756	4	4.37078e-06	5.10363e-05	0.155515	0.4	1	3	0	0	0	0	0.2	0.868258	-0.495345	0.982233	0	0	0.0796119	0.0573	0.254	0.594	2.45e-07	5.53e-05	4.65e-05	0.00266	0.0604	0.0702
9606	Homo sapiens	445	ASS1	ASS, CTLN1	argininosuccinate synthase 1	argininosuccinate synthase|argininosuccinate synthetase 1|citrulline-aspartate ligase	9q34.11	9	NC_000009.12	130444707	130501274	plus	18	603470	2	4.53067e-06	5.25084e-05	0.484762	0.7	0	7	0	0.76626	0.385509	0.746728	0.76	0.48459	NA	0.933905	0.285867	0	0.271533	0.00215	3.56e-06	0.0266	1.22e-11	2.96e-05	NA	5.41e-06	0.0015	0.504
9606	Homo sapiens	7358	UGDH	GDH, UDP-GlcDH, UDPGDH, UGD	UDP-glucose 6-dehydrogenase	UDP-glucose 6-dehydrogenase|UDP-Glc dehydrogenase|UDP-glucose dehydrogenase|uridine diphospho-glucose dehydrogenase	4p14	4	NC_000004.12	39498755	39527598	minus	13	603370	5	4.77555e-06	5.49365e-05	-0.457088	0.7	7	0	0	-0.7782	-0.90495	-0.526046	-0.957	-0.376098	0	-0.624823	0	-0.403759	0.950916	0.000187	0.000302	4.92e-06	1.04e-08	0.00204	0.0818	0.00321	0.185	0.0316
9606	Homo sapiens	7371	UCK2	TSA903, UK, UMPK	uridine-cytidine kinase 2	uridine-cytidine kinase 2|cytidine monophosphokinase 2|testis-specific protein TSA903|uridine kinase|uridine monophosphate kinase|uridine monophosphokinase 2	1q24.1	1	NC_000001.11	165827495	165911618	plus	9	609329	2	5.26802e-06	6.01562e-05	0.655715	0.3	0	3	NA	NA	NA	NA	NA	0.878892	NA	0.544792	0.54346	NA	NA	NA	NA	NA	NA	0.0174	NA	8.17e-05	0.0124	NA
9606	Homo sapiens	6898	TAT		tyrosine aminotransferase	tyrosine aminotransferase|L-tyrosine:2-oxoglutarate aminotransferase|testis tissue sperm-binding protein Li 34a|tyrosine aminotransferase, cytosolic	16q22.2	16	NC_000016.10	71566851	71577095	minus	12	613018	159	5.79199e-06	6.52802e-05	-0.161194	0.2	2	0	-0.990748	0	0	0	-0.46	0	NA	0	0	0	0.0387922	0.209	0.205	0.168	0.032	0.0638	NA	0.0509	0.0614	0.255
9606	Homo sapiens	7108	TM7SF2	ANG1, DHCR14A, NET47	transmembrane 7 superfamily member 2	delta(14)-sterol reductase|C-14 sterol reductase|another new gene 1 protein|delta-14-SR|putative sterol reductase SR-1|sterol C14-reductase	11q13.1	11	NC_000011.10	65111854	65116235	plus	10	603414	1	5.81166e-06	6.52802e-05	-0.358004	0.7	7	0	-0.677839	-0.568759	-0.632375	-0.060858	-0.762	-0.323749	0	0	-0.554463	0	0.048219	0.00792	0.0223	0.00195	0.000754	0.0344	0.696	0.0867	0.0384	0.655
9606	Homo sapiens	4953	ODC1	ODC	ornithine decarboxylase 1	ornithine decarboxylase	2p25.1	2	NC_000002.12	10440371	10448554	minus	13	165640	2	5.84285e-06	6.52802e-05	0.240407	0.7	0	7	0	0.396508	0.06729	0.053	0.03	0.3883	NA	0.58329	0.645273	0	0.815754	0.033	7.8e-06	7.14e-06	4.2e-11	0.000164	NA	0.000522	0.00176	0.42
9606	Homo sapiens	5236	PGM1	CDG1T, GSD14	phosphoglucomutase 1	phosphoglucomutase-1|PGM 1|glucose phosphomutase 1	1p31.3	1	NC_000001.11	63593276	63660245	plus	13	171900	4	6.5355e-06	7.24974e-05	0.267611	0.6	0	6	0	0.274081	0.508064	0.569837	0.779	0.20492	0	0.34021	0	0	0.289662	0.0446	0.000241	0.000925	1.46e-12	0.0119	0.234	0.018	0.0811	0.201
9606	Homo sapiens	10455	ECI2	ACBD2, DRS-1, DRS1, HCA88, PECI, dJ1013A10.3	enoyl-CoA delta isomerase 2	enoyl-CoA delta isomerase 2, mitochondrial|D3,D2-enoyl-CoA isomerase|DBI-related protein 1|acyl-Coenzyme A binding domain containing 2|delta(3),delta(2)-enoyl-CoA isomerase|diazepam-binding inhibitor-related protein 1|dodecenoyl-CoA isomerase|hepatocellular carcinoma-associated antigen 88|peroxisomal 3,2-trans-enoyl-CoA isomerase|peroxisomal D3,D2-enoyl-CoA isomerase|renal carcinoma antigen NY-RE…	6p25.2	6	NC_000006.12	4115693	4135597	minus	12	608024	0	6.67753e-06	7.32752e-05	-0.374952	0.7	7	0	0	-0.366983	-0.694979	-0.809787	-0.925	-0.37855	0	-0.00466062	-0.569557	0	0.0902068	0.0184	0.00417	0.00113	9.42e-08	0.000454	0.214	2.22e-07	0.0165	0.814
9606	Homo sapiens	8574	AKR7A2	AFAR, AFAR1, AFB1-AR1, AKR7	aldo-keto reductase family 7 member A2	aflatoxin B1 aldehyde reductase member 2|AFB1 aldehyde reductase 1|AFB1-AR 1|HEL-S-166mP|SSA reductase|aflatoxin aldehyde reductase|aflatoxin beta1 aldehyde reductase|aldoketoreductase 7|epididymis secretory sperm binding protein Li 166mP|succinic semialdehyde reductase	1p36.13	1	NC_000001.11	19302708	19312146	minus	7	603418	1	6.69999e-06	7.32752e-05	-0.339456	0.7	7	0	0	-0.40599	-0.5247	-0.683269	-0.477	-0.237677	NA	-0.286645	-0.43982	0	0.645807	0.0017	0.000119	0.000116	6.06e-06	0.00311	NA	0.0285	0.0365	0.303
9606	Homo sapiens	27124	INPP5J	INPP5, PIB5PA, PIPP	inositol polyphosphate-5-phosphatase J	phosphatidylinositol 4,5-bisphosphate 5-phosphatase A	22q12.2	22	NC_000022.11	31107736	31134697	plus	18	606481	4	6.85802e-06	7.4024e-05	-0.422611	0.7	7	0	0	-0.680878	-0.993248	-0.309748	-0.62	-0.265629	NA	-0.479233	-0.454765	0	0.56888	0.0131	0.000169	0.000138	4.46e-06	4.53e-14	NA	0.0236	0.0371	0.858
9606	Homo sapiens	80308	FLAD1	FAD1, FADS, LSMFLAD, PP591	flavin adenine dinucleotide synthetase 1	FAD synthase|FAD pyrophosphorylase|FAD-synthetase|FMN adenylyltransferase|Fad1, flavin adenine dinucleotide synthetase, homolog	1q21.3	1	NC_000001.11	154983294	154993111	plus	7	610595	0	6.88933e-06	7.4024e-05	0.148985	0.3	0	3	0	0	0	0	0	0.24965	0.2673	0	0.972903	0	0.0593494	0.421	0.069	0.118	0.0937	0.00175	0.0134	0.0556	0.0191	0.191
9606	Homo sapiens	4125	MAN2B1	LAMAN, MANB	mannosidase alpha class 2B member 1	lysosomal alpha-mannosidase|lysosomal acid alpha-mannosidase|mannosidase alpha-B|mannosidase, alpha B, lysosomal	19p13.13	19	NC_000019.10	12646508	12666777	minus	24	609458	0	6.91145e-06	7.4024e-05	0.344715	0.7	0	7	0	0.33662	0.35585	0.364709	0.37	0.974827	NA	0.39204	0.308387	0	0.192766	0.0348	0.0271	0.0207	0.000683	0.0184	NA	0.00472	0.0373	0.981
9606	Homo sapiens	4704	NDUFA9	CC6, CI-39k, CI39k, NDUFS2L, SDR22E1	NADH:ubiquinone oxidoreductase subunit A9	NADH dehydrogenase [ubiquinone] 1 alpha subcomplex subunit 9, mitochondrial|CI-39kD|NADH dehydrogenase (ubiquinone) 1 alpha subcomplex, 9, 39kDa|NADH dehydrogenase (ubiquinone) Fe-S protein 2-like (NADH-coenzyme Q reductase)|NADH-ubiquinone oxidoreductase 39 kDa subunit|complex I 39kDa subunit|short chain dehydrogenase/reductase family 22E, member 1	12p13.32	12	NC_000012.12	4649098	4687554	plus	11	603834	0	7.01946e-06	7.43817e-05	0.24357	0.7	0	7	0	0.279625	0.265325	0.332733	0.432	0.23247	NA	0.2695	0.380475	0	0.553816	0.00325	0.0075	0.00792	9.75e-07	7.68e-06	NA	0.0377	0.0129	0.573
9606	Homo sapiens	4669	NAGLU	CMT2V, MPS-IIIB, MPS3B, NAG, UFHSD	N-acetyl-alpha-glucosaminidase	alpha-N-acetylglucosaminidase|N-acetylglucosaminidase, alpha|testicular tissue protein Li 18	17q21.2	17	NC_000017.11	42535933	42544449	plus	6	609701	0	7.04064e-06	7.43817e-05	-0.161674	0.4	4	0	0	0	-0.283393	-0.636428	-0.27	0	NA	-0.265244	0	0	0.130685	0.237	0.0328	0.00105	0.0317	0.26	NA	0.0187	0.0805	0.158
9606	Homo sapiens	54928	IMPAD1	GPAPP, IMP 3, IMP-3, IMPA3	inositol monophosphatase domain containing 1	inositol monophosphatase 3|Golgi 3-prime phosphoadenosine 5-prime phosphate 3-prime phosphatase|IMPase 3|golgi-resident PAP phosphatase|golgi-resident nucleotide phosphatase|inositol monophosphatase domain-containing protein 1|inositol-1(or 4)-monophosphatase 3|myo-inositol monophosphatase A3	8q12.1	8	NC_000008.11	56957929	56993874	minus	6	614010	1	7.16526e-06	7.51869e-05	0.162991	0.5	1	4	0	0	0.584941	0	0.323	0.365606	0.656924	0	0	-0.300564	0.161335	0.149	0.0124	0.838	0.00114	0.005	1.18e-05	0.192	0.0981	0.0104
9606	Homo sapiens	5335	PLCG1	NCKAP3, PLC-II, PLC1, PLC148, PLCgamma1	phospholipase C gamma 1	1-phosphatidylinositol 4,5-bisphosphate phosphodiesterase gamma-1|1-phosphatidyl-D-myo-inositol-4,5-bisphosphate|PLC-148|PLC-gamma-1|inositoltrisphosphohydrolase|monophosphatidylinositol phosphodiesterase|phosphatidylinositol phospholipase C|phosphoinositidase C|phosphoinositide phospholipase C|phosphoinositide phospholipase C-gamma-1|phospholipase C, gamma 1 (formerly subtype 148)|phospholipase …	20q12	20	NC_000020.11	41137519	41175721	plus	32	172420	6	7.53102e-06	7.84945e-05	-0.0982189	0.3	2	1	-0.848665	0	0	0.364359	0	0	-0.497883	0	0	0	0.0204413	0.132	0.885	0.0353	0.116	0.101	2.5e-05	0.0559	0.0867	0.101
9606	Homo sapiens	54509	RHOF	ARHF, RIF	ras homolog family member F, filopodia associated	rho-related GTP-binding protein RhoF|ras homolog family member F (in filopodia)|ras homolog gene family, member F (in filopodia)|rho family GTPase Rif|rho in filopodia	12q24.31	12	NC_000012.12	121777754	121793688	minus	5		1	7.59848e-06	7.85596e-05	0.0627341	0.5	1	4	0	0.308686	0	0	0.322	0.299439	-0.648724	0.34594	0	0	0.930416	0.0209	0.0581	0.0561	0.0223	0.0217	0.0085	0.0142	0.0935	0.229
9606	Homo sapiens	6715	SRD5A1	S5AR 1	steroid 5 alpha-reductase 1	3-oxo-5-alpha-steroid 4-dehydrogenase 1|SR type 1|steroid 5-alpha-reductase type I|steroid-5-alpha-reductase, alpha polypeptide 1 (3-oxo-5 alpha-steroid delta 4-dehydrogenase alpha 1)	5p15.31	5	NC_000005.10	6633322	6669562	plus	7	184753	8	7.63844e-06	7.85596e-05	0.166953	0.6	1	5	-0.950583	0	0.548444	0.65947	0.09	0.526566	NA	0.628679	0	0	0.0234278	0.151	4.97e-09	0.00236	3.58e-07	0.00039	NA	0.000646	0.427	0.0614
9606	Homo sapiens	113802	HENMT1	C1orf59, HEN1	HEN methyltransferase 1	small RNA 2'-O-methyltransferase|HEN1 methyltransferase homolog 1|hua enhancer 1 homolog 1	1p13.3	1	NC_000001.11	108648288	108661526	minus	9	612178	0	7.77862e-06	7.9475e-05	0.369741	0.4	0	4	NA	NA	NA	NA	0.05	0.422864	NA	0.740075	0.635766	0	NA	NA	NA	NA	4.69e-07	5.62e-05	NA	0.000486	0.0193	0.0951
9606	Homo sapiens	55512	SMPD3	NSMASE2	sphingomyelin phosphodiesterase 3	sphingomyelin phosphodiesterase 3|nSMase-2|neutral sphingomyelinase 2|neutral sphingomyelinase II	16q22.1	16	NC_000016.10	68358327	68448703	minus	15	605777	2	8.21243e-06	8.33589e-05	-0.175331	0.3	3	0	0	0	0	0	0	-0.588653	NA	-0.06374	-0.925584	0	0.256012	0.052	0.189	0.117	0.066	0.0116	NA	0.000341	0.00115	0.264
9606	Homo sapiens	2592	GALT		galactose-1-phosphate uridylyltransferase	galactose-1-phosphate uridylyltransferase|UDP-glucose--hexose-1-phosphate uridylyltransferase|gal-1-P uridylyltransferase|galactose-1-phosphate uridyl transferase	9p13.3	9	NC_000009.12	34646589	34650598	plus	11	606999	8	8.70578e-06	8.77927e-05	0.138177	0.4	0	4	0	0	0	0.579027	0.26	0.276302	0	0.266445	0	0	0.867792	0.197	0.0995	6.68e-05	0.0312	0.0324	0.187	0.0113	0.0788	0.0661
9606	Homo sapiens	2590	GALNT2	GalNAc-T2	polypeptide N-acetylgalactosaminyltransferase 2	polypeptide N-acetylgalactosaminyltransferase 2|UDP-GalNAc:polypeptide N-acetylgalactosaminyltransferase 2|UDP-N-acetyl-alpha-D-galactosamine:polypeptide N-acetylgalactosaminyltransferase 2 (GalNAc-T2)|polypeptide GalNAc transferase 2|pp-GaNTase 2	1q42.13	1	NC_000001.11	230057789	230282130	plus	20	602274	0	9.7724e-06	9.72855e-05	0.169847	0.5	0	5	0	0.328264	0	0.56659	0.256	0	0.243031	0	0	0.304586	0.0997829	0.0267	0.2	0.00623	0.0376	0.114	0.0386	0.0842	0.324	0.0296
9606	Homo sapiens	2671	GFER	ALR, ERV1, HERV1, HPO, HPO1, HPO2, HSS	growth factor, augmenter of liver regeneration	FAD-linked sulfhydryl oxidase ALR|ERV1 homolog|erv1-like growth factor|hepatic regenerative stimulation substance|hepatopoietin protein	16p13.3	16	NC_000016.10	1984149	1987749	plus	3	600924	0	9.7724e-06	9.72855e-05	-0.470828	0.4	4	0	0	0	0	-0.497902	-0.483	0	-3.25499	-0.47239	0	0	0.102698	0.2	0.126	0.0405	0.000191	0.774	3.4e-16	0.000715	0.0579	0.0546
9606	Homo sapiens	51097	SCCPDH	CGI-49, NET11	saccharopine dehydrogenase (putative)	saccharopine dehydrogenase-like oxidoreductase|probable saccharopine dehydrogenase	1q44	1	NC_000001.11	246724076	246768137	plus	12		0	1.05859e-05	0.000104713	-0.252713	0.7	7	0	0	-0.73949	-0.063983	-0.388792	-0.49	-0.04406	0	-0.0370647	-0.76374	0	0.44983	2.62e-05	9.48e-07	1.99e-06	3.38e-13	1.71e-05	0.823	2.09e-06	0.00209	0.243
9606	Homo sapiens	6799	SULT1A2	HAST4, P-PST, ST1A2, STP2, TSPST2	sulfotransferase family 1A member 2	sulfotransferase 1A2|P-PST 2|aryl sulfotransferase 2|arylamine sulfotransferase|phenol sulfotransferase 2|phenol-preferring phenol sulfotransferase2|phenol-sulfating phenol sulfotransferase 2|phenolic-metabolizing (P) form of PST|sulfotransferase family, cytosolic, 1A, phenol-preferring, member 2|thermostable phenol sulfotransferase	16p11.2	16	NC_000016.10	28591943	28597079	minus	9	601292	12	1.09952e-05	0.000108073	-0.378192	0.7	7	0	0	-0.26954	-0.492836	-0.474455	-0.43	-0.566938	NA	-0.676755	-0.493207	0	0.543525	0.0495	0.000391	0.000282	0.000195	0.0187	NA	0.000346	0.0312	0.564
9606	Homo sapiens	63933	MCUR1	C6orf79, CCDC90A, FMP32	mitochondrial calcium uniporter regulator 1	mitochondrial calcium uniporter regulator 1|MCU regulator 1|coiled-coil domain containing 90A|coiled-coil domain-containing protein 90A, mitochondrial	6p23	6	NC_000006.12	13786549	13814994	minus	10	616952	0	1.11559e-05	0.000108963	0.18702	0.6	1	5	0	0	0.36203	0	0.56	0.335357	NA	0.284795	0.366994	-0.226	0.0508803	0.161	0.014	0.338	1.96e-09	5.49e-05	NA	0.0195	0.0254	0.0445
9606	Homo sapiens	57452	GALNT16	GALNACT16, GALNTL1, GalNAc-T16	polypeptide N-acetylgalactosaminyltransferase 16	polypeptide N-acetylgalactosaminyltransferase 16|UDP-GalNAc:polypeptide N-acetylgalactosaminyltransferase-like protein 1|UDP-N-acetyl-alpha-D-galactosamine:polypeptide N-acetylgalactosaminyltransferase 16|UDP-N-acetyl-alpha-D-galactosamine:polypeptide N-acetylgalactosaminyltransferase-like 1|galNAc-T-like protein 1|polypeptide GalNAc transferase 16|polypeptide GalNAc transferase-like protein 1|po…	14q24.1	14	NC_000014.9	69259546	69379904	plus	19	615132	0	1.15927e-05	0.000111823	-0.294353	0.4	4	0	NA	NA	NA	NA	-0.63	-0.0004922	NA	-0.75548	-0.0857945	0	NA	NA	NA	NA	0.000237	3.24e-10	NA	0.0131	0.00347	0.103
9606	Homo sapiens	84274	COQ5		coenzyme Q5, methyltransferase	2-methoxy-6-polyprenyl-1,4-benzoquinol methylase, mitochondrial|coenzyme Q5 homolog, methyltransferase|ubiquinone biosynthesis methyltransferase COQ5, mitochondrial	12q24.31	12	NC_000012.12	120503279	120529171	minus	8	616359	0	1.15927e-05	0.000111823	-0.335468	0.3	3	0	NA	NA	NA	NA	-0.499	-0.87439	NA	-0.303949	0	0	NA	NA	NA	NA	2.54e-07	0.00321	NA	0.00166	0.103	0.0629
9606	Homo sapiens	5141	PDE4A	DPDE2, PDE4, PDE46	phosphodiesterase 4A	cAMP-specific 3',5'-cyclic phosphodiesterase 4A|phosphodiesterase 4A, cAMP-specific (dunce|phosphodiesterase E2 dunce homolog, Drosophila|phosphodiesterase isozyme 4	19p13.2	19	NC_000019.10	10416773	10469631	plus	22	600126	1	1.18237e-05	0.000112939	-0.22425	0.6	5	1	0	0	0	-0.406851	-0.438	-0.475298	0.658006	-0.975074	-0.605289	0	0.408486	0.468	0.0502	0.0236	0.00266	0.000201	1.96e-05	0.000125	0.0109	0.105
9606	Homo sapiens	85007	PHYKPL	AGXT2L2, PHLU	5-phosphohydroxy-L-lysine phospho-lyase	5-phosphohydroxy-L-lysine phospho-lyase|5-phosphonooxy-L-lysine phospho-lyase|alanine--glyoxylate aminotransferase 2-like 2	5q35.3	5	NC_000005.10	178208474	178232822	minus	16	614683	0	1.18539e-05	0.000112939	-0.104324	0.4	3	1	NA	NA	NA	NA	-0.325	-0.289459	-0.284035	0	0	0.272552	NA	NA	NA	NA	0.000112	0.00182	0.0385	0.0965	0.151	0.00188
9606	Homo sapiens	11001	SLC27A2	ACSVL1, FACVL1, FATP2, HsT17226, VLACS, VLCS, hFACVL1	solute carrier family 27 member 2	very long-chain acyl-CoA synthetase|FATP-2|THCA-CoA ligase|fatty acid transport protein 2|fatty-acid-coenzyme A ligase, very long-chain 1|long-chain-fatty-acid--CoA ligase|solute carrier family 27 (fatty acid transporter), member 2|very long-chain fatty-acid-coenzyme A ligase 1|very long-chain-fatty-acid-CoA ligase	15q21.2	15	NC_000015.10	50182196	50236392	plus	10	603247	1	1.19332e-05	0.000113002	-0.449776	0.6	6	0	0	-0.242923	-0.86758	-0.955946	-0.7	-0.298572	NA	-0.982964	0	0	0.514526	0.000549	4.41e-06	1.94e-05	1.09e-09	1.58e-08	NA	0.000293	0.392	0.0517
9606	Homo sapiens	4729	NDUFV2	CI-24k	NADH:ubiquinone oxidoreductase core subunit V2	NADH dehydrogenase [ubiquinone] flavoprotein 2, mitochondrial|NADH dehydrogenase (ubiquinone) flavoprotein 2, 24kDa|NADH dehydrogenase ubiquinone flavoprotein 2, mitochondrial|NADH-ubiquinone oxidoreductase 24 kDa subunit|NADH-ubiquinone oxidoreductase flavoprotein 2|complex I 24kDa subunit|complex I, mitochondrial respitory chain, 24 kD subunit|nuclear-encoded mitochondrial NADH-ubiquinone reduc…	18p11.22	18	NC_000018.10	9102623	9134345	plus	9	600532	0	1.23716e-05	0.000116186	-0.284724	0.5	5	0	0	-0.339556	0	-0.602858	-0.7	0	NA	-0.42738	-0.49272	0	0.163785	0.0101	0.0746	0.000218	0.0417	0.335	NA	0.00248	0.00573	0.0677
9606	Homo sapiens	79077	DCTPP1	CDA03, RS21C6, XTP3TPA	dCTP pyrophosphatase 1	dCTP pyrophosphatase 1|XTP3-transactivated gene A protein|XTP3-transactivated protein A|dCTPase 1|deoxycytidine-triphosphatase 1	16p11.2	16	NC_000016.10	30423698	30430052	minus	4	615840	1	1.24191e-05	0.000116186	-0.0654865	0.2	2	0	0	-0.389378	0	0	-0.2	0	NA	0	0	0	0.14893	0.00767	0.0623	0.0901	0.0316	0.214	NA	0.213	0.0501	0.275
9606	Homo sapiens	79717	PPCS		phosphopantothenoylcysteine synthetase	phosphopantothenate--cysteine ligase|PPC synthetase	1p34.2	1	NC_000001.11	42456341	42473381	plus	5	609853	2	1.2661e-05	0.00011774	-0.268442	0.5	5	0	0	-0.383274	0	-0.579045	-0.8	-0.289682	NA	0	-0.363975	0	0.653354	0.0196	0.0521	0.000746	0.00141	0.000788	NA	0.0533	0.0209	0.186
9606	Homo sapiens	2531	KDSR	DHSR, EKVP4, FVT1, SDR35C1	3-ketodihydrosphingosine reductase	3-ketodihydrosphingosine reductase|3-dehydrosphinganine reductase|FVT-1|KDS reductase|follicular lymphoma variant translocation 1|follicular variant translocation protein 1|short chain dehydrogenase/reductase family 35C member 1	18q21.33	18	NC_000018.10	63327736	63367273	minus	11	136440	0	1.32396e-05	0.000122387	-0.08869	0.5	3	2	0	0	0	0	0.00694	0	0.604797	-0.375654	-0.67075	-0.452233	0.434196	0.163	0.208	0.167	0.0295	0.198	8.67e-05	0.0121	0.00319	0.000444
9606	Homo sapiens	438	ASMT	ASMTY, HIOMT, HIOMTY	acetylserotonin O-methyltransferase	acetylserotonin O-methyltransferase|acetylserotonin N-methyltransferase|acetylserotonin methyltransferase (Y chromosome)|hydroxyindole O-methyltransferase	Xp22.33 and Yp11.2	X	NC_000023.11	1595455	1643081	plus	10	300015402500	1	1.34239e-05	0.000122632	-0.226311	0.3	3	0	-0.5797	0	-0.66204	0	0	-0.79506	NA	0	0	0	0.0151379	0.0823	0.0393	0.165	0.0773	0.00911	NA	0.153	0.764	0.166
9606	Homo sapiens	438	ASMT	ASMTY, HIOMT, HIOMTY	acetylserotonin O-methyltransferase	acetylserotonin O-methyltransferase|acetylserotonin N-methyltransferase|acetylserotonin methyltransferase (Y chromosome)|hydroxyindole O-methyltransferase	Xp22.33 and Yp11.2	Y	NC_000024.10	1595455	1643081	plus	10	300015402500	1	1.34239e-05	0.000122632	-0.226311	0.3	3	0	-0.5797	0	-0.66204	0	0	-0.79506	NA	0	0	0	0.0151379	0.0823	0.0393	0.165	0.0773	0.00911	NA	0.153	0.764	0.166
9606	Homo sapiens	4258	MGST2	GST2, MGST-II	microsomal glutathione S-transferase 2	microsomal glutathione S-transferase 2|microsomal GST-2|microsomal GST-II	4q31.1	4	NC_000004.12	139665725	139754546	plus	10	601733	0	1.35782e-05	0.000123315	-0.266813	0.6	6	0	0	-0.43003	-0.506967	-0.565408	-0.3	-0.20842	NA	0	-0.390494	0	0.767385	0.00208	0.00204	0.00033	0.00253	1.55e-05	NA	0.0552	0.0179	0.179
9606	Homo sapiens	23318	ZCCHC11	PAPD3, TUT4	zinc finger CCHC-type containing 11	terminal uridylyltransferase 4|PAP associated domain containing 3|TUTase 4|zinc finger CCHC domain-containing protein 11|zinc finger, CCHC domain containing 11	1p32.3	1	NC_000001.11	52423275	52553463	minus	36	613692	2	1.38689e-05	0.000125224	0.287388	0.5	0	5	0	0.20067	0.355445	0.789498	0.936	0.30488	NA	0	0	0	0.0562926	0.000917	0.0208	5.94e-06	1.37e-10	3.62e-05	NA	0.091	0.278	0.178
9606	Homo sapiens	11227	GALNT5	GALNAC-T5, GALNACT5	polypeptide N-acetylgalactosaminyltransferase 5	polypeptide N-acetylgalactosaminyltransferase 5|UDP-GalNAc:polypeptide N-acetylgalactosaminyltransferase 5|UDP-N-acetyl-alpha-D-galactosamine:polypeptide N-acetylgalactosaminyltransferase 5 (GalNAc-T5)|polypeptide GalNAc transferase 5|pp-GaNTase 5|protein-UDP acetylgalactosaminyltransferase 5	2q24.1	2	NC_000002.12	157257548	157318491	plus	10	615129	0	1.40255e-05	0.000125905	-0.200261	0.2	2	0	NA	NA	NA	NA	-0.448	0	NA	-0.553307	0	0	NA	NA	NA	NA	0.00176	0.0678	NA	0.0173	0.0657	0.107
9606	Homo sapiens	7378	UPP1	UDRPASE, UP, UPASE, UPP	uridine phosphorylase 1	uridine phosphorylase 1|UPase 1|urdPase 1	7p12.3	7	NC_000007.14	48088308	48108746	plus	10	191730	0	1.42405e-05	0.0001271	0.404696	0.6	0	6	0	0.939756	0.0553992	0	0.96	0.364455	NA	0.646076	0.676576	0	0.831398	1.33e-05	0.0012	0.0565	1.11e-08	2.25e-05	NA	7.54e-07	0.00211	0.675
9606	Homo sapiens	1312	COMT	HEL-S-98n	catechol-O-methyltransferase	catechol O-methyltransferase|catechol-O-methyltransferase isoform|epididymis secretory sperm binding protein Li 98n|testicular tissue protein Li 42	22q11.21	22	NC_000022.11	19941740	19969975	plus	10	116790	205	1.48114e-05	0.000131441	0.286681	0.6	0	6	0	0	0.356758	0.725096	0.35	0.2722	0.770524	0.392236	0	0	0.146482	0.251	0.0364	0.00366	0.00625	0.0496	0.0177	0.0124	0.145	0.311
9606	Homo sapiens	8790	FPGT	GFPP	fucose-1-phosphate guanylyltransferase	fucose-1-phosphate guanylyltransferase|GDP-L-fucose diphosphorylase|GDP-beta-L-fucose pyrophosphorylase|fucose-1-phosphate guanyltransferase	1p31.1	1	NC_000001.11	74198212	74208702	plus	5	603609	0	1.56549e-05	0.000138137	-0.239863	0.6	6	0	0	-0.320073	-0.44809	-0.335937	-0.259	-0.388094	NA	-0.407573	0	0	0.663766	0.013	0.0088	0.0112	0.0122	0.000637	NA	0.00656	0.51	0.0591
9606	Homo sapiens	2982	GUCY1A1	GC-SA3, GUC1A3, GUCA3, GUCSA3, GUCY1A3, MYMY6	guanylate cyclase 1 soluble subunit alpha 1	guanylate cyclase soluble subunit alpha-3|GC-S-alpha-1|GCS-alpha-3|guanylate cyclase 1, soluble, alpha 3|soluble guanylate cyclase large subunit	4q32.1	4	NC_000004.12	155666710	155737062	plus	13	139396	0	1.58359e-05	0.000138944	0.460479	0.7	0	7	0	0.453808	0.904228	0.820272	0.489	0.467028	0	0.72502	0.745435	0	0.750004	0.0128	0.000107	0.00121	0.00283	0.00467	0.713	0.0098	0.00157	0.215
9606	Homo sapiens	1350	COX7C		cytochrome c oxidase subunit 7C	cytochrome c oxidase subunit 7C, mitochondrial|cytochrome c oxidase polypeptide VIIc|cytochrome c oxidase subunit VIIc|cytochrome-c oxidase chain VIIc	5q14.3	5	NC_000005.10	86617967	86620766	plus	3	603774	1	1.59536e-05	0.000138985	-0.214898	0.6	6	0	0	-0.2865	0	-0.663359	-0.294	0	0	-0.299698	-0.336884	-0.26854	0.383933	0.0495	0.243	0.00039	3.38e-07	0.113	0.062	0.0144	0.0197	0.000925
9606	Homo sapiens	4329	ALDH6A1	MMSADHA, MMSDH	aldehyde dehydrogenase 6 family member A1	methylmalonate-semialdehyde dehydrogenase [acylating], mitochondrial|malonate-semialdehyde dehydrogenase|mitochondrial acylating methylmalonate-semialdehyde dehydrogenase|testicular tissue protein Li 122	14q24.3	14	NC_000014.9	74057662	74084493	minus	12	603178	1	1.60572e-05	0.000138985	-0.232667	0.6	5	1	0	-0.386872	-0.638267	-0.766269	-0.822	0	NA	-0.376694	0	0.896095	0.375157	0.00624	0.000184	0.0015	2.66e-10	0.283	NA	0.0162	0.0598	0.0118
9606	Homo sapiens	51809	GALNT7	GALNAC-T7, GalNAcT7	polypeptide N-acetylgalactosaminyltransferase 7	N-acetylgalactosaminyltransferase 7|UDP-GalNAc:polypeptide N-acetylgalactosaminyltransferase 7|UDP-N-acetyl-alpha-D-galactosamine:polypeptide N-acetylgalactosaminyltransferase 7 (GalNAc-T7)|polypeptide GalNAc transferase 7|pp-GaNTase 7|protein-UDP acetylgalactosaminyltransferase 7	4q34.1	4	NC_000004.12	173168753	173323967	plus	17	605005	0	1.6109e-05	0.000138985	-0.339059	0.6	5	1	0	-0.920644	0	-0.548525	-0.677	-0.557924	NA	-0.682685	0	0.335249	0.313699	0.000346	0.171	2.85e-06	4.29e-05	0.000226	NA	0.0106	0.0722	0.0464
9606	Homo sapiens	64781	CERK	LK4, dA59H18.2, dA59H18.3, hCERK	ceramide kinase	ceramide kinase|acylsphingosine kinase|lipid kinase 4|lipid kinase LK4	22q13.31	22	NC_000022.11	46684410	46738255	minus	14	610307	6	1.63504e-05	0.000140023	0.262754	0.6	0	6	0	0.2434	0.328323	0.368326	0.72	0.208329	NA	0.496406	0	0	0.922385	0.0319	0.0267	0.0129	1.99e-06	0.00305	NA	0.00535	0.0603	0.732
9606	Homo sapiens	79178	THTPA	THTPSE, THTPA	thiamine triphosphatase	thiamine-triphosphatase	14q11.2	14	NC_000014.9	23511760	23559581	plus	6	611612	0	1.64096e-05	0.000140023	-0.345684	0.5	5	0	0	0	0	-0.893594	-0.67	-0.298542	NA	-0.600565	-0.648455	0	0.344748	0.0511	0.0604	0.000124	1.5e-08	9.51e-07	NA	0.000462	0.000149	0.532
9606	Homo sapiens	2651	GCNT2	CCAT, CTRCT13C, GCNT5, IGNT, II, NACGT1, NAGCT1, ULG3, bA360O19.2, bA421M1.1, GCNT2	glucosaminyl (N-acetyl) transferase 2, I-branching enzyme (I blood group)	N-acetyllactosaminide beta-1,6-N-acetylglucosaminyl-transferase|I beta-1,6-N-acetylglucosaminyltransferase|Ii blood group|beta-1,6-N-acetylglucosaminyltransferase 2	6p24.3-p24.2	6	NC_000006.12	10521283	10629368	plus	13	600429	3	1.6702e-05	0.000141739	0.517689	0.5	0	5	0	0	0	0.866594	2.2	0.797471	NA	0.506801	0.288336	0	0.094518	0.343	0.172	0.00929	1.18e-14	4.49e-07	NA	0.0447	0.0109	0.166
9606	Homo sapiens	5336	PLCG2	APLAID, FCAS3, PLC-IV, PLC-gamma-2	phospholipase C gamma 2	1-phosphatidylinositol 4,5-bisphosphate phosphodiesterase gamma-2|phosphoinositide phospholipase C-gamma-2|phospholipase C, gamma 2 (phosphatidylinositol-specific)|phospholipase C-IV	16q23.3	16	NC_000016.10	81779258	81962693	plus	33	600220	3	1.68012e-05	0.000141806	0.431908	0.7	0	7	0	0.503841	0.49835	0.687079	0.8	0.345696	0	0.649869	0.834244	0	0.436366	0.00199	0.0144	3.47e-05	1.6e-12	0.000183	0.23	0.00285	0.000582	0.242
9606	Homo sapiens	158	ADSL	AMPS, ASASE, ASL	adenylosuccinate lyase	adenylosuccinate lyase|adenylosuccinase	22q13.1	22	NC_000022.11	40346500	40387408	plus	15	608222	0	1.71976e-05	0.000144367	0.249032	0.5	0	5	0	0.6344	0.447327	0.329798	0.36	0.469763	NA	0	0	0	0.262871	0.0334	5.42e-05	0.0103	4.01e-05	0.00647	NA	0.0617	0.0548	0.523
9606	Homo sapiens	2585	GALK2	GK2	galactokinase 2	N-acetylgalactosamine kinase|galNAc kinase	15q21.1-q21.2	15	NC_000015.10	49155757	49367883	plus	19	137028	0	1.78209e-05	0.000148	0.115364	0.4	0	4	0	0	0	0	0.335	0.243654	0.269604	0	0.305384	0	0.0614407	0.353	0.216	0.185	0.0155	0.00783	0.0184	0.068	0.033	0.0712
9606	Homo sapiens	50515	CHST11	C4ST, C4ST-1, C4ST1, HSA269537	carbohydrate sulfotransferase 11	carbohydrate sulfotransferase 11|C4S-1|IgH/CHST11 fusion|carbohydrate (chondroitin 4) sulfotransferase 11|chondroitin 4-O-sulfotransferase 1	12q23.3	12	NC_000012.12	104456914	104762014	plus	7	610128	3	1.78209e-05	0.000148	0.441984	0.7	0	7	0	0.8555	0.892758	0.728644	0.07	0.534555	0	0.375077	0.963306	0	0.948156	0.000112	0.00043	0.031	8.12e-11	0.0256	0.601	0.0148	0.0185	0.116
9606	Homo sapiens	22875	ENPP4	NPP4	ectonucleotide pyrophosphatase/phosphodiesterase 4	bis(5'-adenosyl)-triphosphatase ENPP4|AP3A hydrolase|AP3Aase|E-NPP 4|NPP-4|ectonucleotide pyrophosphatase/phosphodiesterase 4 (putative function)|ectonucleotide pyrophosphatase/phosphodiesterase 4 (putative)|ectonucleotide pyrophosphatase/phosphodiesterase family member 4	6p21.1	6	NC_000006.12	46129964	46146699	plus	4	617000	0	1.89865e-05	0.00015684	-0.297832	0.5	5	0	0	0	-0.390341	-0.798092	-0.372	0	NA	-0.669222	-0.45083	0	0.286681	0.125	0.0249	0.00134	0.0472	0.178	NA	0.00808	0.0396	0.09
9606	Homo sapiens	5874	RAB27B	C25KG	RAB27B, member RAS oncogene family	ras-related protein Rab-27B	18q21.2	18	NC_000018.10	54717842	54895516	plus	9	603869	9	1.92193e-05	0.000157924	-0.408147	0.6	5	1	0	-0.750206	-0.76693	-0.767548	-0.995	0	NA	-0.738974	0	0.345331	0.35186	0.0155	0.0185	0.00862	7.03e-07	0.382	NA	0.0022	0.0648	0.0484
9606	Homo sapiens	57403	RAB22A		RAB22A, member RAS oncogene family	ras-related protein Rab-22A|GTP-binding protein RAB22A|rab-22	20q13.32	20	NC_000020.11	58309715	58367507	plus	7	612966	3	1.9901e-05	0.000162664	-0.0901832	0.3	3	0	0	0	0	-0.286826	-0.222	-0.302823	NA	0	0	0	0.210146	0.286	0.263	0.0278	0.0334	0.0377	NA	0.288	0.152	0.0879
9606	Homo sapiens	51706	CYB5R1	B5R.1, B5R1, B5R2, NQO3A2, humb5R2	cytochrome b5 reductase 1	NADH-cytochrome b5 reductase 1|NAD(P)H:quinone oxidoreductase type 3, polypeptide A2	1q32.1	1	NC_000001.11	202961873	202967276	minus	9	608341	0	2.13904e-05	0.000173095	-0.365758	0.6	6	0	0	-0.44654	-0.640793	-0.683469	-0.503	0	NA	-0.489037	-0.52898	0	0.290033	0.00188	1.32e-06	1.19e-05	3.33e-06	0.184	NA	0.000733	0.00286	0.126
9606	Homo sapiens	340485	ACER2	ALKCDase2, ASAH3L	alkaline ceramidase 2	alkaline ceramidase 2|alkCDase 2|alkaline CDase 2|ceramide hydrolase|haCER2	9p22.1	9	NC_000009.12	19408927	19455173	plus	12	613492	0	2.14e-05	0.000173095	-0.758565	0.1	1	0	NA	NA	NA	NA	NA	-0.758565	NA	NA	NA	NA	NA	NA	NA	NA	NA	2.14e-05	NA	NA	NA	NA
9606	Homo sapiens	9669	EIF5B	IF2	eukaryotic translation initiation factor 5B	eukaryotic translation initiation factor 5B|eIF-5B|translation initiation factor IF-2|translation initiation factor IF2	2q11.2	2	NC_000002.12	99337371	99400265	plus	24	606086	3	2.16752e-05	0.000174413	0.0936145	0.6	1	5	0	0.298677	0.493666	0.229837	0.372	0	0	0	0.329223	-0.787258	0.121367	0.035	0.000454	0.0468	2.48e-05	0.053	0.239	0.929	0.0174	4.57e-05
9606	Homo sapiens	64921	CASD1	C7orf12, NBLA04196, SOAT	CAS1 domain containing 1	N-acetylneuraminate 9-O-acetyltransferase|CAS1 domain-containing protein 1|O-acetyltransferase|WUGSC:H_GS542D18.2|sialate O-acetyltransferase	7q21.3	7	NC_000007.14	94509858	94633465	plus	21	611686	0	2.19954e-05	0.000175377	-0.339155	0.6	6	0	0	-0.455307	-0.47749	-0.558882	-0.595	-0.497888	NA	-0.467831	0	0	0.727742	0.00522	0.00462	0.00108	0.00152	4.22e-06	NA	0.0393	0.634	0.0686
9606	Homo sapiens	4695	NDUFA2	B8, CD14, CIB8	NADH:ubiquinone oxidoreductase subunit A2	NADH dehydrogenase [ubiquinone] 1 alpha subcomplex subunit 2|NADH dehydrogenase (ubiquinone) 1 alpha subcomplex, 2, 8kDa|NADH-ubiquinone oxidoreductase subunit CI-B8|complex I B8 subunit	5q31.3	5	NC_000005.10	140645363	140647785	minus	3	602137	0	2.20227e-05	0.000175377	-0.342844	0.6	6	0	0	-0.347204	-0.4263	-0.74849	-0.38	NA	NA	-0.357282	-0.483474	0	0.905866	0.0032	0.00147	4.98e-05	9.52e-06	NA	NA	0.00553	0.000899	0.214
9606	Homo sapiens	10935	PRDX3	AOP-1, AOP1, HBC189, MER5, PRO1748, SP-22, prx-III	peroxiredoxin 3	thioredoxin-dependent peroxide reductase, mitochondrial|antioxidant protein 1|peroxiredoxin III|protein MER5 homolog	10q26.11	10	NC_000010.11	119167699	119178865	minus	7	604769	5	2.21339e-05	0.000175377	-0.363158	0.6	6	0	0	-0.442547	-0.548683	-0.938856	-0.454	-0.243933	NA	0	-0.6404	0	0.231494	0.000422	8.48e-05	1.51e-07	5.72e-07	0.0183	NA	0.137	0.00668	0.291
9606	Homo sapiens	2182	ACSL4	ACS4, FACL4, LACS4, MRX63, MRX68	acyl-CoA synthetase long chain family member 4	long-chain-fatty-acid--CoA ligase 4|LACS 4|acyl-CoA synthetase 4|fatty-acid-Coenzyme A ligase, long-chain 4|lignoceroyl-CoA synthase|long-chain acyl-CoA synthetase 4|long-chain fatty-acid-Coenzyme A ligase 4	Xq23	X	NC_000023.11	109641330	109733403	minus	17	300157	14	2.28277e-05	0.000179437	0.154849	0.7	2	5	0	0.907736	0.66462	0.375223	0.575	0.360926	-0.68597	0	0	-0.649042	0.875227	0.00122	0.0228	7.59e-06	6.45e-11	0.00102	2.56e-08	0.148	0.871	0.00264
9606	Homo sapiens	2937	GSS	GSHS, HEL-S-64p, HEL-S-88n	glutathione synthetase	glutathione synthetase|GSH synthetase|GSH-S|glutathione synthase	20q11.22	20	NC_000020.11	34928433	34956027	minus	15	601002	10	2.2928e-05	0.000179437	-0.138083	0.3	3	0	0	-0.520867	-0.377879	0	-0.344	0	NA	0	0	0	0.122526	0.00405	0.0157	0.0667	0.000398	0.252	NA	0.178	0.292	0.112
9606	Homo sapiens	10905	MAN1A2	MAN1B	mannosidase alpha class 1A member 2	mannosyl-oligosaccharide 1,2-alpha-mannosidase IB|alpha-1,2-mannosidase IB|alpha1,2-mannosidase|processing alpha-1,2-mannosidase IB	1p12	1	NC_000001.11	117367393	117528872	plus	15	604345	0	2.2993e-05	0.000179437	-0.0149069	0.3	2	1	0	-0.27402	0	0	0	0	0.429877	0	0	-0.304926	0.0722454	0.0242	0.058	0.119	0.0663	0.558	0.00146	0.123	0.373	0.0291
9606	Homo sapiens	158584	FAAH2	AMDD	fatty acid amide hydrolase 2	fatty-acid amide hydrolase 2|amidase domain containing|amidase domain-containing protein|anandamide amidohydrolase 2|oleamide hydrolase 2	Xp11.21	X	NC_000023.11	57121861	57489196	plus	19	300654	0	2.37876e-05	0.000184711	-0.402425	0.5	4	1	NA	NA	NA	NA	-0.9	-0.382667	0.39936	-0.666876	-0.864366	0	NA	NA	NA	NA	2.78e-09	0.00282	1.14e-09	0.000952	0.00292	0.685
9606	Homo sapiens	64121	RRAGC	GTR2, RAGC, TIB929	Ras related GTP binding C	ras-related GTP-binding protein C|GTPase-interacting protein 2|Rag C protein	1p34.3	1	NC_000001.11	38838197	38859823	minus	7	608267	0	2.46913e-05	0.000190399	0.0972214	0.3	0	3	0	0.275455	0	0.209538	0.39	0	NA	0	0	0	0.33712	0.000641	0.181	0.0209	9.91e-07	0.138	NA	0.065	0.183	0.091
9606	Homo sapiens	54517	PUS7		pseudouridylate synthase 7 (putative)	pseudouridylate synthase 7 homolog	7q22.3	7	NC_000007.14	105456501	105522270	minus	17	616261	0	2.47654e-05	0.000190399	0.280453	0.6	0	6	0	0	0.37627	0.52409	0.508	0.347557	NA	0.365925	0.402237	0	0.0719745	0.896	0.0241	0.00108	0.000187	0.0486	NA	0.00686	0.00737	0.186
9606	Homo sapiens	1644	DDC	AADC	dopa decarboxylase	aromatic-L-amino-acid decarboxylase|dopa decarboxylase (aromatic L-amino acid decarboxylase)	7p12.2-p12.1	7	NC_000007.14	50458436	50565460	minus	18	107930	16	2.51544e-05	0.000192437	0.326832	0.7	1	6	0	0	0	0.86353	0.36	0.957833	-0.499367	0.3875	0.859299	0.339528	0.382022	0.575	0.135	0.0255	0.0126	1.01e-06	1.6e-06	2.84e-05	0.0132	0.0216
9606	Homo sapiens	2026	ENO2	HEL-S-279, NSE	enolase 2	gamma-enolase|2-phospho-D-glycerate hydro-lyase|2-phospho-D-glycerate hydrolyase|enolase 2 (gamma, neuronal)|epididymis secretory protein Li 279|neural enolase|neuron specific gamma enolase|neuron-specific enolase|neuronal enriched enolase|neurone-specific enolase	12p13.31	12	NC_000012.12	6914450	6923696	plus	12	131360	2	2.55695e-05	0.000194654	-0.294851	0.4	4	0	0	0	-0.800235	0	-0.623	0	NA	-0.449962	-0.780463	0	0.0837154	0.502	0.00801	0.0542	0.0235	0.0521	NA	0.00567	0.0419	0.184
9606	Homo sapiens	8871	SYNJ2	INPP5H	synaptojanin 2	synaptojanin-2|inositol phosphate 5'-phosphatase 2|inositol polyphosphate-5-phosphatase H|phosphoinositide 5-phosphatase|synaptic inositol 1,4,5-trisphosphate 5-phosphatase 2	6q25.3	6	NC_000006.12	157981856	158099176	plus	31	609410	1	2.60294e-05	0.000196764	-0.187256	0.5	4	1	0	0	-0.32939	0	-0.63	0	NA	-0.433973	-0.700539	0.408599	0.658465	0.061	0.0186	0.0734	0.000586	0.197	NA	0.00397	0.000348	4.29e-05
9606	Homo sapiens	729201	SPACA5B	LYZL5B	sperm acrosome associated 5B	sperm acrosome-associated protein 5|SLLP-X|lysozyme-like protein 5|sperm-specific lysozyme-like protein X	Xp11.23	X	NC_000023.11	48130657	48132613	plus	4		0	2.61e-05	0.000196764	-0.983594	0.1	1	0	NA	NA	NA	NA	NA	-0.983594	NA	NA	NA	NA	NA	NA	NA	NA	NA	2.61e-05	NA	NA	NA	NA
9606	Homo sapiens	2879	GPX4	GPx-4, GSHPx-4, MCSP, PHGPx, SMDS, snGPx, snPHGPx	glutathione peroxidase 4	phospholipid hydroperoxide glutathione peroxidase, mitochondrial|phospholipid hydroperoxide glutathione peroxidase|phospholipid hydroperoxidase|sperm nucleus glutathione peroxidase	19p13.3	19	NC_000019.10	1103926	1106789	plus	8	138322	15	2.64079e-05	0.000198123	-0.155887	0.5	5	0	0	-0.270848	0	-0.479775	-0.448	-0.059396	0	0	-0.300851	0	0.12686	0.0126	0.102	0.00384	6.37e-07	0.00373	0.0696	0.358	0.0134	0.874
9606	Homo sapiens	5901	RAN	ARA24, Gsp1, TC4	RAN, member RAS oncogene family	GTP-binding nuclear protein Ran|GTPase Ran|OK/SW-cl.81|RanGTPase|androgen receptor-associated protein 24|guanosine triphosphatase Ran|member RAS oncogene family|ras-like protein TC4|ras-related nuclear protein	12q24.33	12	NC_000012.12	130871879	130877678	plus	7	601179	82	2.91869e-05	0.00021792	-0.296738	0.5	5	0	0	-0.656786	-0.479702	-0.957433	-0.32	0	NA	0	0	-0.256725	0.746282	0.000293	0.0202	0.000535	0.000123	0.653	NA	0.0661	0.0767	0.0232
9606	Homo sapiens	51166	AADAT	KAT2, KATII, KYAT2	aminoadipate aminotransferase	kynurenine/alpha-aminoadipate aminotransferase, mitochondrial|2-aminoadipate aminotransferase|2-aminoadipate transaminase|KAT/AadAT|L kynurenine/alpha aminoadipate aminotransferase|alpha-aminoadipate aminotransferase|kynurenine aminotransferase II|kynurenine--oxoglutarate aminotransferase II|kynurenine--oxoglutarate transaminase 2|kynurenine--oxoglutarate transaminase II	4q33	4	NC_000004.12	170060222	170091699	minus	18	611754	0	2.99527e-05	0.000222567	0.526204	0.5	0	5	NA	NA	NA	NA	0.442	0.85864	0.46494	0.833344	0.558303	0	NA	NA	NA	NA	1.38e-06	4.76e-11	0.00839	2.67e-05	0.00956	0.271
9606	Homo sapiens	7298	TYMS	HST422, TMS, TS	thymidylate synthetase	thymidylate synthase|TSase	18p11.32	18	NC_000018.10	657604	673499	plus	7	188350	44	3.13524e-05	0.000231642	0.145574	0.5	1	4	-0.662078	0	0	0.4602	0.52	0.428479	NA	0	0.563562	0	0.0356387	0.132	0.107	0.0274	0.000443	0.0386	NA	0.272	0.0385	0.301
9606	Homo sapiens	22928	SEPHS2	SPS2	selenophosphate synthetase 2	selenide, water dikinase 2|selenium donor protein 2|selenophosphate synthase 2	16p11.2	16	NC_000016.10	30443625	30445975	minus	1	606218	1	3.14723e-05	0.000231642	-0.228444	0.5	5	0	0	-0.44666	-0.497837	-0.606923	-0.227	0	NA	0	0	-0.277576	0.139828	0.00123	0.00134	0.00177	0.0205	0.0576	NA	0.374	0.19	0.0229
9606	Homo sapiens	4698	NDUFA5	B13, CI-13KD-B, CI-13kB, NUFM, UQOR13	NADH:ubiquinone oxidoreductase subunit A5	NADH dehydrogenase [ubiquinone] 1 alpha subcomplex subunit 5|NADH dehydrogenase (ubiquinone) 1 alpha subcomplex, 5, 13kDa|NADH-ubiquinone oxidoreductase 13 kDa-B subunit|complex I 13kDa subunit B|complex I subunit B13|type I dehydrogenase|ubiquinone reductase	7q31.32	7	NC_000007.14	123536997	123601651	minus	13	601677	1	3.19195e-05	0.000233825	-0.231474	0.5	5	0	-0.0848073	-0.637744	-0.506393	0	0	0	NA	0	-0.524728	-0.329591	0.043596	1.03e-05	0.00493	0.0793	0.351	0.857	NA	0.072	0.0102	0.0113
9606	Homo sapiens	9061	PAPSS1	ATPSK1, PAPSS, SK1	3'-phosphoadenosine 5'-phosphosulfate synthase 1	bifunctional 3'-phosphoadenosine 5'-phosphosulfate synthase 1|3-prime-phosphoadenosine 5-prime-phosphosulfate synthase 1|PAPS synthase 1|PAPSS 1|SK 1|adenylyl-sulfate kinase|sulfate adenylyltransferase|sulfurylase kinase 1	4q25	4	NC_000004.12	107613666	107720263	minus	13	603262	1	3.23596e-05	0.000234981	0.314181	0.7	1	6	0	0	0.5523	0.940029	0.557	0.39324	-0.24356	0.372898	0.569899	0	0.652744	0.146	0.00112	2.5e-06	2.49e-08	6.35e-05	0.0312	0.0326	0.00454	0.234
9606	Homo sapiens	5158	PDE6B	CSNB3, CSNBAD2, GMP-PDEbeta, PDEB, RP40, rd1	phosphodiesterase 6B	rod cGMP-specific 3',5'-cyclic phosphodiesterase subunit beta|GMP-PDE beta|phosphodiesterase 6B, cGMP-specific, rod, beta|rod cGMP-phosphodiesterase beta-subunit	4p16.3	4	NC_000004.12	587593	670892	plus	28	180072	2	3.23799e-05	0.000234981	-0.243455	0.6	6	0	0	0	-0.525288	0	-0.0976	-0.8903	NA	-0.294844	-0.05807	-0.324993	0.0797178	0.298	0.0228	0.58	0.0199	1.06e-08	NA	1.09e-06	0.000504	0.018
9606	Homo sapiens	2166	FAAH	FAAH-1, PSAB	fatty acid amide hydrolase	fatty-acid amide hydrolase 1|anandamide amidohydrolase 1|oleamide hydrolase 1	1p33	1	NC_000001.11	46394267	46413848	plus	15	602935	7	3.30485e-05	0.000238718	-0.530507	0.7	7	0	0	-0.826052	-0.865042	-0.745508	-0.873	-0.558849	0	-0.778224	-0.6584	0	0.553675	2.71e-05	1.86e-05	0.00029	1.64e-08	0.000744	0.168	0.00225	0.0332	0.857
9606	Homo sapiens	11313	LYPLA2	APT-2, APT2, DJ886K2.4	lysophospholipase II	acyl-protein thioesterase 2|LPL-II|lysoPLA II|testicular tissue protein Li 3	1p36.11	1	NC_000001.11	23790789	23795539	plus	9	616143	0	3.37035e-05	0.000242322	0.144214	0.3	0	3	0	0	0	0.227228	0	0.222626	NA	0	0	0.848075	0.161667	0.141	0.169	0.0211	0.119	0.0293	NA	0.192	0.827	0.021
9606	Homo sapiens	64080	RBKS	RBSK, RK	ribokinase	ribokinase	2p23.2	2	NC_000002.12	27781364	27890396	minus	9	611132	0	3.41073e-05	0.000244095	-0.31241	0.7	7	0	0	-0.458455	-0.496397	-0.405239	-0.05	-0.506365	0	-0.475563	-0.732084	0	0.903937	0.000989	0.00234	0.0341	6.46e-10	3.92e-07	0.731	0.00397	0.000408	0.141
9606	Homo sapiens	11164	NUDT5	YSA1, YSA1H, YSAH1, hNUDT5	nudix hydrolase 5	ADP-sugar pyrophosphatase|8-oxo-dGDP phosphatase|nuclear ATP-synthesis protein NUDIX5|nudix (nucleoside diphosphate linked moiety X)-type motif 5	10p14	10	NC_000010.11	12165328	12196144	minus	11	609230	1	3.45472e-05	0.000245446	0.200043	0.5	1	4	NA	NA	NA	NA	0.45	0.249744	-0.369643	0.460757	0.409398	0	NA	NA	NA	NA	8.31e-05	0.000533	0.000757	0.00155	0.0138	0.419
9606	Homo sapiens	1635	DCTD		dCMP deaminase	deoxycytidylate deaminase	4q35.1	4	NC_000004.12	182890091	182917477	minus	10	607638	5	3.47412e-05	0.000245446	-0.189065	0.4	4	0	0	0	0	-0.384293	-0.298	-0.784045	NA	0	0	-0.235245	0.105522	0.0707	0.224	0.0308	2.31e-05	0.00172	NA	0.121	0.304	0.0043
9606	Homo sapiens	262	AMD1	ADOMETDC, AMD, SAMDC	adenosylmethionine decarboxylase 1	S-adenosylmethionine decarboxylase proenzyme|S-adenosylmethionine decarboxylase 1	6q21	6	NC_000006.12	110814621	110895713	plus	10	180980	0	3.51973e-05	0.000245446	0.37606	0.6	0	6	0	0	0.650082	0.594425	0.725	0.506892	0	0.54894	0.735258	0	0.838519	0.124	1.62e-05	0.000802	4.39e-11	9.68e-07	0.135	0.00215	3.53e-05	0.722
9606	Homo sapiens	765	CA6	CA-VI, GUSTIN	carbonic anhydrase 6	carbonic anhydrase 6|carbonate dehydratase VI|carbonic anhydrase VI nirs variant 2|salivary carbonic anhydrase|secreted carbonic anhydrase	1p36.23	1	NC_000001.11	8945786	8975092	plus	10	114780	0	3.51973e-05	0.000245446	0.250317	0.5	0	5	0	0.526323	0	0.763063	0.374	0.280578	0	0.559207	0	0	0.823382	0.0266	0.139	0.000258	0.00619	5.87e-05	0.158	0.0316	0.14	0.235
9606	Homo sapiens	2944	GSTM1	GST1-1, GSTM1a-1a, GSTM1b-1b, GTH4, GTM1, H-B, MU, MU-1, GSTM1	glutathione S-transferase mu 1	glutathione S-transferase Mu 1|GST HB subunit 4|GST class-mu 1|HB subunit 4|S-(hydroxyalkyl)glutathione lyase|glutathione S-alkyltransferase|glutathione S-aralkyltransferase|glutathione S-aryltransferase|glutathione S-transferase M1	1p13.3	1	NC_000001.11	109687796	109693745	plus	8	138350	195	3.52444e-05	0.000245446	-0.344265	0.6	6	0	0	0	-0.494704	-0.45527	-0.434	-0.562044	NA	-0.282942	-0.869429	0	0.571384	0.0822	0.0311	0.0424	0.0198	0.00356	NA	9.34e-06	0.00753	0.732
9606	Homo sapiens	5213	PFKM	ATP-PFK, GSD7, PFK-1, PFK-A, PFK1, PFKA, PFKX, PPP1R122	phosphofructokinase, muscle	ATP-dependent 6-phosphofructokinase, muscle type|6-phosphofructo-1-kinase|6-phosphofructokinase type A|6-phosphofructokinase, muscle type|phosphofructo-1-kinase isozyme A|phosphofructokinase 1|phosphofructokinase, polypeptide X|phosphofructokinase-M|phosphohexokinase|protein phosphatase 1, regulatory subunit 122	12q13.11	12	NC_000012.12	48105278	48146404	plus	30	610681	2	3.52444e-05	0.000245446	-0.196541	0.5	5	0	0	-0.224204	-0.3796	0	-0.38	0	NA	-0.342998	-0.44207	0	0.0501917	0.0432	0.0369	0.756	0.013	0.0822	NA	0.0114	0.0105	0.423
9606	Homo sapiens	4860	PNP	NP, PRO1837, PUNP	purine nucleoside phosphorylase	purine nucleoside phosphorylase|HEL-S-156an|epididymis secretory sperm binding protein Li 156an|inosine phosphorylase|inosine-guanosine phosphorylase|purine-nucleoside:orthophosphate ribosyltransferase	14q11.2	14	NC_000014.9	20469379	20478006	plus	6	164050	19	3.58489e-05	0.000248542	0.312381	0.5	0	5	0	0	0.590079	0.484278	0.699	0.397253	NA	0.640823	0	0	0.951871	0.0827	6.84e-05	0.0023	4.74e-06	1.35e-09	NA	0.00157	0.0784	0.751
9606	Homo sapiens	11226	GALNT6	GALNAC-T6, GalNAcT6	polypeptide N-acetylgalactosaminyltransferase 6	polypeptide N-acetylgalactosaminyltransferase 6|GalNAc transferase 6|UDP-GalNAc:polypeptide N-acetylgalactosaminyltransferase 6|UDP-N-acetyl-alpha-D-galactosamine: polypeptide N-acetylgalactosaminyltransferase 6|UDP-N-acetyl-alpha-D-galactosamine:polypeptide N-acetylgalactosaminyltransferase 6 (GalNAc-T6)|polypeptide GalNAc transferase 6|pp-GaNTase 6|protein-UDP acetylgalactosaminyltransferase 6	12q13.13	12	NC_000012.12	51351870	51391955	minus	16	605148	6	3.62162e-05	0.000249973	-0.258175	0.6	6	0	0	0	-0.287774	-0.396406	-0.77	-0.436072	NA	-0.359932	-0.07339	0	0.978425	0.083	2.09e-05	5.39e-07	6.98e-13	0.0427	NA	3.19e-05	0.0205	0.472
9606	Homo sapiens	178	AGL	GDE	amylo-alpha-1, 6-glucosidase, 4-alpha-glucanotransferase	glycogen debranching enzyme|amylo-1, 6-glucosidase, 4-alpha-glucanotransferase|amylo-alpha-1, 6-glucosidase, 4-alpha-glucanotransferaseprovided|glycogen debrancher|glycogen debranching protein	1p21.2	1	NC_000001.11	99850077	99924023	plus	36	610860	3	3.77356e-05	0.000259307	-0.302275	0.6	5	1	0.657544	-0.472285	-0.94	-0.847772	-0.83	0	0	-0.590234	0	0	0.0485572	0.0174	0.0001	0.00559	1.21e-06	0.11	0.754	0.00879	0.137	0.507
9606	Homo sapiens	414328	IDNK	C9orf103, bA522I20.2, hGntK	IDNK, gluconokinase	probable gluconokinase|glucokinase-like protein|gluconate kinase|gluconokinase-like protein|idnK, gluconokinase homolog	9q21.32	9	NC_000009.12	83622324	83644130	plus	10	611343	0	3.85795e-05	0.000263938	-0.358592	0.3	3	0	NA	NA	NA	NA	-0.822	0	NA	-0.593069	-0.377892	0	NA	NA	NA	NA	2.28e-05	0.0754	NA	0.00129	0.0498	0.131
9606	Homo sapiens	4191	MDH2	EIEE51, M-MDH, MDH, MGC:3559, MOR1	malate dehydrogenase 2	malate dehydrogenase, mitochondrial|malate dehydrogenase 2, NAD (mitochondrial)|testicular tissue protein Li 120	7q11.23	7	NC_000007.14	76048019	76067508	plus	10	154100	2	3.90671e-05	0.000266102	0.0593692	0.2	0	2	0	0	0	0	0.265	0	0	0.328692	0	0	0.131704	0.138	0.0997	0.0853	0.000455	0.496	0.133	0.00827	0.137	0.925
9606	Homo sapiens	8544	PIR		pirin	pirin|pirin (iron-binding nuclear protein)|probable quercetin 2,3-dioxygenase PIR|probable quercetinase	Xp22.2	X	NC_000023.11	15384799	15493588	minus	10	300931	18	3.96768e-05	0.000269074	0.179519	0.4	1	3	0	0	0	0	0.766	0.539475	NA	0.893742	0	-0.583546	0.196807	0.948	0.133	0.088	0.000288	0.000128	NA	3.66e-05	0.165	0.0119
9606	Homo sapiens	6484	ST3GAL4	CGS23, NANTA3, SAT3, SIAT4, SIAT4C, ST-4, ST3GalA.2, ST3GalIV, STZ, gal-NAc6S	ST3 beta-galactoside alpha-2,3-sialyltransferase 4	CMP-N-acetylneuraminate-beta-galactosamide-alpha-2,3-sialyltransferase 4|alpha 2,3-ST 4|alpha 2,3-sialyltransferase IV|alpha-3-N-acetylneuraminyltransferase|beta-galactoside alpha-2,3-sialyltransferase 4|gal-beta-1,4-GalNAc-alpha-2,3-sialyltransferase|sialyltransferase 4C (beta-galactosidase alpha-2,3-sialytransferase)|sialyltransferase 4C (beta-galactoside alpha-2,3-sialytransferase)	11q24.2	11	NC_000011.10	126355645	126459601	plus	17	104240	0	4.04419e-05	0.00027307	0.222333	0.4	0	4	0	0	0	0.657958	0.352	0	0.832963	0	0.380409	0	0.0975915	0.106	0.239	0.00602	0.00581	0.146	9.56e-05	0.515	0.0392	0.116
9606	Homo sapiens	8399	PLA2G10	GXPLA2, GXSPLA2, SPLA2, sPLA2-X	phospholipase A2 group X	group 10 secretory phospholipase A2|group X secretory phospholipase A2|phosphatidylcholine 2-acylhydrolase 10	16p13.12	16	NC_000016.10	14672548	14694663	minus	8	603603	0	4.10636e-05	0.000276068	-0.310018	0.3	3	0	NA	NA	NA	NA	NA	-0.243599	NA	-0.209057	-0.477397	NA	NA	NA	NA	NA	NA	5.64e-07	NA	5.08e-05	0.0345	NA
9606	Homo sapiens	5321	PLA2G4A	PLA2G4, cPLA2, cPLA2-alpha	phospholipase A2 group IVA	cytosolic phospholipase A2|calcium-dependent phospholipid-binding protein|lysophospholipase|phosphatidylcholine 2-acylhydrolase|phospholipase A2, group IVA (cytosolic, calcium-dependent)	1q31.1	1	NC_000001.11	186828900	186989896	plus	19	600522	2	4.1318e-05	0.000276581	0.385234	0.5	0	5	0	0.650863	0.663643	0	0.53	0.639549	NA	0	0.98305	0	0.696064	0.000922	0.00281	0.0869	3.78e-12	5.26e-07	NA	0.0779	0.000731	0.437
9606	Homo sapiens	150465	TTL		tubulin tyrosine ligase	tubulin--tyrosine ligase|2410003M22Rik	2q14.1	2	NC_000002.12	112482127	112532646	plus	8	608291	11	4.15099e-05	0.000276673	0.356643	0.5	0	5	NA	NA	NA	NA	0.253	0.95023	0	0.42604	0.235257	0.275331	NA	NA	NA	NA	0.00403	0.00641	0.232	0.00379	0.0194	0.00312
9606	Homo sapiens	9415	FADS2	D6D, DES6, FADSD6, LLCDL2, SLL0262, TU13	fatty acid desaturase 2	fatty acid desaturase 2|acyl-CoA 6-desaturase|delta-6 fatty acid desaturase|delta-6-desaturase|linoleoyl-CoA desaturase (delta-6-desaturase)-like 2	11q12.2	11	NC_000011.10	61816203	61867354	plus	13	606149	5	4.18611e-05	0.000277822	0.287073	0.5	0	5	0	0	0.76574	0	0.527	0.829025	0	0.353042	0.395922	0	0.5244	0.24	0.0373	0.0973	0.00868	0.00134	0.0716	0.00949	0.000264	0.14
9606	Homo sapiens	57016	AKR1B10	AKR1B11, AKR1B12, ALDRLn, ARL-1, ARL1, HIS, HSI	aldo-keto reductase family 1 member B10	aldo-keto reductase family 1 member B10|ARP|SI reductase|aldo-keto reductase family 1, member B10 (aldose reductase)|aldo-keto reductase family 1, member B11 (aldose reductase-like)|aldose reductase-like 1|aldose reductase-like peptide|aldose reductase-related protein|hARP|small intestine reductase	7q33	7	NC_000007.14	134527592	134541414	plus	11	604707	17	4.27129e-05	0.000282269	0.178804	0.3	0	3	0	0.792546	0	0	0.728	0	NA	0.0886924	0	0	0.12658	0.00293	0.087	0.749	0.0062	0.0856	NA	0.00217	0.0584	0.199
9606	Homo sapiens	6646	SOAT1	ACACT, ACAT, ACAT-1, ACAT1, SOAT, STAT	sterol O-acyltransferase 1	sterol O-acyltransferase 1|acyl-coenzyme A:cholesterol acyltransferase 1|sterol O-acyltransferase (acyl-Coenzyme A: cholesterol acyltransferase) 1	1q25.2	1	NC_000001.11	179293714	179358680	plus	17	102642	0	4.33262e-05	0.000285108	0.236979	0.6	1	5	0	0.483642	0	0.30653	0.929	0	0.664246	0.366375	0	-0.380005	0.463135	0.0217	0.062	7.72e-05	7.19e-08	0.141	0.0051	0.00336	0.421	0.00618
9606	Homo sapiens	5834	PYGB	GPBB	glycogen phosphorylase B	glycogen phosphorylase, brain form|phosphorylase, glycogen; brain	20p11.21	20	NC_000020.11	25248070	25298012	plus	20	138550	1	4.48385e-05	0.000293815	0.0558954	0.4	1	3	0	0	0	0.537063	0.0082	0	-0.422248	0	0.435939	0	0.796613	0.142	0.128	0.0477	0.0272	0.0702	0.0156	0.0558	0.00229	0.425
9606	Homo sapiens	55256	ADI1	APL1, ARD, Fe-ARD, HMFT1638, MTCBP1, Ni-ARD, SIPL, mtnD	acireductone dioxygenase 1	1,2-dihydroxy-3-keto-5-methylthiopentene dioxygenase|MT1-MMP cytoplasmic tail-binding protein-1|acireductone dioxygenase (Fe(2+)-requiring)|acireductone dioxygenase (Ni(2+)-requiring)|membrane-type 1 matrix metalloproteinase cytoplasmic tail binding protein-1|submergence induced protein 2|submergence-induced protein-like factor	2p25.3	2	NC_000002.12	3497919	3519579	minus	5	613400	0	4.63189e-05	0.000301061	0.283381	0.6	0	6	0	0	0.565239	0.522706	0.446	0.207221	0	0.402759	0.689889	0	0.242949	0.152	0.00925	0.0131	2.95e-06	0.00264	0.38	0.0362	0.00103	0.242
9606	Homo sapiens	7389	UROD	PCT, UPD	uroporphyrinogen decarboxylase	uroporphyrinogen decarboxylase|uroporphyrinogen III decarboxylase	1p34.1	1	NC_000001.11	45012133	45015669	plus	10	613521	0	4.63992e-05	0.000301061	-0.0772489	0.2	1	1	0	0	0	0	0.025	0	-0.797489	0	0	0	0.10798	0.0797	0.243	0.074	0.0178	0.237	1.68e-07	0.746	0.135	0.126
9606	Homo sapiens	219970	GLYATL2	BXMAS2-10, GATF-B	glycine-N-acyltransferase like 2	glycine N-acyltransferase-like protein 2|acyl-CoA:glycine N-acyltransferase-like protein 2|glycine acyltransferase family-B	11q12.1	11	NC_000011.10	58834065	58905699	minus	8	614762	0	4.65259e-05	0.000301061	2.03026	0.4	0	4	NA	NA	NA	NA	2.9	2.52249	NA	2.63479	2.094	0	NA	NA	NA	NA	2.99e-14	5.3e-09	NA	1.36e-06	8.17e-05	0.136
9606	Homo sapiens	7368	UGT8	CGT, UGT4	UDP glycosyltransferase 8	2-hydroxyacylsphingosine 1-beta-galactosyltransferase|UDP-galactose-ceramide galactosyltransferase|ceramide UDP-galactosyltransferase|cerebroside synthase|uridine diphosphate glycosyltransferase 8	4q26	4	NC_000004.12	114597789	114687914	plus	10	601291	8	4.86686e-05	0.00031362	0.715046	0.7	0	7	0	0.706834	0.24905	0.67245	2.02	2.89094	0	0.542809	0.068373	0	0.91785	0.0298	8.91e-05	1.7e-05	4.97e-14	2.13e-05	0.565	6.22e-05	0.0444	0.156
9606	Homo sapiens	1717	DHCR7	SLOS	7-dehydrocholesterol reductase	7-dehydrocholesterol reductase|7-DHC reductase|delta-7-dehydrocholesterol reductase|putative sterol reductase SR-2|sterol delta-7-reductase	11q13.4	11	NC_000011.10	71434411	71448431	minus	9	602858	11	5.06948e-05	0.000325326	0.346999	0.7	1	6	0	0	0.55647	0.467844	0.62	0.980855	-0.392964	0.558886	0.6789	0	0.310615	0.492	0.00305	0.0456	0.00075	1.81e-07	0.0087	0.00749	0.0227	0.235
9606	Homo sapiens	509	ATP5F1C	ATP5C, ATP5C1, ATP5CL1	ATP synthase F1 subunit gamma	ATP synthase subunit gamma, mitochondrial|ATP synthase gamma chain, mitochondrial|ATP synthase, H+ transporting, mitochondrial F1 complex, gamma polypeptide 1|F-ATPase gamma subunit|mitochondrial ATP synthase, gamma subunit 1	10p14	10	NC_000010.11	7788104	7807801	plus	10	108729	0	5.10576e-05	0.000326306	0.179716	0.7	1	6	-0.640703	0.503307	0.306309	0.439076	0.267	0	0	0.549328	0	0.372838	0.0458102	0.00285	0.00568	0.00727	0.000912	0.263	0.33	0.00559	0.391	0.00238
9606	Homo sapiens	2184	FAH		fumarylacetoacetate hydrolase	fumarylacetoacetase|FAA|beta-diketonase|fumarylacetoacetate hydrolase (fumarylacetoacetase)	15q25.1	15	NC_000015.10	80152891	80186582	plus	14	613871	1	5.13872e-05	0.000327067	-0.235702	0.5	5	0	0	0	-0.532	-0.64898	-0.446	-0.329963	-0.400076	0	0	0	0.957663	0.246	0.00956	0.000924	0.0106	9.1e-06	9.37e-05	0.084	0.165	0.0891
9606	Homo sapiens	3613	IMPA2		inositol monophosphatase 2	inositol monophosphatase 2|IMP 2|IMPase 2|inosine monophosphatase 2|inositol monophosphatase 2 variant 1|inositol monophosphatase 2 variant 2|inositol(myo)-1(or 4)-monophosphatase 2|myo-inositol monophosphatase 2|myo-inositol monophosphatase A2	18p11.21	18	NC_000018.10	11981428	12030886	plus	9	605922	0	5.23424e-05	0.000331787	0.379764	0.6	0	6	0	0.905578	0.0904	0.737254	0.22	0.593853	NA	0.87079	0	0	0.722835	0.00102	0.000357	0.0102	6.65e-08	7.68e-06	NA	2.6e-05	0.217	0.094
9606	Homo sapiens	7941	PLA2G7	LDL-PLA2, LP-PLA2, PAFAD, PAFAH	phospholipase A2 group VII	platelet-activating factor acetylhydrolase|1-alkyl-2-acetylglycerophosphocholine esterase|2-acetyl-1-alkylglycerophosphocholine esterase|LDL-PLA(2)|LDL-associated phospholipase A2|PAF 2-acylhydrolase|PAF acetylhydrolase|gVIIA-PLA2|group-VIIA phospholipase A2|lipoprotein-associated phospholipase A2|phospholipase A2, group VII (platelet-activating factor acetylhydrolase, plasma)	6p12.3	6	NC_000006.12	46700954	46735836	minus	13	601690	1	5.31568e-05	0.000335579	0.376844	0.7	0	7	0	0.467996	0.63398	0.854002	0.6	0.6303	0.349754	0.232405	0	0	0.56759	0.047	0.00462	0.000962	1.35e-07	0.00237	0.000345	0.00129	0.175	0.549
9606	Homo sapiens	8908	GYG2	GN-2, GN2	glycogenin 2	glycogenin-2|glycogenin glucosyltransferase	Xp22.33	X	NC_000023.11	2828712	2882820	plus	14	300198	0	5.49823e-05	0.000345699	0.134698	0.3	2	1	-0.560335	0	0	0	0	0	0	0	2.20085	-0.293537	0.0491038	0.259	0.0891	0.148	0.0585	0.991	0.145	0.106	0.0311	0.0256
9606	Homo sapiens	56922	MCCC1	MCC-B, MCCA	methylcrotonoyl-CoA carboxylase 1	methylcrotonoyl-CoA carboxylase subunit alpha, mitochondrial|3-methylcrotonyl-CoA carboxylase 1|3-methylcrotonyl-CoA carboxylase biotin-containing subunit|3-methylcrotonyl-CoA:carbon dioxide ligase subunit alpha|MCCase subunit alpha|methylcrotonoyl-CoA carboxylase 1 (alpha)|methylcrotonoyl-CoA carboxylase alpha|methylcrotonoyl-Coenzyme A carboxylase 1 (alpha)	3q27.1	3	NC_000003.12	183015218	183099587	minus	22	609010	0	5.59047e-05	0.00035008	0.374634	0.6	0	6	0	0	0.722791	0.700287	0.566	0.240546	NA	0.558505	0.58358	0	0.521129	0.096	0.000253	8.38e-05	6.22e-06	4.39e-06	NA	0.00038	0.000999	0.569
9606	Homo sapiens	285440	CYP4V2	BCD, CYP4AH1	cytochrome P450 family 4 subfamily V member 2	cytochrome P450 4V2|cytochrome P450, family 4, subfamily V, polypeptide 2|docosahexaenoic acid omega-hydroxylase CYP4V2	4q35.1-q35.2	4	NC_000004.12	186191520	186213463	plus	11	608614	2	5.67987e-05	0.000353249	-0.227097	0.4	4	0	NA	NA	NA	NA	-0.26	-0.352363	-0.292585	-0.457632	0	0	NA	NA	NA	NA	0.0222	0.000113	0.00825	0.0192	0.0561	0.196
9606	Homo sapiens	9331	B4GALT6	B4Gal-T6, beta4Gal-T6	beta-1,4-galactosyltransferase 6	beta-1,4-galactosyltransferase 6|UDP-Gal:beta-GlcNAc beta-1,4-galactosyltransferase 6|UDP-Gal:betaGlcNAc beta 1,4- galactosyltransferase, polypeptide 6|UDP-Gal:glucosylceramide beta-1,4-galactosyltransferase|UDP-galactose:beta-N-acetylglucosamine beta-1,4-galactosyltransferase 6|beta-1,4-GalTase 6|beta4GalT-VI	18q12.1	18	NC_000018.10	31622246	31724670	minus	13	604017	0	5.68655e-05	0.000353249	0.037596	0.4	2	2	-0.853769	0	0	0.770727	0.8	0	-0.340999	0	0	0	0.0258665	0.0934	0.851	0.00791	0.0307	0.149	0.0208	0.136	0.828	0.107
9606	Homo sapiens	8528	DDO	DASOX-1, DDO-2, DDO	D-aspartate oxidase	D-aspartate oxidase|D-aspartate oxidase, DDO|aspartic oxidase	6q21	6	NC_000006.12	110392180	110415550	minus	5	124450	2	5.8808e-05	0.000362196	-0.21211	0.3	3	0	0	0	0	0	-0.55	-0.805497	0	0	-0.7656	0	0.0748797	0.25	0.85	0.176	0.00273	0.000238	0.182	0.0521	0.0247	0.208
9606	Homo sapiens	100	ADA		adenosine deaminase	adenosine deaminase|adenosine aminohydrolase	20q13.12	20	NC_000020.11	44619519	44651758	minus	12	608958	37	5.8808e-05	0.000362196	0.23069	0.7	2	5	-0.0828577	0.370639	0.82939	0.586527	0.599	0	-0.388453	0.392655	0	0	0.0189033	0.05	5.62e-05	0.00368	5.82e-05	0.247	0.0048	0.00269	0.311	0.525
9606	Homo sapiens	5230	PGK1	HEL-S-68p, MIG10, PGKA	phosphoglycerate kinase 1	phosphoglycerate kinase 1|PRP 2|cell migration-inducing gene 10 protein|epididymis secretory sperm binding protein Li 68p|primer recognition protein 2	Xq21.1	X	NC_000023.11	78104169	78126827	plus	11	311800	18	5.90056e-05	0.000362196	0.0959539	0.6	2	4	-0.954678	0	0	0	0.45	0.603375	0	0.560058	0.530043	-0.229259	0.023754	0.347	0.0501	0.2	3.32e-09	0.000434	0.786	0.0136	0.00289	0.0334
9606	Homo sapiens	271	AMPD2	PCH9, SPG63	adenosine monophosphate deaminase 2	AMP deaminase 2|AMPD|adenosine monophosphate deaminase 2 (isoform L)	1p13.3	1	NC_000001.11	109619813	109632055	plus	20	102771	0	6.28777e-05	0.000384445	0.13881	0.5	1	4	0	0	0	0.784363	0.37	0	-0.480779	0.265578	0.44894	0	0.581793	0.196	0.0566	8.87e-06	7.52e-05	0.173	4.16e-06	0.00624	0.0454	0.252
9606	Homo sapiens	377677	CA13	CAXIII	carbonic anhydrase 13	carbonic anhydrase 13|CA-XIII|carbonate dehydratase XIII|carbonic anhydrase XIII	8q21.2	8	NC_000008.11	85245487	85284073	plus	7	611436	0	6.47396e-05	0.000394277	0.545784	0.3	0	3	NA	NA	NA	NA	NA	0.60647	0	0.720873	0.855792	NA	NA	NA	NA	NA	NA	0.000232	0.0897	0.00254	0.00367	NA
9606	Homo sapiens	8707	B3GALT2	BETA3GALT2, GLCT2, beta3Gal-T2	beta-1,3-galactosyltransferase 2	beta-1,3-galactosyltransferase 2|UDP-Gal:betaGlcNAc beta 1,3-galactosyltransferase, polypeptide 2|UDP-galactose:2-acetamido-2-deoxy-D-glucose 3beta-galactosyltransferase 2|beta-1,3-GalTase 2|beta-3-galt2	1q31.2	1	NC_000001.11	193178730	193186613	minus	2	603018	0	6.53375e-05	0.000396364	0	0	0	0	0	0	0	0	0	0	NA	0	0	0	0.144449	0.258	0.237	0.0627	0.141	0.323	NA	0.177	0.0697	0.246
9606	Homo sapiens	81579	PLA2G12A	GXII, PLA2G12, ROSSY	phospholipase A2 group XIIA	group XIIA secretory phospholipase A2|GXII sPLA2|group XII secreted phospholipase A2|group XIIA secreted phospholipase A2|phosphatidylcholine 2-acylhydrolase 12A|phospholipase A2, group XII|sPLA2-XII	4q25	4	NC_000004.12	109709989	109730086	minus	4	611652	0	6.581e-05	0.000397677	-0.26365	0.4	4	0	0	-0.357473	0	0	-0.54	0	NA	-0.748388	-0.72699	0	0.416112	0.0123	0.101	0.883	5.85e-05	0.099	NA	9.33e-06	0.00188	0.0949
9606	Homo sapiens	79646	PANK3		pantothenate kinase 3	pantothenate kinase 3|hPanK3|pantothenic acid kinase 3	5q34	5	NC_000005.10	168555623	168579609	minus	7	606161	0	7.0598e-05	0.000424956	-0.392205	0.6	6	0	0	-0.460282	-0.642788	-0.785652	-0.65	-0.33504	NA	0	-0.656081	0	0.325395	0.00163	2.79e-05	6.44e-06	2.74e-10	0.0288	NA	0.24	0.000196	0.274
9606	Homo sapiens	124583	CANT1	DBQD, DBQD1, EDM7, SCAN-1, SCAN1, SHAPY	calcium activated nucleotidase 1	soluble calcium-activated nucleotidase 1|Ca2+-dependent endoplasmic reticulum nucleoside diphosphatase|apyrase homolog|micromelic dwarfism with vertebral and metaphyseal abnormalities and advanced carpotarsal ossification|putative MAPK-activating protein PM09|putative NF-kappa-B-activating protein 107|soluble Ca-activated nucleotidase, isozyme 1|soluble calcium-activated nucleotidase SCAN-1	17q25.3	17	NC_000017.11	78991716	79009817	minus	8	613165	0	7.11402e-05	0.000425754	-0.3323	0.5	5	0	0	-0.558083	-0.920798	-0.80625	-0.482	-0.223564	NA	0	0	0	0.214521	0.00263	2.83e-06	2.71e-06	0.00036	0.00142	NA	0.134	0.548	0.101
9606	Homo sapiens	8824	CES2	CE-2A1, PCE-2, iCE, CES2	carboxylesterase 2	cocaine esterase|carboxylesterase 2 (intestine, liver)|hCE-2|intestinal carboxylesterase; liver carboxylesterase-2|methylumbelliferyl-acetate deacetylase 2	16q22.1	16	NC_000016.10	66934444	66945096	plus	12	605278	6	7.12789e-05	0.000425754	-0.0725631	0.2	2	0	0	0	-0.375068	0	-0.278	0	NA	0	0	0	0.325693	0.0962	0.00126	0.293	0.0315	0.108	NA	0.275	0.316	0.116
9606	Homo sapiens	4952	OCRL	INPP5F, LOCR, NPHL2-1, OCRL1, OCRL	OCRL, inositol polyphosphate-5-phosphatase	inositol polyphosphate 5-phosphatase OCRL-1|Lowe oculocerebrorenal syndrome protein|oculocerebrorenal syndrome of Lowe|phosphatidylinositol polyphosphate 5-phosphatase	Xq26.1	X	NC_000023.11	129532737	129592561	plus	29	300535	1	7.18064e-05	0.000427262	-0.0744433	0.2	1	1	-0.994286	0	0	0	0	0	0.249853	0	0	0	0.0142544	0.0624	0.321	0.332	0.356	0.22	0.0297	0.204	0.125	0.169
9606	Homo sapiens	55347	ABHD10		abhydrolase domain containing 10	mycophenolic acid acyl-glucuronide esterase, mitochondrial|abhydrolase domain-containing protein 10, mitochondrial|alpha/beta hydrolase domain-containing protein 10, mitochondrial	3q13.2	3	NC_000003.12	111978876	111993368	plus	6		0	7.29119e-05	0.000432184	-0.0969428	0.3	3	0	0	0	-0.202265	0	-0.236	-0.43422	NA	0	0	0	0.326397	0.136	0.0436	0.132	0.0167	0.0047	NA	0.174	0.313	0.104
9606	Homo sapiens	2806	GOT2	KAT4, KATIV, KYAT4, mitAAT	glutamic-oxaloacetic transaminase 2	aspartate aminotransferase, mitochondrial|FABP-1|FABPpm|aspartate aminotransferase 2|aspartate transaminase 2|fatty acid-binding protein|glutamate oxaloacetate transaminase 2|glutamic-oxaloacetic transaminase 2, mitochondrial|kynurenine aminotransferase 4|kynurenine aminotransferase IV|kynurenine--oxoglutarate transaminase 4|kynurenine--oxoglutarate transaminase IV|mAspAT|plasma membrane-associat…	16q21	16	NC_000016.10	58707131	58734357	minus	10	138150	0	7.42141e-05	0.00043823	-0.116012	0.5	5	0	0	0	0	-0.340688	-0.22	-0.0629	-0.276936	0	0	-0.259591	0.0933762	0.157	0.536	0.0167	0.0164	0.0282	8.44e-10	0.546	0.0561	0.0453
9606	Homo sapiens	6241	RRM2	R2, RR2, RR2M	ribonucleotide reductase regulatory subunit M2	ribonucleoside-diphosphate reductase subunit M2|ribonucleotide reductase M2 polypeptide|ribonucleotide reductase small chain|ribonucleotide reductase small subunit	2p25.1	2	NC_000002.12	10122568	10131419	plus	10	180390	30	7.5839e-05	0.000446129	0.38264	0.6	0	6	0	0	0.886702	0.400326	0.95	0.604573	NA	0.59678	0.00538	0	0.327623	0.185	1.55e-05	0.0198	5.81e-06	5.19e-06	NA	0.00827	0.000776	0.233
9606	Homo sapiens	1374	CPT1A	CPT1, CPT1-L, L-CPT1	carnitine palmitoyltransferase 1A	carnitine O-palmitoyltransferase 1, liver isoform|CPT I|CPTI-L|carnitine O-palmitoyltransferase I, liver isoform|carnitine palmitoyltransferase 1A (liver)|carnitine palmitoyltransferase I, liver	11q13.3	11	NC_000011.10	68754620	68844410	minus	22	600528	8	7.67607e-05	0.000449847	-0.252797	0.6	5	1	0.384744	0	-0.494031	-0.65764	-0.52	-0.338255	NA	0	-0.64999	0	0.0386088	0.328	0.032	0.00089	5.41e-05	0.00526	NA	0.124	0.00952	0.302
9606	Homo sapiens	5106	PCK2	PEPCK, PEPCK-M, PEPCK2	phosphoenolpyruvate carboxykinase 2, mitochondrial	phosphoenolpyruvate carboxykinase [GTP], mitochondrial|PEP carboxykinase|phosphopyruvate carboxylase	14q11.2-q12	14	NC_000014.9	24094131	24104132	plus	11	614095	2	7.73087e-05	0.000451355	-0.176799	0.4	4	0	0	0	-0.278891	-0.395796	-0.442	0	NA	-0.474503	0	0	0.0996261	0.106	0.00969	0.000349	0.000342	0.395	NA	0.00152	0.0623	0.903
9606	Homo sapiens	4833	NME4	NDPK-D, NM23H4, nm23-H4	NME/NM23 nucleoside diphosphate kinase 4	nucleoside diphosphate kinase, mitochondrial|NDK|NDP kinase D|NDP kinase, mitochondrial|NDPKD|non-metastatic cells 4, protein expressed in|nucleoside diphosphate kinase D	16p13.3	16	NC_000016.10	396755	400754	plus	8	601818	0	7.89949e-05	0.000459472	-0.226567	0.5	5	0	0	-0.433349	-0.437687	-0.445283	-0.506	0	0	0	-0.443348	0	0.659329	0.00161	0.00281	0.0129	3.52e-05	0.0589	0.537	0.194	0.00752	0.0507
9606	Homo sapiens	9469	CHST3	C6ST, C6ST1, HSD	carbohydrate sulfotransferase 3	carbohydrate sulfotransferase 3|C6ST-1|GST-0|carbohydrate (chondroitin 6) sulfotransferase 3|chondroitin 6 sulfotransferase 1|chondroitin 6-O-sulfotransferase 1|galactose/N-acetylglucosamine/N-acetylglucosamine 6-O-sulfotransferase 0	10q22.1	10	NC_000010.11	71964362	72013564	plus	5	603799	1	8.40127e-05	0.000486835	0.337799	0.5	0	5	0	0.969402	0.329209	0.358036	0.774	0.609545	NA	0	0	0	0.108608	0.000504	0.000191	0.000161	5.77e-10	1.08e-06	NA	0.452	0.299	0.0715
9606	Homo sapiens	56895	AGPAT4	1-AGPAT4, LPAAT-delta, dJ473J16.2	1-acylglycerol-3-phosphate O-acyltransferase 4	1-acyl-sn-glycerol-3-phosphate acyltransferase delta|1-AGP acyltransferase 4|1-AGPAT 4|1-acylglycerol-3-phosphate O-acyltransferase 4 (lysophosphatidic acid acyltransferase, delta)|lysophosphatidic acid acyltransferase delta|lysophosphatidic acid acyltransferase-delta (LPAAT-delta)	6q26	6	NC_000006.12	161129980	161274108	minus	10	614795	1	8.84525e-05	0.000510657	0.164142	0.3	0	3	0	0.63498	0	0	0.242	0	NA	0.600295	0	0	0.221342	0.0129	0.209	0.466	0.00539	0.0525	NA	0.00126	0.152	0.189
9606	Homo sapiens	55163	PNPO	HEL-S-302, PDXPO	pyridoxamine 5'-phosphate oxidase	pyridoxine-5'-phosphate oxidase|epididymis secretory protein Li 302|pyridoxal 5'-phosphate synthase|pyridoxamine-phosphate oxidase|pyridoxine 5'-phosphate oxidase	17q21.32	17	NC_000017.11	47941523	47949308	plus	7	603287	1	9.35327e-05	0.000537986	-0.180737	0.4	4	0	0	-0.295544	0	-0.34792	-0.67	0	0	0	0	-0.493905	0.264088	0.00364	0.483	0.00526	1.94e-05	0.0578	0.177	0.17	0.258	2.29e-05
9606	Homo sapiens	2495	FTH1	FHC, FTH, FTHL6, HFE5, PIG15, PLIF	ferritin heavy chain 1	ferritin heavy chain|apoferritin|cell proliferation-inducing gene 15 protein|ferritin H subunit|ferritin, heavy polypeptide 1|placenta immunoregulatory factor|proliferation-inducing protein 15	11q12.3	11	NC_000011.10	61964285	61967660	minus	4	134770	6	9.6051e-05	0.000550433	-0.140519	0.4	3	1	0	0	-0.399776	-0.703806	-0.287	NA	NA	0.266429	0	0	0.300691	0.0753	0.011	9.16e-05	0.0023	NA	NA	0.0244	0.28	0.201
9606	Homo sapiens	375775	PNPLA7	C9orf111, NTE-R1, NTEL1	patatin like phospholipase domain containing 7	patatin-like phospholipase domain-containing protein 7	9q34.3	9	NC_000009.12	137459449	137550666	minus	39	612122	0	0.000104858	0.000598691	-0.297643	0.3	3	0	NA	NA	NA	NA	-0.36	-0.642221	NA	0	-0.485995	0	NA	NA	NA	NA	0.00699	0.000131	NA	0.16	0.0235	0.149
9606	Homo sapiens	6472	SHMT2	GLYA, HEL-S-51e, SHMT	serine hydroxymethyltransferase 2	serine hydroxymethyltransferase, mitochondrial|GLY A+|epididymis secretory sperm binding protein Li 51e|glycine auxotroph A, human complement for hamster|glycine hydroxymethyltransferase|serine aldolase|serine hydroxymethylase|serine hydroxymethyltransferase 2 (mitochondrial)|serine methylase|threonine aldolase	12q13.3	12	NC_000012.12	57229573	57234935	plus	14	138450	5	0.000106027	0.000603151	0.297448	0.4	0	4	0	0	0.90795	0	0.445	0.9348	NA	0.389286	0	0	0.478576	0.0622	0.00348	0.116	9.02e-05	0.000386	NA	0.00259	0.102	0.312
9606	Homo sapiens	127281	FAM213B	C1orf93	family with sequence similarity 213 member B	prostamide/prostaglandin F synthase|prostamide/PG F synthase|prostamide/PGF synthase|thioredoxin-type PGF synthase	1p36.32	1	NC_000001.11	2586460	2591469	plus	8		0	0.000108243	0.000611147	-0.332917	0.3	3	0	NA	NA	NA	NA	-0.355	NA	NA	-0.369447	-0.60722	0	NA	NA	NA	NA	0.00499	NA	NA	0.0099	0.00592	0.102
9606	Homo sapiens	4047	LSS	CTRCT44, OSC	lanosterol synthase	lanosterol synthase|2,3-epoxysqualene-lanosterol cyclase|hOSC|lanosterol synthase (2,3-oxidosqualene-lanosterol cyclase)|oxidosqualene--lanosterol cyclase	21q22.3	21	NC_000021.9	46188446	46228824	minus	25	600909	12	0.000109003	0.000611147	0.0504918	0.1	0	1	0	0	0	0	0	0	NA	0	0.454427	0	0.0556492	0.441	0.178	0.054	0.0727	0.0571	NA	0.0503	0.0254	0.228
9606	Homo sapiens	51703	ACSL5	ACS2, ACS5, FACL5	acyl-CoA synthetase long chain family member 5	long-chain-fatty-acid--CoA ligase 5|FACL5 for fatty acid coenzyme A ligase 5|LACS 5|fatty acid coenzyme A ligase 5|fatty-acid-Coenzyme A ligase, long-chain 5|long-chain acyl-CoA synthetase 5|long-chain fatty acid coenzyme A ligase 5	10q25.2	10	NC_000010.11	112374158	112428380	plus	23	605677	3	0.000109003	0.000611147	0.211281	0.4	0	4	0	0.237336	0	0.298764	0.977	0	NA	0.388427	0	0	0.187008	0.0469	0.123	0.0423	1.11e-06	0.228	NA	0.0295	0.0757	0.401
9606	Homo sapiens	84532	ACSS1	ACAS2L, ACECS1, AceCS2L	acyl-CoA synthetase short chain family member 1	acetyl-coenzyme A synthetase 2-like, mitochondrial|acetate--CoA ligase 2	20p11.21	20	NC_000020.11	25006230	25058182	minus	15	614355	0	0.000109007	0.000611147	-0.130832	0.3	2	1	NA	NA	NA	NA	0.02	-0.220005	-0.584989	0	0	0	NA	NA	NA	NA	0.0224	0.0399	1.97e-07	0.218	0.0772	0.156
9606	Homo sapiens	9919	SEC16A	KIAA0310, SEC16L, p250	SEC16 homolog A, endoplasmic reticulum export factor	protein transport protein Sec16A|protein SEC16 homolog A	9q34.3	9	NC_000009.12	136440096	136484552	minus	37	612854	2	0.000109529	0.000611866	-0.242846	0.6	6	0	0	-0.238044	-0.505648	-0.562009	-0.388	0	-0.257989	-0.476774	0	0	0.200916	0.0386	0.0028	0.00109	5.67e-05	0.682	0.0132	0.00725	0.269	0.0785
9606	Homo sapiens	3295	HSD17B4	DBP, MFE-2, MPF-2, PRLTS1, SDR8C1	hydroxysteroid 17-beta dehydrogenase 4	peroxisomal multifunctional enzyme type 2|17-beta-HSD 4|17-beta-HSD IV|17-beta-hydroxysteroid dehydrogenase 4|17beta-estradiol dehydrogenase type IV|3-alpha,7-alpha,12-alpha-trihydroxy-5-beta-cholest-24-enoyl-CoA hydratase|D-3-hydroxyacyl-CoA dehydratase|D-bifunctional protein, peroxisomal|beta-hydroxyacyl dehydrogenase|beta-keto-reductase|hydroxysteroid dehydrogenase 4|multifunctional protein 2|…	5q23.1	5	NC_000005.10	119452443	119542335	plus	25	601860	9	0.000112361	0.000625438	-0.384169	0.6	6	0	0	-0.327458	-0.930899	-0.948573	-0.665	-0.374685	0	-0.595071	0	0	0.412042	0.0381	4.78e-08	6.77e-07	5.91e-09	2.63e-10	0.577	4.11e-05	0.0698	0.512
9606	Homo sapiens	4353	MPO		myeloperoxidase	myeloperoxidase	17q22	17	NC_000017.11	58269856	58280935	minus	12	606989	47	0.00011308	0.00062719	0.132711	0.6	2	4	-0.240309	0	0	0	0.00657	0.595447	-0.467737	0.5092	0	0.923943	0.0369403	0.0818	0.954	0.17	0.0276	0.0202	6.06e-07	0.0343	0.376	0.00513
9606	Homo sapiens	2946	GSTM2	GST4, GSTM-2, GTHMUS, GSTM2	glutathione S-transferase mu 2	glutathione S-transferase Mu 2|GST class-mu 2|GST, muscle|S-(hydroxyalkyl)glutathione lyase M2|glutathione S-alkyltransferase M2|glutathione S-aralkyltransferase M2|glutathione S-aryltransferase M2|glutathione S-transferase 4|glutathione S-transferase M1|glutathione S-transferase M2 (muscle)|glutathione S-transferase mu 2 (muscle)	1p13.3	1	NC_000001.11	109668022	109683997	plus	10	138380	9	0.000119001	0.000657681	-0.211442	0.5	4	1	0	0	-0.53774	0	-0.587	-0.684556	0.529249	-0.834375	0	0	0.171605	0.134	0.00785	0.103	0.00535	0.00706	3.8e-05	1.51e-05	0.553	0.966
9606	Homo sapiens	4710	NDUFB4	B15, CI-B15	NADH:ubiquinone oxidoreductase subunit B4	NADH dehydrogenase [ubiquinone] 1 beta subcomplex subunit 4|NADH dehydrogenase (ubiquinone) 1 beta subcomplex, 4, 15kDa|NADH-ubiquinone oxidoreductase B15 subunit|complex I B15 subunit|complex I-B15	3q13.33	3	NC_000003.12	120596281	120602411	plus	3	603840	0	0.000124378	0.000684963	-0.118247	0.6	5	1	0.472932	-0.283567	-0.355953	-0.436846	-0.275	0	-0.304037	0	0	0	0.0150888	0.0108	0.00618	0.00795	3.05e-05	0.255	0.0317	0.83	0.273	0.104
9606	Homo sapiens	55149	MTPAP	PAPD1, SPAX4	mitochondrial poly(A) polymerase	poly(A) RNA polymerase, mitochondrial|PAP-associated domain-containing protein 1|TUTase 1|polynucleotide adenylyltransferase|terminal uridylyltransferase 1	10p11.23	10	NC_000010.11	30309801	30349338	minus	9	613669	0	0.000127652	0.000700509	0.146755	0.4	0	4	0	0	0.278446	0	0.393	0.293365	NA	0.355983	0	0	0.844568	0.121	0.00859	0.122	9.97e-06	0.000102	NA	0.00307	0.101	0.234
9606	Homo sapiens	80347	COASY	DPCK, NBIA6, NBP, PPAT, UKR1, pOV-2	Coenzyme A synthase	bifunctional coenzyme A synthase|CoA synthase|bifunctional phosphopantetheine adenylyl transferase/dephospho CoA kinase|nucleotide binding protein|phosphopantetheine adenylyltransferase / dephosphocoenzyme A kinase	17q21.2	17	NC_000017.11	42562074	42566281	plus	9	609855	1	0.000129669	0.000709071	-0.338886	0.6	6	0	0	-0.464858	-0.45089	-0.523762	-0.506	-0.76684	NA	-0.337621	0	0	0.598349	5.03e-06	0.000146	4.13e-05	2.45e-07	0.000261	NA	0.0114	0.13	0.582
9606	Homo sapiens	246175	CNOT6L	CCR4b	CCR4-NOT transcription complex subunit 6 like	CCR4-NOT transcription complex subunit 6-like|carbon catabolite repressor protein 4 homolog B	4q21.1	4	NC_000004.12	77713387	77820238	minus	16		0	0.000132887	0.000724118	-0.258137	0.3	3	0	NA	NA	NA	NA	0	-0.996622	0	-0.309804	0	-0.242397	NA	NA	NA	NA	0.225	0.00647	0.0849	0.0451	0.162	0.0064
9606	Homo sapiens	84002	B3GNT5	B3GN-T5, beta3Gn-T5	UDP-GlcNAc:betaGal beta-1,3-N-acetylglucosaminyltransferase 5	lactosylceramide 1,3-N-acetyl-beta-D-glucosaminyltransferase|BGnT-5|UDP-GlcNAc:beta-Gal beta-1,3-N-acetylglucosaminyltransferase 5|beta 1,3 N-acetyglucosaminyltransferase Lc3 synthase|beta-1,3-Gn-T5|beta-1,3-N-acetylglucosaminyltransferase 5|beta-1,3-N-acetylglucosaminyltransferase bGnT-5|lactotriaosylceramide synthase|lc(3)Cer synthase|lc3 synthase	3q27.1	3	NC_000003.12	183253207	183273391	plus	8	615333	3	0.000133884	0.000726999	0.562716	0.4	0	4	NA	NA	NA	NA	2.24	0.062682	0	0.250304	0.823309	0	NA	NA	NA	NA	7.61e-21	7.93e-07	0.235	5.63e-07	1.27e-05	0.0586
9606	Homo sapiens	441282	AKR1B15	AKR1B10L, AKR1B10L, AK1R1B7, AKR1R1B7	aldo-keto reductase family 1 member B15	aldo-keto reductase family 1 member B15|estradiol 17-beta-dehydrogenase AKR1B15|putative aldo-keto reductase family 1 member B15	7q33	7	NC_000007.14	134549097	134579841	plus	12	616336	0	0.000135	0.000729328	0.245737	0.1	0	1	NA	NA	NA	NA	NA	0.245737	NA	NA	NA	NA	NA	NA	NA	NA	NA	0.000135	NA	NA	NA	NA
9606	Homo sapiens	26063	DECR2	PDCR, SDR17C1	2,4-dienoyl-CoA reductase 2	peroxisomal 2,4-dienoyl-CoA reductase|2,4-dienoyl-CoA reductase 2, peroxisomal|short chain dehydrogenase/reductase family 17C member 1	16p13.3	16	NC_000016.10	401858	412487	plus	9	615839	0	0.000135252	0.000729328	-0.20178	0.4	4	0	0	0	-0.470423	-0.433262	-0.62	0	NA	0	-0.292331	0	0.0868834	0.235	0.00627	0.022	2.23e-07	0.0642	NA	0.207	0.0425	0.711
9606	Homo sapiens	157506	RDH10	SDR16C4	retinol dehydrogenase 10	retinol dehydrogenase 10|retinol dehydrogenase 10 (all-trans)|short chain dehydrogenase/reductase family 16C member 4	8q21.11	8	NC_000008.11	73294602	73325285	plus	6	607599	0	0.000137858	0.000740811	0.290277	0.4	0	4	NA	NA	NA	NA	0.62	0.547997	NA	0.0467086	0.236679	0	NA	NA	NA	NA	2.61e-13	1.79e-05	NA	0.000654	0.000495	0.169
9606	Homo sapiens	6480	ST6GAL1	SIAT1, ST6GalI, ST6N	ST6 beta-galactoside alpha-2,6-sialyltransferase 1	beta-galactoside alpha-2,6-sialyltransferase 1|B-cell antigen CD75|CMP-N-acetylneuraminate beta-galactosamide alpha-2,6-sialyltransferase|CMP-N-acetylneuraminate-beta-galactosamide-alpha-2,6-sialyltransferase 1|ST6 N-acetylgalactosaminide alpha-2,6-sialyltransferase 1|ST6 beta-galactosamide alpha-2,6-sialyltranferase 1|ST6Gal I|alpha 2,6-ST 1|sialyltransferase 1 (beta-galactoside alpha-2,6-sialyl…	3q27.3	3	NC_000003.12	186930343	187078553	plus	18	109675	3	0.000145161	0.000777361	0.264796	0.6	1	5	0	0.569209	0.825848	0	0	0	NA	0.897632	0.524369	-0.433896	0.242058	0.00947	0.000762	0.443	2.15e-07	0.611	NA	2.46e-05	0.0151	0.0108
9606	Homo sapiens	4696	NDUFA3	B9, CI-B9	NADH:ubiquinone oxidoreductase subunit A3	NADH dehydrogenase [ubiquinone] 1 alpha subcomplex subunit 3|NADH dehydrogenase (ubiquinone) 1 alpha subcomplex, 3, 9kDa|NADH-ubiquinone oxidoreductase B9 subunit|complex I B9 subunit|complex I-B9	19q13.42	19	NC_000019.10	54102338	54106974	plus	5	603832	0	0.000146149	0.000779963	-0.166466	0.5	5	0	0	-0.373337	-0.28886	0	-0.244	-0.2375	NA	0	-0.354496	0	0.126435	0.0357	0.0147	0.0613	0.0234	0.0206	NA	0.938	0.0101	0.737
9606	Homo sapiens	5281	PIGF		phosphatidylinositol glycan anchor biosynthesis class F	phosphatidylinositol-glycan biosynthesis class F protein|GPI11 homolog|PIG-F	2p21	2	NC_000002.12	46581274	46617112	minus	8	600153	7	0.000150155	0.000798597	-0.061679	0.2	2	0	0	-0.35479	0	0	-0.262	0	0	0	0	0	0.579596	0.000131	0.146	0.108	0.00104	0.101	0.179	0.825	0.129	0.0907
9606	Homo sapiens	5303	PIN4	EPVH, PAR14, PAR17	peptidylprolyl cis/trans isomerase, NIMA-interacting 4	peptidyl-prolyl cis-trans isomerase NIMA-interacting 4|PPIase PIN4|eukaryotic parvulin homolog|hEPVH|hPar14|hPar17|parvulin|parvulin-14|parvulin-17|peptidyl-prolyl cis-trans isomerase Pin4|peptidyl-prolyl cis/trans isomerase EPVH|protein (peptidylprolyl cis/trans isomerase) NIMA-interacting, 4 (parvulin)|rotamase PIN4	Xq13.1	X	NC_000023.11	72181676	72263964	plus	5	300252	0	0.00015614	0.000827596	-0.0148658	0.2	1	1	0	-0.483974	0	0.365048	0	NA	NA	0	0	0	0.125288	0.0364	0.332	0.00777	0.152	NA	NA	0.189	0.192	0.17
9606	Homo sapiens	10059	DNM1L	DLP1, DRP1, DVLP, DYMPLE, EMPF, EMPF1, HDYNIV, OPA5	dynamin 1 like	dynamin-1-like protein|Dnm1p/Vps1p-like protein|dynamin family member proline-rich carboxyl-terminal domain less|dynamin-like protein 4|dynamin-like protein IV|dynamin-related protein 1	12p11.21	12	NC_000012.12	32679200	32745650	plus	21	603850	1	0.000157814	0.000831707	-0.0250165	0.4	2	2	0	0	0	0	0.289	0.22797	-0.420329	0	0	-0.346806	0.784716	0.767	0.0691	0.28	0.0317	0.0406	0.00625	0.0806	0.0564	0.038
9606	Homo sapiens	6817	SULT1A1	HAST1/HAST2, P-PST, PST, ST1A1, ST1A3, STP, STP1, TSPST1	sulfotransferase family 1A member 1	sulfotransferase 1A1|P-PST 1|aryl sulfotransferase 1|phenol-sulfating phenol sulfotransferase 1|sulfotransferase family, cytosolic, 1A, phenol-preferring, member 1|thermostable phenol sulfotransferase1|ts-PST	16p11.2	16	NC_000016.10	28605587	28623586	minus	13	171150	95	0.000157987	0.000831707	-0.41443	0.6	6	0	0	-0.333956	-0.784052	-0.765339	-0.64	-0.653725	NA	-0.552798	0	0	0.625427	0.0179	4.1e-06	4.25e-05	2.73e-07	1.3e-11	NA	0.000137	0.22	0.784
9606	Homo sapiens	2822	GPLD1	GPIPLD, GPIPLDM, PIGPLD, PIGPLD1, PLD	glycosylphosphatidylinositol specific phospholipase D1	phosphatidylinositol-glycan-specific phospholipase D|GPI-PLD|GPI-specific phospholipase D|PI-G PLD|glycoprotein phospholipase D	6p22.3	6	NC_000006.12	24425832	24495163	minus	26	602515	1	0.000160307	0.00084107	-0.00420474	0.4	2	2	0	0	0	0.783244	0.075	0	-0.524045	0	0	-0.376246	0.162273	0.187	0.339	0.0109	0.00925	0.187	4.71e-05	0.22	0.25	0.0324
9606	Homo sapiens	9791	PTDSS1	LMHD, PSS1, PSSA	phosphatidylserine synthase 1	phosphatidylserine synthase 1|PSS-1|ptdSer synthase 1|serine-exchange enzyme I	8q22.1	8	NC_000008.11	96261886	96334552	plus	13	612792	0	0.000163511	0.000854992	0.201382	0.6	1	5	-0.745604	0	0.485223	0.53523	0.654	0.276496	NA	0.607089	0	0	0.0190425	0.367	0.000258	0.000137	1.62e-08	0.000514	NA	3.32e-05	0.374	0.541
9606	Homo sapiens	8801	SUCLG2	G-SCS, GBETA, GTPSCS	succinate-CoA ligase GDP-forming beta subunit	succinate--CoA ligase [GDP-forming] subunit beta, mitochondrial|succinyl-CoA ligase [GDP-forming] subunit beta, mitochondrial|GTP-specific succinyl-CoA synthetase beta subunit|GTP-specific succinyl-CoA synthetase subunit beta|SCS-betaG|succinyl-CoA ligase, GDP-forming, beta chain, mitochondrial|succinyl-CoA synthetase, beta-G chain	3p14.1	3	NC_000003.12	67240957	67654614	minus	19	603922	0	0.000164809	0.000856016	-0.204178	0.5	5	0	0	-0.368723	-0.503243	-0.66027	-0.229	0	0	0	0	-0.280548	0.24105	0.00237	0.00122	0.000213	0.0213	0.282	0.497	0.128	0.104	0.0346
9606	Homo sapiens	1638	DCT	TRP-2, TYRP2	dopachrome tautomerase	L-dopachrome tautomerase|DT|L-dopachrome Delta-isomerase|L-dopachrome isomerase|TRP2|dopachrome delta-isomerase|dopachrome tautomerase (dopachrome delta-isomerase, tyrosine-related protein 2)|tyrosinase related protein-2|tyrosine-related protein 2	13q32.1	13	NC_000013.11	94437304	94550265	minus	14	191275	20	0.000164809	0.000856016	0.0555568	0.1	0	1	0	0	0	0.555567	0	0	0	0	0	0	0.376816	0.329	0.207	0.00289	0.0597	0.382	0.352	0.194	0.103	0.271
9606	Homo sapiens	1733	DIO1	5DI, TXDI1	iodothyronine deiodinase 1	type I iodothyronine deiodinase|DIOI|deiodinase, iodothyronine type I|iodothyronine deiodinase type 1|thyroxine 5'-deiodinase|thyroxine deiodinase type I (selenoprotein)|type 1 DI|type-I 5'-deiodinase	1p32.3	1	NC_000001.11	53894187	53911086	plus	4	147892	1	0.000167716	0.000868211	-0.345217	0.3	3	0	0	-0.088642	0	0	0	-2.54027	NA	0	-0.47804	0	0.822753	0.000847	0.131	0.0761	0.0963	1.08e-09	NA	0.0573	0.00807	0.956
9606	Homo sapiens	175	AGA	AGU, ASRG, GA	aspartylglucosaminidase	N(4)-(beta-N-acetylglucosaminyl)-L-asparaginase|N4-(N-acetyl-beta-glucosaminyl)-L-asparagine amidase|aspartylglucosylamine deaspartylase|glycosylasparaginase	4q34.3	4	NC_000004.12	177430774	177442503	minus	9	613228	47	0.00017638	0.000910026	-0.162966	0.4	4	0	0	-0.376762	-0.307967	-0.559279	0	0	0	0	0	-0.385652	0.416381	0.00959	0.0442	0.00785	0.0553	0.931	0.0579	0.0842	0.659	0.00345
9606	Homo sapiens	2799	GNS	G6S	glucosamine (N-acetyl)-6-sulfatase	N-acetylglucosamine-6-sulfatase|glucosamine -6-sulfatase	12q14.3	12	NC_000012.12	64713442	64759446	minus	14	607664	12	0.000177459	0.00091256	-0.168274	0.3	3	0	0	0	-0.592845	-0.65329	0	0	NA	0	0	-0.268332	0.190872	0.114	0.00028	1.81e-05	0.148	0.165	NA	0.927	0.244	0.00198
9606	Homo sapiens	84513	PLPP5	DPPL1, HTPAP, PPAPDC1B	phospholipid phosphatase 5	phospholipid phosphatase 5|diacylglycerol pyrophosphate like 1|diacylglycerol pyrophosphate phosphatase-like 1|phosphatidate phosphatase PPAPDC1B|phosphatidic acid phosphatase type 2 domain containing 1B|phosphatidic acid phosphatase type 2 domain-containing protein 1B|testicular secretory protein Li 38	8p11.23	8	NC_000008.11	38263130	38269435	minus	9	610626	0	0.000194264	0.000995684	-0.506613	0.4	4	0	NA	NA	NA	NA	-0.677	-0.375259	NA	-0.794777	-0.686027	0	NA	NA	NA	NA	0.000118	0.00013	NA	0.00031	0.0081	0.181
9606	Homo sapiens	10039	PARP3	ADPRT3, ADPRTL2, ADPRTL3, ARTD3, IRT1, PADPRT-3	poly(ADP-ribose) polymerase family member 3	poly [ADP-ribose] polymerase 3|ADP-ribosyltransferase (NAD+; poly (ADP-ribose) polymerase)-like 2|ADP-ribosyltransferase (NAD+; poly (ADP-ribose) polymerase)-like 3|ADP-ribosyltransferase diphtheria toxin-like 3|ADPRT-3|NAD(+) ADP-ribosyltransferase 3|NAD+ ADP-ribosyltransferase 3|poly(ADP-ribose) synthetase-3|poly[ADP-ribose] synthase 3|poly[ADP-ribose] synthetase 3	3p21.2	3	NC_000003.12	51942282	51948867	plus	12	607726	3	0.000196432	0.00100232	-0.349976	0.6	6	0	0	0	-0.5844	-0.790464	-0.386	-0.349838	NA	-0.556587	-0.482493	0	0.150907	0.833	0.0252	0.00748	0.00115	9.55e-07	NA	2e-05	0.0105	0.955
9606	Homo sapiens	1040	CDS1	CDS	CDP-diacylglycerol synthase 1	phosphatidate cytidylyltransferase 1|CDP-DAG synthase 1|CDP-DG synthase 1|CDP-DG synthetase 1|CDP-diacylglycerol synthase (phosphatidate cytidylyltransferase) 1|CDP-diglyceride pyrophosphorylase 1|CDP-diglyceride synthase 1|CDP-diglyceride synthetase 1|CDS 1|CTP:phosphatidate cytidylyltransferase 1	4q21.23	4	NC_000004.12	84582904	84651340	plus	13	603548	3	0.00019814	0.00100232	-0.290498	0.5	5	0	0	0	-0.72477	-0.70453	-0.494	0	0	-0.4453	-0.536376	0	0.60489	0.445	0.00536	0.004	0.00092	0.0699	0.188	0.00748	0.00734	0.121
9606	Homo sapiens	3631	INPP4A	INPP4, TVAS1	inositol polyphosphate-4-phosphatase type I A	type I inositol 3,4-bisphosphate 4-phosphatase|inositol polyphosphate-4-phosphatase, type I, 107kD|inositol polyphosphate-4-phosphatase, type I, 107kDa	2q11.2	2	NC_000002.12	98444592	98594068	plus	36	600916	1	0.00019814	0.00100232	0.0788152	0.4	1	3	-0.342653	0.30548	0	0	0.59	0	0.235326	0	0	0	0.0014151	0.0498	0.182	0.0529	0.000649	0.188	0.018	0.348	0.479	0.0562
9606	Homo sapiens	210	ALAD	ALADH, PBGS	aminolevulinate dehydratase	delta-aminolevulinic acid dehydratase|aminolevulinate, delta-, dehydratase|porphobilinogen synthase|testicular tissue protein Li 95	9q32	9	NC_000009.12	113386312	113401338	minus	14	125270	2	0.00019814	0.00100232	-0.180654	0.6	5	1	0	0	-0.500507	-0.80957	-0.29	0	0.567584	-0.278397	-0.495648	0	0.224236	0.114	0.00767	6.27e-05	0.000567	0.331	8.74e-06	0.0195	0.0428	0.388
9606	Homo sapiens	521	ATP5ME	ATP5I, ATP5K	ATP synthase membrane subunit e	ATP synthase subunit e, mitochondrial|ATP synthase e chain, mitochondrial|ATP synthase, H+ transporting, mitochondrial F0 complex, subunit E|ATP synthase, H+ transporting, mitochondrial Fo complex subunit E|ATPase subunit e|F1F0-ATP synthase, murine e subunit	4p16.3	4	NC_000004.12	672436	674338	minus	4	601519	0	0.000204263	0.00102994	0.0368892	0.6	4	2	0.73602	-0.300767	0	0	-0.205	0	0.986624	-0.379406	-0.46858	0	0.0064388	0.00654	0.189	0.17	0.000886	0.762	5.17e-05	0.00277	0.000245	0.439
9606	Homo sapiens	384	ARG2		arginase 2	arginase-2, mitochondrial|L-arginine amidinohydrolase|L-arginine ureahydrolase|arginase II|arginase, type II|kidney arginase|kidney-type arginase|non-hepatic arginase|nonhepatic arginase|type II arginase	14q24.1	14	NC_000014.9	67619862	67651720	plus	8	107830	2	0.000205114	0.00103088	0.033422	0.3	1	2	0	0	0	0	0.693	0	NA	0	0.50349	-0.895692	0.217538	0.36	0.35	0.112	0.000144	0.0976	NA	0.342	0.00611	0.0434
9606	Homo sapiens	6319	SCD	FADS5, MSTP0081, SCDOS, hSCD1, SCD	stearoyl-CoA desaturase	acyl-CoA desaturase|delta(9)-desaturase|fatty acid desaturase|predicted protein of HQ0998|stearoyl-CoA desaturase (delta-9-desaturase)|stearoyl-CoA desaturase opposite strand	10q24.31	10	NC_000010.11	100347015	100364831	plus	6	604031	24	0.000206273	0.00103336	-0.255277	0.5	5	0	0	-0.642868	0	-0.224994	-0.469	0	-0.473007	0	0	-0.7429	0.189322	0.0102	0.38	0.000322	0.00861	0.939	0.0419	0.052	0.0953	0.00921
9606	Homo sapiens	57097	PARP11	ARTD11, C12orf6, MIB006	poly(ADP-ribose) polymerase family member 11	poly [ADP-ribose] polymerase 11|ADP-ribosyltransferase diphtheria toxin-like 11	12p13.32	12	NC_000012.12	3808861	3873448	minus	13	616706	0	0.000208402	0.00104067	-0.0188827	0.2	1	1	0	0	0	0	0.0795	-0.268327	0	0	0	0	0.189661	0.967	0.555	0.13	0.0313	0.00365	0.143	0.104	0.124	0.0998
9606	Homo sapiens	9091	PIGQ	GPI1, c407A10.1	phosphatidylinositol glycan anchor biosynthesis class Q	phosphatidylinositol N-acetylglucosaminyltransferase subunit Q|N-acetylglucosaminyl transferase component Gpi1|N-acetylglucosamyl transferase component GPI1|PIG-Q|c407A10.1 (GPI1 (N-acetylglucosaminyl transferase component))|phosphatidylinositol glycan, class Q|phosphatidylinositol-glycan biosynthesis class Q protein	16p13.3	16	NC_000016.10	569968	584136	plus	11	605754	0	0.000209585	0.00104322	-0.252881	0.6	6	0	0	0	-0.362074	-0.534897	-0.23	-0.286649	NA	-0.384729	-0.477584	0	0.184006	0.334	0.0182	0.00036	0.00844	0.0261	NA	0.0274	0.00765	0.465
9606	Homo sapiens	10610	ST6GALNAC2	SAITL1, SIAT7, SIAT7B, SIATL1, ST6GalNAII, STHM	ST6 N-acetylgalactosaminide alpha-2,6-sialyltransferase 2	alpha-N-acetylgalactosaminide alpha-2,6-sialyltransferase 2|(alpha-N-acetylneuraminyl-2,3-beta-galactosyl-1,3)-N-acetyl galactosaminide B|(alpha-N-acetylneuraminyl-2,3-beta-galactosyl-1,3)-N-acetyl galactosaminide alpha-2,6-sialyltransferase|SIAT7-B|ST6 (alpha-N-acetyl-neuraminyl-2,3-beta-galactosyl-1,3)-N-acetylgalactosaminide alpha-2,6-sialyltransferase 2|ST6 GalNAc alpha-2,6-sialyltransferase …	17q25.1	17	NC_000017.11	76565379	76586066	minus	10	610137	2	0.000210559	0.00104472	-0.244584	0.5	5	0	0	0	-0.278995	-0.69526	-0.2	-0.426298	0	-0.845286	0	0	0.649441	0.19	4.38e-05	0.0463	5.4e-06	0.0057	0.898	0.000116	0.115	0.111
9606	Homo sapiens	9200	HACD1	CAP, PTPLA	3-hydroxyacyl-CoA dehydratase 1	very-long-chain (3R)-3-hydroxyacyl-CoA dehydratase 1|cementum attachment protein|protein tyrosine phosphatase-like (proline instead of catalytic arginine), member A|very-long-chain (3R)-3-hydroxyacyl-[acyl-carrier protein] dehydratase 1	10p12.33	10	NC_000010.11	17589959	17617374	minus	7	610467	0	0.000211606	0.00104481	0.196185	0.4	0	4	0	0	0.273009	0.268985	0.27	0.953673	NA	0	0	0	0.249949	0.109	9.14e-05	0.00366	6.9e-07	6.91e-07	NA	0.125	0.872	0.17
9606	Homo sapiens	79888	LPCAT1	AGPAT10, AGPAT9, AYTL2, LPCAT-1, PFAAP3, lpcat, lysoPAFAT	lysophosphatidylcholine acyltransferase 1	lysophosphatidylcholine acyltransferase 1|1-acylglycerophosphocholine O-acyltransferase|1-alkylglycerophosphocholine O-acetyltransferase|LPC acyltransferase 1|acetyl-CoA:lyso-PAF acetyltransferase|acetyl-CoA:lyso-platelet-activating factor acetyltransferase|acyltransferase-like 2|lyso-PAF acetyltransferase|lysoPC acyltransferase 1|phosphonoformate immuno-associated protein 3	5p15.33	5	NC_000005.10	1461427	1523961	minus	18	610472	1	0.000211923	0.00104481	0.0923475	0.4	1	3	-0.460238	0	0.522667	0	0	0.45946	NA	0.309238	0	0	0.0211544	0.167	0.0152	0.972	0.108	0.00211	NA	0.0394	0.224	0.25
9606	Homo sapiens	158835	AWAT2	ARAT, DC4, DGAT2L4, MFAT, WS	acyl-CoA wax alcohol acyltransferase 2	acyl-CoA wax alcohol acyltransferase 2|acyl-CoA retinol O-fatty-acyltransferase|diacylglycerol O-acyltransferase 2-like protein 4|diacylglycerol O-acyltransferase candidate 4|long-chain-alcohol O-fatty-acyltransferase 2|multifunctional O-acyltransferase|retinol O-fatty-acyltransferase	Xq13.1	X	NC_000023.11	70040542	70049970	minus	8	300925	0	0.000215	0.00105663	0.945055	0.1	0	1	NA	NA	NA	NA	NA	0.945055	NA	NA	NA	NA	NA	NA	NA	NA	NA	0.000215	NA	NA	NA	NA
9606	Homo sapiens	8658	TNKS	ARTD5, PARP-5a, PARP5A, PARPL, TIN1, TINF11, pART5, TNKS	tankyrase	tankyrase-1|ADP-ribosyltransferase diphtheria toxin-like 5|TANK1|TNKS-1|TRF1-interacting ankyrin-related ADP-ribose polymerase 1|poly [ADP-ribose] polymerase 5A|tankyrase I|tankyrase, TRF1-interacting ankyrin-related ADP-ribose polymerase	8p23.1	8	NC_000008.11	9555229	9782346	plus	29	603303	5	0.000230533	0.00112939	-0.0780337	0.3	3	0	-0.27963	0	-0.262707	0	-0.238	0	0	0	0	0	0.0287617	0.393	0.0498	0.136	0.02	0.351	0.111	0.261	0.239	0.109
9606	Homo sapiens	5142	PDE4B	DPDE4, PDEIVB	phosphodiesterase 4B	cAMP-specific 3',5'-cyclic phosphodiesterase 4B|dunce-like phosphodiesterase E4|phosphodiesterase 4B, cAMP-specific (phosphodiesterase E4 dunce homolog, Drosophila)	1p31.3	1	NC_000001.11	65792510	66374579	plus	25	600127	2	0.000232094	0.00113346	0.394906	0.6	0	6	0	0.37225	0.502803	0	0.47	0	NA	0.756723	0.844329	0.608053	0.321611	0.0487	0.000218	0.467	1.19e-11	0.142	NA	0.00167	0.00796	0.00036
9606	Homo sapiens	2181	ACSL3	ACS3, FACL3, LACS 3, LACS3, PRO2194	acyl-CoA synthetase long chain family member 3	long-chain-fatty-acid--CoA ligase 3|fatty-acid-Coenzyme A ligase, long-chain 3|lignoceroyl-CoA synthase|long-chain acyl-CoA synthetase 3	2q36.1	2	NC_000002.12	222860984	222944624	plus	17	602371	9	0.000247474	0.00120479	-0.264478	0.6	6	0	0	-0.355962	-0.39808	0	-0.398	0	NA	-0.372841	-0.504858	-0.350563	0.437877	0.0325	0.0124	0.342	0.00108	0.43	NA	0.0309	0.0262	0.0331
9606	Homo sapiens	1854	DUT	dUTPase	deoxyuridine triphosphatase	deoxyuridine 5'-triphosphate nucleotidohydrolase, mitochondrial|dUTP diphosphatase|dUTP nucleotidohydrolase|dUTP pyrophosphatase	15q21.1	15	NC_000015.10	48331018	48343373	plus	9	601266	4	0.000252233	0.00122031	-0.00260165	0.3	2	1	0.766223	0	0	0	0	-0.36678	-0.42546	0	0	0	0.0139462	0.0575	0.0945	0.396	0.272	0.0286	0.0375	0.317	0.121	0.0721
9606	Homo sapiens	9562	MINPP1	HIPER1, MINPP2, MIPP	multiple inositol-polyphosphate phosphatase 1	multiple inositol polyphosphate phosphatase 1|2,3-BPG phosphatase|2,3-bisphosphoglycerate 3-phosphatase|inositol (1,3,4,5)-tetrakisphosphate 3-phosphatase|ins(1,3,4,5)P(4) 3-phosphatase|multiple inositol polyphosphate histidine phosphatase, 1|multiple inositol polyphosphate phosphatase 2	10q23.2	10	NC_000010.11	87502792	87553461	plus	8	605391	0	0.000252233	0.00122031	-0.206628	0.5	5	0	0	-0.408923	-0.355828	0	-0.358	0	0	0	-0.636948	-0.30658	0.814013	0.000307	0.0152	0.438	0.000886	0.0851	0.101	0.196	0.0244	0.0115
9606	Homo sapiens	1727	CYB5R3	B5R, DIA1	cytochrome b5 reductase 3	NADH-cytochrome b5 reductase 3|NADH-cytochrome b5 reductase 3 membrane-bound form|NADH-cytochrome b5 reductase 3 soluble form|diaphorase-1|mutant NADH-cytochrome b5 reductase	22q13.2	22	NC_000022.11	42617840	42649399	minus	12	613213	3	0.00026059	0.00125682	0.158469	0.3	0	3	0.704733	0	0.437486	0	0.284	0	NA	0	0	0	0.0093371	0.0982	0.000931	0.381	0.0275	0.146	NA	0.0904	0.336	0.121
9606	Homo sapiens	51447	IP6K2	IHPK2, PIUS	inositol hexakisphosphate kinase 2	inositol hexakisphosphate kinase 2|ATP:1D-myo-inositol-hexakisphosphate phosphotransferase|inositol hexaphosphate kinase 2|insp6 kinase 2|pi uptake stimulator	3p21.31	3	NC_000003.12	48688003	48717278	minus	13	606992	0	0.000273723	0.00131607	-0.244102	0.6	5	1	0	0	-0.3876	0	-0.2	-0.840488	NA	-0.645428	-0.467099	0.343695	0.818147	0.373	0.00389	0.465	0.00235	0.0366	NA	0.000412	0.0253	5.35e-05
9606	Homo sapiens	23743	BHMT2		betaine--homocysteine S-methyltransferase 2	S-methylmethionine--homocysteine S-methyltransferase BHMT2|SMM-hcy methyltransferase|betaine-homocysteine methyltransferase 2	5q14.1	5	NC_000005.10	79069724	79090074	plus	8	605932	0	0.000275121	0.00131871	0.192929	0.5	1	4	0.250729	0.545844	0.639029	0.825222	0	0	NA	0	-0.524463	0	0.033893	0.0493	0.0317	0.0296	0.225	0.836	NA	0.259	0.033	0.138
9606	Homo sapiens	125	ADH1B	ADH2, HEL-S-117	alcohol dehydrogenase 1B (class I), beta polypeptide	alcohol dehydrogenase 1B|ADH, beta subunit|alcohol dehydrogenase 2 (class I), beta polypeptide|alcohol dehydrogenase subunit beta|aldehyde reductase|epididymis secretory protein Li 117	4q23	4	NC_000004.12	99306387	99321442	minus	10	103720	7	0.000299719	0.0014322	-0.0977444	0.1	1	0	0	0	0	0	0	-0.8797	0	0	NA	0	0.127175	0.0565	0.166	0.151	0.107	0.0223	0.0519	0.806	NA	0.262
9606	Homo sapiens	51449	PCYOX1	PCL1	prenylcysteine oxidase 1	prenylcysteine oxidase 1|prenylcysteine lyase	2p13.3	2	NC_000002.12	70258099	70281185	plus	6	610995	0	0.000300667	0.00143232	-0.144137	0.3	3	0	0	0	0	-0.70586	0	0	NA	-0.258474	0	-0.332899	0.558951	0.113	0.151	0.00651	0.107	0.338	NA	0.0471	0.0805	0.0356
9606	Homo sapiens	11041	B4GAT1	B3GN-T1, B3GNT1, B3GNT6, BETA3GNTI, MDDGA13, iGAT, iGNT	beta-1,4-glucuronyltransferase 1	beta-1,4-glucuronyltransferase 1|N-acetyllactosaminide beta-1,3-N-acetylglucosaminyltransferase|UDP-GlcNAc:betaGal beta-1,3-N-acetylglucosaminyltransferase 1|UDP-GlcNAc:betaGal beta-1,3-N-acetylglucosaminyltransferase 6|beta-1,3-N-acetylglucosaminyltransferase bGnT-6|i-beta-1,3-N-acetylglucosaminyltransferase|poly-N-acetyllactosamine extension enzyme	11q13.2	11	NC_000011.10	66345372	66347690	minus	2	605517	0	0.000313837	0.00149049	-0.159469	0.6	5	1	0	0	-0.224927	0	-0.473	-0.25755	NA	-0.330057	-0.3523	0.20261	0.218296	0.265	0.0414	0.642	6.61e-05	0.000823	NA	0.0119	0.025	0.00493
9606	Homo sapiens	2528	FUT6	FCT3A, FT1A, Fuc-TVI, FucT-VI	fucosyltransferase 6	alpha-(1,3)-fucosyltransferase 6|fucosyltransferase 6 (alpha (1,3) fucosyltransferase)|fucosyltransferase VI|galactoside 3-L-fucosyltransferase	19p13.3	19	NC_000019.10	5830626	5839753	minus	6	136836	2	0.000318209	0.00150664	-0.0138537	0.3	2	1	0	0	0.59509	-0.470296	0	0	NA	0	0	-0.249477	0.126679	0.15	0.0291	0.0377	0.0669	0.972	NA	0.153	0.651	0.0109
9606	Homo sapiens	790	CAD	CDG1Z, EIEE50, GATD4	carbamoyl-phosphate synthetase 2, aspartate transcarbamylase, and dihydroorotase	CAD protein|CAD trifunctional protein|multifunctional protein CAD	2p23.3	2	NC_000002.12	27217257	27243792	plus	45	114010	795	0.000319581	0.00150854	0.214962	0.6	0	6	0	0	0.346633	0.484589	0.24	0.430093	0	0.347439	0	0.300864	0.855517	0.304	0.0114	0.00147	0.0109	0.0327	0.261	0.00307	0.196	0.000519
9606	Homo sapiens	641371	ACOT1	ACH2, CTE-1, LACH2	acyl-CoA thioesterase 1	acyl-coenzyme A thioesterase 1|CTE-I|CTE-Ib|inducible cytosolic acyl-coenzyme A thioester hydrolase|long chain acyl-CoA hydrolase|long chain acyl-CoA thioester hydrolase	14q24.3	14	NC_000014.9	73493021	73543799	plus	10	614313	1	0.000321419	0.00151262	-0.434578	0.2	2	0	NA	NA	NA	NA	NA	0	NA	-0.624977	-0.678757	NA	NA	NA	NA	NA	NA	0.0685	NA	0.000269	0.000359	NA
9606	Homo sapiens	2762	GMDS	GMD, SDR3E1	GDP-mannose 4,6-dehydratase	GDP-mannose 4,6 dehydratase|GDP-D-mannose dehydratase|short chain dehydrogenase/reductase family 3E, member 1	6p25.3	6	NC_000006.12	1623800	2245634	minus	20	602884	1	0.0003263	0.00153095	0.358979	0.5	0	5	0	0.954231	0	0	0.88	0.423057	NA	0.394269	0.579255	0	0.478858	4.56e-06	0.0835	0.265	4.83e-10	0.000168	NA	0.0256	0.0387	0.181
9606	Homo sapiens	64748	PLPPR2	LPPR2, PRG4	phospholipid phosphatase related 2	phospholipid phosphatase-related protein type 2|PRG-4|lipid phosphate phosphatase-related protein type 2|plasticity related gene 4|plasticity-related gene 4 protein	19p13.2	19	NC_000019.10	11355386	11365698	plus	10		0	0.000335625	0.00156544	-0.106394	0.4	3	1	0	0	0	-0.463801	-0.423	-0.35857	NA	0	0	0.287827	0.527344	0.19	0.206	0.0482	2.72e-05	0.000185	NA	0.0961	0.266	0.00918
9606	Homo sapiens	220074	LRTOMT	CFAP111, DFNB63, LRRC51	leucine rich transmembrane and O-methyltransferase domain containing	transmembrane O-methyltransferase|leucine-rich repeat-containing protein 51|leucine rich transmembrane and 0-methyltransferase domain containing	11q13.4	11	NC_000011.10	72079982	72110782	plus	12	612414	0	0.000335907	0.00156544	-0.536297	0.4	4	0	NA	NA	NA	NA	-0.809	-0.473465	NA	-0.574934	-0.824084	0	NA	NA	NA	NA	2.99e-09	4.91e-06	NA	0.00195	0.000484	0.227
9606	Homo sapiens	4069	LYZ	LYZF1, LZM	lysozyme	lysozyme C|1,4-beta-N-acetylmuramidase C|c-type lysozyme|lysozyme F1	12q15	12	NC_000012.12	69348354	69354233	plus	4	153450	3	0.000336676	0.00156544	0.278747	0.4	0	4	0.743294	0.68682	0	0	0.983	0	NA	0	0.0956053	0	0.0117924	0.00984	0.0734	0.306	1.46e-08	0.155	NA	0.0586	0.0033	0.556
9606	Homo sapiens	9337	CNOT8	CAF1, CALIF, Caf1b, POP2, hCAF1	CCR4-NOT transcription complex subunit 8	CCR4-NOT transcription complex subunit 8|CAF1-like protein|CAF2|CALIFp|CCR4-associated factor 8|PGK promoter directed over production	5q33.2	5	NC_000005.10	154857952	154876792	plus	10	603731	0	0.000338811	0.00156646	-0.0864536	0.3	3	0	0	0	0	-0.263648	0	0	0	-0.343908	0	-0.25698	0.236662	0.174	0.251	0.0316	0.0977	0.406	0.312	0.0249	0.223	0.0341
9606	Homo sapiens	84812	PLCD4		phospholipase C delta 4	1-phosphatidylinositol 4,5-bisphosphate phosphodiesterase delta-4|PLC delta4|phosphoinositide phospholipase C-delta-4	2q35	2	NC_000002.12	218606873	218637186	plus	20	605939	0	0.000338912	0.00156646	-0.368479	0.4	4	0	NA	NA	NA	NA	-0.537	-0.649835	NA	-0.0248603	-0.630702	0	NA	NA	NA	NA	0.000365	4.15e-17	NA	7.94e-06	0.00231	0.564
9606	Homo sapiens	113	ADCY7	AC7	adenylate cyclase 7	adenylate cyclase type 7|ATP pyrophosphate-lyase 7|adenylate cyclase type VII|adenylyl cyclase 7	16q12.1	16	NC_000016.10	50246158	50318135	plus	31	600385	0	0.00034627	0.00159449	0.329659	0.5	0	5	0	0.47083	0.585936	0.755374	0.668	0	NA	0.486792	0	0	0.495985	0.00901	0.0185	0.00044	3.22e-05	0.289	NA	0.00106	0.156	0.0782
9606	Homo sapiens	158067	AK8	AK 8, C9orf98, DDX31	adenylate kinase 8	adenylate kinase 8|ATP-AMP transphosphorylase 8|putative adenylate kinase-like protein C9orf98	9q34.13	9	NC_000009.12	132725574	132878811	minus	17	615365	0	0.00034703	0.00159449	-0.538198	0.4	4	0	NA	NA	NA	NA	-0.2	-0.965283	NA	-0.72261	-0.803095	0	NA	NA	NA	NA	0.00327	2.27e-08	NA	0.000865	0.000702	0.473
9606	Homo sapiens	1503	CTPS1	CTPS, GATD5, IMD24	CTP synthase 1	CTP synthase 1|CTP synthetase 1|UTP--ammonia ligase 1|cytidine 5'-triphosphate synthetase|cytidine 5-prime triphosphate synthetase	1p34.2	1	NC_000001.11	40979299	41012565	plus	18	123860	0	0.000350546	0.00160589	0.390664	0.6	0	6	0	0	0.436584	0.752831	0.985	0	0.324522	0.56097	0.846729	0	0.323472	0.249	0.00152	1.56e-05	1.39e-08	0.993	0.00371	0.000239	0.00717	0.826
9606	Homo sapiens	2941	GSTA4	GSTA4-4, GTA4	glutathione S-transferase alpha 4	glutathione S-transferase A4|GST class-alpha member 4|S-(hydroxyalkyl)glutathione lyase A4|glutathione S-alkyltransferase A4|glutathione S-aralkyltransferase A4|glutathione S-aryltransferase A4|glutathione S-transferase A4-4|glutathione transferase A4-4	6p12.2	6	NC_000006.12	52977948	52995380	minus	7	605450	4	0.000359094	0.0016354	0.135872	0.4	1	3	0	0	0.369376	0.828735	0.567	0	-0.406395	0	0	0	0.138928	0.217	0.0463	1.32e-05	0.000199	0.07	5.43e-05	0.237	0.408	0.312
9606	Homo sapiens	80146	UXS1	SDR6E1, UGD	UDP-glucuronate decarboxylase 1	UDP-glucuronic acid decarboxylase 1|UXS-1|short chain dehydrogenase/reductase family 6E, member 12	2q12.2	2	NC_000002.12	106093303	106194339	minus	19	609749	0	0.000359094	0.0016354	0.131717	0.6	1	5	0	0	0.365385	0.278575	0.362	0	0.387508	0	0.263228	-0.33953	0.284085	0.488	0.00406	0.0277	2.79e-07	0.471	0.0337	0.108	0.0376	0.000742
9606	Homo sapiens	54947	LPCAT2	AGPAT11, AYTL1, LysoPAFAT	lysophosphatidylcholine acyltransferase 2	lysophosphatidylcholine acyltransferase 2|1-AGP acyltransferase 11|1-AGPAT 11|1-acylglycerol-3-phosphate O-acyltransferase 11|1-acylglycerophosphocholine O-acyltransferase|1-alkylglycerophosphocholine O-acetyltransferase|LPAAT-alpha|LPC acyltransferase 2|LPCAT-2|acetyl-CoA:lyso-PAF acetyltransferase|acetyl-CoA:lyso-platelet-activating factor acetyltransferase|acyl-CoA:lysophosphatidylcholine acyl…	16q12.2	16	NC_000016.10	55509001	55586670	plus	17	612040	1	0.00036263	0.00164668	-0.0337793	0.4	2	2	NA	NA	NA	NA	0.22	0.295537	-0.343865	0	0	-0.374348	NA	NA	NA	NA	0.00349	0.0358	0.00118	0.485	0.0958	0.00211
9606	Homo sapiens	121278	TPH2	ADHD7, NTPH	tryptophan hydroxylase 2	tryptophan 5-hydroxylase 2|neuronal tryptophan hydroxylase|tryptophan 5-monooxygenase 2	12q21.1	12	NC_000012.12	71938846	72032441	plus	13	607478	2	0.000370973	0.00167965	-0.196912	0.1	1	0	NA	NA	NA	NA	0	-0.98456	NA	0	0	0	NA	NA	NA	NA	0.0516	0.00776	NA	0.206	0.0979	0.111
9606	Homo sapiens	55349	CHDH		choline dehydrogenase	choline dehydrogenase, mitochondrial|CDH|CHD	3p21.1	3	NC_000003.12	53813130	53846393	minus	13		5	0.000374889	0.00169245	-0.26425	0.3	3	0	NA	NA	NA	NA	-0.692	-0.462551	0	-0.430951	0	0	NA	NA	NA	NA	3.41e-05	0.0013	0.376	0.0369	0.0971	0.0937
9606	Homo sapiens	122481	AK7	AK 7	adenylate kinase 7	adenylate kinase 7|ATP-AMP transphosphorylase 7|putative adenylate kinase 7	14q32.2	14	NC_000014.9	96392111	96489427	plus	18	615364	0	0.00037777	0.00170051	-0.0977383	0.3	2	1	NA	NA	NA	NA	0	-0.455296	-0.356993	0	0	0.225859	NA	NA	NA	NA	0.0558	0.0134	0.0248	0.0974	0.37	0.00832
9606	Homo sapiens	6649	SOD3	EC-SOD	superoxide dismutase 3	extracellular superoxide dismutase [Cu-Zn]|superoxide dismutase 3, extracellular|testicular tissue protein Li 175	4p15.2	4	NC_000004.12	24795463	24800845	plus	2	185490	10	0.000401869	0.00180376	0.291504	0.6	0	6	0	0.403675	0.438379	0.440944	0.6	0.475665	0	0.556375	0	0	0.433631	0.00118	0.00147	0.00154	0.000173	0.000813	0.851	0.0119	0.953	0.712
9606	Homo sapiens	84706	GPT2	ALT2, GPT 2, MRT49	glutamic--pyruvic transaminase 2	alanine aminotransferase 2|glutamate pyruvate transaminase 2|glutamic pyruvate transaminase (alanine aminotransferase) 2|glutamic pyruvate transaminase 2|glutamic--alanine transaminase 2	16q11.2	16	NC_000016.10	46884380	46931297	plus	15	138210	1	0.00040845	0.00182108	0.448312	0.4	0	4	NA	NA	NA	NA	0.46	0.529652	NA	0.559706	0.6922	0	NA	NA	NA	NA	2.11e-16	7.39e-08	NA	0.000603	0.01	0.604
9606	Homo sapiens	5320	PLA2G2A	MOM1, PLA2, PLA2B, PLA2L, PLA2S, PLAS1, sPLA2	phospholipase A2 group IIA	phospholipase A2, membrane associated|GIIC sPLA2|NPS-PLA2|group IIA phospholipase A2|non-pancreatic secretory phospholipase A2|phosphatidylcholine 2-acylhydrolase 2A|phospholipase A2, group IIA (platelets, synovial fluid)	1p36.13	1	NC_000001.11	19975431	19980439	minus	6	172411	2	0.000409244	0.00182108	0.187038	0.2	0	2	0	0	0	0	0.887	0	NA	0.796341	0	0	0.679573	0.162	0.114	0.322	0.00581	0.132	NA	0.00566	0.0929	0.0857
9606	Homo sapiens	2710	GK	GK1D, GK	glycerol kinase	glycerol kinase|ATP:glycerol 3-phosphotransferase|glycerokinase	Xp21.2	X	NC_000023.11	30653348	30731462	plus	24	300474	19	0.000409244	0.00182108	0.0654423	0.5	1	4	0.0599333	-0.705488	0	0.784066	0.425	0	NA	0	0.02547	0	0.0130492	0.00767	0.054	0.0354	0.00105	0.924	NA	0.162	0.0421	0.487
9606	Homo sapiens	23476	BRD4	CAP, HUNK1, HUNKI, MCAP	bromodomain containing 4	bromodomain-containing protein 4|chromosome-associated protein	19p13.12	19	NC_000019.10	15236836	15332543	minus	23	608749	46	0.000411745	0.00182697	0.102025	0.3	0	3	0	0	0	0	0.47	0.293521	0	0	0	0.256728	0.312746	0.274	0.467	0.137	0.0189	0.0423	0.249	0.23	0.0535	0.00257
9606	Homo sapiens	727936	GXYLT2	GLT8D4	glucoside xylosyltransferase 2	glucoside xylosyltransferase 2|glycosyltransferase 8 domain containing 4|glycosyltransferase 8 domain-containing protein 4	3p13	3	NC_000003.12	72848522	72975374	plus	9	613322	0	0.000428314	0.00189508	0	0	0	0	NA	NA	NA	NA	0	0	NA	0	0	0	NA	NA	NA	NA	0.212	0.081	NA	0.0603	0.15	0.207
9606	Homo sapiens	2882	GPX7	CL683, GPX6, GPx-7, GSHPx-7, NPGPx	glutathione peroxidase 7	glutathione peroxidase 7|glutathione peroxidase 6|non-selenocysteine containing phospholipid hydroperoxide glutathione peroxidase	1p32.3	1	NC_000001.11	52602371	52609051	plus	3	615784	2	0.000433766	0.00191374	0.288718	0.5	0	5	0	0.5468	0.558407	0.978239	NA	0.226299	NA	0	0	0	0.722764	0.000817	0.000522	1.64e-06	1.96e-06	0.0186	NA	0.18	0.053	0.975
9606	Homo sapiens	162417	NAGS	AGAS, ARGA	N-acetylglutamate synthase	N-acetylglutamate synthase, mitochondrial|amino-acid acetyltransferase	17q21.31	17	NC_000017.11	44004546	44009068	plus	7	608300	0	0.000439574	0.00192925	-0.489215	0.4	4	0	NA	NA	NA	NA	-0.353	0	NA	-0.833038	-0.76305	-0.496988	NA	NA	NA	NA	0.000347	0.277	NA	0.000248	0.00146	0.0131
9606	Homo sapiens	4597	MVD	FP17780, MDDase, MPD, POROK7	mevalonate diphosphate decarboxylase	diphosphomevalonate decarboxylase|mevalonate (diphospho) decarboxylase|mevalonate pyrophosphate decarboxylase	16q24.2	16	NC_000016.10	88651935	88663153	minus	13	603236	330	0.000439766	0.00192925	0.324694	0.5	0	5	0	0	0	0	0.4	0.403267	NA	0.543396	0.67592	0.899667	0.226139	0.428	0.0535	0.404	0.000928	2.54e-07	NA	6.69e-05	0.00424	0.0204
9606	Homo sapiens	3157	HMGCS1	HMGCS	3-hydroxy-3-methylglutaryl-CoA synthase 1	hydroxymethylglutaryl-CoA synthase, cytoplasmic|3-hydroxy-3-methylglutaryl coenzyme A (HMG-CoA) synthase|3-hydroxy-3-methylglutaryl-CoA synthase 1 (soluble)|3-hydroxy-3-methylglutaryl-Coenzyme A synthase 1 (soluble)	5p12	5	NC_000005.10	43287470	43313512	minus	12	142940	6	0.000453232	0.00198273	0.282974	0.5	0	5	0	0	0.298536	0.374384	0.69	0	NA	0.509828	0.67402	0	0.622813	0.476	0.0397	0.0413	2.84e-06	0.0546	NA	0.0186	0.00752	0.482
9606	Homo sapiens	5034	P4HB	CLCRP1, DSI, ERBA2L, GIT, P4Hbeta, PDI, PDIA1, PHDB, PO4DB, PO4HB, PROHB	prolyl 4-hydroxylase subunit beta	protein disulfide-isomerase|cellular thyroid hormone-binding protein|collagen prolyl 4-hydroxylase beta|glutathione-insulin transhydrogenase|p55|procollagen-proline, 2-oxoglutarate 4-dioxygenase (proline 4-hydroxylase), beta polypeptide|prolyl 4-hydroxylase, beta polypeptide|protein disulfide isomerase family A, member 1|protein disulfide isomerase-associated 1|protein disulfide isomerase/oxidore…	17q25.3	17	NC_000017.11	81843158	81860668	minus	11	176790	1	0.000455443	0.00198681	-0.0039926	0.3	1	2	-0.869604	0	0	0	0	NA	0	0	0.493772	0.339899	0.0232487	0.192	0.6	0.168	0.112	NA	0.277	0.245	0.0413	0.0175
9606	Homo sapiens	2597	GAPDH	G3PD, GAPD, HEL-S-162eP	glyceraldehyde-3-phosphate dehydrogenase	glyceraldehyde-3-phosphate dehydrogenase|OCAS, p38 component|Oct1 coactivator in S phase, 38 Kd component|aging-associated gene 9 protein|epididymis secretory sperm binding protein Li 162eP|peptidyl-cysteine S-nitrosylase GAPDH	12p13.31	12	NC_000012.12	6534405	6538375	plus	10	138400	125	0.00045683	0.00198727	0.116701	0.4	1	3	-0.925551	0	0.335888	0	0.97	0	NA	0	0.669967	0	0.0299545	0.0501	0.00573	0.388	0.000919	0.166	NA	0.1	0.000853	0.427
9606	Homo sapiens	84926	SPRYD3		SPRY domain containing 3	SPRY domain-containing protein 3	12q13.13	12	NC_000012.12	53064316	53079420	minus	11		0	0.000463911	0.00201074	-0.323343	0.4	4	0	NA	NA	NA	NA	-0.482	-0.385	NA	-0.262709	-0.487004	0	NA	NA	NA	NA	1.67e-09	0.00295	NA	0.0154	0.00135	0.759
9606	Homo sapiens	259230	SGMS1	MOB, MOB1, SMS1, TMEM23, hmob33	sphingomyelin synthase 1	phosphatidylcholine:ceramide cholinephosphotransferase 1|medulla oblongata-derived protein|protein Mob|transmembrane protein 23	10q11.23	10	NC_000010.11	50305585	50623977	minus	15	611573	0	0.000464813	0.00201074	0.043566	0.2	1	1	0	0	0	-0.3439	0	0	0.77956	0	0	0	0.451961	0.0979	0.143	0.0282	0.0605	0.317	6.96e-05	0.195	0.259	0.145
9606	Homo sapiens	9453	GGPS1	GGPPS, GGPPS1	geranylgeranyl diphosphate synthase 1	geranylgeranyl pyrophosphate synthase|(2E,6E)-farnesyl diphosphate synthase|GGPP synthase|GGPPSase|dimethylallyltranstransferase|farnesyl diphosphate synthase|farnesyltranstransferase|geranyltranstransferase	1q42.3	1	NC_000001.11	235328438	235344532	plus	5	606982	1	0.000469487	0.00202531	-0.223256	0.5	5	0	0	-0.374557	-0.4088	0	-0.357	-0.5726	NA	0	-0.29635	0	0.810933	0.0019	0.00291	0.329	0.00634	0.00506	NA	0.135	0.0171	0.167
9606	Homo sapiens	10549	PRDX4	AOE37-2, AOE372, HEL-S-97n, PRX-4	peroxiredoxin 4	peroxiredoxin-4|antioxidant enzyme AOE372|epididymis secretory sperm binding protein Li 97n|peroxiredoxin IV|prx-IV|thioredoxin peroxidase (antioxidant enzyme)|thioredoxin peroxidase AO372|thioredoxin-dependent peroxide reductase A0372	Xp22.11	X	NC_000023.11	23664260	23686399	plus	8	300927	3	0.00047681	0.00205121	0.0876193	0.6	2	4	0	0	0.525595	0	0.603	0.253258	-0.580496	0.438592	0	-0.363756	0.423668	0.849	0.000852	0.237	6.46e-11	0.000178	0.00526	0.0179	0.382	0.00641
9606	Homo sapiens	874	CBR3	HEL-S-25, SDR21C2, hCBR3	carbonyl reductase 3	carbonyl reductase [NADPH] 3|NADPH-dependent carbonyl reductase 3|carbonyl reductase (NADPH) 3|epididymis secretory protein Li 25|short chain dehydrogenase/reductase family 21C member 2	21q22.12	21	NC_000021.9	36134901	36146562	plus	4	603608	10	0.000486335	0.00208641	0.300826	0.6	1	5	0	0	0.592247	0	0.943	0.36536	-0.493976	0.642557	0.959068	0	0.554779	0.128	0.0186	0.693	6.52e-09	0.000714	0.00117	0.00156	0.00163	0.219
9606	Homo sapiens	952	CD38	ADPRC 1, ADPRC1	CD38 molecule	ADP-ribosyl cyclase/cyclic ADP-ribose hydrolase 1|2'-phospho-ADP-ribosyl cyclase|2'-phospho-cyclic-ADP-ribose transferase|ADP-ribosyl cyclase 1|CD38 antigen (p45)|NAD(+) nucleosidase|cluster of differentiation 38|cyclic ADP-ribose hydrolase 1|ecto-nicotinamide adenine dinucleotide glycohydrolase	4p15.32	4	NC_000004.12	15778265	15853243	plus	8	107270	56	0.000491856	0.0020985	0.357874	0.5	0	5	0	0.707233	0.89736	0	0.45	0.695653	0	0.828496	0	0	0.461824	0.00423	0.00135	0.127	2.06e-06	0.0103	0.219	0.0105	0.392	0.152
9606	Homo sapiens	8879	SGPL1	NPHS14, S1PL, SPL	sphingosine-1-phosphate lyase 1	sphingosine-1-phosphate lyase 1|SP-lyase 1|SPL 1|hSPL|sphingosine-1-phosphate aldolase	10q22.1	10	NC_000010.11	70815920	70881189	plus	17	603729	2	0.000491856	0.0020985	-0.0724719	0.3	3	0	0	-0.209075	-0.269644	0	-0.246	0	0	0	0	0	0.140012	0.0314	0.0235	0.319	0.0212	0.276	0.17	0.0787	0.0962	0.63
9606	Homo sapiens	4846	NOS3	ECNOS, eNOS	nitric oxide synthase 3	nitric oxide synthase, endothelial|EC-NOS|NOS type III|NOSIII|cNOS|constitutive NOS|endothelial NOS|nitric oxide synthase 3 (endothelial cell)|nitric oxide synthase 3 transcript variant eNOS-delta20|nitric oxide synthase 3 transcript variant eNOS-delta20-21|nitric oxide synthase 3 transcript variant eNOS-delta21	7q36.1	7	NC_000007.14	150991056	151014599	plus	30	163729	21	0.000495762	0.00210937	0.128854	0.3	0	3	0	0.569544	0	0	0	0.309242	NA	0.280897	0	0	0.702676	0.0308	0.581	0.0809	0.117	0.00477	NA	0.021	0.169	0.0759
9606	Homo sapiens	79158	GNPTAB	GNPTA, ICD	N-acetylglucosamine-1-phosphate transferase alpha and beta subunits	N-acetylglucosamine-1-phosphotransferase subunits alpha/beta|GlcNAc phosphotransferase|UDP-N-acetylglucosamine-1-phosphotransferase subunits alpha/beta|UDP-N-acetylglucosamine-lysosomal-enzyme N-acetylglucosamine|glcNAc-1-phosphotransferase subunits alpha/beta|glucosamine (UDP-N-acetyl)-lysosomal-enzyme N-acetylglucosamine phosphotransferase|stealth protein GNPTAB	12q23.2	12	NC_000012.12	101745497	101830867	minus	23	607840	0	0.000505908	0.00214262	0.210981	0.5	0	5	0.474555	0.358639	0	0	0.425	0	0	0.379321	0.472298	0	0.0255265	0.0193	0.32	0.217	7.33e-08	0.512	0.148	0.0278	0.00176	0.274
9606	Homo sapiens	79184	BRCC3	BRCC36, C6.1A, CXorf53	BRCA1/BRCA2-containing complex subunit 3	lys-63-specific deubiquitinase BRCC36|BRCA1-A complex subunit BRCC36|BRCA1/BRCA2-containing complex subunit 36|BRISC complex subunit BRCC36	Xq28	X	NC_000023.11	155071403	155126766	plus	12	300617	4	0.000506336	0.00214262	0.0696956	0.2	1	1	0	-0.25274	0	0	0.88	0	NA	0	0	0	0.336952	0.00525	0.388	0.392	0.016	0.32	NA	0.36	0.285	0.0549
9606	Homo sapiens	54953	ODR4	C1orf27, TTG1, odr-4	odr-4 GPCR localization factor homolog	protein odr-4 homolog|LAG1-interacting protein|odorant response abnormal 4|transactivated by recombinant transforming growth factor beta|transactivated by recombinant transforming growth factor beta 1|transactivated by transforming growth factor beta protein 1	1q31.1	1	NC_000001.11	186375758	186421375	plus	15	609335	0	0.00051093	0.00215618	-0.238591	0.5	5	0	0	0	-0.458748	-0.409983	-0.32	0	NA	-0.509026	-0.449563	0	0.377496	0.059	0.000787	0.0123	0.0429	0.347	NA	0.00332	0.0166	0.493
9606	Homo sapiens	201164	PLD6	ZUC	phospholipase D family member 6	mitochondrial cardiolipin hydrolase|PLD 6|choline phosphatase 6|mitoPLD|mitochondrial phospholipase|phosphatidylcholine-hydrolyzing phospholipase D6|phospholipase D6|protein zucchini homolog	17p11.2	17	NC_000017.11	17200990	17206332	minus	2	614960	1	0.000518374	0.00218167	-0.158906	0.3	2	1	NA	NA	NA	NA	0.0073	-0.554775	0	-0.405963	0	0	NA	NA	NA	NA	0.0392	0.0011	0.11	0.00323	0.0708	0.481
9606	Homo sapiens	2517	FUCA1	FUCA	alpha-L-fucosidase 1	tissue alpha-L-fucosidase|a-L-fucosidase 1|alpha-L-fucosidase I|alpha-L-fucoside fucohydrolase 1|fucosidase, alpha-L- 1, tissue|tissue fucosidase	1p36.11	1	NC_000001.11	23845077	23868369	minus	10	612280	3	0.000537688	0.00225075	-0.181901	0.3	3	0	0	0	0	-0.709666	0	-0.328496	NA	-0.598949	0	0	0.511713	0.172	0.0827	0.00196	0.0956	0.000297	NA	0.00104	0.135	0.933
9606	Homo sapiens	109	ADCY3	AC-III, AC3	adenylate cyclase 3	adenylate cyclase type 3|ATP pyrophosphate-lyase 3|adenylate cyclase type III|adenylate cyclase, olfactive type|adenylyl cyclase 3|adenylyl cyclase, type III	2p23.3	2	NC_000002.12	24819169	24920017	minus	26	600291	0	0.000537688	0.00225075	0.120709	0.3	0	3	0	0	0.460463	0	0.386	0.239922	NA	0	0	0	0.32771	0.0721	0.00719	0.0686	0.0041	0.0148	NA	0.172	0.672	0.128
9606	Homo sapiens	122622	ADSSL1	MPD5	adenylosuccinate synthase like 1	adenylosuccinate synthetase isozyme 1|AMPSase 1|IMP--aspartate ligase 1|M-type adenylosuccinate synthetase|adSS 1|adenylosuccinate synthetase, basic isozyme|adenylosuccinate synthetase, muscle isozyme	14q32.33	14	NC_000014.9	104724197	104747325	plus	15	612498	0	0.000561408	0.00234373	-0.467091	0.4	4	0	NA	NA	NA	NA	-0.652	-0.25408	NA	-0.525284	0	-0.90409	NA	NA	NA	NA	0.00117	0.0237	NA	0.000984	0.763	0.0104
9606	Homo sapiens	348158	ACSM2B	ACSM2, HXMA, HYST1046	acyl-CoA synthetase medium chain family member 2B	acyl-coenzyme A synthetase ACSM2B, mitochondrial|acyl-CoA synthetase medium-chain family member 2|butyrate--CoA ligase 2B|butyryl-coenzyme A synthetase 2B|middle-chain acyl-CoA synthetase 2B|xenobiotic/medium-chain fatty acid-CoA ligase HXM-A|xenobiotic/medium-chain fatty acid:CoA ligase	16p12.3	16	NC_000016.10	20536261	20576379	minus	17	614359	0	0.000565237	0.0023496	-0.10929	0.2	1	1	NA	NA	NA	NA	0.0076	-0.554051	NA	0	0	0	NA	NA	NA	NA	0.0386	0.00372	NA	0.224	0.217	0.0643
9606	Homo sapiens	2729	GCLC	GCL, GCS, GLCL, GLCLC	glutamate-cysteine ligase catalytic subunit	glutamate--cysteine ligase catalytic subunit|GCS heavy chain|gamma-ECS|gamma-glutamylcysteine synthetase	6p12.1	6	NC_000006.12	53497341	53545129	minus	16	606857	15	0.000565841	0.0023496	-0.069535	0.1	1	0	0	0	0	0	0	0	0	0	-0.69535	0	0.1891	0.305	0.578	0.324	0.253	0.172	0.147	0.164	0.000907	0.0674
9606	Homo sapiens	26035	GLCE	HSEPI	glucuronic acid epimerase	D-glucuronyl C5-epimerase|UDP-glucuronic acid epimerase|glucuronyl C5-epimerase|heparan sulfate C5-epimerase|heparan sulfate epimerase|heparin/heparan sulfate-glucuronic acid C5-epimerase|heparosan-N-sulfate-glucuronate 5-epimerase	15q23	15	NC_000015.10	69160555	69272209	plus	10	612134	7	0.000576775	0.00238402	-0.303518	0.5	5	0	0	0	-0.636703	-0.63252	-0.573	-0.292347	NA	-0.597088	0	0	0.18059	0.0635	0.00171	0.0433	0.000671	0.000301	NA	0.00155	0.955	0.691
9606	Homo sapiens	100131187	TSTD1	KAT, TST	thiosulfate sulfurtransferase like domain containing 1	thiosulfate:glutathione sulfurtransferase|putative thiosulfate sulfurtransferase KAT|thiosulfate sulfurtransferase (rhodanese)-like domain containing 1|thiosulfate sulfurtransferase/rhodanese-like domain-containing protein 1	1q23.3	1	NC_000001.11	161037631	161038984	minus	4	616041	0	0.000577201	0.00238402	-0.353055	0.3	3	0	NA	NA	NA	NA	-0.4	NA	NA	-0.526566	-0.485656	0	NA	NA	NA	NA	0.000887	NA	NA	0.00578	0.0142	0.155
9606	Homo sapiens	51084	CRYL1	GDH, HEL30, lambda-CRY	crystallin lambda 1	lambda-crystallin homolog|L-gulonate 3-dehydrogenase|crystallin, lamda 1|epididymis luminal protein 30|gul3DH|testicular tissue protein Li 44	13q12.11	13	NC_000013.11	20403667	20525873	minus	10	609877	0	0.000598165	0.00246406	-0.128506	0.2	2	0	0	0	0	0	-0.55	-0.735062	0	0	0	0	0.545173	0.797	0.226	0.174	7.73e-05	0.000129	0.129	0.0755	0.112	0.134
9606	Homo sapiens	2232	FDXR	ADXR, ANOA	ferredoxin reductase	NADPH:adrenodoxin oxidoreductase, mitochondrial|AR|adrenodoxin reductase|adrenodoxin-NADP(+) reductase|ferredoxin--NADP(+) reductase	17q25.1	17	NC_000017.11	74862497	74873031	minus	14	103270	3	0.000608185	0.00249871	-0.37855	0.6	6	0	0	-0.772729	-0.803848	-0.677434	-0.693	0	0	-0.442757	-0.395736	0	0.464228	0.00108	0.00333	0.0266	4.15e-05	0.558	0.756	0.00356	0.0222	0.58
9606	Homo sapiens	3635	INPP5D	SHIP, SHIP-1, SHIP1, SIP-145, hp51CN, p150Ship	inositol polyphosphate-5-phosphatase D	phosphatidylinositol 3,4,5-trisphosphate 5-phosphatase 1|SH2 domain-containing inositol 5'-phosphatase 1|inositol polyphosphate-5-phosphatase, 145kD|inositol polyphosphate-5-phosphatase, 145kDa|signaling inositol polyphosphate 5 phosphatase SIP-145|signaling inositol polyphosphate phosphatase SHIP II	2q37.1	2	NC_000002.12	233059967	233207903	plus	27	601582	2	0.000622412	0.00255041	0.1798	0.3	0	3	0	0.72468	0	0	0.606	0	0	0.467322	0	0	0.227437	0.00529	0.146	0.117	3.55e-05	0.55	0.844	0.00867	0.0612	0.0924
9606	Homo sapiens	4836	NMT1	NMT	N-myristoyltransferase 1	glycylpeptide N-tetradecanoyltransferase 1|alternative, short form NMT-S|long form, NMT-L|myristoyl-CoA:protein N-myristoyltransferase 1|type I N-myristoyltransferase	17q21.31	17	NC_000017.11	45061291	45109016	plus	12	160993	1	0.000632158	0.00258108	-0.118771	0.6	4	2	0.434285	0	-0.474889	-0.823888	-0.273	0	0.329827	0	-0.380049	0	0.0445208	0.244	0.0183	0.00767	0.00105	0.51	0.00346	0.2	0.00366	0.328
9606	Homo sapiens	9807	IP6K1	IHPK1, PiUS	inositol hexakisphosphate kinase 1	inositol hexakisphosphate kinase 1|ATP:1D-myo-inositol-hexakisphosphate phosphotransferase|Pi uptake stimulator|inositol hexaphosphate kinase 1|insP6 kinase 1	3p21.31	3	NC_000003.12	49724295	49786540	minus	7	606991	0	0.000633221	0.00258108	-0.231129	0.5	5	0	-0.484001	0	-0.470903	-0.470835	-0.228	-0.42642	NA	0	0	0	0.044519	0.067	0.0039	0.00106	0.0053	0.00604	NA	0.73	0.217	0.586
9606	Homo sapiens	10105	PPIF	CYP3, CyP-M, Cyp-D, CypD	peptidylprolyl isomerase F	peptidyl-prolyl cis-trans isomerase F, mitochondrial|PPIase F|cyclophilin 3|cyclophilin D|cyclophilin F|mitochondrial cyclophilin|peptidyl-prolyl cis-trans isomerase, mitochondrial|rotamase F	10q22.3	10	NC_000010.11	79347464	79355334	plus	6	604486	1	0.000648254	0.00262888	0.0476705	0.3	1	2	0	0	0.40806	0	0.433	0	-0.364355	0	0	0	0.128913	0.46	0.0382	0.773	0.000913	0.108	0.00451	0.0959	0.324	0.0694
9606	Homo sapiens	10632	ATP5MG	ATP5JG, ATP5L	ATP synthase membrane subunit g	ATP synthase subunit g, mitochondrial|ATP synthase g chain, mitochondrial|ATP synthase, H+ transporting, mitochondrial F0 complex, subunit G|ATP synthase, H+ transporting, mitochondrial F1F0, subunit g|ATP synthase, H+ transporting, mitochondrial Fo complex subunit G|ATPase subunit G|F1F0-type ATP synthase subunit g|F1Fo-ATP synthase complex Fo membrane domain g subunit	11q23.3	11	NC_000011.10	118401389	118409847	plus	4	617473	0	0.000648334	0.00262888	0.14999	0.3	0	3	0.643883	0	0.43803	0	0.268	0	NA	0	0	0	0.0112405	0.0582	0.000164	0.11	5.71e-05	0.597	NA	0.119	0.349	0.179
9606	Homo sapiens	43	ACHE	ACEE, ARACHE, N-ACHE, YT	acetylcholinesterase (Cartwright blood group)	acetylcholinesterase|Yt blood group|acetylcholinesterase (Yt blood group)|apoptosis-related acetylcholinesterase	7q22.1	7	NC_000007.14	100889994	100896133	minus	8	100740	28	0.000665727	0.00269238	0.165179	0.3	0	3	0	0.457256	0	0	0	0.68455	NA	0.344809	0	0	0.0506363	0.00486	0.377	0.113	0.18	0.00985	NA	0.00583	0.598	0.0507
9606	Homo sapiens	23305	ACSL6	ACS2, FACL6, LACS 6, LACS2, LACS5	acyl-CoA synthetase long chain family member 6	long-chain-fatty-acid--CoA ligase 6|fatty-acid-Coenzyme A ligase, long-chain 6|long fatty acyl-CoA synthetase 2	5q31.1	5	NC_000005.10	131949973	132012068	minus	23	604443	3	0.000676564	0.0027291	0.246723	0.4	0	4	0	0	0	0.484567	0.472	0.596472	NA	0	0.667469	0	0.3137	0.0695	0.459	0.038	0.000455	0.0414	NA	0.26	0.0209	0.0565
9606	Homo sapiens	4435	CITED1	MSG1	Cbp/p300 interacting transactivator with Glu/Asp rich carboxy-terminal domain 1	cbp/p300-interacting transactivator 1|melanocyte-specific gene 1|melanocyte-specific protein 1	Xq13.1	X	NC_000023.11	72301638	72307187	minus	6	300149	6	0.000678353	0.00272923	-0.306238	0.5	5	0	0	0	-0.569473	-0.6641	-0.623	-0.26684	NA	-0.632726	0	0	0.201112	0.0696	0.0344	0.0102	0.00243	9.36e-06	NA	0.0208	0.433	0.763
9606	Homo sapiens	56894	AGPAT3	LPAAT-GAMMA1, LPAAT3	1-acylglycerol-3-phosphate O-acyltransferase 3	1-acyl-sn-glycerol-3-phosphate acyltransferase gamma|1-AGP acyltransferase 3|1-AGPAT 3|lysophosphatidic acid acyltransferase gamma|lysophosphatidic acid acyltransferase-gamma1	21q22.3	21	NC_000021.9	43865160	43987594	plus	20	614794	1	0.000682695	0.0027396	-0.180917	0.6	4	2	-0.724845	0	0	0	-0.478	0	-0.534897	0.295632	-0.653422	0.286363	0.0224302	0.567	0.632	0.465	0.000127	0.371	0.00209	0.0308	0.0109	0.0171
9606	Homo sapiens	102157402	AK6	AD-004, CGI-137, CINAP, CIP, hCINAP	adenylate kinase 6	adenylate kinase isoenzyme 6|ATP-AMP transphosphorylase 6|adrenal gland protein AD-004|coilin interacting nuclear ATPase protein|coilin interacting protein	5q13.2	5	NC_000005.10	69351726	69370013	minus	6		0	0.000710454	0.00284365	-0.233831	0.4	4	0	0	-0.257259	-0.46875	-0.352978	-0.324	NA	NA	NA	NA	0	0.122984	0.0367	0.00916	0.0101	0.000116	NA	NA	NA	NA	0.786
9606	Homo sapiens	84875	PARP10	ARTD10	poly(ADP-ribose) polymerase family member 10	poly [ADP-ribose] polymerase 10|ADP-ribosyltransferase diphtheria toxin-like 10	8q24.3	8	NC_000008.11	143977152	143986471	minus	11	609564	0	0.000722443	0.0028806	-0.10228	0.2	2	0	NA	NA	NA	NA	-0.284	0	NA	0	0	-0.2274	NA	NA	NA	NA	0.02	0.164	NA	0.0786	0.235	0.0186
9606	Homo sapiens	10901	DHRS4	CR, NRDR, PHCR, PSCD, SCAD-SRL, SDR-SRL, SDR25C1, SDR25C2	dehydrogenase/reductase 4	dehydrogenase/reductase SDR family member 4|NADPH-dependent carbonyl reductase/NADP-retinol dehydrogenase|NADPH-dependent retinol dehydrogenase/reductase|dehydrogenase/reductase (SDR family) member 4 like 2A|peroxisomal short-chain alcohol dehydrogenase|short chain dehydrogenase/reductase family 25C member 2|short chain dehydrogenase/reductase family 25C, member 1|short-chain dehydrogenase/reduct…	14q11.2	14	NC_000014.9	23953735	23969279	plus	9	611596	0	0.000723395	0.0028806	-0.11251	0.1	1	0	NA	NA	NA	NA	NA	0	-0.450038	0	0	NA	NA	NA	NA	NA	NA	0.164	0.00101	0.154	0.0704	NA
9606	Homo sapiens	249	ALPL	AP-TNAP, APTNAP, HOPS, TNAP, TNSALP	alkaline phosphatase, liver/bone/kidney	alkaline phosphatase, tissue-nonspecific isozyme|alkaline phosphatase liver/bone/kidney isozyme|liver/bone/kidney-type alkaline phosphatase|tissue-nonspecific ALP	1p36.12	1	NC_000001.11	21508982	21578412	plus	14	171760	2	0.000737475	0.00292915	0.172241	0.3	0	3	0	0.326806	0	0	0.88	0	NA	0.343363	0	0	0.449064	0.0269	0.0759	0.118	0.0481	0.295	NA	0.0385	0.268	0.157
9606	Homo sapiens	5066	PAM	PAL, PHM	peptidylglycine alpha-amidating monooxygenase	peptidyl-glycine alpha-amidating monooxygenase|pancreatic peptidylglycine alpha-amidating monooxygenase|peptidyl alpha-amidating enzyme|peptidyl-alpha-hydroxyglycine alpha-amidating lyase|peptidylamidoglycolate lyase|peptidylglycine 2-hydroxylase|peptidylglycine alpha-hydroxylating monooxygenase	5q21.1	5	NC_000005.10	102754783	103031105	plus	28	170270	135	0.000739624	0.00293019	0.171731	0.4	0	4	0	0	0.493648	0.533552	0.253	0.265382	NA	0	0	0	0.585757	0.115	0.0186	0.00759	0.0287	0.00978	NA	0.315	0.0812	0.184
9606	Homo sapiens	51227	PIGP	DCRC, DCRC-S, DSCR5, DSRC, EIEE55, PIG-P	phosphatidylinositol glycan anchor biosynthesis class P	phosphatidylinositol N-acetylglucosaminyltransferase subunit P|Down syndrome critical region gene 5|Down syndrome critical region protein 5|Down syndrome critical region protein C|phosphatidylinositol glycan, class P|phosphatidylinositol-glycan biosynthesis class P protein|phosphatidylinositol-n-acetylglucosaminyltranferase subunit	21q22.13	21	NC_000021.9	37065364	37073158	minus	7	605938	0	0.000749585	0.0029621	-0.178969	0.5	5	0	0	-0.363988	0	0	-0.398	-0.28537	NA	0	-0.284564	-0.278796	0.787259	0.000842	0.0734	0.992	0.000191	0.0107	NA	0.311	0.0461	0.01
9606	Homo sapiens	22845	DOLK	CDG1M, DK, DK1, SEC59, TMEM15	dolichol kinase	dolichol kinase|SEC59 homolog|dolichol kinase 1|transmembrane protein 15	9q34.11	9	NC_000009.12	128945530	128947733	minus	1	610746	0	0.000759226	0.00299258	-0.121968	0.4	4	0	0	-0.244644	-0.262671	-0.296398	-0.294	0	NA	0	0	0	0.133994	0.00788	0.0245	0.0137	0.0097	0.175	NA	0.36	0.576	0.185
9606	Homo sapiens	119391	GSTO2	GSTO 2-2, bA127L20.1	glutathione S-transferase omega 2	glutathione S-transferase omega-2|GSTO-2|MMA(V) reductase|bA127L20.1 (novel glutathione-S-transferase)|glutathione S-transferase omega 2-2|glutathione-S-transferase-like protein|glutathione-dependent dehydroascorbate reductase|monomethylarsonic acid reductase	10q25.1	10	NC_000010.11	104267626	104304948	plus	10	612314	9	0.000766532	0.00301373	-0.321508	0.4	3	1	NA	NA	NA	NA	-0.57	-0.422338	NA	-0.902867	0	0.287665	NA	NA	NA	NA	4.73e-09	0.000221	NA	0.000172	0.313	0.0377
9606	Homo sapiens	130	ADH6	ADH-5	alcohol dehydrogenase 6 (class V)	alcohol dehydrogenase 6|aldehyde reductase	4q23	4	NC_000004.12	99202638	99219246	minus	9	103735	0	0.000786376	0.00308395	0.26482	0.2	1	1	0	0	0	0	0	0	-0.0392602	0	2.68746	0	0.307506	0.198	0.178	0.109	0.0543	0.336	0.00088	0.302	0.00778	0.442
9606	Homo sapiens	64902	AGXT2	AGT2, BAIBA, DAIBAT	alanine--glyoxylate aminotransferase 2	alanine--glyoxylate aminotransferase 2, mitochondrial|(R)-3-amino-2-methylpropionate--pyruvate transaminase|beta-ALAAT II|beta-alanine-pyruvate aminotransferase	5p13.2	5	NC_000005.10	34998101	35048188	minus	14	612471	0	0.00080599	0.00314445	0.001546	0.1	0	1	NA	NA	NA	NA	0.00773	0	NA	0	0	0	NA	NA	NA	NA	0.0401	0.109	NA	0.126	0.24	0.165
9606	Homo sapiens	4716	NDUFB10	PDSW	NADH:ubiquinone oxidoreductase subunit B10	NADH dehydrogenase [ubiquinone] 1 beta subcomplex subunit 10|CI-PDSW|NADH dehydrogenase (ubiquinone) 1 beta subcomplex, 10, 22kDa|NADH ubiquinone oxidoreductase PDSW subunit (RH 16p13.3)|NADH-ubiquinone oxidoreductase PDSW subunit|complex I PDSW subunit|complex I-PDSW	16p13.3	16	NC_000016.10	1959516	1961975	plus	4	603843	2	0.000807747	0.00314445	-0.432468	0.4	4	0	NA	NA	NA	NA	-0.42	0	NA	-0.450334	-0.444504	-0.8475	NA	NA	NA	NA	7.83e-06	0.608	NA	0.000816	0.00381	0.0401
9606	Homo sapiens	4200	ME2	ODS1	malic enzyme 2	NAD-dependent malic enzyme, mitochondrial|NAD-ME|malate dehydrogenase (oxaloacetate-decarboxylating)|malic enzyme 2, NAD(+)-dependent, mitochondrial|pyruvic-malic carboxylase	18q21.2	18	NC_000018.10	50878604	50949795	plus	16	154270	14	0.000807879	0.00314445	0.212413	0.4	0	4	0	0	0.60699	0.696857	0.457	0.363278	0	0	0	0	0.56063	0.202	0.000264	5.65e-06	1.87e-05	0.00715	0.134	0.237	0.187	0.432
9606	Homo sapiens	349565	NMNAT3	FKSG76, PNAT-3, PNAT3	nicotinamide nucleotide adenylyltransferase 3	nicotinamide/nicotinic acid mononucleotide adenylyltransferase 3|NMN adenylyltransferase 3|NMN/NaMN adenylyltransferase 3|NaMN adenylyltransferase 3|nicotinamide mononucleotide adenylyltransferase 3|nicotinate-nucleotide adenylyltransferase 3|pyridine nucleotide adenylyltransferase 3	3q23	3	NC_000003.12	139560180	139678050	minus	14	608702	0	0.000816582	0.00317038	-0.551209	0.4	4	0	NA	NA	NA	NA	-0.754	-0.604607	NA	-0.92086	0	-0.476576	NA	NA	NA	NA	1.1e-05	0.00654	NA	0.000306	0.947	0.0406
9606	Homo sapiens	768	CA9	CAIX, MN	carbonic anhydrase 9	carbonic anhydrase 9|CA-IX|P54/58N|RCC-associated antigen G250|RCC-associated protein G250|carbonate dehydratase IX|carbonic anhydrase IX|carbonic dehydratase|membrane antigen MN|pMW1|renal cell carcinoma-associated antigen G250	9p13.3	9	NC_000009.12	35673859	35681159	plus	11	603179	36	0.000820897	0.00317919	0.518802	0.5	0	5	0	0	0.502923	0.857075	0.644	2.05532	NA	0.609896	0	0	0.835653	0.118	0.00854	0.000283	0.000181	3.1e-06	NA	0.000278	0.188	0.825
9606	Homo sapiens	4666	NACA	HSD48, NAC-alpha1, skNAC, NACA	nascent polypeptide-associated complex alpha subunit	nascent polypeptide-associated complex subunit alpha|alpha-NAC, muscle-specific form|nascent-polypeptide-associated complex alpha polypeptide	12q13.3	12	NC_000012.12	56712427	56726275	minus	9	601234	2	0.000824747	0.00318615	0.0287115	0.6	3	3	0.623097	0	0	-0.388	-0.22	0	0.352491	-0.407679	0	0.327206	0.0377677	0.374	0.562	0.0164	0.00261	0.408	0.00232	0.0112	0.289	0.0115
9606	Homo sapiens	80324	PUS1	MLASA1	pseudouridylate synthase 1	tRNA pseudouridine synthase A|tRNA pseudouridine synthase A, mitochondrial|mitochondrial tRNA pseudouridine synthase A|tRNA pseudouridine(38-40) synthase|tRNA pseudouridylate synthase I|tRNA uridine isomerase I	12q24.33	12	NC_000012.12	131929200	131944040	plus	10	608109	0	0.000831846	0.0032056	0.124166	0.4	0	4	0	0	0	0	0.225	0.232229	NA	0.275653	0.384609	0	0.491889	0.294	0.0774	0.0693	0.022	3.62e-05	NA	0.0222	0.00561	0.779
9606	Homo sapiens	9360	PPIG	CARS-Cyp, CYP, SCAF10, SRCyp	peptidylprolyl isomerase G	peptidyl-prolyl cis-trans isomerase G|CARS-cyclophilin|CASP10|Clk-associating RS-cyclophilin|PPIase G|SR-cyclophilin|SR-cyp|SR-related CTD-associated factor 10|cyclophilin G|peptidyl-prolyl isomerase G (cyclophilin G)|rotamase G	2q31.1	2	NC_000002.12	169584340	169641406	plus	16	606093	0	0.000852491	0.00327702	-0.026616	0.3	2	1	0	0	0	0	-0.226	0	0.307277	0	0	-0.347437	0.0925048	0.263	0.612	0.139	0.0216	0.0831	0.022	0.931	0.101	0.00181
9606	Homo sapiens	444	ASPH	AAH, BAH, CASQ2BP1, FDLAB, HAAH, JCTN, junctin	aspartate beta-hydroxylase	aspartyl/asparaginyl beta-hydroxylase|A beta H-J-J|ASP beta-hydroxylase|cardiac junctin|humbug|junctate|peptide-aspartate beta-dioxygenase	8q12.3	8	NC_000008.11	61500556	61714640	minus	32	600582	4	0.000883624	0.00338608	0.107396	0.2	0	2	0	0	0.685956	0	0.388	0	0	0	0	0	0.34034	0.289	0.00805	0.0829	0.014	0.231	0.122	0.164	0.489	0.0746
9606	Homo sapiens	5322	PLA2G5	FRFB, GV-PLA2, PLA2-10, hVPLA(2)	phospholipase A2 group V	calcium-dependent phospholipase A2|Ca2+-dependent phospholipase A2|phosphatidylcholine 2-acylhydrolase 5	1p36.13	1	NC_000001.11	20028350	20091901	plus	12	601192	0	0.000887081	0.00338608	0.101015	0.2	0	2	0	0	0.68879	0	0	0	NA	0	0	0.220341	0.388087	0.0615	0.0192	0.149	0.132	0.489	NA	0.0688	0.191	0.000312
9606	Homo sapiens	10797	MTHFD2	NMDMC	methylenetetrahydrofolate dehydrogenase (NADP+ dependent) 2, methenyltetrahydrofolate cyclohydrolase	bifunctional methylenetetrahydrofolate dehydrogenase/cyclohydrolase, mitochondrial|NAD-dependent methylene tetrahydrofolate dehydrogenase cyclohydrolase	2p13.1	2	NC_000002.12	74198563	74215298	plus	9	604887	10	0.000887401	0.00338608	0.360407	0.6	0	6	0	0	0.568628	0	0.58	0.88334	0.758468	0.438924	0.374709	0	0.688498	0.146	0.000338	0.926	1.13e-10	0.000197	2.86e-05	0.015	0.0405	0.274
9606	Homo sapiens	9249	DHRS3	DD83.1, RDH17, Rsdr1, SDR1, SDR16C1, retSDR1	dehydrogenase/reductase 3	short-chain dehydrogenase/reductase 3|dehydrogenase/reductase (SDR family) member 3|dehydrogenase/reductase member 3|retinal short-chain dehydrogenase/reductase 1|retinol dehydrogenase 17|short chain dehydrogenase/reductase family 16C member 1|short-chain dehydrogenase/reductase 1	1p36.21	1	NC_000001.11	12567910	12618361	minus	9	612830	1	0.000899322	0.00342316	0.110976	0.3	0	3	0	0	0.425223	0	0.356	0	0	0.328534	0	0	0.196738	0.127	0.00662	0.691	0.0157	0.0977	0.165	0.0273	0.385	0.241
9606	Homo sapiens	200558	APLF	APFL, C2orf13, PALF, Xip1, ZCCHH1	aprataxin and PNKP like factor	aprataxin and PNK-like factor|PNK and APTX-like FHA domain-containing protein|PNK and APTX-like FHA protein|XRCC1-interacting protein 1|aprataxin- and PNK-like factor|apurinic-apyrimidinic endonuclease APLF|zinc finger, CX5CX6HX5H motif containing 1	2p13.3	2	NC_000002.12	68467559	68580162	plus	10	611035	3	0.000904043	0.00343271	0.193578	0.4	0	4	NA	NA	NA	NA	0.0074	0.348025	NA	0.355666	0	0.2568	NA	NA	NA	NA	0.0453	0.00791	NA	0.0251	0.7	0.0404
9606	Homo sapiens	140809	SRXN1	C20orf139, Npn3, SRX, SRX1	sulfiredoxin 1	sulfiredoxin-1	20p13	20	NC_000020.11	646615	653370	minus	2	617583	2	0.000917778	0.00347636	-0.0744	0.1	1	0	NA	NA	NA	NA	-0.372	0	NA	0	0	0	NA	NA	NA	NA	0.00217	0.19	NA	0.128	0.246	0.153
9606	Homo sapiens	169714	QSOX2	QSCN6L1, SOXN	quiescin sulfhydryl oxidase 2	sulfhydryl oxidase 2|neuroblastoma-derived sulfhydryl oxidase|quiescin Q6 sulfhydryl oxidase 2|quiescin Q6-like 1|quiescin Q6-like protein 1|thiol oxidase 2	9q34.3	9	NC_000009.12	136206333	136245841	minus	12	612860	0	0.00093773	0.0035433	0.16	0.1	0	1	NA	NA	NA	NA	0.8	0	NA	0	0	0	NA	NA	NA	NA	0.000837	0.247	NA	0.217	0.144	0.228
9606	Homo sapiens	5868	RAB5A	RAB5	RAB5A, member RAS oncogene family	ras-related protein Rab-5A|RAS-associated protein RAB5A	3p24.3	3	NC_000003.12	19947080	19985175	plus	6	179512	9	0.000948472	0.00356653	0.0633793	0.1	0	1	0	0	0	0	0	0	0	0	0	0.633793	0.405304	0.443	0.191	0.429	0.0573	0.402	0.0522	0.107	0.188	0.00186
9606	Homo sapiens	10728	PTGES3	P23, TEBP, cPGES	prostaglandin E synthase 3	prostaglandin E synthase 3|Hsp90 co-chaperone|cytosolic prostaglandin E synthase|cytosolic prostaglandin E2 synthase|progesterone receptor complex p23|prostaglandin E synthase 3 (cytosolic)|telomerase-binding protein p23|unactive progesterone receptor, 23 kD	12	12	NC_000012.12	56663341	56689250	minus	10	607061	0	0.000948472	0.00356653	-0.188973	0.3	3	0	0	0	0	-0.397692	-0.94	0	0	0	-0.552036	0	0.505828	0.1	0.465	0.00492	0.00139	0.655	0.143	0.0926	0.0104	0.0686
9606	Homo sapiens	51181	DCXR	DCR, HCR2, HCRII, KIDCR, P34H, PNTSU, SDR20C1, XR	dicarbonyl and L-xylulose reductase	L-xylulose reductase|carbonyl reductase 2|carbonyl reductase II|dicarbonyl/L-xylulose reductase|kidney dicarbonyl reductase|short chain dehydrogenase/reductase family 20C member 1|sperm surface protein P34H	17q25.3	17	NC_000017.11	82035881	82037697	minus	8	608347	0	0.00095807	0.00359392	-0.266002	0.5	5	0	0	-0.72844	-0.75407	-0.0992507	-0.558	-0.25426	NA	0	0	0	0.113788	0.00136	0.00413	0.000437	0.000324	0.0228	NA	0.194	0.602	0.96
9606	Homo sapiens	284541	CYP4A22		cytochrome P450 family 4 subfamily A member 22	cytochrome P450 4A22|CYPIVA22|cytochrome P450 4A22K|cytochrome P450, family 4, subfamily A, polypeptide 22|fatty acid omega-hydroxylase|lauric acid omega-hydroxylase|long-chain fatty acid omega-monooxygenase	1p33	1	NC_000001.11	47137425	47149738	plus	12	615341	0	0.000967	0.00361868	-0.888324	0.1	1	0	NA	NA	NA	NA	NA	-0.888324	NA	NA	NA	NA	NA	NA	NA	NA	NA	0.000967	NA	NA	NA	NA
9606	Homo sapiens	11165	NUDT3	DIPP, DIPP-1, DIPP1	nudix hydrolase 3	diphosphoinositol polyphosphate phosphohydrolase 1|diadenosine 5',5'''-P1,P6-hexaphosphate hydrolase 1|nucleoside diphosphate-linked moiety X motif 3|nudix (nucleoside diphosphate linked moiety X)-type motif 3|nudix motif 3	6p21.31	6	NC_000006.12	34287194	34392680	minus	5	609228	1	0.000973948	0.00363592	0.135565	0.5	0	5	0	0	0	0.479534	0.09	0.259025	0	0.302255	0	0.22484	0.609473	0.175	0.103	0.000513	0.0389	0.000135	0.244	0.0235	0.857	0.0134
9606	Homo sapiens	137964	GPAT4	1-AGPAT 6, AGPAT6, LPAAT-zeta, LPAATZ, TSARG7	glycerol-3-phosphate acyltransferase 4	glycerol-3-phosphate acyltransferase 4|1-AGP acyltransferase 6|1-acyl-sn-glycerol-3-phosphate acyltransferase zeta|1-acylglycerol-3-phosphate O-acyltransferase 6 (lysophosphatidic acid acyltransferase, zeta)|glycerol-3-phosphate acyltransferase 6|lysophosphatidic acid acyltransferase zeta|testis spermatogenesis apoptosis-related protein 7	8p11.21	8	NC_000008.11	41578188	41625001	plus	18	608143	0	0.000978834	0.00364539	-0.084	0.1	1	0	NA	NA	NA	NA	-0.42	0	NA	0	0	0	NA	NA	NA	NA	0.000165	0.249	NA	0.22	0.162	0.246
9606	Homo sapiens	8564	KMO	dJ317G22.1	kynurenine 3-monooxygenase	kynurenine 3-monooxygenase|kynurenine 3-hydroxylase	1q43	1	NC_000001.11	241531883	241595647	plus	17	603538	2	0.000982852	0.0036516	0.180983	0.2	0	2	0	0	0	0	0.75	0	NA	0.878845	0	0	0.53034	0.0729	0.0764	0.437	1.62e-06	0.195	NA	0.0252	0.0656	0.0997
9606	Homo sapiens	27068	PPA2	HSPC124, SCFAI, SCFI, SID6-306	pyrophosphatase (inorganic) 2	inorganic pyrophosphatase 2, mitochondrial|PPase 2|pyrophosphatase SID6-306|pyrophosphate phospho-hydrolase 2	4q24	4	NC_000004.12	105369077	105474070	minus	12	609988	0	0.00100004	0.0037066	-0.116598	0.3	3	0	0	-0.229553	0	0	-0.43	0	0	-0.506429	0	0	0.104589	0.0481	0.345	0.275	0.015	0.999	0.0668	0.0322	0.222	0.0501
9606	Homo sapiens	57134	MAN1C1	HMIC, MAN1A3, MAN1C, pp6318	mannosidase alpha class 1C member 1	mannosyl-oligosaccharide 1,2-alpha-mannosidase IC|1,2-alpha-mannosidase IC|processing alpha-1,2-mannosidase IC	1p36.11	1	NC_000001.11	25616820	25786207	plus	13	616772	0	0.00103125	0.00381319	-0.285429	0.4	4	0	0	0	0	-0.797923	0	-0.697909	NA	-0.49358	-0.579447	0	0.22198	0.308	0.667	0.00319	0.0894	0.000656	NA	0.0333	0.00873	0.193
9606	Homo sapiens	8611	PLPP1	LLP1a, LPP1, PAP-2a, PAP2, PPAP2A	phospholipid phosphatase 1	phospholipid phosphatase 1|lipid phosphate phosphohydrolase 1a|phosphatidate phosphohydrolase type 2a|phosphatidic acid phosphatase 2a|phosphatidic acid phosphatase type 2A|phosphatidic acid phosphohydrolase type 2a|type-2 phosphatidic acid phosphatase alpha	5q11.2	5	NC_000005.10	55424842	55535370	minus	7	607124	0	0.00105644	0.00388953	-0.0472278	0.1	1	0	0	0	0	0	0	0	NA	0	-0.42505	0	0.420063	0.247	0.408	0.294	0.0573	0.0521	NA	0.388	0.0474	0.226
9606	Homo sapiens	27165	GLS2	GA, GLS, LGA, hLGA	glutaminase 2	glutaminase liver isoform, mitochondrial|L-glutamine amidohydrolase|breast cell glutaminase|glutaminase 2 (liver, mitochondrial)|glutaminase I|phosphate-activated glutaminase|phosphate-dependent glutaminase	12q13.3	12	NC_000012.12	56470944	56488414	minus	19	606365	2	0.00105691	0.00388953	-0.361567	0.6	6	0	0	0	-0.748226	0	-0.39	-0.998243	-0.450955	-0.75076	0	-0.277485	0.961719	0.164	0.0017	0.827	0.000392	3.83e-09	0.02	0.000104	0.565	0.0471
9606	Homo sapiens	220	ALDH1A3	ALDH1A6, ALDH6, MCOP8, RALDH3	aldehyde dehydrogenase 1 family member A3	aldehyde dehydrogenase family 1 member A3|acetaldehyde dehydrogenase 6|aldehyde dehydrogenase 6|retinaldehyde dehydrogenase 3	15q26.3	15	NC_000015.10	100879692	100916626	plus	13	600463	25	0.00108217	0.00397306	0.251439	0.5	0	5	0	0.38648	0.597082	0	0.09	0	0	0.643605	0.797227	0	0.542736	0.000857	0.0114	0.136	1.7e-08	0.148	0.249	0.00243	0.00869	0.4
9606	Homo sapiens	79948	PLPPR3	LPPR3, LPR3, PRG-2, PRG2	phospholipid phosphatase related 3	phospholipid phosphatase-related protein type 3|PAP-2-like protein 2|lipid phosphate phosphatase-related protein type 3|plasticity-related gene 2 protein	19p13.3	19	NC_000019.10	812488	824244	minus	9	610391	0	0.00109368	0.00400588	-0.292343	0.4	4	0	0	0	-0.676323	-0.827633	-0.8	NA	NA	-0.0347838	0	0	0.720413	0.493	0.037	0.0123	0.0409	NA	NA	0.00241	0.14	0.137
9606	Homo sapiens	3034	HAL	HIS, HSTD	histidine ammonia-lyase	histidine ammonia-lyase|histidase	12q23.1	12	NC_000012.12	95972662	95996365	minus	22	609457	9	0.00111087	0.00404971	0	0	0	0	0	0	0	0	0	0	0	0	0	0	0.921213	0.349	0.285	0.0773	0.0956	0.218	0.0666	0.327	0.243	0.131
9606	Homo sapiens	8705	B3GALT4	BETA3GALT4, GALT2, GALT4	beta-1,3-galactosyltransferase 4	beta-1,3-galactosyltransferase 4|UDP-Gal:betaGlcNAc beta 1,3-galactosyltransferase 4|UDP-Gal:betaGlcNAc beta 1,3-galactosyltransferase, polypeptide 4|UDP-galactose:beta-N-acetyl-galactosamine-beta-1,3-galactosyltransferase|b3Gal-T4|beta-1,3-GalTase 4|beta-3-galactosyltransferase 4|gal-T2|ganglioside galactosyltransferase	6p21.32	6	NC_000006.12	33277140	33278825	plus	1	603095	0	0.00111087	0.00404971	-0.0709222	0.3	2	1	0	0	0	0	0	-0.256976	0.080029	0	-0.532275	0	0.139194	0.539	0.0663	0.113	0.149	0.0224	4.44e-05	0.305	0.0346	0.762
9606	Homo sapiens	875	CBS	HIP4	cystathionine-beta-synthase	cystathionine beta-synthase|beta-thionase|methylcysteine synthase|serine sulfhydrase	21q22.3	21	NC_000021.9	43053190	43076868	minus	26	613381	50	0.00111601	0.00405893	0.378371	0.5	0	5	0	0	0	0.090445	0.972	0.75274	NA	0.804709	0.78545	0	0.941508	0.518	0.0889	0.000523	9.87e-05	9.94e-07	NA	1.48e-06	0.029	0.286
9606	Homo sapiens	8396	PIP4K2B	PI5P4KB, PIP5K2B, PIP5KIIB, PIP5KIIbeta, PIP5P4KB	phosphatidylinositol-5-phosphate 4-kinase type 2 beta	phosphatidylinositol 5-phosphate 4-kinase type-2 beta|1-phosphatidylinositol 5-phosphate 4-kinase 2-beta|1-phosphatidylinositol-4-phosphate kinase|PI(5)P 4-kinase type II beta|PIP4KII-beta|PTDINS(4)P-5-kinase|diphosphoinositide kinase 2-beta|phosphatidylinositol 5-phosphate 4-kinase type II beta|phosphatidylinositol-4-phosphate 5-kinase, type II, beta|ptdIns(5)P-4-kinase isoform 2-beta	17q12	17	NC_000017.11	38765691	38799965	minus	14	603261	2	0.00116901	0.00423166	-0.0100781	0.4	2	2	0	0	0	0.2842	-0.462	0	NA	0.476759	0	-0.389663	0.0907452	0.468	0.0634	0.00786	0.00066	0.506	NA	0.00168	0.291	0.00296
9606	Homo sapiens	7390	UROS	UROIIIS	uroporphyrinogen III synthase	uroporphyrinogen-III synthase|hydroxymethylbilane hydrolyase|uroporphyrinogen-III cosynthase	10q26.2	10	NC_000010.11	125784980	125823268	minus	18	606938	0	0.00117035	0.00423166	-0.0321006	0.2	2	0	0	0	0	0	-0.279	0	-0.0420056	0	0	0	0.840337	0.093	0.127	0.45	0.00495	0.564	2.48e-05	0.151	0.0574	0.118
9606	Homo sapiens	3615	IMPDH2	IMPD2, IMPDH-II	inosine monophosphate dehydrogenase 2	inosine-5'-monophosphate dehydrogenase 2|IMP (inosine 5'-monophosphate) dehydrogenase 2|IMP (inosine monophosphate) dehydrogenase 2|IMP oxireductase 2|IMPD 2|IMPDH 2|inosine 5' phosphate dehydrogenase 2|inosine monophosphate dehydrogenase type II	3p21.31	3	NC_000003.12	49024325	49029750	minus	15	146691	2	0.00117168	0.00423166	-0.300339	0.5	5	0	0	-0.352992	0	-0.658038	-0.49	-0.746645	NA	0	-0.455379	0	0.313058	0.0418	0.251	0.00937	2.69e-06	0.00776	NA	0.202	0.0155	0.67
9606	Homo sapiens	8704	B4GALT2	B4Gal-T2, B4Gal-T3, beta4Gal-T2	beta-1,4-galactosyltransferase 2	beta-1,4-galactosyltransferase 2|UDP-Gal:beta-GlcNAc beta-1,4-galactosyltransferase 2|UDP-Gal:betaGlcNAc beta 1,4- galactosyltransferase 2|UDP-Gal:betaGlcNAc beta 1,4-galactosyltransferase, polypeptide 2|UDP-galactose:beta-N-acetylglucosamine beta-1,4-galactosyltransferase 2|beta-1,4-GalTase 2|beta-4-GalT2|beta-N-acetylglucosaminyl-glycolipid beta-1,4-galactosyltransferase 2	1p34.1	1	NC_000001.11	43979202	43991171	plus	10	604013	0	0.00123269	0.00444169	0.07876	0.3	0	3	0	0	0	0.28987	0	0	0.258244	0.239486	0	0	0.867342	0.452	0.13	0.0165	0.137	0.435	0.0357	0.0169	0.0577	0.153
9606	Homo sapiens	150962	PUS10	CCDC139, DOBI	pseudouridylate synthase 10	putative tRNA pseudouridine synthase Pus10|coiled-coil domain containing 139|coiled-coil domain-containing protein 139|pseudouridine synthase 10|psi55 synthase|tRNA pseudouridine 55 synthase|tRNA pseudouridylate synthase|tRNA-uridine isomerase	2p16.1-p15	2	NC_000002.12	60938352	61018283	minus	25	612787	0	0.00126763	0.00455702	0.174076	0.2	0	2	NA	NA	NA	NA	0.59	0.280382	NA	0	0	0	NA	NA	NA	NA	1.36e-08	0.0142	NA	0.325	0.0612	0.0534
9606	Homo sapiens	953	ENTPD1	ATPDase, CD39, NTPDase-1, SPG64	ectonucleoside triphosphate diphosphohydrolase 1	ectonucleoside triphosphate diphosphohydrolase 1|CD39 antigen|ecto-ATP diphosphohydrolase 1|ecto-ATPDase 1|ecto-ATPase 1|ecto-apyrase|lymphoid cell activation antigen	10q24.1	10	NC_000010.11	95710901	95877266	plus	18	601752	0	0.00128928	0.00462415	0.0923573	0.2	0	2	0	0.45625	0	0.374966	0	0	NA	0	0	0	0.326967	0.00551	0.0916	0.0328	0.0997	0.221	NA	0.428	0.274	0.39
9606	Homo sapiens	5138	PDE2A	CGS-PDE1, PED2A4, cGSPDE, PDE2A	phosphodiesterase 2A	cGMP-dependent 3',5'-cyclic phosphodiesterase|cGMP-stimulated phosphodiesterase 1|cGMP-stimulated phosphodiesterase 2|cGMP-stimulated phosphodiesterase 4|cyclic GMP-stimulated phosphodiesterase|phosphodiesterase 2A, cGMP-stimulated	11q13.4	11	NC_000011.10	72576140	72674453	minus	35	602658	1	0.00129642	0.00463904	0.0338968	0.2	1	1	0	0.625472	0	0	0	-0.320401	NA	0	0	0	0.201991	0.0142	0.489	0.206	0.0535	0.0495	NA	0.445	0.111	0.082
9606	Homo sapiens	6483	ST3GAL2	Gal-NAc6S, SIAT4B, ST3GALII, ST3GalA.2	ST3 beta-galactoside alpha-2,3-sialyltransferase 2	CMP-N-acetylneuraminate-beta-galactosamide-alpha-2,3-sialyltransferase 2|Gal-beta-1,3-GalNAc-alpha-2,3-sialyltransferase|SIAT4-B|ST3Gal II|alpha 2,3-ST 2|beta-galactoside alpha-2,3-sialyltransferase 2|sialyltransferase 4B (beta-galactosidase alpha-2,3-sialytransferase)	16q22.1	16	NC_000016.10	70379435	70439088	minus	7	607188	2	0.00130137	0.00464604	0.207213	0.4	0	4	0	0	0.700345	0	0.06	0	0.402895	0	0	0.908886	0.848316	0.0551	0.0116	0.301	0.00146	0.0525	0.0198	0.346	0.564	0.0378
9606	Homo sapiens	253827	MSRB3	DFNB74	methionine sulfoxide reductase B3	methionine-R-sulfoxide reductase B3|methionine-R-sulfoxide reductase B3, mitochondrial	12q14.3	12	NC_000012.12	65278643	65466907	plus	9	613719	3	0.00131633	0.00468868	-0.132	0.1	1	0	NA	NA	NA	NA	-0.66	0	NA	0	0	0	NA	NA	NA	NA	0.000692	0.113	NA	0.239	0.125	0.263
9606	Homo sapiens	10423	CDIPT	PIS, PIS1	CDP-diacylglycerol--inositol 3-phosphatidyltransferase	CDP-diacylglycerol--inositol 3-phosphatidyltransferase|PI synthase|PtdIns synthase|phosphatidylinositol synthase	16p11.2	16	NC_000016.10	29858356	29863288	minus	6	605893	0	0.00132278	0.00469069	-0.100468	0.3	3	0	0	-0.394668	0	0	-0.3	0	NA	0	0	-0.20954	0.867814	0.00163	0.0907	0.534	0.000642	0.0957	NA	0.94	0.054	0.0118
9606	Homo sapiens	6820	SULT2B1	ARCI14, HSST2	sulfotransferase family 2B member 1	sulfotransferase family cytosolic 2B member 1|ST2B1|alcohol sulfotransferase|hydroxysteroid sulfotransferase 2|sulfotransferase 2B1|sulfotransferase family, cytosolic, 2B, member 1	19q13.33	19	NC_000019.10	48552172	48599427	plus	7	604125	5	0.00132294	0.00469069	-0.147412	0.3	3	0	0	-0.386358	0	0	-0.455	-0.485349	NA	0	0	0	0.317927	0.00198	0.215	0.115	0.000206	0.00199	NA	0.152	0.128	0.821
9606	Homo sapiens	2271	FH	FMRD, HLRCC, LRCC, MCL, MCUL1	fumarate hydratase	fumarate hydratase, mitochondrial|fumarase	1q43	1	NC_000001.11	241497557	241519785	minus	10	136850	120	0.00133185	0.00471154	0.103041	0.2	0	2	0	0	0	0	0.44	0	0.590409	0	0	0	0.315096	0.761	0.0793	0.0855	0.0106	0.156	0.000313	0.121	0.0664	0.757
9606	Homo sapiens	201562	HACD2	PTPLB	3-hydroxyacyl-CoA dehydratase 2	very-long-chain (3R)-3-hydroxyacyl-CoA dehydratase 2|protein tyrosine phosphatase-like (proline instead of catalytic arginine), member b|protein-tyrosine phosphatase-like member B|very-long-chain (3R)-3-hydroxyacyl-[acyl-carrier protein] dehydratase 2	3q21.1	3	NC_000003.12	123491548	123585093	minus	11	615939	0	0.001356	0.00476884	0.0973884	0.5	1	4	0	0	0	0	0.294	0.350766	0.305777	0.397546	0	-0.374205	0.561667	0.284	0.888	0.0567	0.000856	0.00925	0.0071	0.0235	0.169	0.0237
9606	Homo sapiens	8525	DGKZ	DAGK5, DAGK6, DGK-ZETA, hDGKzeta	diacylglycerol kinase zeta	diacylglycerol kinase zeta|DAG kinase zeta|diacylglycerol kinase, zeta 104kDa|diglyceride kinase zeta	11p11.2	11	NC_000011.10	46332905	46380554	plus	36	601441	0	0.00135682	0.00476884	0.137597	0.4	0	4	0	0	0	0.40288	0.388	0	0	0.348868	0	0.236224	0.356724	0.959	0.231	0.0231	4.04e-05	0.115	0.334	0.0313	0.181	0.0344
9606	Homo sapiens	283358	B4GALNT3		beta-1,4-N-acetyl-galactosaminyltransferase 3	beta-1,4-N-acetylgalactosaminyltransferase 3|B4GalNAcT3|Beta4GalNAc-T3|N-acetyl-beta-glucosaminyl-glycoprotein 4-beta-N- acetylgalactosaminyltransferase|N-acetyl-beta-glucosaminyl-glycoprotein 4-beta-N-acetylgalactosaminyltransferase 2|NGalNAc-T2|beta-1,4-N-acetyl-galactosaminyl transferase 3|beta-1,4-N-acetylgalactosaminyltransferase III|beta4GalNAcT3	12p13.33	12	NC_000012.12	460377	561892	plus	20	612220	0	0.00135889	0.00476884	0.111215	0.1	0	1	NA	NA	NA	NA	0	0.667291	0	0	0	0	NA	NA	NA	NA	0.318	0.0244	0.102	0.126	0.0778	0.291
9606	Homo sapiens	2581	GALC		galactosylceramidase	galactocerebrosidase|GALCERase|galactocerebroside beta-galactosidase|galactosylceramide beta-galactosidase|galactosylceraminidase|testis tissue sperm-binding protein Li 88E|testis tissue sperm-binding protein Li 89A	14q31.3	14	NC_000014.9	87933014	87993665	minus	19	606890	0	0.00136647	0.00476884	-0.165972	0.4	4	0	0	0	0	0	-0.559	-0.225938	0	-0.47628	-0.398498	0	0.817726	0.257	0.123	0.0662	8.29e-05	0.000282	0.91	0.00219	0.0184	0.207
9606	Homo sapiens	501	ALDH7A1	ATQ1, EPD, PDE	aldehyde dehydrogenase 7 family member A1	alpha-aminoadipic semialdehyde dehydrogenase|26g turgor protein homolog|P6c dehydrogenase|alpha-AASA dehydrogenase|antiquitin-1|betaine aldehyde dehydrogenase|delta1-piperideine-6-carboxylate dehydrogenase	5q23.2	5	NC_000005.10	126541841	126595390	minus	19	107323	1	0.00136647	0.00476884	0.0264425	0.1	0	1	0	0	0	0	0	0	0	0.264425	0	0	0.301733	0.168	0.325	0.0913	0.412	0.261	0.161	0.0382	0.124	0.457
9606	Homo sapiens	58497	PRUNE1	DRES-17, DRES17, H-PRUNE, HTCD37, NMIHBA, PRUNE	prune exopolyphosphatase 1	exopolyphosphatase PRUNE1|protein prune homolog|Drosophila-related expressed sequence 17|protein prune homolog 1	1q21.3	1	NC_000001.11	151008391	151035713	plus	8	617413	0	0.00136647	0.00476884	0.00249834	0.2	1	1	-0.503954	0	0	0	0	0	0.528937	0	0	0	0.0163486	0.215	0.104	0.343	0.102	0.357	2.32e-07	0.284	0.266	0.591
9606	Homo sapiens	10873	ME3	NADP-ME	malic enzyme 3	NADP-dependent malic enzyme, mitochondrial|malate dehydrogenase (oxaloacetate-decarboxylating) (NADP(+))|malic enzyme 3, NADP(+)-dependent, mitochondrial|malic enzyme, NADP+-dependent, mitochondrial|mitochondrial NADP(+)-dependent malic enzyme 3|pyruvic-malic carboxylase	11q14.2	11	NC_000011.10	86441108	86674745	minus	22	604626	5	0.00137349	0.00478259	-0.340357	0.5	5	0	0	0	-0.387206	0	-0.89	-0.362044	0	-0.84394	-0.920375	0	0.370648	0.686	0.0372	0.0572	1.09e-05	0.000337	0.911	0.00145	0.000974	0.173
9606	Homo sapiens	5144	PDE4D	ACRDYS2, DPDE3, HSPDE4D, PDE43N2, STRK1, PDE4D	phosphodiesterase 4D	cAMP-specific 3',5'-cyclic phosphodiesterase 4D|cAMP-specific phosphodiesterase PDE4D6|phosphodiesterase 4D, cAMP-specific (phosphodiesterase E3 dunce homolog, Drosophila)|testicular tissue protein Li 136	5q11.2-q12.1	5	NC_000005.10	58969038	60488098	minus	36	600129	4	0.00138671	0.0048178	0.0384755	0.2	0	2	0	0	0	0	0.035	0	0	0	0	0.349755	0.357574	0.055	0.267	0.107	0.0473	0.544	0.0631	0.231	0.0556	0.0455
9606	Homo sapiens	5743	PTGS2	COX-2, COX2, GRIPGHS, PGG/HS, PGHS-2, PHS-2, hCox-2	prostaglandin-endoperoxide synthase 2	prostaglandin G/H synthase 2|PGH synthase 2|PHS II|cyclooxygenase 2|cyclooxygenase 2b|prostaglandin H2 synthase 2|prostaglandin-endoperoxide synthase 2 (prostaglandin G/H synthase and cyclooxygenase)	1q31.1	1	NC_000001.11	186671812	186680427	minus	10	600262	51	0.00141281	0.00489752	0.336038	0.4	0	4	0	0	0.943635	0.85782	0.652	0.57089	NA	0	0	0	0.431698	0.137	0.0187	0.0326	0.000617	0.00306	NA	0.389	0.381	0.391
9606	Homo sapiens	54884	RETSAT		retinol saturase	all-trans-retinol 13,14-reductase|PPAR-alpha-regulated and starvation-induced gene protein|all-trans-13,14-dihydroretinol saturase	2p11.2	2	NC_000002.12	85341955	85354698	minus	11	617597	0	0.00142335	0.00492308	-0.117645	0.3	3	0	-0.483967	0	0	-0.354836	-0.22	0	NA	0	0	0	0.0178304	0.385	0.336	0.015	0.0193	0.388	NA	0.432	0.0553	0.179
9606	Homo sapiens	1737	DLAT	DLTA, PDC-E2, PDCE2	dihydrolipoamide S-acetyltransferase	dihydrolipoyllysine-residue acetyltransferase component of pyruvate dehydrogenase complex, mitochondrial|70 kDa mitochondrial autoantigen of primary biliary cirrhosis|E2 component of pyruvate dehydrogenase complex|M2 antigen complex 70 kDa subunit|PBC|dihydrolipoamide acetyltransferase component of pyruvate dehydrogenase complex|pyruvate dehydrogenase complex component E2	11q23.1	11	NC_000011.10	112024814	112064278	plus	14	608770	2	0.00142803	0.00492829	0.21224	0.4	0	4	0	0	0.72569	0	0.397	0	NA	0.397674	0.389795	0	0.649271	0.269	0.0105	0.378	2.01e-05	0.0988	NA	0.00721	0.0398	0.0514
9606	Homo sapiens	2953	GSTT2		glutathione S-transferase theta 2 (gene/pseudogene)	glutathione S-transferase theta-2|GST class-theta-2	22q11.23	22	NC_000022.11	23980028	23983915	plus	5	600437	3	0.00144569	0.00497819	-0.265422	0.5	5	0	0	-0.586767	-0.0643208	0	-0.679	-0.550739	NA	-0.50797	0	0	0.904029	0.0462	0.00352	0.508	0.00171	0.00739	NA	0.0213	0.0993	0.802
9606	Homo sapiens	1716	DGUOK	MTDPS3, NCPH, PEOB4, dGK	deoxyguanosine kinase	deoxyguanosine kinase, mitochondrial	2p13.1	2	NC_000002.12	73926826	73958961	plus	8	601465	0	0.00146276	0.0050258	0.120911	0.2	0	2	0	0	0	0	0.83	0.258203	NA	0	0	0	0.186014	0.274	0.104	0.138	0.00399	0.000732	NA	0.173	0.979	0.322
9606	Homo sapiens	79695	GALNT12	CRCS1, GalNAc-T12	polypeptide N-acetylgalactosaminyltransferase 12	polypeptide N-acetylgalactosaminyltransferase 12|UDP-GalNAc:polypeptide N-acetylgalactosaminyltransferase 12|UDP-N-acetyl-alpha-D-galactosamine:polypeptide N-acetylgalactosaminyltransferase 12 (GalNAc-T12)|colorectal cancer, susceptibility to 1|polypeptide GalNAc transferase 12|pp-GaNTase 12|protein-UDP acetylgalactosaminyltransferase 12	9q22.33	9	NC_000009.12	98807699	98850081	plus	13	610290	2	0.00147153	0.00504477	0.188391	0.5	0	5	0	0.74053	0.376676	0	0.03	0.380698	0	0	0	0.356005	0.841286	0.0135	0.000459	0.961	6.3e-09	0.00652	0.656	0.0599	0.674	0.0355
9606	Homo sapiens	27244	SESN1	PA26, SEST1	sestrin 1	sestrin-1|p53 activated gene 26|p53 regulated PA26 nuclear protein	6q21	6	NC_000006.12	108986437	109094505	minus	12	606103	2	0.00147527	0.00504648	-0.114698	0.5	4	1	0	0	-0.364092	0	-0.408	-0.226428	-0.402908	0	0	0.254453	0.321774	0.779	0.0109	0.16	0.00347	0.017	0.014	0.0624	0.424	0.0364
9606	Homo sapiens	79017	GGCT	C7orf24, CRF21, GCTG, GGC	gamma-glutamylcyclotransferase	gamma-glutamylcyclotransferase|cytochrome c-releasing factor 21|gamma -glutamyl cyclotransferase	7p14.3	7	NC_000007.14	30496621	30504841	minus	5	137170	4	0.00150723	0.00514447	0.0656402	0.4	1	3	0	0	0	-0.362672	0.27	0.358697	NA	0	0	0.324736	0.587109	0.917	0.611	0.0355	0.0105	0.028	NA	0.0924	0.101	0.0332
9606	Homo sapiens	11163	NUDT4	DIPP2, DIPP2alpha, DIPP2beta, HDCMB47P	nudix hydrolase 4	diphosphoinositol polyphosphate phosphohydrolase 2|DIPP-2|diadenosine 5',5'''-P1,P6-hexaphosphate hydrolase 2|diphosphoinositol polyphosphate phosphohydrolase type 2|nudix (nucleoside diphosphate linked moiety X)-type motif 4	12q22	12	NC_000012.12	93377923	93403248	plus	8	609229	0	0.00158264	0.00539001	-0.0246017	0.4	2	2	0	0	0	0	0.00679	0	NA	-0.605854	-0.562049	0.939698	0.774197	0.0861	0.103	0.265	0.0361	0.507	NA	0.00081	0.00193	0.0271
9606	Homo sapiens	401494	HACD4	PTPLAD2	3-hydroxyacyl-CoA dehydratase 4	very-long-chain (3R)-3-hydroxyacyl-CoA dehydratase 4|protein tyrosine phosphatase-like A domain containing 2|protein tyrosine phosphatase-like protein PTPLAD2|protein-tyrosine phosphatase-like A domain-containing protein 2|very-long-chain (3R)-3-hydroxyacyl-[acyl-carrier protein] dehydratase 4	9p21.3	9	NC_000009.12	21003621	21031712	minus	11	615941	0	0.00161963	0.00549858	0	0	0	0	NA	NA	NA	NA	0	0	NA	0	0	0	NA	NA	NA	NA	0.273	0.0648	NA	0.0865	0.162	0.154
9606	Homo sapiens	79154	DHRS11	ARPG836, SDR24C1, spDHRS11	dehydrogenase/reductase 11	dehydrogenase/reductase SDR family member 11|17-beta-hydroxysteroid dehydrogenase|3-beta-hydroxysteroid 3-dehydrogenase|dehydrogenase/reductase (SDR family) member 11|estradiol 17-beta-dehydrogenase|inactive dehydrogenase/reductase isoform|short-chain dehydrogenase/reductase family 24C member 1	17q12	17	NC_000017.11	36591791	36600804	plus	7	616159	0	0.0016216	0.00549858	0.237781	0.4	0	4	0	0	0	0.824956	0.649	0.275082	NA	0.390988	0	0	0.286923	0.051	0.104	0.00242	0.0106	0.0055	NA	0.0175	0.584	0.342
9606	Homo sapiens	84105	PCBD2	DCOH2, DCOHM, PHS2	pterin-4 alpha-carbinolamine dehydratase 2	pterin-4-alpha-carbinolamine dehydratase 2|4-alpha-hydroxy-tetrahydropterin dehydratase 2|6-pyruvoyl-tetrahydropterin synthase/dimerization cofactor of hepatocyte nuclear factor 1 alpha (TCF1) 2|DcoH-like protein DCoHm|HNF-1-alpha dimerization cofactor|PHS 2|dimerization cofactor of hepatocyte nuclear factor 1 (HNF1) from muscle|dimerization cofactor of hepatocyte nuclear factor 1 alpha (TCF1)|di…	5q31.1	5	NC_000005.10	134905120	134962646	plus	4	609836	0	0.00162964	0.0055115	-0.3658	0.3	3	0	NA	NA	NA	NA	-0.86	-0.59894	NA	-0.370058	0	0	NA	NA	NA	NA	8.47e-11	9.53e-12	NA	0.0186	0.44	0.0733
9606	Homo sapiens	3417	IDH1	HEL-216, HEL-S-26, IDCD, IDH, IDP, IDPC, PICD	isocitrate dehydrogenase (NADP(+)) 1, cytosolic	isocitrate dehydrogenase [NADP] cytoplasmic|NADP(+)-specific ICDH|NADP-dependent isocitrate dehydrogenase, cytosolic|NADP-dependent isocitrate dehydrogenase, peroxisomal|epididymis luminal protein 216|epididymis secretory protein Li 26|isocitrate dehydrogenase 1 (NADP+), soluble|oxalosuccinate decarboxylase	2q34	2	NC_000002.12	208236227	208255143	minus	12	147700	32	0.00163251	0.0055115	0.14886	0.4	0	4	0	0	0	0	0.508	0.235345	0	0.440481	0	0.304771	0.84461	0.983	0.137	0.164	3.44e-06	0.0396	0.0595	0.0108	0.365	0.0402
9606	Homo sapiens	284273	ZADH2	PRG-3	zinc binding alcohol dehydrogenase domain containing 2	prostaglandin reductase 3|zinc-binding alcohol dehydrogenase domain-containing protein 2	18q22.3	18	NC_000018.10	75195108	75209348	minus	3		0	0.00163877	0.00552064	-0.195496	0.3	3	0	NA	NA	NA	NA	-0.34	-0.427477	0	-0.405497	0	0	NA	NA	NA	NA	0.00244	0.000173	0.0968	0.0137	0.542	0.16
9606	Homo sapiens	60491	NIF3L1	ALS2CR1, CALS-7, MDS015	NGG1 interacting factor 3 like 1	NIF3-like protein 1|GTP cyclohydrolase I|NIF3 (Ngg1 interacting factor 3, S.pombe homolog)-like 1|NIF3 NGG1 interacting factor 3-like 1|amyotrophic lateral sclerosis 2 (juvenile) chromosome region, candidate 1|amyotrophic lateral sclerosis 2 chromosomal region candidate gene 1 protein|putative GTP cyclohydrolase 1 type 2 NIF3L1	2q33.1	2	NC_000002.12	200889327	200903932	plus	8	605778	0	0.00164805	0.00553988	0	0	0	0	0	0	0	0	0	0	NA	0	0	0	0.0907612	0.0912	0.303	0.22	0.369	0.438	NA	0.0886	0.381	0.0744
9606	Homo sapiens	2954	GSTZ1	GSTZ1-1, MAAI, MAAID, MAI	glutathione S-transferase zeta 1	maleylacetoacetate isomerase|S-(hydroxyalkyl)glutathione lyase|glutathione S-alkyltransferase|glutathione S-aralkyltransferase|glutathione S-aryltransferase|glutathione transferase zeta 1|maleylacetone isomerase	14q24.3	14	NC_000014.9	77320887	77331597	plus	12	603758	5	0.00170212	0.00570926	-0.132842	0.2	2	0	0	0	-0.708574	0	-0.487	0	NA	0	0	0	0.346362	0.654	0.0494	0.0545	0.000121	0.0834	NA	0.0822	0.106	0.741
9606	Homo sapiens	7498	XDH	XAN1, XO, XOR	xanthine dehydrogenase	xanthine dehydrogenase/oxidase|xanthine oxidoreductase	2p23.1	2	NC_000002.12	31334320	31414777	minus	37	607633	10	0.00172974	0.00577696	0.218766	0.4	0	4	0	0	0	0.385554	0.5	0.354058	NA	0.729279	0	0	0.307792	0.42	0.44	0.0174	6.81e-07	2.05e-06	NA	0.000241	0.094	0.325
9606	Homo sapiens	55034	MOCOS	HMCS, MCS, MOS	molybdenum cofactor sulfurase	molybdenum cofactor sulfurase	18q12.2	18	NC_000018.10	36187517	36268722	plus	15	613274	0	0.00172974	0.00577696	0.249988	0.4	0	4	0	0	0.65008	0.670999	0	0.435294	NA	0	0.49352	0	0.32276	0.429	0.00119	0.00161	0.0827	0.0204	NA	0.327	0.048	0.44
9606	Homo sapiens	54677	CROT	COT	carnitine O-octanoyltransferase	peroxisomal carnitine O-octanoyltransferase|peroxisomal carnitine acyltransferase	7q21.12	7	NC_000007.14	87345635	87399796	plus	21	606090	2	0.00173904	0.00579555	-0.13617	0.4	3	1	0	0	0	-0.767926	-0.547	-0.485434	NA	0	0	0.574827	0.362899	0.204	0.186	0.00334	0.000237	0.000312	NA	0.218	0.479	0.00332
9606	Homo sapiens	51727	CMPK1	CK, CMK, CMPK, UMK, UMP-CMPK, UMPK	cytidine/uridine monophosphate kinase 1	UMP-CMP kinase|UMP/CMP kinase|cytidine monophosphate (UMP-CMP) kinase 1, cytosolic|cytidylate kinase|dCMP kinase|deoxycytidylate kinase|nucleoside-diphosphate kinase|uridine monophosphate kinase|uridine monophosphate/cytidine monophosphate kinase	1p33	1	NC_000001.11	47333797	47378839	plus	7	191710	2	0.00178834	0.00594709	0.109124	0.4	1	3	0	0	0.37933	0	0.57	0.363369	NA	0	0	-0.33058	0.441383	0.298	0.00224	0.211	1.78e-12	0.00999	NA	0.41	0.42	0.00201
9606	Homo sapiens	23236	PLCB1	EIEE12, PI-PLC, PLC-154, PLC-I, PLC-beta-1, PLC154A, PLCB1B, PLCB1	phospholipase C beta 1	1-phosphatidylinositol 4,5-bisphosphate phosphodiesterase beta-1|1-phosphatidyl-D-myo-inositol-4,5-bisphosphate|inositoltrisphosphohydrolase|monophosphatidylinositol phosphodiesterase|phosphoinositidase C|phospholipase C, beta 1 (phosphoinositide-specific)|phospholipase C-I|triphosphoinositide phosphodiesterase	20p12.3	20	NC_000020.11	8132236	8884911	plus	38	607120	1	0.00194446	0.00643868	0.0841722	0.2	0	2	0	0	0	0	0	0	0.354423	0.487299	0	0	0.44913	0.0694	0.385	0.11	0.471	0.0525	0.00465	0.0221	0.112	0.339
9606	Homo sapiens	23759	PPIL2	CYC4, CYP60, Cyp-60, UBOX7, hCyP-60	peptidylprolyl isomerase like 2	peptidyl-prolyl cis-trans isomerase-like 2|PPIase|RING-type E3 ubiquitin transferase isomerase-like 2|U-box domain containing 7|cyclophilin, 60kDa|cyclophilin-60|cyclophilin-like protein CyP-60|peptidylprolyl cis-trans isomerase|peptidylprolyl isomerase (cyclophilin)-like 2|rotamase PPIL2	22q11.21	22	NC_000022.11	21665984	21698276	plus	23	607588	1	0.00194446	0.00643868	-0.0266908	0.2	1	1	0	0	0	0	0	0	-0.550407	0	0	0.283499	0.155603	0.0705	0.171	0.374	0.0641	0.581	0.000191	0.467	0.0835	0.0121
9606	Homo sapiens	7084	TK2	MTDPS2, MTTK, PEOB3, SCA31	thymidine kinase 2, mitochondrial	thymidine kinase 2, mitochondrial|thymidine kinase 2|mt-TK	16q21	16	NC_000016.10	66508003	66550412	minus	12	188250	7	0.00195522	0.00646055	-0.145461	0.4	4	0	-0.0033856	0	0	-0.636826	-0.278	0	NA	0	-0.390941	0	0.0481088	0.329	0.123	0.0142	0.000738	0.148	NA	0.708	0.0116	0.334
9606	Homo sapiens	1559	CYP2C9	CPC9, CYP2C, CYP2C10, CYPIIC9, P450IIC9	cytochrome P450 family 2 subfamily C member 9	cytochrome P450 2C9|cytochrome P-450 S-mephenytoin 4-hydroxylase|cytochrome P-450MP|cytochrome P450 PB-1|cytochrome P450, family 2, subfamily C, polypeptide 9|flavoprotein-linked monooxygenase|microsomal monooxygenase|xenobiotic monooxygenase	10q23.33	10	NC_000010.11	94905867	94989395	plus	10	601130	71	0.0019604	0.00646391	0.373813	0.3	0	3	0	0	0	0.66963	0.00523	0	NA	0	2.68946	0	0.107212	0.704	0.223	0.0415	0.0454	0.176	NA	0.584	0.00808	0.0992
9606	Homo sapiens	326625	MMAB	ATR, CFAP23, cblB, cob	methylmalonic aciduria (cobalamin deficiency) cblB type	cob(I)yrinic acid a,c-diamide adenosyltransferase, mitochondrial|ATP:cob(I)alamin adenosyltransferase|ATP:corrinoid adenosyltransferase|aquocob(I)alamin vitamin B12s adenosyltransferase|cilia and flagella associated protein 23|methylmalonic aciduria type B protein	12q24.11	12	NC_000012.12	109553715	109573553	minus	13	607568	3	0.00197988	0.0065143	-0.0989458	0.2	2	0	NA	NA	NA	NA	-0.246	0	0	0	0	-0.347675	NA	NA	NA	NA	0.0348	0.0827	0.99	0.125	0.169	0.00508
9606	Homo sapiens	80017	DGLUCY	C14orf159	D-glutamate cyclase	D-glutamate cyclase, mitochondrial|UPF0317 protein C14orf159, mitochondrial	14q32.11	14	NC_000014.9	91114013	91225396	plus	19		0	0.00199186	0.00653985	-0.110244	0.3	3	0	0	0	0	0	0	-0.248367	NA	-0.34799	-0.39584	0	0.099748	0.865	0.19	0.113	0.19	0.000914	NA	0.0256	0.0239	0.584
9606	Homo sapiens	1734	DIO2	5DII, D2, DIOII, SelY, TXDI2	iodothyronine deiodinase 2	type II iodothyronine deiodinase|deiodinase, iodothyronine type II|deiodinase-2|deiodonase-2|thyroxine deiodinase, type II|type 2 DI|type 2 iodothyronine deiodinase|type-II 5'-deiodinase|type-II 5'deiodinase	14q31.1	14	NC_000014.9	80197525	80231054	minus	6	601413	1	0.00203596	0.00667057	-0.0676762	0.3	2	1	0	0	0.450773	0	-0.36	0	NA	0	0	-0.69986	0.11348	0.0776	0.00684	0.0973	0.0368	0.831	NA	0.343	0.529	0.0394
9606	Homo sapiens	6448	SGSH	HSS, MPS3A, SFMD	N-sulfoglucosamine sulfohydrolase	N-sulphoglucosamine sulphohydrolase|heparan sulfate sulfatase|mucopolysaccharidosis type IIIA|sulfoglucosamine sulfamidase|sulphamidase	17q25.3	17	NC_000017.11	80200668	80220400	minus	15	605270	0	0.00204295	0.00667937	-0.143745	0.5	4	1	0	0	-0.399306	-0.70983	-0.303	0	-0.247877	0	0	0.222565	0.13153	0.173	0.0297	0.0232	0.00308	0.641	0.0317	0.283	0.912	0.0494
9606	Homo sapiens	57412	AS3MT	CYT19	arsenite methyltransferase	arsenite methyltransferase|S-adenosyl-L-methionine:arsenic(III) methyltransferase|S-adenosylmethionine:arsenic (III) methyltransferase|arsenic (+3 oxidation state) methyltransferase|methylarsonite methyltransferase|methyltransferase cyt19	10q24.32	10	NC_000010.11	102869453	102901899	plus	11	611806	0	0.00208775	0.00681151	-0.266048	0.3	3	0	NA	NA	NA	NA	-0.439	-0.384868	NA	-0.506374	0	0	NA	NA	NA	NA	0.00264	0.00982	NA	0.0359	0.681	0.0855
9606	Homo sapiens	3052	HCCS	CCHL, LSDMCA1, MCOPS7, MLS	holocytochrome c synthase	cytochrome c-type heme lyase|cytochrome c heme-lyase|holocytochrome c-type synthase|microphthalamia with linear skin defects	Xp22.2	X	NC_000023.11	11111286	11123086	plus	7	300056	27	0.00211053	0.00687138	0.0674754	0.3	1	2	0	0	0	-0.260299	0.503	0	NA	0.364577	0	0	0.683011	0.0733	0.115	0.0286	1.43e-06	0.625	NA	0.0387	0.0601	0.44
9606	Homo sapiens	55190	NUDT11	APS1, ASP1, DIPP3b, DIPP3beta, hDIPP3beta	nudix hydrolase 11	diphosphoinositol polyphosphate phosphohydrolase 3-beta|DIPP-3-beta|DIPP3-beta|diadenosine 5',5'''-P1,P6-hexaphosphate hydrolase 3-beta|diadenosine hexaphosphate hydrolase (AMP-forming)|diphosphoinositol polyphosphate phosphohydrolase 3, beta|hAps1|nucleoside diphosphate-linked moiety X motif 11|nudix (nucleoside diphosphate linked moiety X)-type motif 11|nudix motif 11	Xp11.22	X	NC_000023.11	51490011	51496607	minus	2	300528	0	0.00215526	0.00700235	0.202212	0.4	0	4	0.205043	0	0.70407	0.550793	0.36	0	NA	0	0	0	0.0122924	0.151	0.0208	0.000507	0.00242	0.159	NA	0.227	0.401	0.973
9606	Homo sapiens	4357	MPST	MST, TST2, TUM1	mercaptopyruvate sulfurtransferase	3-mercaptopyruvate sulfurtransferase|human liver rhodanese|tRNA thiouridin modification protein 1|testicular tissue protein Li 200	22q12.3	22	NC_000022.11	37019642	37029822	plus	6	602496	1	0.00219913	0.0071151	0.0952889	0.3	0	3	0	0	0	0	0	0.299858	0.283287	0.369744	0	0	0.366845	0.171	0.114	0.523	0.176	0.000698	0.0116	0.00997	0.134	0.509
9606	Homo sapiens	2673	GFPT1	CMS12, CMSTA1, GFA, GFAT, GFAT 1, GFAT1, GFAT1m, GFPTL, MSLG, GFPT1	glutamine--fructose-6-phosphate transaminase 1	glutamine--fructose-6-phosphate aminotransferase [isomerizing] 1|D-fructose-6-phosphate amidotransferase 1|glucosamine--fructose-6-phosphate aminotransferase [isomerizing] 1|glutamine:fructose-6-phosphate amidotransferase 1|hexosephosphate aminotransferase 1	2p13.3	2	NC_000002.12	69319769	69387254	minus	21	138292	3	0.00219913	0.0071151	-0.0861804	0.4	3	1	0	0	0	-0.507236	0.276	0	-0.283586	-0.346982	0	0	0.114047	0.345	0.455	0.00885	0.0466	0.153	0.0137	0.048	0.506	0.176
9606	Homo sapiens	66005	CHID1	GL008, SI-CLP, SICLP	chitinase domain containing 1	chitinase domain-containing protein 1|stabilin-1 interacting chitinase-like protein	11p15.5	11	NC_000011.10	867859	915058	minus	19	615692	0	0.00223014	0.00720043	-0.218869	0.3	3	0	NA	NA	NA	NA	-0.366	0	NA	-0.343058	-0.385288	0	NA	NA	NA	NA	0.000969	0.0888	NA	0.00848	0.0429	0.657
9606	Homo sapiens	10257	ABCC4	MOAT-B, MOATB, MRP4	ATP binding cassette subfamily C member 4	multidrug resistance-associated protein 4|MRP/cMOAT-related ABC transporter|bA464I2.1 (ATP-binding cassette, sub-family C (CFTR/MRP), member 4)|canalicular multispecific organic anion transporter (ABC superfamily)|multi-specific organic anion transporter B	13q32.1	13	NC_000013.11	95019829	95301550	minus	36	605250	27	0.00224803	0.00724315	0.334892	0.5	0	5	0	0.735478	0.759398	0	0.9	0.398794	0	0	0.55525	0	0.652613	0.00595	0.00954	0.0769	1.28e-11	0.0236	0.726	0.277	0.0441	0.237
9606	Homo sapiens	81689	ISCA1	HBLD2, ISA1, MMDS5, hIscA	iron-sulfur cluster assembly 1	iron-sulfur cluster assembly 1 homolog, mitochondrial|HESB like domain containing 2|HESB-like domain-containing protein 2|iron-sulfur assembly protein IscA	9q21.33	9	NC_000009.12	86264546	86282575	minus	4	611006	0	0.00225902	0.00726346	0.183578	0.4	0	4	0.746788	0	0	0.374459	0.254	0	NA	0.276952	0	0	0.0478531	0.467	0.229	0.000511	0.00106	0.477	NA	0.0086	0.171	0.0859
9606	Homo sapiens	2224	FDPS	FPPS, FPS, POROK9	farnesyl diphosphate synthase	farnesyl pyrophosphate synthase|(2E,6E)-farnesyl diphosphate synthase|FPP synthase|FPP synthetase|farnesyl pyrophosphate synthetase, dimethylallyltranstransferase, geranyltranstransferase	1q22	1	NC_000001.11	155308748	155320666	plus	11	134629	4	0.00230834	0.00739399	0.24668	0.5	0	5	0	0	0.433287	0.49222	0.422	NA	0	0.322875	0.549735	0	0.632177	0.234	0.0077	0.0065	1.38e-05	NA	0.484	0.000769	0.00263	0.513
9606	Homo sapiens	6609	SMPD1	ASM, ASMASE, NPD	sphingomyelin phosphodiesterase 1	sphingomyelin phosphodiesterase|acid sphingomyelinase|sphingomyelin phosphodiesterase 1, acid lysosomal	11p15.4	11	NC_000011.10	6390301	6394998	plus	6	607608	3	0.00230913	0.00739399	-0.0634648	0.2	1	1	0	0	0	0	0.02	0	-0.654648	0	0	0	0.154727	0.358	0.569	0.378	0.0329	0.0527	0.00256	0.0975	0.267	0.0862
9606	Homo sapiens	23729	SHPK	CARKL, SHK	sedoheptulokinase	sedoheptulokinase|carbohydrate kinase-like protein	17p13.2	17	NC_000017.11	3608262	3636322	minus	7	605060	0	0.00231856	0.00740889	-0.0588889	0.1	1	0	0	0	0	0	-0.53	0	NA	0	0	0	0.700303	0.696	0.061	0.119	0.0121	0.0844	NA	0.0592	0.232	0.0716
9606	Homo sapiens	3073	HEXA	TSD	hexosaminidase subunit alpha	beta-hexosaminidase subunit alpha|N-acetyl-beta-glucosaminidase subunit alpha|beta-N-acetylhexosaminidase subunit alpha|hexosaminidase A (alpha polypeptide)|hexosaminidase subunit A	15q23	15	NC_000015.10	72343435	72376473	minus	14	606869	15	0.00236553	0.0075333	0	0	0	0	0	0	0	0	0	0	NA	0	0	0	0.342081	0.259	0.152	0.63	0.127	0.295	NA	0.316	0.289	0.0668
9606	Homo sapiens	8513	LIPF	GL, HGL, HLAL	lipase F, gastric type	gastric triacylglycerol lipase|gastric lipase|lipase, gastric	10q23.31	10	NC_000010.11	88664389	88678815	plus	11	601980	0	0.00236719	0.0075333	0.147796	0.2	0	2	0	0	0.685693	0	0	0	NA	0	0	0.644472	0.158261	0.576	0.0135	0.112	0.149	0.199	NA	0.231	0.63	0.00228
9606	Homo sapiens	2548	GAA	LYAG	glucosidase alpha, acid	lysosomal alpha-glucosidase|acid maltase|aglucosidase alfa	17q25.3	17	NC_000017.11	80101526	80119882	plus	20	606800	11	0.00237334	0.0075374	-0.140618	0.3	3	0	0	0	-0.342932	0	-0.352	-0.570627	NA	0	0	0	0.522394	0.12	0.0462	0.709	0.00827	0.00678	NA	0.0643	0.281	0.109
9606	Homo sapiens	51540	SCLY	SCL, hSCL	selenocysteine lyase	selenocysteine lyase	2q37.3	2	NC_000002.12	238060924	238099413	plus	12	611056	0	0.0023785	0.0075384	-0.0748964	0.2	2	0	0	0	0	0	0	-0.22349	NA	0	0	-0.450578	0.342315	0.21	0.271	0.0894	0.105	0.00701	NA	0.14	0.644	0.0274
9606	Homo sapiens	5207	PFKFB1	F6PK, HL2K, PFRX	6-phosphofructo-2-kinase/fructose-2,6-biphosphatase 1	6-phosphofructo-2-kinase/fructose-2,6-bisphosphatase 1|6PF-2-K/Fru-2,6-P2ASE liver isozyme|6PF-2-K/Fru-2,6-P2ase 1|PFK/FBPase 1|fructose-6-phosphate,2-kinase:fructose-2,6-bisphosphatase	Xp11.21	X	NC_000023.11	54933134	54998534	minus	17	311790	1	0.00239486	0.00757477	-0.0922507	0.2	2	0	0	0	0	0	0	-0.578458	-0.344049	0	0	0	0.819354	0.364	0.406	0.588	0.0656	0.00754	0.0126	0.0795	0.0653	0.0717
9606	Homo sapiens	83480	PUS3	2610020J05Rik, FKSG32, MRT55	pseudouridylate synthase 3	tRNA pseudouridine(38/39) synthase|tRNA pseudouridine synthase 3|tRNA pseudouridylate synthase 3|tRNA-uridine isomerase 3	11q24.2	11	NC_000011.10	125893485	125903774	minus	4	616283	0	0.00241673	0.00762842	0.199643	0.5	0	5	0	0.23777	0.522746	0	0.246	0.43269	NA	0.357578	0	0	0.269468	0.0243	6.1e-05	0.343	0.0148	0.00295	NA	0.0211	0.201	0.601
9606	Homo sapiens	5836	PYGL	GSD6	glycogen phosphorylase L	glycogen phosphorylase, liver form|phosphorylase, glycogen, liver	14q22.1	14	NC_000014.9	50905217	50944530	minus	20	613741	1	0.00242406	0.00763603	-0.0992126	0.2	2	0	0	0	0	0	0	-0.222052	0	0	-0.770074	0	0.552059	0.28	0.422	0.17	0.279	0.0132	0.0808	0.114	0.0326	0.0861
9606	Homo sapiens	2327	FMO2	FMO1B1	flavin containing monooxygenase 2	dimethylaniline monooxygenase [N-oxide-forming] 2|FMO, pulmonary|dimethylaniline oxidase 2|flavin containing monooxygenase 2 (non-functional)|pulmonary flavin-containing monooxygenase 2	1q24.3	1	NC_000001.11	171185208	171212683	plus	9	603955	3	0.00247697	0.00778692	0.16255	0.3	0	3	0	0.756228	0.448866	0.420402	0	0	0	0	0	0	0.280892	1.84e-05	0.0415	0.0315	0.109	0.26	0.39	0.193	0.996	0.0682
9606	Homo sapiens	3931	LCAT		lecithin-cholesterol acyltransferase	phosphatidylcholine-sterol acyltransferase|phosphatidylcholine--sterol O-acyltransferase|phospholipid-cholesterol acyltransferase|testicular secretory protein Li 24	16q22.1	16	NC_000016.10	67939884	67944112	minus	6	606967	4	0.00248635	0.00780061	0.0840615	0.2	0	2	0	0	0	0.404471	0	0	NA	0	0	0.352083	0.114234	0.122	0.588	0.0432	0.0568	0.0817	NA	0.388	0.461	0.00762
9606	Homo sapiens	3263	HPX	HX	hemopexin	hemopexin|beta-1B-glycoprotein	11p15.4	11	NC_000011.10	6431038	6441024	minus	10	142290	4	0.00249164	0.00780146	-0.233568	0.4	4	0	0	0	-0.686848	-0.765661	-0.443	-0.2066	NA	0	0	0	0.122092	0.0503	0.00189	0.00124	0.0188	6.44e-08	NA	0.468	0.426	0.38
9606	Homo sapiens	513	ATP5F1D	ATP5D	ATP synthase F1 subunit delta	ATP synthase subunit delta, mitochondrial|ATP synthase, H+ transporting, mitochondrial F1 complex, delta subunit|F-ATPase delta subunit|mitochondrial ATP synthase complex delta-subunit precusor|mitochondrial ATP synthase, delta subunit	19p13.3	19	NC_000019.10	1241750	1244825	plus	5	603150	0	0.00259079	0.00809557	-0.0881202	0.2	2	0	0	0	0	-0.406082	-0.387	0	NA	0	0	0	0.201403	0.124	0.264	0.029	0.000425	0.177	NA	0.678	0.346	0.226
9606	Homo sapiens	4723	NDUFV1	CI-51K, CI51KD, UQOR1	NADH:ubiquinone oxidoreductase core subunit V1	NADH dehydrogenase [ubiquinone] flavoprotein 1, mitochondrial|NADH dehydrogenase (ubiquinone) flavoprotein 1, 51kDa|NADH-ubiquinone oxidoreductase 51 kDa subunit|complex I 51 kda subunit|complex I 51kDa subunit|complex I, mitochondrial respiratory chain|mitochondrial NADH dehydrogenase ubiquinone flavoprotein 1|mitochondrial NADH:ubiquinone oxidoreductase 51 kda subunit	11q13.2	11	NC_000011.10	67606852	67612541	plus	10	161015	0	0.00266944	0.00830791	0.042729	0.4	1	3	0	0	0.300056	0	0.253	0	-0.399266	0.2735	0	0	0.239739	0.213	0.0172	0.397	0.00276	0.284	0.000497	0.0436	0.657	0.133
9606	Homo sapiens	23530	NNT	GCCD4	nicotinamide nucleotide transhydrogenase	NAD(P) transhydrogenase, mitochondrial|pyridine nucleotide transhydrogenase	5p12	5	NC_000005.10	43602574	43705566	plus	26	607878	30	0.00266944	0.00830791	-0.0865322	0.3	2	1	0	0	0	0	0.00555	0	-0.47731	0	0	-0.393563	0.450624	0.359	0.339	0.269	0.0363	0.484	0.000524	0.426	0.156	0.00178
9606	Homo sapiens	3991	LIPE	AOMS4, FPLD6, HSL, LHS	lipase E, hormone sensitive type	hormone-sensitive lipase|hormone-sensitive lipase testicular isoform|lipase, hormone-sensitive	19q13.2	19	NC_000019.10	42401507	42427426	minus	15	151750	1	0.00272681	0.00845255	-0.0611227	0.5	3	2	0.269065	0.500733	0	0	0	-0.568093	NA	-0.72657	-0.02524	0	0.0264721	0.0467	0.855	0.126	0.247	0.0064	NA	0.0195	0.00445	0.718
9606	Homo sapiens	10846	PDE10A	ADSD2, HSPDE10A, IOLOD, LINC0047319, PDE10A	phosphodiesterase 10A	cAMP and cAMP-inhibited cGMP 3',5'-cyclic phosphodiesterase 10A|3',5' cAMP/cGMP phosphodiesterase|dJ416F21.1 (phosphodiesterase 10A)|phosphodiesterase 10A1 (PDE10A1)|phosphodiesterase 10A7 (PDE10A7)	6q27	6	NC_000006.12	165327287	165988121	minus	31	610652	0	0.00272681	0.00845255	0.0300121	0.3	1	2	-0.76549	0	0	0	0.092	0	NA	0	0	0.943598	0.043579	0.0908	0.126	0.254	0.00337	0.122	NA	0.699	0.877	0.000206
9606	Homo sapiens	51099	ABHD5	CDS, CGI58, IECN2, NCIE2	abhydrolase domain containing 5	1-acylglycerol-3-phosphate O-acyltransferase ABHD5|abhydrolase domain-containing protein 5|lipid droplet-binding protein CGI-58|truncated abhydrolase domain-containing protein 5	3p21.33	3	NC_000003.12	43690883	43722725	plus	8	604780	0	0.00278696	0.00862181	0.011313	0.5	2	3	0.478346	-0.475745	0	-0.439067	0.063	0	0	0	0	0.486596	0.0228436	0.0152	0.254	0.0193	0.0172	0.681	0.0858	0.484	0.594	0.0407
9606	Homo sapiens	94033	FTMT	MTF	ferritin mitochondrial	ferritin, mitochondrial|ferritin H subunit|mitochondrial ferritin	5q23.1	5	NC_000005.10	121851955	121852833	plus	1	608847	1	0.00286329	0.00884033	0.356107	0.2	0	2	NA	NA	NA	NA	NA	0.692348	NA	0.375974	0	NA	NA	NA	NA	NA	NA	0.000699	NA	0.0408	0.142	NA
9606	Homo sapiens	129807	NEU4		neuraminidase 4	sialidase-4|N-acetyl-alpha-neuraminidase 4|neuraminidase 4 (sialidase)	2q37.3	2	NC_000002.12	241809065	241817413	plus	6	608527	0	0.00288986	0.00890466	0.061558	0.1	0	1	NA	NA	NA	NA	0	0	NA	0	0	0.30779	NA	NA	NA	NA	0.101	0.302	NA	0.0709	0.22	0.036
9606	Homo sapiens	5140	PDE3B	HcGIP1, cGIPDE1	phosphodiesterase 3B	cGMP-inhibited 3',5'-cyclic phosphodiesterase B|CGI-PDE B|CGIP1|cyclic GMP-inhibited phosphodiesterase B|cyclic nucleotide phosphodiesterase|phosphodiesterase 3B, cGMP-inhibited	11p15.2	11	NC_000011.10	14643691	14872059	plus	17	602047	1	0.00291307	0.0089497	0.146255	0.2	0	2	0	0.326295	0	0	0.99	0	NA	0	0	0	0.452838	0.0215	0.24	0.0554	0.048	0.232	NA	0.19	0.812	0.134
9606	Homo sapiens	100137047	JMJD7		jumonji domain containing 7	jmjC domain-containing protein 7|jumonji domain-containing protein 7	15q15.1	15	NC_000015.10	41828085	41837587	plus	8		1	0.002916	0.0089497	-0.294138	0.1	1	0	NA	NA	NA	NA	NA	NA	NA	-0.588275	0	NA	NA	NA	NA	NA	NA	NA	NA	0.00208	0.054	NA
9606	Homo sapiens	10855	HPSE	HPA, HPA1, HPR11, HSE1, HPSE	heparanase	heparanase|endo-glucoronidase|heparanase-1	4q21.23	4	NC_000004.12	83292461	83335153	minus	13	604724	16	0.00294121	0.00900928	0.369032	0.5	0	5	0	0.66525	0.797477	0.729024	0.507	0.622539	NA	0	0	0	0.817317	0.00609	0.00143	0.0182	0.00102	0.00174	NA	0.207	0.793	0.608
9606	Homo sapiens	2572	GAD2	GAD65	glutamate decarboxylase 2	glutamate decarboxylase 2|65 kDa glutamic acid decarboxylase|GAD-65|Glutamate decarboxylase-2 (pancreas)|glutamate decarboxylase 2 (pancreatic islets and brain, 65kDa)|glutamate decarboxylase 65 kDa isoform	10p12.1	10	NC_000010.11	26216307	26304562	plus	17	138275	2	0.00300737	0.00919379	0.254335	0.5	1	4	0	0	0.645845	0.0290482	0.00774	0	2.39578	0	0	-0.535067	0.389363	0.189	0.0183	0.00592	0.0422	0.106	5.08e-14	0.598	0.954	0.00845
9606	Homo sapiens	29922	NME7	CFAP67, MN23H7, NDK 7, NDK7, nm23-H7	NME/NM23 family member 7	nucleoside diphosphate kinase 7|NDP kinase 7|cilia and flagella associated protein 67|non-metastatic cells 7, protein expressed in (nucleoside-diphosphate kinase)	1q24.2	1	NC_000001.11	169132385	169367963	minus	15	613465	0	0.00312618	0.00951953	-0.0676158	0.2	2	0	0	-0.268542	0	0	-0.34	0	NA	0	0	0	0.426668	0.0362	0.783	0.0525	0.0246	0.0539	NA	0.111	0.132	0.313
9606	Homo sapiens	8526	DGKE	AHUS7, DAGK5, DAGK6, DGK, NPHS7	diacylglycerol kinase epsilon	diacylglycerol kinase epsilon|DAG kinase epsilon|DGK-epsilon|diacylglycerol kinase, epsilon 64kDa|diglyceride kinase epsilon	17q22	17	NC_000017.11	56834099	56869565	plus	14	601440	0	0.00312618	0.00951953	-0.0769741	0.2	2	0	0	0	0	0	-0.47	0	NA	0	0	-0.222767	0.069137	0.0693	0.919	0.486	0.0106	0.119	NA	0.132	0.766	0.0274
9606	Homo sapiens	9054	NFS1	HUSSY-08, IscS, NIFS	NFS1, cysteine desulfurase	cysteine desulfurase, mitochondrial|NFS1 nitrogen fixation 1 homolog|nitrogen fixation 1 (S. cerevisiae, homolog)|nitrogen-fixing bacteria S-like protein	20q11.22	20	NC_000020.11	35668688	35699365	minus	14	603485	0	0.00315292	0.00958215	-0.153674	0.4	4	0	0	0	-0.304676	0	-0.567	0	0	-0.268997	-0.396067	0	0.068622	0.0995	0.0179	0.613	4.65e-07	0.391	0.295	0.0128	0.0167	0.229
9606	Homo sapiens	1609	DGKQ	DAGK, DAGK4, DAGK7	diacylglycerol kinase theta	diacylglycerol kinase theta|DAG kinase theta|DGK-theta|diacylglycerol kinase, theta 110kDa|diglyceride kinase theta|testis tissue sperm-binding protein Li 38a	4p16.3	4	NC_000004.12	958884	973560	minus	25	601207	1	0.00318157	0.00965034	-0.131585	0.3	2	1	0	0	0	0	-0.378	-0.806836	NA	0	0.0005695	0	0.244484	0.355	0.284	0.182	0.000708	0.0252	NA	0.729	0.0492	0.0964
9606	Homo sapiens	5019	OXCT1	OXCT, SCOT	3-oxoacid CoA-transferase 1	succinyl-CoA:3-ketoacid coenzyme A transferase 1, mitochondrial|3-oxoacid CoA transferase|SCOT-s|somatic-type succinyl-CoA:3-oxoacid CoA-transferase|succinyl CoA:3-oxoacid CoA transferase|succinyl-CoA:3-ketoacid-CoA transferase	5p13.1	5	NC_000005.10	41730065	41870689	minus	17	601424	3	0.00321999	0.00971535	0.181342	0.3	0	3	0	0	0	0.608867	0.659	0.364209	NA	0	0	0	0.355532	0.245	0.0595	0.0103	3.11e-06	0.00226	NA	0.127	0.922	0.237
9606	Homo sapiens	10247	RIDA	HRSP12, P14.5, PSP, UK114, hp14.5	reactive intermediate imine deaminase A homolog	2-iminobutanoate/2-iminopropanoate deaminase|14.5 kDa translational inhibitor protein|UK114 antigen homolog|heat-responsive protein 12|perchloric acid-soluble protein|ribonuclease UK114|translation inhibitor L-PSP ribonuclease|translational inhibitor p14.5|translational inhibitor protein p14.5	8q22.2	8	NC_000008.11	98102339	98117190	minus	6	602487	1	0.00322803	0.00971535	0.07897	0.5	2	3	0	-0.29567	0	0	0.396	0.900688	0.387328	0	0	-0.598646	0.258183	0.0161	0.752	0.693	0.00764	0.00459	0.0171	0.186	0.292	0.00119
9606	Homo sapiens	5238	PGM3	AGM1, IMD23, PAGM, PGM 3	phosphoglucomutase 3	phosphoacetylglucosamine mutase|N-acetylglucosamine-phosphate mutase 1|acetylglucosamine phosphomutase	6q14.1	6	NC_000006.12	83150728	83193936	minus	19	172100	1	0.00322803	0.00971535	0.115943	0.3	0	3	0	0	0	0	0.275	0	0	0	0.497749	0.38668	0.582653	0.192	0.172	0.118	0.0444	0.191	0.687	0.343	0.00553	0.03
9606	Homo sapiens	8529	CYP4F2	CPF2	cytochrome P450 family 4 subfamily F member 2	phylloquinone omega-hydroxylase CYP4F2|20-HETE synthase|20-hydroxyeicosatetraenoic acid synthase|CYPIVF2|arachidonic acid omega-hydroxylase|cytochrome P450 4F2|cytochrome P450, family 4, subfamily F, polypeptide 2|cytochrome P450, subfamily IVF, polypeptide 2|cytochrome P450-LTB-omega|leukotriene-B(4) 20-monooxygenase 1|leukotriene-B(4) omega-hydroxylase 1	19p13.12	19	NC_000019.10	15878024	15898120	minus	13	604426	0	0.00322803	0.00971535	0.0272234	0.1	0	1	0	0	0	0	0	0	0.272234	0	0	0	0.298187	0.273	0.392	0.0861	0.349	0.845	0.0123	0.0504	0.0686	0.291
9606	Homo sapiens	2983	GUCY1B1	GC-S-beta-1, GC-SB3, GUC1B3, GUCB3, GUCSB3, GUCY1B3	guanylate cyclase 1 soluble subunit beta 1	guanylate cyclase soluble subunit beta-1|GCS-beta-1|GCS-beta-3|guanylate cyclase 1, soluble, beta 3|guanylate cyclase soluble subunit beta-3|soluble guanylate cyclase small subunit	4q32.1	4	NC_000004.12	155758973	155807642	plus	18	139397	0	0.00326617	0.00980477	0.214665	0.4	0	4	0	0.445893	0.540928	0.52334	0	0	0.636486	0	0	0	0.402546	0.0109	0.000531	0.0105	0.0761	0.21	2.59e-09	0.776	0.0925	0.309
9606	Homo sapiens	23576	DDAH1	DDAH, DDAH-1, DDAHI, HEL-S-16	dimethylarginine dimethylaminohydrolase 1	N(G),N(G)-dimethylarginine dimethylaminohydrolase 1|NG, NG-dimethylarginine dimethylaminohydrolase|dimethylargininase-1|epididymis secretory protein Li 16	1p22.3	1	NC_000001.11	85318485	85578363	minus	12	604743	2	0.00327036	0.00980477	-0.196208	0.4	4	0	0	-0.3633	0	-0.573936	-0.329	0	NA	-0.49964	0	0	0.764234	0.0142	0.411	0.00592	0.00458	0.134	NA	0.00236	0.345	0.0931
9606	Homo sapiens	4907	NT5E	CALJA, CD73, E5NT, NT, NT5, NTE, eN, eNT	5'-nucleotidase ecto	5'-nucleotidase|5'-NT|Purine 5-Prime-Nucleotidase|ecto-5'-nucleotidase	6q14.3	6	NC_000006.12	85449584	85495791	plus	9	129190	7	0.00330473	0.00988871	0.025642	0.4	2	2	0	0.326305	0.635728	0	0	0	-0.382342	0	0	-0.323271	0.478769	4.97e-05	0.0111	0.824	0.167	0.198	0.000142	0.247	0.293	0.0278
9606	Homo sapiens	4598	MVK	LRBP, MK, MVLK, POROK3	mevalonate kinase	mevalonate kinase|LH receptor mRNA-binding protein|mevalonate kinase 1	12q24.11	12	NC_000012.12	109573285	109597270	plus	13	251170	0	0.003328	0.00993921	-0.0898804	0.1	1	0	0	0	0	0	0	0	NA	0	0	-0.808924	0.688262	0.301	0.202	0.134	0.357	0.279	NA	0.302	0.209	0.0155
9606	Homo sapiens	259307	IL4I1	FIG1, LAAO, LAO	interleukin 4 induced 1	L-amino-acid oxidase|Fig-1 protein|IL4-induced protein 1|interleukin four induced 1	19q13.33	19	NC_000019.10	49889654	49929539	minus	12	609742	0	0.00336803	0.0100394	0.242386	0.3	0	3	NA	NA	NA	NA	0.05	0.53984	NA	0.622092	0	0	NA	NA	NA	NA	3.26e-08	0.00226	NA	0.0228	0.11	0.567
9606	Homo sapiens	11332	ACOT7	ACH1, ACT, BACH, CTE-II, LACH, LACH1, hBACH	acyl-CoA thioesterase 7	cytosolic acyl coenzyme A thioester hydrolase|CTE-IIa|acyl-CoA thioesterase 2|acyl-CoA thioesterase, long chain|brain acyl-CoA hydrolase|long chain acyl-CoA thioester hydrolase	1p36.31	1	NC_000001.11	6264272	6393766	minus	12	602587	1	0.00339854	0.0101062	0	0	0	0	0	0	0	0	0	0	0	0	0	0	0.194195	0.433	0.142	0.0938	0.102	0.0715	0.0882	0.143	0.444	0.886
9606	Homo sapiens	8560	DEGS1	DEGS, DEGS-1, DES1, Des-1, FADS7, MIG15, MLD	delta 4-desaturase, sphingolipid 1	sphingolipid delta(4)-desaturase DES1|cell migration-inducing gene 15 protein|degenerative spermatocyte homolog 1, lipid desaturase|degenerative spermatocyte homolog, lipid desaturase|dihydroceramide desaturase 1|membrane fatty acid (lipid) desaturase|membrane lipid desaturase|migration-inducing gene 15 protein|sphingolipid delta 4 desaturase|sphingolipid delta(4)-desaturase 1	1q42.11	1	NC_000001.11	224183208	224193441	plus	5	615843	1	0.00340343	0.0101062	0.153261	0.2	0	2	0.89035	0	0	0	0.489	0	NA	0	0	0	0.0010696	0.224	0.107	0.342	8.46e-05	0.358	NA	0.222	0.0551	0.876
9606	Homo sapiens	3955	LFNG	SCDO3	LFNG O-fucosylpeptide 3-beta-N-acetylglucosaminyltransferase	beta-1,3-N-acetylglucosaminyltransferase lunatic fringe	7p22.3	7	NC_000007.14	2512529	2529177	plus	13	602576	5	0.00341347	0.0101166	-0.326623	0.4	4	0	0	0	0	0	-0.853	-0.499536	NA	-0.638505	-0.94857	0	0.135909	0.515	0.953	0.115	1.24e-05	0.000409	NA	0.0236	0.00291	0.28
9606	Homo sapiens	100506658	OCLN	BLCPMG, PPP1R115, PTORCH1	occludin	occludin|phosphatase 1, regulatory subunit 115|tight junction protein occludin	5q13.2	5	NC_000005.10	69492292	69558104	plus	10	602876	2	0.00345489	0.0102199	-0.305152	0.3	3	0	0	0	0	-0.805665	-0.85	NA	NA	-0.480397	NA	0	0.425963	0.12	0.1	0.000147	2.01e-08	NA	NA	0.0212	NA	0.372
9606	Homo sapiens	475	ATOX1	ATX1, HAH1	antioxidant 1 copper chaperone	copper transport protein ATOX1|ATX1 antioxidant protein 1 homolog|metal transport protein ATX1	5q33.1	5	NC_000005.10	151742822	151758649	minus	4	602270	4	0.00346302	0.0102245	-0.0971125	0.3	2	1	0	0	-0.376696	-0.87705	0	0	0.28262	0	0	0	0.860392	0.195	0.0483	0.0012	0.0696	0.175	0.0369	0.851	0.802	0.19
9606	Homo sapiens	56474	CTPS2		CTP synthase 2	CTP synthase 2|CTP synthase II|CTP synthetase type 2|UTP-ammonia ligase 2|cytidine 5'-triphosphate synthetase 2	Xp22.2	X	NC_000023.11	16587999	16712979	minus	24	300380	0	0.00354702	0.0104526	-0.120288	0.2	2	0	0	0	-0.37459	0	-0.708	0	NA	0	0	0	0.359851	0.145	0.00758	0.254	1.66e-05	0.0661	NA	0.736	0.273	0.246
9606	Homo sapiens	1890	TYMP	ECGF, ECGF1, MEDPS1, MNGIE, MTDPS1, PDECGF, TP, hPD-ECGF	thymidine phosphorylase	thymidine phosphorylase|gliostatin|tdRPase	22q13.33	22	NC_000022.11	50525752	50530085	minus	10	131222	2	0.00357649	0.0105195	0.0101623	0.3	1	2	0	0	0	-0.430424	0.263	0.258885	NA	0	0	0	0.056253	0.129	0.138	0.0233	0.0429	0.0194	NA	0.329	0.464	0.633
9606	Homo sapiens	51805	COQ3	DHHBMT, DHHBMTASE, UG0215E05, bA9819.1	coenzyme Q3, methyltransferase	ubiquinone biosynthesis O-methyltransferase, mitochondrial|2-polyprenyl-6-hydroxyphenol methylase|2-polyprenyl-6-hydroxyphenyl methylase|3,4-dihydroxy-5-hexaprenylbenzoate methyltransferase|3-demethylubiquinol 3-O-methyltransferase|3-demethylubiquinone-10 3-methyltransferase|DHHB methyltransferase|DHHB-MT|DHHB-MTase|coenzyme Q3 homolog, methyltransferase|dihydroxyhexaprenylbenzoate methyltransfer…	6q16.2	6	NC_000006.12	99369401	99394223	minus	9	605196	0	0.00359333	0.010549	0.131347	0.5	1	4	0	0	0	0.395849	0.535	0.57578	NA	0	0.480867	-0.805377	0.717019	0.664	0.717	0.0023	1.68e-06	2.02e-05	NA	0.304	0.00405	0.0271
9606	Homo sapiens	5313	PKLR	PK1, PKL, PKR, PKRL, RPK	pyruvate kinase L/R	pyruvate kinase PKLR|R-type/L-type pyruvate kinase|pyruvate kinase 1|pyruvate kinase isozyme R/L|pyruvate kinase isozymes L/R|pyruvate kinase isozymes R/L|pyruvate kinase type L|pyruvate kinase, liver and RBC|pyruvate kinase, liver and blood cell|red cell/liver pyruvate kinase	1q22	1	NC_000001.11	155289293	155301434	minus	12	609712	1	0.00362804	0.0105818	-0.0945628	0.2	2	0	0	0	0	0	0	-0.485876	-0.459752	0	0	0	0.0604972	0.497	0.107	0.204	0.0581	0.021	7.77e-06	0.353	0.32	0.449
9606	Homo sapiens	2180	ACSL1	ACS1, FACL1, FACL2, LACS, LACS1, LACS2	acyl-CoA synthetase long chain family member 1	long-chain-fatty-acid--CoA ligase 1|LACS 1|LACS 2|acyl-CoA synthetase 1|fatty-acid-Coenzyme A ligase, long-chain 1|fatty-acid-Coenzyme A ligase, long-chain 2|lignoceroyl-CoA synthase|long-chain acyl-CoA synthetase 1|long-chain acyl-CoA synthetase 2|long-chain fatty acid-CoA ligase 2|long-chain fatty-acid-coenzyme A ligase 1|palmitoyl-CoA ligase 1|palmitoyl-CoA ligase 2|paltimoyl-CoA ligase 1	4q35.1	4	NC_000004.12	184755595	184826593	minus	28	152425	5	0.00362804	0.0105818	0.152242	0.5	1	4	0	0	0.524664	0	0.497	0.324306	-0.447228	0.623673	0	0	0.401131	0.107	0.0292	0.74	0.0014	0.0219	4.76e-06	0.00115	0.197	0.477
9606	Homo sapiens	6303	SAT1	DC21, KFSD, KFSDX, SAT, SSAT, SSAT-1	spermidine/spermine N1-acetyltransferase 1	diamine acetyltransferase 1|diamine N-acetyltransferase 1|polyamine N-acetyltransferase 1|putrescine acetyltransferase|spermidine/spermine N1-acetyltransferase alpha	Xp22.11	X	NC_000023.11	23783158	23786223	plus	7	313020	0	0.00362804	0.0105818	0.151446	0.3	0	3	0	0.33479	0.736674	0	0.443	0	0	0	0	0	0.222535	0.0163	0.000308	0.297	8.95e-08	0.218	0.603	0.644	0.182	0.0643
9606	Homo sapiens	493911	PHOSPHO2		phosphatase, orphan 2	pyridoxal phosphate phosphatase PHOSPHO2	2q31.1	2	NC_000002.12	169694454	169701708	plus	5		0	0.00363176	0.0105818	-0.288365	0.2	2	0	NA	NA	NA	NA	0	0	NA	-0.70384	-0.737987	0	NA	NA	NA	NA	1.2e-09	0.457	NA	0.00219	0.000278	0.114
9606	Homo sapiens	1629	DBT	BCATE2, BCKAD-E2, BCKADE2, BCOADC-E2, E2, E2B	dihydrolipoamide branched chain transacylase E2	lipoamide acyltransferase component of branched-chain alpha-keto acid dehydrogenase complex, mitochondrial|52 kDa mitochondrial autoantigen of primary biliary cirrhosis|BCKAD E2 subunit|E2 component of branched chain alpha-keto acid dehydrogenase complex|branched chain 2-oxo-acid dehydrogenase complex component E2|branched chain acyltransferase, E2 component|branched-chain alpha-keto acid dehydro…	1p21.2	1	NC_000001.11	100186922	100249864	minus	14	248610	314	0.00365688	0.0106351	-0.0430721	0.3	2	1	0	-0.323	0	0.4002	0	0	NA	0	0	-0.464849	0.106932	0.044	0.439	0.0238	0.059	0.749	NA	0.258	0.139	0.00387
9606	Homo sapiens	154807	VKORC1L1		vitamin K epoxide reductase complex subunit 1 like 1	vitamin K epoxide reductase complex subunit 1-like protein 1|VKORC1-like protein 1	7q11.21	7	NC_000007.14	65835816	65959563	plus	6	608838	0	0.0037004	0.0107215	-0.013379	0.2	1	1	NA	NA	NA	NA	0	0.229028	NA	0	0	-0.295923	NA	NA	NA	NA	0.0779	0.000228	NA	0.115	0.947	0.0471
9606	Homo sapiens	123876	ACSM2A	A-923A4.1, ACSM2	acyl-CoA synthetase medium chain family member 2A	acyl-coenzyme A synthetase ACSM2A, mitochondrial|acyl-CoA synthetase medium-chain family member 2|butyrate--CoA ligase 2A|butyryl-coenzyme A synthetase 2A|middle-chain acyl-CoA synthetase 2A	16p12.3	16	NC_000016.10	20451461	20487669	plus	17	614358	0	0.0037004	0.0107215	0	0	0	0	NA	NA	NA	NA	0	0	NA	0	0	0	NA	NA	NA	NA	0.315	0.133	NA	0.145	0.0614	0.211
9606	Homo sapiens	55556	ENOSF1	RTS, TYMSAS	enolase superfamily member 1	mitochondrial enolase superfamily member 1|L-fuconate dehydratase|antisense RNA to thymidylate synthase	18p11.32	18	NC_000018.10	670012	712664	minus	19	607427	0	0.00373324	0.0107965	-0.220851	0.4	4	0	0	0	-0.667205	0	-0.39	-0.7856	0	-0.365708	0	0	0.198233	0.394	0.0114	0.163	0.0255	0.0291	0.853	0.0248	0.518	0.0607
9606	Homo sapiens	57104	PNPLA2	1110001C14Rik, ATGL, FP17548, PEDF-R, TTS-2.2, TTS2, iPLA2zeta	patatin like phospholipase domain containing 2	patatin-like phospholipase domain-containing protein 2|IPLA2-zeta|TTS2.2|adipose triglyceride lipase|calcium-independent phospholipase A2|desnutrin|mutant patatin-like phospholipase domain containing 2|pigment epithelium-derived factor|transport-secretion protein 2.2|triglyceride hydrolase	11p15.5	11	NC_000011.10	818895	825573	plus	9	609059	0	0.00376824	0.0108628	-0.0221932	0.3	2	1	0	0	-0.30609	0	-0.234	0	NA	0	0	0.340351	0.362576	0.216	0.0294	0.291	0.0108	0.0668	NA	0.0928	0.544	0.00213
9606	Homo sapiens	374659	HDDC3	(ppGpp)ase, MESH1	HD domain containing 3	guanosine-3',5'-bis(diphosphate) 3'-pyrophosphohydrolase MESH1|HD domain-containing protein 3|metazoan SpoT homolog 1|penta-phosphate guanosine-3'-pyrophosphohydrolase	15q26.1	15	NC_000015.10	90930918	90932569	minus	4		1	0.00377014	0.0108628	-0.325299	0.3	3	0	NA	NA	NA	NA	-0.379	-0.958225	NA	0	0	-0.28927	NA	NA	NA	NA	0.00123	0.004	NA	0.116	0.725	0.00328
9606	Homo sapiens	29880	ALG5	bA421P11.2	ALG5, dolichyl-phosphate beta-glucosyltransferase	dolichyl-phosphate beta-glucosyltransferase|Alg5, S. cerevisiae, homolog of|asparagine-linked glycosylation 5 homolog (S. cerevisiae, dolichyl-phosphate beta-glucosyltransferase)|asparagine-linked glycosylation 5 homolog (yeast, dolichyl-phosphate beta-glucosyltransferase)|asparagine-linked glycosylation 5, dolichyl-phosphate beta-glucosyltransferase homolog|asparagine-linked glycosylation protei…	13q13.3	13	NC_000013.11	36949770	36999367	minus	11	604565	0	0.00380003	0.0109286	-0.136103	0.4	4	0	0	-0.28927	-0.294343	-0.356883	0	0	0	0	0	-0.420536	0.315925	0.0453	0.0131	0.014	0.0576	0.199	0.947	0.541	0.139	0.0016
9606	Homo sapiens	56954	NIT2	HEL-S-8a	nitrilase family member 2	omega-amidase NIT2|Nit protein 2|epididymis secretory sperm binding protein Li 8a|nitrilase homolog 2	3q12.2	3	NC_000003.12	100334718	100355634	plus	10	616769	0	0.00382246	0.0109552	-0.0899869	0.2	2	0	-0.606053	-0.203829	0	0	0	0	NA	0	0	0	0.0097309	0.0297	0.63	0.668	0.072	0.109	NA	0.141	0.136	0.613
9606	Homo sapiens	5277	PIGA	GPI3, MCAHS2, PIG-A, PNH1	phosphatidylinositol glycan anchor biosynthesis class A	phosphatidylinositol N-acetylglucosaminyltransferase subunit A|GLCNAC-PI synthesis protein|GPI anchor biosynthesis|class A GlcNAc-inositol phospholipid assembly protein|phosphatidylinositol-glycan biosynthesis, class A protein	Xp22.2	X	NC_000023.11	15319451	15335554	minus	7	311770	1	0.0038234	0.0109552	0.190983	0.5	0	5	0	0.332568	0.305473	0.324458	0.423	0.33335	NA	0	0	0	0.826128	0.0155	0.0197	0.0299	2.04e-06	4.62e-07	NA	0.558	0.159	0.465
9606	Homo sapiens	79369	B3GNT4	B3GN-T4, beta3Gn-T4	UDP-GlcNAc:betaGal beta-1,3-N-acetylglucosaminyltransferase 4	N-acetyllactosaminide beta-1,3-N-acetylglucosaminyltransferase 4|BGnT-4|beta-1,3-Gn-T4|beta-1,3-N-acetylglucosaminyltransferase 4|beta-1,3-N-acetylglucosaminyltransferase bGn-T4	12q24.31	12	NC_000012.12	122203681	122208135	plus	3	605864	0	0.00387911	0.0110944	0.130858	0.3	0	3	0	0	0	0.352549	0	0.287336	NA	0.537838	0	0	0.289229	0.43	0.475	0.0267	0.371	4.76e-07	NA	0.00165	0.174	0.109
9606	Homo sapiens	1056	CEL	BAL, BSDL, BSSLL, CEase, FAP, FAPP, LIPA, MODY8, CEL	carboxyl ester lipase	bile salt-activated lipase|bile salt-dependent lipase, oncofetal isoform|bucelipase|carboxyl ester hydrolase|carboxyl ester lipase (bile salt-stimulated lipase)|cholesterol esterase|fetoacinar pancreatic protein|lysophospholipase, pancreatic|sterol esterase	9q34.13	9	NC_000009.12	133061978	133071863	plus	11	114840	20	0.00397517	0.0113182	0.166071	0.2	0	2	0	0	0	0	0.77	0.724638	NA	0	0	0	0.355755	0.855	0.0627	0.365	0.000416	8.25e-05	NA	0.0618	0.256	0.225
9606	Homo sapiens	313	AOAH		acyloxyacyl hydrolase	acyloxyacyl hydrolase|acyloxyacyl hydrolase (neutrophil)	7p14.2	7	NC_000007.14	36512042	36724549	minus	31	102593	0	0.00397922	0.0113182	0.113139	0.2	0	2	0	0.65839	0	0	0.473	0	0	0	0	0	0.607584	0.0221	0.067	0.233	0.000119	0.301	0.0877	0.29	0.116	0.977
9606	Homo sapiens	22876	INPP5F	MSTP007, MSTPO47, SAC2, hSAC2	inositol polyphosphate-5-phosphatase F	phosphatidylinositide phosphatase SAC2|Sac domain-containing inositol phosphatase 2|sac domain-containing phosphoinositide 4-phosphatase 2|sac domain-containing phosphoinositide 5-phosphatase 2	10q26.11	10	NC_000010.11	119704395	119829151	plus	28	609389	0	0.00397922	0.0113182	-0.0944948	0.5	3	2	0	0	0	0.294083	0.282	0	-0.59792	-0.348028	-0.575084	0	0.754475	0.201	0.965	0.038	0.0046	0.908	0.048	0.00931	0.02	0.142
9606	Homo sapiens	114805	GALNT13	GalNAc-T13	polypeptide N-acetylgalactosaminyltransferase 13	polypeptide N-acetylgalactosaminyltransferase 13|GalNAc transferase 13|UDP-GalNAc:polypeptide N-acetylgalactosaminyltransferase 13|UDP-N-acetyl-alpha-D-galactosamine:polypeptide N-acetylgalactosaminyltransferase 13 (GalNAc-T13)|polypeptide GalNAc transferase 13|polypeptide N-acetylgalactosaminyltransferase 13 variant delta39bpEx9|polypeptide N-acetylgalactosaminyltransferase 13 variant deltaEx2-7…	2q23.3-q24.1	2	NC_000002.12	153871898	154454177	plus	16	608369	1	0.00402036	0.0114143	0.224276	0.2	0	2	NA	NA	NA	NA	0.59	0.755659	0	0	0	0	NA	NA	NA	NA	1.26e-05	0.00331	0.0767	0.205	0.0971	0.54
9606	Homo sapiens	5226	PGD	6PGD	phosphogluconate dehydrogenase	6-phosphogluconate dehydrogenase, decarboxylating	1p36.22	1	NC_000001.11	10398992	10420511	plus	13	172200	51	0.00405354	0.011455	0.230758	0.4	0	4	0	0	0.330995	0	0.32	0.92933	NA	0.496499	0	0	0.41931	0.477	0.0413	0.164	0.0011	0.0104	NA	0.00462	0.451	0.0514
9606	Homo sapiens	55224	ETNK2	EKI2, HMFT1716	ethanolamine kinase 2	ethanolamine kinase 2|ethanolamine kinase-like protein	1q32.1	1	NC_000001.11	204131061	204152182	minus	10	609859	0	0.00405749	0.011455	-0.278016	0.5	5	0	0	-0.438004	-0.283992	-0.476555	-0.7	-0.603591	NA	0	0	0	0.927354	0.000542	0.0326	0.000324	9.2e-07	0.001	NA	0.34	0.586	0.771
9606	Homo sapiens	133686	NADK2	C5orf33, DECRD, MNADK, NADKD1	NAD kinase 2, mitochondrial	NAD kinase 2, mitochondrial|NAD kinase domain-containing protein 1, mitochondrial	5p13.2	5	NC_000005.10	36192589	36242279	minus	15	615787	0	0.00406047	0.011455	-0.23226	0.3	3	0	NA	NA	NA	NA	-0.223	-0.59607	NA	0	0	-0.34223	NA	NA	NA	NA	0.00712	0.0426	NA	0.32	0.294	0.0319
9606	Homo sapiens	5288	PIK3C2G	PI3K-C2-gamma, PI3K-C2GAMMA	phosphatidylinositol-4-phosphate 3-kinase catalytic subunit type 2 gamma	phosphatidylinositol 4-phosphate 3-kinase C2 domain-containing subunit gamma|PTDINS-3-kinase C2 gamma|phosphatidylinositol-4-phosphate 3-kinase C2 domain-containing gamma polypeptide|phosphatidylinositol-4-phosphate 3-kinase C2 domain-containing subunit gamma|phosphoinositide-3-kinase, class 2, gamma polypeptide	12p12.3	12	NC_000012.12	18242946	18716861	plus	45	609001	1	0.00407159	0.011455	0.104598	0.4	1	3	0	0	0	0.783673	0	0.20255	-0.697081	0	0	0.756835	0.584662	0.757	0.113	0.00457	0.0997	0.00229	0.00856	0.202	0.745	0.00596
9606	Homo sapiens	9468	PCYT1B	CCTB, CTB	phosphate cytidylyltransferase 1, choline, beta	choline-phosphate cytidylyltransferase B|CCT B|CCT-beta|CT B|CTP:phosphocholine cytidylyltransferase b|phosphorylcholine transferase B	Xp22.11	X	NC_000023.11	24558087	24672862	minus	10	300948	0	0.00407159	0.011455	0.131784	0.3	0	3	0	0	0	0.565608	0.005	0	0	0	0	0.74723	0.571671	0.396	0.416	0.0216	0.0457	0.202	0.0677	0.139	0.0939	0.000919
9606	Homo sapiens	5498	PPOX	PPO, V290M, VP	protoporphyrinogen oxidase	protoporphyrinogen oxidase	1q23.3	1	NC_000001.11	161165728	161178277	plus	19	600923	0	0.00416587	0.0116569	0.0079173	0.4	2	2	0	0	0	0.328626	0	-0.255632	0	0.444449	-0.43827	0	0.303425	0.906	0.172	0.0283	0.0696	0.0309	0.203	0.00623	0.00809	0.426
9606	Homo sapiens	26007	TKFC	DAK, NET45	triokinase and FMN cyclase	triokinase/FMN cyclase|ATP-dependent dihydroxyacetone kinase|DHA kinase|Dha kinase/FMN cyclase|FAD-AMP lyase cyclic FMN forming|FAD-AMP lyase cyclizing|bifunctional ATP-dependent dihydroxyacetone kinase/FAD-AMP lyase (cyclizing)|dihydroxyacetone kinase 2 homolog|glycerone kinase|testis tissue sperm-binding protein Li 84P	11q12.2	11	NC_000011.10	61333182	61353426	plus	22	615844	0	0.00416587	0.0116569	-0.254443	0.4	4	0	0	0	-0.5479	-0.93678	-0.635	0	-0.424754	0	0	0	0.949782	0.0866	0.0481	0.0126	1.7e-05	0.36	0.0101	0.103	0.569	0.783
9606	Homo sapiens	3033	HADH	HAD1, HADHSC, HCDH, HHF4, MSCHAD, SCHAD, HADH	hydroxyacyl-CoA dehydrogenase	hydroxyacyl-coenzyme A dehydrogenase, mitochondrial|L-3-hydroxyacyl-Coenzyme A dehydrogenase, short chain|medium and short-chain L-3-hydroxyacyl-coenzyme A dehydrogenase|short-chain 3-hydroxyacyl-CoA dehydrogenase|testis secretory sperm-binding protein Li 203a	4q25	4	NC_000004.12	107989714	108035175	plus	11	601609	1	0.00416587	0.0116569	0	0	0	0	0	0	0	0	0	0	0	0	0	0	0.232339	0.334	0.503	0.0873	0.0566	0.453	0.373	0.207	0.179	0.0529
9606	Homo sapiens	196883	ADCY4	AC4	adenylate cyclase 4	adenylate cyclase type 4|ATP pyrophosphate-lyase 4|adenylate cyclase type IV|adenylyl cyclase 4	14q12	14	NC_000014.9	24318349	24335071	minus	26	600292	0	0.00421262	0.0117665	-0.05	0.1	1	0	NA	NA	NA	NA	-0.25	0	NA	0	0	0	NA	NA	NA	NA	0.0147	0.122	NA	0.836	0.116	0.0536
9606	Homo sapiens	4126	MANBA	MANB1	mannosidase beta	beta-mannosidase|beta-mannosidase A|lysosomal beta A mannosidase|mannanase|mannase|mannosidase, beta A, lysosomal	4q24	4	NC_000004.12	102631486	102760998	minus	21	609489	0	0.00425545	0.0118408	-0.115754	0.3	3	0	0	0	0	0	0	-0.44447	NA	-0.298673	0	-0.298646	0.193381	0.412	0.15	0.186	0.257	0.0241	NA	0.0292	0.572	0.00827
9606	Homo sapiens	955	ENTPD6	CD39L2, IL-6SAG, IL6ST2, NTPDase-6, dJ738P15.3	ectonucleoside triphosphate diphosphohydrolase 6 (putative)	ectonucleoside triphosphate diphosphohydrolase 6|CD39 antigen-like 2|NTPDase 6|interleukin 6 signal transducer-2	20p11.21	20	NC_000020.11	25195670	25228075	plus	19	603160	0	0.00425545	0.0118408	-0.0373333	0.1	1	0	0	0	0	0	-0.336	0	NA	0	0	0	0.0826042	0.0567	0.596	0.183	0.00161	0.605	NA	0.212	0.0711	0.257
9606	Homo sapiens	414	ARSD	ASD	arylsulfatase D	arylsulfatase D|testis tissue sperm-binding protein Li 39a	Xp22.33	X	NC_000023.11	2903970	2929375	minus	11	300002	0	0.00426207	0.0118408	-0.129006	0.4	3	1	0	-0.690654	0	0	-0.565	-0.242683	0	0	0	0.208277	0.316663	0.0466	0.0803	0.104	0.000237	0.000419	0.568	0.73	0.427	0.000999
9606	Homo sapiens	55304	SPTLC3	C20orf38, LCB 3, LCB2B, LCB3, SPT 3, SPT3, SPTLC2L, dJ718P11, dJ718P11.1, hLCB2b	serine palmitoyltransferase long chain base subunit 3	serine palmitoyltransferase 3|long chain base biosynthesis protein 2b|long chain base biosynthesis protein 3|serine palmitoyltransferase, long chain base subunit 2-like (aminotransferase 2)|serine-palmitoyl-CoA transferase 3	20p12.1	20	NC_000020.11	13008979	13169103	plus	14	611120	1	0.0043282	0.012003	0	0	0	0	0	0	0	0	0	0	NA	0	0	0	0.341313	0.0522	0.179	0.191	0.0901	0.413	NA	0.48	0.123	0.435
9606	Homo sapiens	8605	PLA2G4C	CPLA2-gamma	phospholipase A2 group IVC	cytosolic phospholipase A2 gamma|phospholipase A2, group IVC (cytosolic, calcium-independent)	19q13.33	19	NC_000019.10	48047843	48111445	minus	21	603602	1	0.00433868	0.0120106	-0.185414	0.3	3	0	0	0	0	-0.960097	-0.326	-0.382629	NA	0	0	0	0.355817	0.596	0.369	0.00424	0.0429	0.000329	NA	0.0977	0.251	0.248
9606	Homo sapiens	51763	INPP5K	MDCCAID, PPS, SKIP	inositol polyphosphate-5-phosphatase K	inositol polyphosphate 5-phosphatase K|skeletal muscle and kidney-enriched inositol phosphatase	17p13.3	17	NC_000017.11	1494575	1516888	minus	14	607875	0	0.00434918	0.0120183	-0.0177953	0.2	1	1	0	0	0	0	0	0.43534	NA	0	0	-0.595498	0.596145	0.207	0.0911	0.156	0.467	0.00791	NA	0.122	0.258	0.0392
9606	Homo sapiens	27292	DIMT1	DIM1L, HSA9761, HUSSY5, DIMT1	DIM1 dimethyladenosine transferase 1 homolog	probable dimethyladenosine transferase|18S rRNA (adenine(1779)-N(6)/adenine(1780)-N(6))-dimethyltransferase|18S rRNA dimethylase|DIM1 dimethyladenosine transferase 1-like|S-adenosylmethionine-6-N',N'-adenosyl(rRNA) dimethyltransferase|dimethyladenosine transferase|probable 18S rRNA (adenine(1779)-N(6)/adenine(1780)-N(6))-dimethyltransferase|probable 18S rRNA dimethylase|probable S-adenosylmethion…	5q12.1	5	NC_000005.10	62388523	62403939	minus	12	612499	0	0.00436024	0.0120274	0	0	0	0	0	0	0	0	0	0	0	0	0	0	0.186378	0.526	0.113	0.0587	0.0786	0.669	0.205	0.56	0.0992	0.161
9606	Homo sapiens	2939	GSTA2	GST2-2, GTA2, GTH2, GSTA2	glutathione S-transferase alpha 2	glutathione S-transferase A2|GST HA subunit 2|GST class-alpha member 2|GST-gamma|S-(hydroxyalkyl)glutathione lyase A2|glutathione S-alkyltransferase A2|glutathione S-aralkyltransferase A2|glutathione S-aryltransferase A2|liver GST2|testis tissue sperm-binding protein Li 59n	6p12.2	6	NC_000006.12	52750087	52763563	minus	8	138360	5	0.00442952	0.0121969	0.543285	0.3	0	3	NA	NA	NA	NA	NA	0.642355	0	0.9837	0.547084	NA	NA	NA	NA	NA	NA	0.00221	0.434	0.00141	0.00796	NA
9606	Homo sapiens	5315	PKM	CTHBP, HEL-S-30, OIP3, PK32, TCB, THBP1, PKM	pyruvate kinase M1/2	pyruvate kinase PKM|OIP-3|OPA-interacting protein 3|PK, muscle type|cytosolic thyroid hormone-binding protein|epididymis secretory protein Li 30|p58|pyruvate kinase 2/3|pyruvate kinase isozymes M1/M2|pyruvate kinase muscle isozyme|pyruvate kinase, muscle|thyroid hormone-binding protein 1|thyroid hormone-binding protein, cytosolic|tumor M2-PK	15q23	15	NC_000015.10	72199029	72231624	minus	16	179050	9	0.00445546	0.0122385	0.178302	0.4	0	4	0.323087	0	0	0	0.299	0	NA	0	0.486866	0.495768	0.0418693	0.583	0.552	0.148	0.00084	0.0811	NA	0.752	0.0447	0.0012
9606	Homo sapiens	3707	ITPKB	IP3-3KB, IP3K, IP3K-B, IP3KB, PIG37	inositol-trisphosphate 3-kinase B	inositol-trisphosphate 3-kinase B|IP3 3-kinase B|IP3K B|inositol 1,4,5-trisphosphate 3-kinase B|insP 3-kinase B|proliferation-inducing protein 37	1q42.12	1	NC_000001.11	226631690	226739327	minus	10	147522	1	0.0044604	0.0122385	-0.078061	0.5	3	2	-0.780899	0	0	0	0.342	0	-0.468076	0.374598	0	-0.248233	0.0071269	0.224	0.106	0.752	0.00258	0.618	0.00294	0.00577	0.699	0.0208
9606	Homo sapiens	51	ACOX1	ACOX, PALMCOX, SCOX	acyl-CoA oxidase 1	peroxisomal acyl-coenzyme A oxidase 1|AOX|acyl-CoA oxidase 1, palmitoyl|acyl-CoA oxidase, straight-chain|acyl-Coenzyme A oxidase 1, palmitoyl|palmitoyl-CoA oxidase|peroxisomal fatty acyl-CoA oxidase|straight-chain acyl-CoA oxidase	17q25.1	17	NC_000017.11	75941507	75979434	minus	15	609751	2	0.00455308	0.0124488	0.0202795	0.3	1	2	0	0	0	0	0.236	0	NA	0	0.243246	-0.29673	0.549528	0.296	0.149	0.076	0.0331	0.0691	NA	0.411	0.033	0.00775
9606	Homo sapiens	5730	PTGDS	L-PGDS, LPGDS, PDS, PGD2, PGDS, PGDS2	prostaglandin D2 synthase	prostaglandin-H2 D-isomerase|PGD2 synthase|beta-trace protein|cerebrin-28|glutathione-independent PGD synthase|glutathione-independent PGD synthetase|lipocalin-type prostaglandin D synthase|prostaglandin D synthase|prostaglandin D2 synthase 21kDa (brain)|testis tissue sperm-binding protein Li 63n	9q34.3	9	NC_000009.12	136977504	136981742	plus	7	176803	1	0.00455308	0.0124488	0.15355	0.2	0	2	0	0.873947	0	0	0.508	0	NA	0	0	0	0.542694	0.00274	0.149	0.433	0.00845	0.129	NA	0.0563	0.451	0.132
9606	Homo sapiens	7166	TPH1	TPRH, TRPH	tryptophan hydroxylase 1	tryptophan 5-hydroxylase 1|L-tryptophan hydroxylase|indoleacetic acid-5-hydroxylase|tryptophan 5-monooxygenase 1|tryptophan hydroxylase (tryptophan 5-monooxygenase)	11p15.1	11	NC_000011.10	18020537	18040788	minus	10	191060	5	0.00456259	0.0124529	-0.0670696	0.2	1	1	0	0	0	0	0	0	0.236698	0	0	-0.907394	0.0640473	0.146	0.598	0.432	0.0573	0.307	0.0442	0.153	0.26	0.0403
9606	Homo sapiens	231	AKR1B1	ADR, ALDR1, ALR2, AR	aldo-keto reductase family 1 member B	aldose reductase|Lii5-2 CTCL tumor antigen|aldehyde reductase 1|aldo-keto reductase family 1 member B1|low Km aldose reductase	7q33	7	NC_000007.14	134442352	134459136	minus	10	103880	10	0.00464164	0.0126464	0.250029	0.5	0	5	0	0.644937	0.494697	0.63557	0.335	0	0	0.390084	0	0	0.95965	6.81e-05	0.00496	0.00101	0.00391	0.331	0.964	0.00776	0.49	0.929
9606	Homo sapiens	6723	SRM	PAPT, SPDSY, SPS1L1, SRM	spermidine synthase	spermidine synthase|putrescine aminopropyltransferase|spermidine synthase-1	1p36.22	1	NC_000001.11	11054592	11060053	minus	8	182891	73	0.00474263	0.012899	0.154617	0.4	0	4	0	0	0.439022	0	0.322	0.229764	NA	0.400767	0	0	0.203667	0.446	0.000578	0.99	0.00603	0.0299	NA	0.000547	0.262	0.188
9606	Homo sapiens	56848	SPHK2	SK 2, SK-2, SPK 2, SPK-2	sphingosine kinase 2	sphingosine kinase 2|sphingosine kinase type 2	19q13.33	19	NC_000019.10	48619291	48630407	plus	10	607092	13	0.00477321	0.0129594	-0.0770698	0.2	2	0	0	0	-0.383601	0	0	0	0	0	-0.387097	0	0.797679	0.209	0.0148	0.137	0.0893	0.457	0.444	0.16	0.016	0.0781
9606	Homo sapiens	1080	CFTR	ABC35, ABCC7, CF/MRP, MRP7, TNR-CFTR, dJ760C5.1, CFTR	cystic fibrosis transmembrane conductance regulator	cystic fibrosis transmembrane conductance regulator|cAMP-dependent chloride channel|channel conductance-controlling ATPase|cystic fibrosis transmembrane conductance regulating|cystic fibrosis transmembrane conductance regulator (ATP-binding cassette sub-family C, member 7)	7q31.2	7	NC_000007.14	117478367	117668665	plus	32	602421	17	0.00479759	0.0130029	0.155258	0.4	0	4	0	0	0	0.604424	0.0775	0	NA	0	0.3524	0.363	0.373646	0.325	0.546	0.0105	0.0353	0.15	NA	0.236	0.00593	0.0267
9606	Homo sapiens	200424	TET3	hCG_40738	tet methylcytosine dioxygenase 3	methylcytosine dioxygenase TET3|probable methylcytosine dioxygenase TET3|putative methylcytosine dioxygenase|tet oncogene family member 3	2p13.1	2	NC_000002.12	73982036	74108176	plus	16	613555	7	0.00480658	0.0130046	0.115466	0.5	1	4	-0.79803	0	0.373998	0.565889	0.59	NA	0	0	0	0.30734	0.0199252	0.278	0.0404	0.0146	4.97e-09	NA	0.444	0.237	0.92	0.000901
9606	Homo sapiens	586	BCAT1	BCATC, BCT1, ECA39, MECA39, PNAS121, PP18	branched chain amino acid transaminase 1	branched-chain-amino-acid aminotransferase, cytosolic|branched chain amino-acid transaminase 1, cytosolic|branched chain aminotransferase 1, cytosolic|placental protein 18	12p12.1	12	NC_000012.12	24810024	24949459	minus	13	113520	5	0.00482269	0.0130139	0.0791771	0.3	1	2	-0.3067	0	0	0.333294	0.686	0	NA	0	0	0	0.0362907	0.43	0.0671	0.043	1.7e-05	0.485	NA	0.272	0.132	0.323
9606	Homo sapiens	56624	ASAH2	BCDase, HNAC1, LCDase, N-CDase, NCDase	N-acylsphingosine amidohydrolase 2	neutral ceramidase|N-acylsphingosine amidohydrolase (non-lysosomal ceramidase) 2|acylsphingosine deacylase 2|mitochondrial ceramidase|neutral/alkaline ceramidase|non-lysosomal ceramidase	10q11.23	10	NC_000010.11	50184861	50251564	minus	23	611202	0	0.00482681	0.0130139	-0.0765437	0.2	1	1	NA	NA	NA	NA	NA	-0.580534	NA	0	0.350903	NA	NA	NA	NA	NA	NA	0.0351	NA	0.169	0.0493	NA
9606	Homo sapiens	57834	CYP4F11	CYPIVF11	cytochrome P450 family 4 subfamily F member 11	phylloquinone omega-hydroxylase CYP4F11|3-hydroxy fatty acids omega-hydroxylase CYP4F11|cytochrome P450 4F11|cytochrome P450, family 4, subfamily F, polypeptide 11|cytochrome P450, subfamily IVF, polypeptide 11	19p13.12	19	NC_000019.10	15912370	15934866	minus	13	611517	2	0.00488114	0.0130887	-0.191838	0.4	4	0	0	-0.477036	0	0	-0.57	-0.076987	NA	-0.602523	0	0	0.152227	0.0384	0.0908	0.723	0.0222	0.00105	NA	0.0238	0.379	0.758
9606	Homo sapiens	2235	FECH	EPP, FCE	ferrochelatase	ferrochelatase, mitochondrial|heme synthase|heme synthetase|protoheme ferro-lyase|protoporphyria	18q21.31	18	NC_000018.10	57544841	57586737	minus	12	612386	7	0.0048817	0.0130887	-0.153606	0.3	3	0	0	0	0	0	-0.368	-0.64457	-0.523486	0	0	0	0.861351	0.639	0.0843	0.34	0.000176	0.00621	1.95e-06	0.0835	0.415	0.11
9606	Homo sapiens	229	ALDOB	ALDB, ALDO2	aldolase, fructose-bisphosphate B	fructose-bisphosphate aldolase B|aldolase 2|aldolase B, fructose-bisphosphatase|aldolase B, fructose-bisphosphate|liver-type aldolase	9q31.1	9	NC_000009.12	101420560	101435780	minus	9	612724	0	0.0048817	0.0130887	0.00839	0.1	0	1	0	0	0	0	0.0839	0	0	0	0	0	0.16589	0.4	0.106	0.0916	0.0229	0.525	0.136	0.258	0.41	0.107
9606	Homo sapiens	339983	NAT8L	CML3, NACED, NAT8-LIKE	N-acetyltransferase 8 like	N-acetylaspartate synthetase|N-acetyltransferase 8-like (GCN5-related, putative)|NAA synthetase|Shati|camello-like protein 3	4p16.3	4	NC_000004.12	2059512	2069089	plus	3	610647	0	0.00488826	0.0130887	-0.477284	0.3	3	0	NA	NA	NA	NA	0	NA	NA	-0.70675	-0.839653	-0.362735	NA	NA	NA	NA	0.463	NA	NA	0.013	0.0143	0.0138
9606	Homo sapiens	10450	PPIE	CYP-33, CYP33	peptidylprolyl isomerase E	peptidyl-prolyl cis-trans isomerase E|PPIase E|cyclophilin-33|peptidylprolyl isomerase E (cyclophilin E)|rotamase E	1p34.2	1	NC_000001.11	39738845	39765698	plus	12	602435	0	0.00495091	0.0131853	0.137907	0.4	0	4	0	0.276354	0.359826	0.267985	0.337	0	NA	0	0	0	0.579006	0.00493	0.00747	0.0314	1.91e-05	0.264	NA	0.256	0.384	0.188
9606	Homo sapiens	80896	NPL	C112, C1orf13, NAL1, NPL	N-acetylneuraminate pyruvate lyase	N-acetylneuraminate lyase|N-acetylneuraminate pyruvate lyase (dihydrodipicolinate synthase)|N-acetylneuraminic acid aldolase|NALase|dihydrodipicolinate synthetase homolog 1|sialate-pyruvate lyase|sialic acid aldolase	1q25.3	1	NC_000001.11	182789449	182830384	plus	13	611412	8	0.00495091	0.0131853	0.127544	0.3	0	3	0	0.020494	0	0	0.543	0	NA	0.584406	0	0	0.222568	0.00196	0.264	0.728	0.000128	0.514	NA	0.00718	0.0679	0.228
9606	Homo sapiens	84264	HAGHL		hydroxyacylglutathione hydrolase like	hydroxyacylglutathione hydrolase-like protein|GLO2-like/ RJD12	16p13.3	16	NC_000016.10	726936	729746	plus	9		0	0.0049583	0.0131853	-0.383276	0.3	3	0	NA	NA	NA	NA	-0.87	-0.507848	NA	0	-0.53853	0	NA	NA	NA	NA	2.81e-07	0.000287	NA	0.262	0.021	0.331
9606	Homo sapiens	84620	ST6GAL2	SIAT2, ST6GalII	ST6 beta-galactoside alpha-2,6-sialyltransferase 2	beta-galactoside alpha-2,6-sialyltransferase 2|CMP-N-acetylneuraminate-beta-galactosamide-alpha-2,6-sialyltransferase 2|ST6 beta-galactosamide alpha-2,6-sialyltranferase 2|alpha 2,6-ST 2|beta-galactoside alpha-2,6-sialyltransferase II|sialyltransferase 2 (monosialoganglioside sialyltransferase)	2q12.3	2	NC_000002.12	106801600	106887410	minus	13	608472	1	0.0049583	0.0131853	-0.1312	0.1	1	0	NA	NA	NA	NA	-0.656	0	NA	0	0	0	NA	NA	NA	NA	0.00498	0.0795	NA	0.131	0.101	0.479
9606	Homo sapiens	114899	C1QTNF3	C1ATNF3, CORCS, CORS, CORS-26, CORS26, CTRP3	C1q and TNF related 3	complement C1q tumor necrosis factor-related protein 3|C1q and tumor necrosis factor related protein 3|cartonectin|collagenous repeat-containing sequence 26 kDa protein|collagenous repeat-containing sequence of 26-kDa|secretory protein CORS26	5p13.2	5	NC_000005.10	34017858	34043266	minus	6	612045	0	0.00501475	0.0133127	-0.37112	0.5	5	0	0	0	-0.456556	0	-0.749	-0.850802	0	-0.726208	-0.928636	0	0.676765	0.5	0.0112	0.558	9.82e-06	3.16e-06	0.173	0.00475	0.00181	0.325
9606	Homo sapiens	51196	PLCE1	NPHS3, PLCE, PPLC	phospholipase C epsilon 1	1-phosphatidylinositol 4,5-bisphosphate phosphodiesterase epsilon-1|PLC-epsilon-1|pancreas-enriched phospholipase C|phosphoinositide phospholipase C|phosphoinositide phospholipase C-epsilon-1|phosphoinositide-specific phospholipase C epsilon-1	10q23.33	10	NC_000010.11	93993989	94329447	plus	39	608414	1	0.00502678	0.0133218	0.0471337	0.3	1	2	0	0	0	0	0	0.790808	0.333973	0	0	-0.653444	0.111307	0.245	0.457	0.0979	0.1	0.0035	0.00155	0.564	0.572	0.00609
9606	Homo sapiens	23057	NMNAT2	C1orf15, PNAT2	nicotinamide nucleotide adenylyltransferase 2	nicotinamide/nicotinic acid mononucleotide adenylyltransferase 2|NMN adenylyltransferase 2|NMN/NaMN adenylyltransferase 2|NaMN adenylyltransferase 2|nicotinamide mononucleotide adenylyltransferase 2|nicotinate-nucleotide adenylyltransferase 2|pyridine nucleotide adenylyltransferase 2	1q25.3	1	NC_000001.11	183248237	183418499	minus	12	608701	0	0.00510522	0.0134837	0.00054	0.1	0	1	0	0	0	0	0.0054	0	0	0	0	0	0.168584	0.983	0.473	0.175	0.0391	0.139	0.26	0.312	0.206	0.118
9606	Homo sapiens	10480	EIF3M	B5, GA17, PCID1, TANGO7, hfl-B5	eukaryotic translation initiation factor 3 subunit M	eukaryotic translation initiation factor 3 subunit M|B5 receptor|PCI domain containing 1 (herpesvirus entry mediator)|PCI domain-containing protein 1|dendritic cell protein|fetal lung protein B5|transport and golgi organization 7 homolog	11p13	11	NC_000011.10	32583767	32602873	plus	11	609641	0	0.00510522	0.0134837	2.1732e-05	0.2	1	1	0	0	0	0	0.209	0	0	0	0	-0.208783	0.150025	0.367	0.0546	0.212	0.00296	0.614	0.0691	0.0763	0.812	0.0174
9606	Homo sapiens	4144	MAT2A	MATA2, MATII, SAMS2	methionine adenosyltransferase 2A	S-adenosylmethionine synthase isoform type-2|MAT 2|MAT-II|adoMet synthase 2|adoMet synthetase 2|methionine adenosyltransferase 2|methionine adenosyltransferase II, alpha|testicular tissue protein Li 121	2p11.2	2	NC_000002.12	85538978	85545280	plus	9	601468	1	0.0051183	0.0134953	-0.0951526	0.2	2	0	0	-0.299846	0	-0.556527	0	0	NA	0	0	0	0.265554	0.0155	0.405	0.0386	0.0652	0.146	NA	0.168	0.214	0.536
9606	Homo sapiens	283464	GXYLT1	GLT8D3	glucoside xylosyltransferase 1	glucoside xylosyltransferase 1|glycosyltransferase 8 domain containing 3|glycosyltransferase 8 domain-containing protein 3	12q12	12	NC_000012.12	42081845	42144871	minus	9	613321	0	0.00525617	0.0138353	-0.0758611	0.1	1	0	NA	NA	NA	NA	0	NA	NA	0	0	-0.303445	NA	NA	NA	NA	0.0746	NA	NA	0.269	0.107	0.0113
9606	Homo sapiens	1718	DHCR24	DCE, Nbla03646, SELADIN1, seladin-1	24-dehydrocholesterol reductase	delta(24)-sterol reductase|3 beta-hydroxysterol delta 24-reductase|desmosterol-to-cholesterol enzyme|diminuto/dwarf1 homolog|seladin 1|selective AD indicator 1	1p32.3	1	NC_000001.11	54849627	54887248	minus	9	606418	0	0.00527852	0.0138566	-0.257068	0.3	3	0	0	0	0	-0.950269	-0.505	0	NA	0	-0.858343	0	0.69701	0.0826	0.152	5.66e-05	0.00429	0.267	NA	0.649	0.00764	0.242
9606	Homo sapiens	2940	GSTA3	GSTA3-3, GTA3	glutathione S-transferase alpha 3	glutathione S-transferase A3|GST class-alpha member 3|S-(hydroxyalkyl)glutathione lyase A3|glutathione S-alkyltransferase A3|glutathione S-aralkyltransferase A3|glutathione S-aryltransferase A3|glutathione S-transferase A3-3	6p12.2	6	NC_000006.12	52896639	52909799	minus	9	605449	2	0.00528796	0.0138566	-0.0330224	0.3	2	1	-0.0277958	0	0	0.63835	0	-0.907755	NA	0	0	0	0.0419798	0.518	0.0764	0.00795	0.127	0.0458	NA	0.127	0.99	0.326
9606	Homo sapiens	23564	DDAH2	DDAH, DDAHII, G6a, HEL-S-277, NG30	dimethylarginine dimethylaminohydrolase 2	N(G),N(G)-dimethylarginine dimethylaminohydrolase 2|S-phase protein|dimethylargininase-2|dimethylarginine dimethylaminohydrolase II|epididymis secretory protein Li 277|testis tissue sperm-binding protein Li 54e	6p21.33	6	NC_000006.12	31727037	31730265	minus	6	604744	1	0.00529101	0.0138566	-0.253721	0.4	4	0	0	0	-0.767474	0	-0.382	0	NA	-0.524965	-0.609052	0	0.338141	0.518	3.28e-05	0.125	0.000702	0.626	NA	0.0011	0.000431	0.156
9606	Homo sapiens	117248	GALNT15	GALNACT15, GALNT13, GALNT7, GALNTL2, PIH5, pp-GalNAc-T15	polypeptide N-acetylgalactosaminyltransferase 15	polypeptide N-acetylgalactosaminyltransferase 15|UDP-GalNAc transferase T15|UDP-GalNAc:polypeptide N-acetylgalactosaminyltransferase-like protein 2|UDP-N-acetyl-alpha-D-galactosamine:polypeptide N-acetylgalactosaminyltransferase 15|UDP-N-acetyl-alpha-D-galactosamine:polypeptide N-acetylgalactosaminyltransferase 7|UDP-N-acetyl-alpha-D-galactosamine:polypeptide N-acetylgalactosaminyltransferase-lik…	3p25.1	3	NC_000003.12	16174322	16245190	plus	13	615131	0	0.00530911	0.0138806	-0.173648	0.2	2	0	NA	NA	NA	NA	-0.367	-0.67489	0	0	0	0	NA	NA	NA	NA	0.00609	4.11e-06	0.472	0.202	0.22	0.138
9606	Homo sapiens	54363	HAO1	GOX, GOX1, HAOX1	hydroxyacid oxidase 1	hydroxyacid oxidase 1|(S)-2-hydroxy-acid oxidase|glycolate oxidase 1|hydroxyacid oxidase (glycolate oxidase) 1	20p12.3	20	NC_000020.11	7882984	7940446	minus	8	605023	0	0.00533773	0.0139319	0.0436473	0.2	1	1	0	0	0	0	0	0	-0.232023	0.668496	0	0	0.954777	0.277	0.929	0.0572	0.114	0.0665	0.0473	0.00196	0.628	0.101
9606	Homo sapiens	133688	UGT3A1		UDP glycosyltransferase family 3 member A1	UDP-glucuronosyltransferase 3A1|UDP glycosyltransferase 3 family, polypeptide A1|UDPGT 3A1	5p13.2	5	NC_000005.10	35953089	36001055	minus	10	616383	2	0.00540687	0.0140887	-0.256921	0.3	3	0	NA	NA	NA	NA	0	-0.744974	-0.469045	0	-0.32751	0	NA	NA	NA	NA	0.0728	0.0438	0.0322	0.221	0.0449	0.736
9606	Homo sapiens	3419	IDH3A		isocitrate dehydrogenase 3 (NAD(+)) alpha	isocitrate dehydrogenase [NAD] subunit alpha, mitochondrial|H-IDH alpha|NAD(+)-specific ICDH subunit alpha|NAD(H)-specific isocitrate dehydrogenase alpha subunit|NAD+-specific ICDH|isocitrate dehydrogenase (NAD+) alpha chain|isocitrate dehydrogenase 3 (NAD+) alpha|isocitric dehydrogenase subunit alpha	15q25.1	15	NC_000015.10	78149326	78170542	plus	13	601149	1	0.00549449	0.014293	0.00802244	0.2	1	1	0	0	0	0	0.275	-0.202798	NA	0	0	0	0.535603	0.103	0.225	0.149	0.0235	0.0377	NA	0.337	0.38	0.1
9606	Homo sapiens	160851	DGKH	DGKeta	diacylglycerol kinase eta	diacylglycerol kinase eta|DAG kinase eta|diglyceride kinase eta	13q14.11	13	NC_000013.11	42040036	42256584	plus	38	604071	0	0.00552041	0.0143326	0.09394	0.3	0	3	0	0	0	0	0.0883	0	NA	0.279783	0	0.477377	0.618047	0.57	0.926	0.117	0.034	0.158	NA	0.0292	0.143	0.00796
9606	Homo sapiens	1346	COX7A1	COX7A, COX7AH, COX7AM	cytochrome c oxidase subunit 7A1	cytochrome c oxidase subunit 7A1, mitochondrial|cytochrome c oxidase subunit VIIa heart/muscle isoform|cytochrome c oxidase subunit VIIa polypeptide 1 (muscle)|cytochrome c oxidase subunit VIIa-H|cytochrome c oxidase subunit VIIa-M|cytochrome c oxidase subunit VIIa-heart|cytochrome c oxidase subunit VIIa-muscle	19q13.12	19	NC_000019.10	36150922	36152869	minus	4	123995	0	0.00552817	0.0143326	-0.100098	0.5	4	1	0.82376	0	0	-0.322624	-0.554	-0.247029	NA	0	-0.600984	0	0.0469553	0.41	0.349	0.00117	0.000796	0.00613	NA	0.391	0.0245	0.872
9606	Homo sapiens	79814	AGMAT		agmatinase	agmatinase, mitochondrial|AUH|agmatine ureohydrolase (agmatinase)	1p36.21	1	NC_000001.11	15571699	15585110	minus	7		0	0.00561197	0.0145256	0.0563383	0.1	0	1	0	0	0	0.507045	0	0	NA	0	0	0	0.302975	0.16	0.0695	0.0295	0.0981	0.693	NA	0.254	0.381	0.24
9606	Homo sapiens	112398	EGLN2	EIT6, HIF-PH1, HIFPH1, HPH-1, HPH-3, PHD1	egl-9 family hypoxia inducible factor 2	egl nine homolog 2|HIF-prolyl hydroxylase 1|estrogen-induced tag 6|hypoxia-inducible factor prolyl hydroxylase 1|prolyl hydroxylase domain-containing protein 1	19q13.2	19	NC_000019.10	40799143	40808441	plus	7	606424	7	0.00570988	0.0147027	-0.0602438	0.2	1	1	NA	NA	NA	NA	0.00602	0	0	-0.367483	0	0	NA	NA	NA	NA	0.029	0.128	0.86	0.0161	0.0517	0.224
9606	Homo sapiens	6487	ST3GAL3	EIEE15, MRT12, SIAT6, ST3GALII, ST3Gal III, ST3GalIII, ST3N	ST3 beta-galactoside alpha-2,3-sialyltransferase 3	CMP-N-acetylneuraminate-beta-1,4-galactoside alpha-2,3-sialyltransferase|Gal beta-1,3(4)GlcNAc alpha-2,3 sialyltransferase|alpha 2,3-ST 3|alpha 2,3-sialyltransferase III|alpha-2,3-sialyltransferase II|mental retardation, non-syndromic, autosomal recessive, 12|sialyltransferase 6 (N-acetyllacosaminide alpha 2,3-sialyltransferase)	1p34.1	1	NC_000001.11	43707497	43931165	plus	25	606494	1	0.00571088	0.0147027	0.166552	0.2	0	2	NA	NA	NA	NA	0	0	NA	0	0.339493	0.493269	NA	NA	NA	NA	0.139	0.109	NA	0.374	0.042	0.00627
9606	Homo sapiens	25902	MTHFD1L	FTHFSDC1, MTC1THFS, dJ292B18.2	methylenetetrahydrofolate dehydrogenase (NADP+ dependent) 1 like	monofunctional C1-tetrahydrofolate synthase, mitochondrial|10-formyl-THF synthetase|formyltetrahydrofolate synthetase domain containing 1	6q25.1	6	NC_000006.12	150865679	151101887	plus	40	611427	1	0.00571679	0.0147027	0.247269	0.3	0	3	NA	NA	NA	NA	0	0.453027	0	0.370995	0.659594	0	NA	NA	NA	NA	0.0574	0.00119	0.579	0.00157	0.0393	0.741
9606	Homo sapiens	79623	GALNT14	GALNT15, GalNac-T10, GalNac-T14	polypeptide N-acetylgalactosaminyltransferase 14	polypeptide N-acetylgalactosaminyltransferase 14|UDP-GalNAc:polypeptide N-acetylgalactosaminyltransferase 14|UDP-GalNAc:polypeptide N-acetylgalactosaminyltransferase T10|UDP-N-acetyl-alpha-D-galactosamine:polypeptide N-acetylgalactosaminyltransferase 14 (GalNAc-T14)|polypeptide GalNAc transferase 14|polypeptide N-acetylgalactosaminyltransferase 15|pp-GaNTase 14|protein-UDP acetylgalactosaminyltra…	2p23.1	2	NC_000002.12	30888518	31138726	minus	22	608225	7	0.00571825	0.0147027	0.307394	0.3	0	3	0	0	0	0.989298	0.978	0.799252	NA	0	0	0	0.14153	0.329	0.493	0.00661	3.12e-08	4.16e-10	NA	0.0517	0.433	0.172
9606	Homo sapiens	7296	TXNRD1	GRIM-12, TR, TR1, TRXR1, TXNR	thioredoxin reductase 1	thioredoxin reductase 1, cytoplasmic|KM-102-derived reductase-like factor|gene associated with retinoic and IFN-induced mortality 12 protein|gene associated with retinoic and interferon-induced mortality 12 protein|oxidoreductase|testis tissue sperm-binding protein Li 46a|thioredoxin reductase GRIM-12|thioredoxin reductase TR1	12q23.3	12	NC_000012.12	104215779	104350307	plus	18	601112	12	0.00574509	0.0147473	0.05	0.1	0	1	0	0	0	0	0.45	0	NA	0	0	0	0.696059	0.258	0.271	0.451	7.77e-05	0.155	NA	0.198	0.112	0.152
9606	Homo sapiens	10434	LYPLA1	APT-1, APT1, LPL-I, LPL1, hAPT1	lysophospholipase I	acyl-protein thioesterase 1|lysoPLA I|lysophospholipid-specific lysophospholipase	8q11.23	8	NC_000008.11	54046367	54102017	minus	11	605599	0	0.00583086	0.0149182	-0.156638	0.3	3	0	0	-0.497472	0	0	0	0	-0.529037	0	0	-0.539871	0.116991	0.000163	0.537	0.197	0.0632	0.218	0.000825	0.672	0.342	0.0036
9606	Homo sapiens	6677	SPAM1	HEL-S-96n, HYA1, HYAL1, HYAL3, HYAL5, PH-20, PH20, SPAG15	sperm adhesion molecule 1	hyaluronidase PH-20|PH-20 hyaluronidase|epididymis secretory sperm binding protein Li 96n|hyal-PH20|hyaluronoglucosaminidase PH-20|sperm adhesion molecule 1 (PH-20 hyaluronidase, zona pellucida binding)|sperm surface protein PH-20	7q31.32	7	NC_000007.14	123925232	123971410	plus	9	600930	1	0.00583086	0.0149182	-0.0241023	0.2	1	1	0	0	0	0	0	0	-0.608863	0	0	0.36784	0.338476	0.321	0.518	0.0789	0.0505	0.464	0.000179	0.36	0.375	0.0267
9606	Homo sapiens	2052	EPHX1	EPHX, EPOX, HYL1, MEH	epoxide hydrolase 1	epoxide hydrolase 1|epoxide hydratase|epoxide hydrolase 1 microsomal|epoxide hydrolase 1, microsomal (xenobiotic)	1q42.12	1	NC_000001.11	225810074	225845563	plus	10	132810	10	0.005881	0.0150217	-0.0291892	0.2	1	1	0.324955	0	-0.587658	0	0	0	NA	0	0	0	0.0232334	0.44	0.0339	0.135	0.132	0.161	NA	0.865	0.76	0.122
9606	Homo sapiens	25976	TIPARP	ARTD14, PARP7, pART14	TCDD inducible poly(ADP-ribose) polymerase	TCDD-inducible poly [ADP-ribose] polymerase|ADP-ribosyltransferase diphtheria toxin-like 14|poly [ADP-ribose] polymerase 7	3q25.31	3	NC_000003.12	156674416	156706770	plus	8	612480	2	0.00596024	0.0151742	-0.198534	0.4	4	0	0	-0.267034	0	-0.554606	-0.64	0	0	-0.5237	0	0	0.669444	0.0204	0.0966	4.56e-05	6.7e-08	0.403	0.432	0.00679	0.119	0.799
9606	Homo sapiens	2820	GPD2	GDH2, GPDM, mGPDH	glycerol-3-phosphate dehydrogenase 2	glycerol-3-phosphate dehydrogenase, mitochondrial|GPD-M|GPDH-M|glycerol-3-phosphate dehydrogenase 2 (mitochondrial)|mitochondrial glycerophosphate dehydrogenase|mtGPD|testicular tissue protein Li 76	2q24.1	2	NC_000002.12	156435290	156586403	plus	22	138430	0	0.00596024	0.0151742	-0.000593666	0.3	2	1	0	-0.454807	0	0	0	0	0.95335	0	0	-0.50448	0.370794	0.00632	0.168	0.19	0.098	0.419	1.83e-06	0.404	0.556	0.0253
9606	Homo sapiens	10157	AASS	LKR/SDH, LKRSDH, LORSDH	aminoadipate-semialdehyde synthase	alpha-aminoadipic semialdehyde synthase, mitochondrial|alpha-aminoadipate semialdehyde synthase|aminoadipic semialdehyde synthase|lysine-2-oxoglutarate reductase|lysine-ketoglutarate reductase /saccharopine dehydrogenase	7q31.32	7	NC_000007.14	122073544	122144290	minus	25	605113	3	0.00597647	0.0151906	-0.0545378	0.1	1	0	0	0	0	0	0	0	-0.545378	0	0	0	0.219124	0.0901	0.162	0.0737	0.468	0.103	0.0129	0.117	0.347	0.542
9606	Homo sapiens	539	ATP5PO	ATP5O, ATPO, HMC08D05, OSCP	ATP synthase peripheral stalk subunit OSCP	ATP synthase subunit O, mitochondrial|ATP synthase, H+ transporting, mitochondrial F1 complex, O subunit|human ATP synthase OSCP subunit|oligomycin sensitivity conferral protein oscp-like protein|oligomycin sensitivity conferring protein	21q22.11	21	NC_000021.9	33903453	33915854	minus	7	600828	0	0.00609213	0.0154593	0.02937	0.3	1	2	0	0	0	0.445947	0	0	0.553792	0	0	-0.706039	0.266805	0.53	0.471	0.00135	0.0571	0.928	9.69e-05	0.0803	0.12	0.0062
9606	Homo sapiens	5740	PTGIS	CYP8, CYP8A1, PGIS, PTGI	prostaglandin I2 synthase	prostacyclin synthase|cytochrome P450, family 8, subfamily A, polypeptide 1|prostaglandin I2 (prostacyclin) synthase	20q13.13	20	NC_000020.11	49503874	49568170	minus	10	601699	3	0.00614761	0.0155746	0.114423	0.4	1	3	0	0.636498	0	0.623755	0	0.240875	-0.356899	0	0	0	0.320415	0.0053	0.127	0.0231	0.0502	0.0478	5.69e-09	0.785	0.309	0.726
9606	Homo sapiens	29124	LGALS13	GAL13, PLAC8, PP13	galectin 13	galactoside-binding soluble lectin 13|beta-galactoside-binding lectin|gal-13|lectin, galactoside-binding, soluble, 13|placental protein 13|placental tissue protein 13	19q13.2	19	NC_000019.10	39602411	39607474	plus	4	608717	0	0.00618164	0.0156353	-0.0919649	0.4	2	2	0	-0.632265	-0.567699	0	0.00658	0	NA	0.3657	0	0	0.385601	0.0141	0.0325	0.068	0.045	0.568	NA	0.0299	0.366	0.328
9606	Homo sapiens	7015	TERT	CMM9, DKCA2, DKCB4, EST2, PFBMFT1, TCS1, TP2, TRT, hEST2, hTRT	telomerase reverse transcriptase	telomerase reverse transcriptase|telomerase catalytic subunit|telomerase-associated protein 2	5p15.33	5	NC_000005.10	1253167	1295626	minus	16	187270	200	0.00622658	0.0156893	0.148547	0.4	0	4	0	0	0	0.74438	0.00575	0.0830735	0	0	0.652263	0	0.341289	0.555	0.54	0.0127	0.0115	0.000668	0.221	0.0711	0.00832	0.212
9606	Homo sapiens	9060	PAPSS2	ATPSK2, BCYM4, SK2	3'-phosphoadenosine 5'-phosphosulfate synthase 2	bifunctional 3'-phosphoadenosine 5'-phosphosulfate synthase 2|3-prime-phosphoadenosine 5-prime-phosphosulfate synthase 2|ATP sulfurylase/APS kinase 2|ATP sulfurylase/adenosine 5'-phosphosulfate kinase|PAPS synthase 2|PAPS synthetase 2|SK 2|adenosine 5'-phosphosulfate kinase|adenylyl-sulfate kinase|bifunctional 3'-phosphoadenosine 5'-phosphosulfate synthethase 2|sulfate adenylyltransferase	10q23.2-q23.31	10	NC_000010.11	87659719	87747705	plus	13	603005	3	0.00622658	0.0156893	0.338671	0.5	0	5	0	0	0.9897	0	0.774	0.370667	0.687058	0.565288	0	0	0.261389	0.402	0.00411	0.768	0.000322	0.0282	0.028	0.0258	0.421	0.148
9606	Homo sapiens	2730	GCLM	GLCLR	glutamate-cysteine ligase modifier subunit	glutamate--cysteine ligase regulatory subunit|GCS light chain|GSC light chain|gamma-ECS regulatory subunit|gamma-glutamylcysteine synthetase regulatory subunit|glutamate-cysteine ligase (gamma-glutamylcysteine synthetase), regulatory (30.8kD)|glutamate-cysteine ligase modifier subunit delta2 alternative splicing|glutamate-cysteine ligase regulatory protein	1p22.1	1	NC_000001.11	93885199	93909598	minus	9	601176	10	0.00623329	0.0156893	-0.0622483	0.1	1	0	0	0	0	0	0	0	NA	0	0	-0.560235	0.241172	0.376	0.209	0.218	0.0738	0.0697	NA	0.386	0.669	0.00126
9606	Homo sapiens	23205	ACSBG1	BG, BG1, BGM, GR-LACS, LPD	acyl-CoA synthetase bubblegum family member 1	long-chain-fatty-acid--CoA ligase ACSBG1|bubblegum|lipidosin|very long-chain acyl-CoA synthetase	15q25.1	15	NC_000015.10	78167468	78234707	minus	20	614362	1	0.00626227	0.0157367	0.1716	0.3	0	3	0	0	0	0.57222	0	0	NA	0.542397	0	0.429779	0.0927046	0.677	0.3	0.00014	0.164	0.108	NA	0.0118	0.675	0.0112
9606	Homo sapiens	56052	ALG1	CDG1K, HMAT1, HMT-1, HMT1, MT-1, Mat-1, hMat-1	ALG1, chitobiosyldiphosphodolichol beta-mannosyltransferase	chitobiosyldiphosphodolichol beta-mannosyltransferase|GDP-Man:GlcNAc2-PP-dolichol mannosyltransferase|GDP-mannose-dolichol diphosphochitobiose mannosyltransferase|asparagine-linked glycosylation 1 homolog (yeast, beta-1,4-mannosyltransferase)|asparagine-linked glycosylation 1, beta-1,4-mannosyltransferase homolog|asparagine-linked glycosylation protein 1 homolog|beta-1,4-mannosyltransferase|manno…	16p13.3	16	NC_000016.10	5071809	5087379	plus	14	605907	0	0.00633531	0.0158946	-0.185608	0.2	2	0	NA	NA	NA	NA	0	0	NA	-0.352603	-0.57544	0	NA	NA	NA	NA	0.357	0.145	NA	0.00674	0.000445	0.111
9606	Homo sapiens	4758	NEU1	NANH, NEU, SIAL1	neuraminidase 1	sialidase-1|G9 sialidase|N-acetyl-alpha-neuraminidase 1|acetylneuraminyl hydrolase|exo-alpha-sialidase|lysosomal sialidase|sialidase 1 (lysosomal sialidase)	6p21.33	6	NC_000006.12	31859052	31862932	minus	6	608272	3	0.00639412	0.0160162	-0.0681452	0.2	2	0	0	0	0	-0.366646	0	0	NA	-0.246661	0	0	0.063336	0.608	0.165	0.027	0.466	0.113	NA	0.0109	0.0594	0.772
9606	Homo sapiens	4337	MOCS1	MIG11, MOCODA, MOCS1B, MOCS1	molybdenum cofactor synthesis 1	molybdenum cofactor biosynthesis protein 1|MOCS1A enzyme|cell migration-inducing gene 11 protein|molybdenum cofactor biosynthesis protein A|molybdenum cofactor synthesis-step 1 protein A-B	6p21.2	6	NC_000006.12	39904258	39934551	minus	11	603707	0	0.00650331	0.0162635	-0.110478	0.3	2	1	0	0.373952	0	0	-0.99	0	0	0	-0.48873	0	0.703574	0.048	0.203	0.526	0.0258	0.077	0.106	0.486	0.00123	0.223
9606	Homo sapiens	113675	SDSL	SDH 2, SDS-RS1, TDH, cSDH	serine dehydratase like	serine dehydratase-like|L-serine deaminase|L-serine dehydratase/L-threonine deaminase|L-threonine dehydratase|serine dehydratase 2|serine dehydratase related sequence 1	12q24.13	12	NC_000012.12	113422265	113438277	plus	11		1	0.00655551	0.0163677	-0.237849	0.3	3	0	NA	NA	NA	NA	-0.432	-0.288764	NA	-0.468479	0	0	NA	NA	NA	NA	0.00174	0.000153	NA	0.000905	0.147	0.514
9606	Homo sapiens	1593	CYP27A1	CP27, CTX, CYP27	cytochrome P450 family 27 subfamily A member 1	sterol 26-hydroxylase, mitochondrial|5-beta-cholestane-3-alpha, 7-alpha, 12-alpha-triol 26-hydroxylase|5-beta-cholestane-3-alpha, 7-alpha, 12-alpha-triol 27-hydroxylase|cholestanetriol 26-monooxygenase|cytochrome P-450C27/25|cytochrome P450 27|cytochrome P450, family 27, subfamily A, polypeptide 1|cytochrome P450, subfamily XXVIIA (steroid 27-hydroxylase, cerebrotendinous xanthomatosis), polypept…	2q35	2	NC_000002.12	218781006	218815293	plus	9	606530	16	0.00657909	0.0164002	0.066272	0.2	0	2	0	0	0	0	0.288	0	0	0.37472	0	0	0.323535	0.0616	0.43	0.0947	0.0174	0.774	0.31	0.0259	0.181	0.274
9606	Homo sapiens	13	AADAC	CES5A1, DAC	arylacetamide deacetylase	arylacetamide deacetylase|arylacetamide deacetylase (esterase)	3q25.1	3	NC_000003.12	151814008	151828488	plus	5	600338	0	0.00664569	0.0164972	0.222741	0.4	0	4	0	0	0	0	0.8	0.666203	0.308235	0.452974	0	0	0.262748	0.729	0.324	0.1	0.00904	0.00511	0.0133	0.0433	0.131	0.486
9606	Homo sapiens	3030	HADHA	ECHA, GBP, HADH, LCEH, LCHAD, MTPA, TP-ALPHA	hydroxyacyl-CoA dehydrogenase trifunctional multienzyme complex subunit alpha	trifunctional enzyme subunit alpha, mitochondrial|3-ketoacyl-Coenzyme A (CoA) thiolase, alpha subunit|3-oxoacyl-CoA thiolase|78 kDa gastrin-binding protein|gastrin-binding protein|hydroxyacyl-CoA dehydrogenase/3-ketoacyl-CoA thiolase/enoyl-CoA hydratase (trifunctional protein), alpha subunit|hydroxyacyl-Coenzyme A dehydrogenase/3-ketoacyl-Coenzyme A thiolase/enoyl-Coenzyme A hydratase (trifunctio…	2p23.3	2	NC_000002.12	26190635	26244726	minus	20	600890	2	0.00664569	0.0164972	-0.0700296	0.3	2	1	-0.662203	0	0	0.255307	0	0	0	0	0	-0.2934	0.0119246	0.395	0.076	0.0162	0.278	0.519	0.081	0.339	0.524	0.0196
9606	Homo sapiens	53905	DUOX1	LNOX1, NOXEF1, THOX1	dual oxidase 1	dual oxidase 1|NADPH thyroid oxidase 1|flavoprotein NADPH oxidase|large NOX 1|long NOX 1|nicotinamide adenine dinucleotide phosphate oxidase|thyroid oxidase 1	15q21.1	15	NC_000015.10	45129994	45165578	plus	35	606758	3	0.00664988	0.0164972	0.170114	0.3	0	3	0	0.446305	0	0.635955	0	0	NA	0.44877	0	0	0.853244	0.031	0.121	0.0251	0.193	0.69	NA	0.034	0.0614	0.278
9606	Homo sapiens	53354	PANK1	PANK	pantothenate kinase 1	pantothenate kinase 1|pantothenic acid kinase 1	10q23.31	10	NC_000010.11	89579497	89645572	minus	12	606160	0	0.00671191	0.0166246	0.21849	0.3	1	2	NA	NA	NA	NA	0.782	0.859628	-0.330686	0	0	0	NA	NA	NA	NA	4.18e-05	0.00426	0.00243	0.223	0.233	0.761
9606	Homo sapiens	51109	RDH11	ARSDR1, CGI82, HCBP12, MDT1, PSDR1, RALR1, RDJCSS, SCALD, SDR7C1	retinol dehydrogenase 11 (all-trans/9-cis/11-cis)	retinol dehydrogenase 11|HCV core-binding protein HCBP12|androgen-regulated short-chain dehydrogenase/reductase 1|prostate short-chain dehydrogenase reductase 1|retinal reductase 1|short chain dehydrogenase/reductase family 7C, member 1	14q24.1	14	NC_000014.9	67676800	67695793	minus	7	607849	1	0.00677334	0.0167446	-0.0844654	0.3	2	1	0	-0.332063	0	-0.6789	0	0	NA	0	0	0.250774	0.178488	0.0216	0.0639	0.00236	0.149	0.365	NA	0.39	0.528	0.00337
9606	Homo sapiens	4731	NDUFV3	CI-10k, CI-9KD	NADH:ubiquinone oxidoreductase subunit V3	NADH dehydrogenase [ubiquinone] flavoprotein 3, mitochondrial|NADH dehydrogenase (ubiquinone) flavoprotein 3, 10kDa|NADH-ubiquinone oxidoreductase 9 kD subunit|NADH-ubiquinone oxidoreductase 9 kDa subunit|NADH-ubiquinone oxidoreductase flavoprotein 3, 10kD|complex I 10kDa subunit|complex I, mitochondrial respiratory chain, 10-kD subunit|complex I-9kD|mitochondrial NADH oxidoreductase-like protein…	21q22.3	21	NC_000021.9	42893268	42911396	plus	5	602184	0	0.00678192	0.0167446	0.191337	0.2	0	2	NA	NA	NA	NA	0.73	0	NA	0.226686	0	0	NA	NA	NA	NA	0.0195	0.149	NA	0.0498	0.107	0.453
9606	Homo sapiens	1429	CRYZ		crystallin zeta	quinone oxidoreductase|NADPH:quinone reductase|crystallin, zeta (quinone reductase)	1p31.1	1	NC_000001.11	74705482	74733408	minus	11	123691	0	0.00682015	0.0168122	-0.132931	0.3	3	0	0	0	0	-0.4554	-0.3	0	NA	-0.440977	0	0	0.763441	0.057	0.292	0.0065	0.0272	0.974	NA	0.0427	0.0531	0.336
9606	Homo sapiens	200895	DHFR2	DHFRL1, DHFRP4	dihydrofolate reductase 2	dihydrofolate reductase 2, mitochondrial|dihydrofolate reductase, mitochondrial|dihydrofolate reductase like 1|dihydrofolate reductase pseudogene 4|dihydrofolate reductase-like protein 1	3q11.2	3	NC_000003.12	94057922	94063656	minus	3	616588	0	0.0068975	0.0169759	-0.243413	0.3	3	0	NA	NA	NA	NA	-0.388	0	NA	0	-0.5492	-0.279865	NA	NA	NA	NA	0.000176	0.174	NA	0.35	0.00233	0.0311
9606	Homo sapiens	50814	NSDHL	H105E3, SDR31E1, XAP104	NAD(P) dependent steroid dehydrogenase-like	sterol-4-alpha-carboxylate 3-dehydrogenase, decarboxylating|protein H105e3|short chain dehydrogenase/reductase family 31E, member 1	Xq28	X	NC_000023.11	152830967	152869363	plus	11	300275	3	0.00691464	0.0169912	0.0918127	0.3	0	3	0	0	0.273947	0.256368	0.296	0	NA	0	0	0	0.0690918	0.391	0.0222	0.0342	0.00135	0.161	NA	0.386	0.609	0.185
9606	Homo sapiens	5445	PON2		paraoxonase 2	serum paraoxonase/arylesterase 2|A-esterase 2|PON 2|aromatic esterase 2|arylesterase 2|paraoxonase nirs|serum aryldialkylphosphatase 2	7q21.3	7	NC_000007.14	95404862	95435072	minus	9	602447	4	0.00693867	0.0169965	-0.0104067	0.4	2	2	0	0	0.467986	-0.456639	0	0	-0.647497	0	0	0.532083	0.468706	0.204	0.0388	0.0222	0.226	0.159	1.65e-08	0.611	0.933	0.0021
9606	Homo sapiens	435	ASL	ASAL	argininosuccinate lyase	argininosuccinate lyase|argininosuccinase|arginosuccinase	7q11.21	7	NC_000007.14	66075789	66093343	plus	17	608310	13	0.00693867	0.0169965	-0.0957545	0.4	3	1	0	0	-0.482489	-0.5085	-0.622	0	0.655444	0	0	0	0.833837	0.0937	0.000326	0.00145	3.58e-05	0.234	0.000449	0.879	0.378	0.126
9606	Homo sapiens	10908	PNPLA6	BNHS, LNMS, NTE, NTEMND, OMCS, SPG39, iPLA2delta, sws	patatin like phospholipase domain containing 6	neuropathy target esterase|patatin-like phospholipase domain-containing protein 6	19p13.2	19	NC_000019.10	7534152	7561767	plus	37	603197	1	0.00722151	0.0176336	0.084607	0.2	0	2	0	0	0	0	0	0	NA	0.304784	0	0.456679	0.793218	0.122	0.282	0.276	0.578	0.121	NA	0.0333	0.0737	0.000744
9606	Homo sapiens	9563	H6PD	CORTRD1, G6PDH, GDH	hexose-6-phosphate dehydrogenase/glucose 1-dehydrogenase	GDH/6PGL endoplasmic bifunctional protein|6-phosphogluconolactonase|G6PD, H form|glucose 1- dehydrogenase|glucose dehydrogenase|glucose dehyrogenase|glucose-6-phosphate dehydrogenase, salivary	1p36.22	1	NC_000001.11	9234767	9271337	plus	7	138090	2	0.00722151	0.0176336	0	0	0	0	0	0	0	0	0	0	NA	0	0	0	0.270607	0.138	0.673	0.397	0.0521	0.202	NA	0.1	0.282	0.0916
9606	Homo sapiens	9651	PLCH2	PLC-L4, PLC-eta2, PLCL4, PLCeta2	phospholipase C eta 2	1-phosphatidylinositol 4,5-bisphosphate phosphodiesterase eta-2|phosphoinositide phospholipase C-eta-2|phosphoinositide phospholipase C-like 4|phospholipase C-eta2|phospholipase C-like 4|phospholipase C-like protein 4	1p36.32	1	NC_000001.11	2412481	2505530	plus	28	612836	0	0.00724293	0.0176582	-0.083736	0.3	2	1	0	0	0	0	0	-0.448853	-0.628349	0	0	0.239842	0.144415	0.324	0.254	0.746	0.968	0.00562	0.00117	0.328	0.315	0.0128
9606	Homo sapiens	3156	HMGCR	LDLCQ3	3-hydroxy-3-methylglutaryl-CoA reductase	3-hydroxy-3-methylglutaryl-Coenzyme A reductase|3-hydroxy-3-methylglutaryl CoA reductase (NADPH)|HMG-CoA reductase|hydroxymethylglutaryl-CoA reductase	5q13.3	5	NC_000005.10	75336334	75362101	plus	22	142910	15	0.0073994	0.0180114	-0.184173	0.4	4	0	-0.643335	-0.443758	0	-0.425547	0	0	-0.329089	0	0	0	0.019953	0.00419	0.518	0.0215	0.229	0.0946	0.0341	0.625	0.356	0.134
9606	Homo sapiens	56261	GPCPD1	EDI3, GDE5, GDPD6, PREI4	glycerophosphocholine phosphodiesterase 1	glycerophosphocholine phosphodiesterase GPCPD1|endometrial differential 3|glycerophosphocholine phosphodiesterase GDE1 homolog|glycerophosphodiester phosphodiesterase 5|preimplantation protein 4|putative glycerophosphocholine phosphodiesterase GPCPD1|putative glycerophosphodiester phosphodiesterase 5	20p12.3	20	NC_000020.11	5544434	5611026	minus	23	614124	0	0.00748584	0.0181933	0.298498	0.3	0	3	NA	NA	NA	NA	0.662	0	0.569009	0	0.55998	0	NA	NA	NA	NA	0.000144	0.894	4.85e-06	0.742	0.0328	0.0725
9606	Homo sapiens	7001	PRDX2	HEL-S-2a, NKEF-B, NKEFB, PRP, PRX2, PRXII, PTX1, TDPX1, TPX1, TSA	peroxiredoxin 2	peroxiredoxin-2|epididymis secretory sperm binding protein Li 2a|natural killer cell-enhancing factor B|thiol-specific antioxidant 1|thioredoxin peroxidase 1|thioredoxin-dependent peroxide reductase 1|torin	19p13.13	19	NC_000019.10	12796820	12801910	minus	6	600538	8	0.00750619	0.0182142	0.0554124	0.2	1	1	0	-0.359858	0	0.85857	0	0	NA	0	0	0	0.104717	0.0209	0.227	0.00498	0.315	0.395	NA	0.342	0.686	0.225
9606	Homo sapiens	3938	LCT	LAC, LPH, LPH1	lactase	lactase-phlorizin hydrolase|lactase-glycosylceramidase|lactase-phlorizin hydrolase-1	2q21.3	2	NC_000002.12	135787840	135837200	minus	17	603202	9	0.00752665	0.0182354	0.475549	0.4	0	4	0	0	0	0.536768	0.927	2.37759	NA	0.438586	0	0	0.225386	0.904	0.403	0.00241	8.95e-08	2.78e-08	NA	3.81e-05	0.0618	0.981
9606	Homo sapiens	22921	MSRB2	CBS-1, CBS1, CGI-131, MSRB, PILB	methionine sulfoxide reductase B2	methionine-R-sulfoxide reductase B2, mitochondrial|pilin-like transcription factor	10p12.2	10	NC_000010.11	23095498	23122013	plus	6	613782	1	0.00754032	0.0182401	-0.126209	0.3	3	0	0	0	-0.526242	0	-0.256	0	NA	-0.353637	0	0	0.674428	0.299	0.000223	0.0703	0.0122	0.504	NA	0.0125	0.173	0.137
9606	Homo sapiens	3101	HK3	HKIII, HXK3	hexokinase 3	hexokinase-3|ATP:D-hexose 6-phosphotransferase|HK III|hexokinase 3 (white cell)|hexokinase type III	5q35.2	5	NC_000005.10	176880869	176899373	minus	22	142570	12	0.00772127	0.0186198	0.125023	0.4	1	3	0	0	0	0	0.283	0.90954	-0.535865	0.593557	0	0	0.68698	0.106	0.734	0.231	0.00335	0.000194	0.00161	0.0357	0.191	0.626
9606	Homo sapiens	1633	DCK		deoxycytidine kinase	deoxycytidine kinase|deoxynucleoside kinase	4q13.3	4	NC_000004.12	70993548	71030914	plus	7	125450	14	0.00772127	0.0186198	0.0176091	0.3	1	2	0	0	0.36366	0	0.27	0	-0.457568	0	0	0	0.844704	0.756	0.0301	0.111	0.00164	0.131	0.00132	0.409	0.416	0.0536
9606	Homo sapiens	2595	GANC		glucosidase alpha, neutral C	neutral alpha-glucosidase C	15q15.1	15	NC_000015.10	42273658	42353666	plus	28	104180	0	0.0078806	0.0189306	0.0910221	0.2	0	2	NA	NA	NA	NA	0.00532	0	NA	NA	NA	0.267746	NA	NA	NA	NA	0.0418	0.199	NA	NA	NA	0.00687
9606	Homo sapiens	8310	ACOX3		acyl-CoA oxidase 3, pristanoyl	peroxisomal acyl-coenzyme A oxidase 3|BRCACox|acyl-Coenzyme A oxidase 3, pristanoyl|branched-chain acyl-CoA oxidase|pristanoyl-CoA oxidase	4p16.1	4	NC_000004.12	8366263	8440725	minus	22	603402	0	0.00788191	0.0189306	-0.295174	0.4	4	0	0	-0.503401	-0.748692	0	-0.642	0	NA	0	-0.762476	0	0.175176	0.0324	0.00771	0.564	0.000144	0.821	NA	0.352	0.000747	0.152
9606	Homo sapiens	51144	HSD17B12	KAR, SDR12C1	hydroxysteroid 17-beta dehydrogenase 12	very-long-chain 3-oxoacyl-CoA reductase|17-beta-HSD 12|17-beta-hydroxysteroid dehydrogenase 12|17beta-HSD type 12|3-ketoacyl-CoA reductase|estradiol 17-beta-dehydrogenase 12|short chain dehydrogenase/reductase family 12C member 1|steroid dehydrogenase homolog	11p11.2	11	NC_000011.10	43680593	43856619	plus	12	609574	3	0.00788675	0.0189306	0.184934	0.4	0	4	0	0	0.598943	0	0.543	0.26235	0	0	0.445047	0	0.936122	0.705	3.22e-05	0.577	4.34e-09	0.0335	0.0755	0.132	0.00663	0.529
9606	Homo sapiens	5232	PGK2	HEL-S-272, PGKB, PGKPS, dJ417L20.2	phosphoglycerate kinase 2	phosphoglycerate kinase 2|epididymis secretory protein Li 272|phosphoglycerate kinase autosomal pseudogene|phosphoglycerate kinase, testis specific|testicular tissue protein Li 139	6p12.3	6	NC_000006.12	49785651	49787340	minus	1	172270	0	0.00797867	0.0190922	0.0444407	0.2	0	2	0	0	0	0	0.02	0	NA	0	0	0.379966	0.358243	0.973	0.398	0.311	0.0121	0.223	NA	0.299	0.341	0.043
9606	Homo sapiens	8706	B3GALNT1	B3GALT3, GLCT3, GLOB, Gb4Cer, P, P1, beta3Gal-T3, galT3	beta-1,3-N-acetylgalactosaminyltransferase 1 (globoside blood group)	UDP-GalNAc:beta-1,3-N-acetylgalactosaminyltransferase 1|P antigen synthase|P blood group globoside|UDP-Gal:betaGlcNAc beta 1,3-galactosyltransferase, polypeptide 3 (Globoside blood group)|UDP-GalNAc:betaGlcNAc beta-1,3-galactosaminyltransferase, polypeptide 1 (Globoside blood group)|UDP-N-acetylgalactosamine:globotriaosylceramide beta-1,3-N-acetylgalactosaminyltransferase|b3Gal-T3|beta-1,3-GalNAc…	3q26.1	3	NC_000003.12	161083883	161105528	minus	9	603094	0	0.00797867	0.0190922	-0.0566139	0.1	1	0	0	0	0	0	0	0	NA	0	0	-0.509525	0.259552	0.0687	0.145	0.699	0.106	0.398	NA	0.378	0.0902	0.00635
9606	Homo sapiens	5209	PFKFB3	IPFK2, PFK2, iPFK-2	6-phosphofructo-2-kinase/fructose-2,6-biphosphatase 3	6-phosphofructo-2-kinase/fructose-2,6-bisphosphatase 3|6-phosphofructo-2-kinase/ fructose-2,6-bisphosphatase|6PF-2-K/Fru-2,6-P2ase 3|6PF-2-K/Fru-2,6-P2ase brain/placenta-type isozyme|PFK/FBPase 3|fructose-6-phosphate,2-kinase/fructose-2, 6-bisphosphatase|inducible 6-phosphofructo-2-kinase/fructose-2,6-bisphosphatase|renal carcinoma antigen NY-REN-56	10p15.1	10	NC_000010.11	6144802	6254648	plus	19	605319	22	0.00805373	0.0191576	0.0763784	0.3	1	2	0	0	0	0	0	0	0.703688	0.653447	-0.59335	0	0.463727	0.493	0.773	0.068	0.0885	0.109	0.000956	0.0295	0.0295	0.572
9606	Homo sapiens	1785	DNM2	CMT2M, CMTDI1, CMTDIB, DI-CMTB, DYN2, DYNII, LCCS5	dynamin 2	dynamin-2|dynamin II	19p13.2	19	NC_000019.10	10718053	10831910	plus	22	602378	1	0.00805534	0.0191576	0.08582	0.4	0	4	0	0	0.38875	0	0.00603	0.229775	0	0	0	0.233645	0.608317	0.503	0.0444	0.472	0.0495	0.0076	0.578	0.133	0.107	0.00612
9606	Homo sapiens	2819	GPD1	GPD-C, GPDH-C, HTGTI	glycerol-3-phosphate dehydrogenase 1	glycerol-3-phosphate dehydrogenase [NAD(+)], cytoplasmic|glycerol-3-phosphate dehydrogenase 1 (soluble)|glycerol-3-phosphate dehydrogenase [NAD+], cytoplasmic|glycerophosphate dehydrogenase	12q13.12	12	NC_000012.12	50103819	50111320	plus	8	138420	2	0.00805534	0.0191576	-0.151603	0.2	2	0	0	0	0	0	0	0	-0.709487	0	-0.806542	0	0.0501408	0.0937	0.733	0.302	0.417	0.0807	0.00412	0.395	0.0259	0.433
9606	Homo sapiens	8394	PIP5K1A		phosphatidylinositol-4-phosphate 5-kinase type 1 alpha	phosphatidylinositol 4-phosphate 5-kinase type-1 alpha|68 kDa type I phosphatidylinositol 4-phosphate 5-kinase alpha|PIP5K1-alpha|PIP5KIalpha|phosphatidylinositol 4-phosphate 5-kinase type I alpha|ptdIns(4)P-5-kinase 1 alpha	1q21.3	1	NC_000001.11	151198003	151249536	plus	20	603275	1	0.00805534	0.0191576	0.0337909	0.4	2	2	0	0	-0.547798	0.68707	0	0	-0.228963	0	0.4276	0	0.375162	0.0919	0.047	0.00789	0.582	0.856	0.0361	0.195	0.0179	0.233
9606	Homo sapiens	4123	MAN2C1	MAN6A8, MANA, MANA1	mannosidase alpha class 2C member 1	alpha-mannosidase 2C1|alpha mannosidase 6A8B|alpha-D-mannoside mannohydrolase|mannosidase, alpha 6A8|mannosidase, alpha A, cytoplasmic|testicular tissue protein Li 115	15q24.2	15	NC_000015.10	75355792	75368680	minus	26	154580	0	0.00814187	0.0193088	-0.0222222	0.1	1	0	0	0	0	0	-0.2	0	NA	0	0	0	0.285616	0.252	0.148	0.335	0.00729	0.845	NA	0.158	0.249	0.399
9606	Homo sapiens	128240	NAXE	AIBP, APOA1BP, PEBEL, YJEFN1	NAD(P)HX epimerase	NAD(P)H-hydrate epimerase|AI-BP|apoA-I binding protein|apolipoprotein A-I-binding protein|yjeF N-terminal domain-containing protein 1|yjeF_N1	1q22	1	NC_000001.11	156591762	156599818	plus	7	608862	0	0.00814377	0.0193088	-0.0411324	0.1	1	0	NA	NA	NA	NA	0	-0.205662	NA	0	0	0	NA	NA	NA	NA	0.0929	0.0142	NA	0.193	0.36	0.237
9606	Homo sapiens	57406	ABHD6		abhydrolase domain containing 6	monoacylglycerol lipase ABHD6|2-arachidonoylglycerol hydrolase|abhydrolase domain-containing protein 6|lipase protein	3p14.3	3	NC_000003.12	58237502	58294736	plus	10	616966	0	0.00822707	0.0194766	0.0323978	0.2	1	1	0	0	0	0.693406	0	0	0	0	-0.369428	0	0.19277	0.168	0.381	0.0315	0.258	0.434	0.201	0.654	0.0257	0.228
9606	Homo sapiens	2683	B4GALT1	B4GAL-T1, CDG2D, GGTB2, GT1, GTB, beta4Gal-T1	beta-1,4-galactosyltransferase 1	beta-1,4-galactosyltransferase 1|UDP-Gal:beta-GlcNAc beta-1,4-galactosyltransferase 1|UDP-Gal:betaGlcNAc beta 1,4- galactosyltransferase, polypeptide 1|UDP-galactose:beta-N-acetylglucosamine beta-1,4-galactosyltransferase 1|beta-1,4-GalTase 1|glycoprotein-4-beta-galactosyltransferase 2|lactose synthase	9p21.1	9	NC_000009.12	33110641	33167391	minus	6	137060	3	0.00827711	0.0195652	0.0797573	0.2	0	2	0	0	0	0	0.244	0	0	0	0	0.553573	0.234288	0.579	0.213	0.0751	0.0138	0.705	0.488	0.12	0.109	0.0112
9606	Homo sapiens	5092	PCBD1	DCOH, PCBD, PCD, PHS	pterin-4 alpha-carbinolamine dehydratase 1	pterin-4-alpha-carbinolamine dehydratase|4-alpha-hydroxy-tetrahydropterin dehydratase|6-pyruvoyl-tetrahydropterin synthase/dimerization cofactor of hepatocyte nuclear factor 1 alpha (TCF1)|dimerizing cofactor for HNF1|phenylalanine hydroxylase-stimulating protein|pterin-4 alpha-carbinolamine dehydratase/dimerization cofactor of hepatocyte nuclear factor 1 alpha	10q22.1	10	NC_000010.11	70882280	70888786	minus	6	126090	0	0.00840201	0.0198303	-0.121023	0.4	4	0	0	-0.352674	0	-0.349498	-0.264	-0.244062	0	0	0	0	0.971458	0.0323	0.511	0.0416	0.0241	0.00487	0.478	0.221	0.215	0.235
9606	Homo sapiens	10914	PAPOLA	PAP	poly(A) polymerase alpha	poly(A) polymerase alpha|PAP-alpha|polynucleotide adenylyltransferase alpha	14q32.2	14	NC_000014.9	96502376	96567116	plus	23	605553	0	0.00849609	0.0200219	-0.000736222	0.2	1	1	0	0	0	0	-0.484	0	NA	0	0	0.477374	0.170247	0.744	0.29	0.253	0.000693	0.732	NA	0.268	0.223	0.0255
9606	Homo sapiens	514	ATP5F1E	ATP5E, ATPE, MC5DN3	ATP synthase F1 subunit epsilon	ATP synthase subunit epsilon, mitochondrial|ATP synthase, H+ transporting, mitochondrial F1 complex, epsilon subunit|F(0)F(1)-ATPase|H(+)-transporting two-sector ATPase|mitochondrial ATP synthase epsilon chain|mitochondrial ATPase	20q13.32	20	NC_000020.11	59028678	59032367	minus	3	606153	0	0.00851596	0.0200383	0.116249	0.1	0	1	0.929992	0	0	0	0	NA	NA	0	0	0	0.003196	0.406	0.133	0.485	0.0631	NA	NA	0.111	0.294	0.146
9606	Homo sapiens	8613	PLPP3	Dri42, LPP3, PAP2B, PPAP2B, VCIP	phospholipid phosphatase 3	phospholipid phosphatase 3|PAP2 beta|lipid phosphate phosphohydrolase 3|phosphatidate phosphohydrolase type 2b|phosphatidic acid phosphatase type 2B|type-2 phosphatidic acid phosphatase-beta|vascular endothelial growth factor and type I collagen inducible	1p32.2	1	NC_000001.11	56494747	56579584	minus	6	607125	0	0.0085802	0.0201589	0.192488	0.5	0	5	0	0.5347	0.474991	0.306526	0.244	0	0.364664	0	0	0	0.59453	0.0048	0.0109	0.0304	0.036	0.682	0.0315	0.426	0.364	0.643
9606	Homo sapiens	7299	TYR	ATN, CMM8, OCA1, OCA1A, OCAIA, SHEP3	tyrosinase	tyrosinase|LB24-AB|SK29-AB|monophenol monooxygenase|oculocutaneous albinism IA|tumor rejection antigen AB	11q14.3	11	NC_000011.10	89177565	89295759	plus	6	606933	289	0.00866855	0.0203357	0.00277778	0.1	0	1	0	0	0	0	0.025	0	NA	0	0	0	0.561341	0.291	0.0923	0.176	0.0224	0.157	NA	0.633	0.21	0.274
9606	Homo sapiens	160428	ALDH1L2	mtFDH	aldehyde dehydrogenase 1 family member L2	mitochondrial 10-formyltetrahydrofolate dehydrogenase|10-formyltetrahydrofolate dehydrogenase ALDH1L2|aldehyde dehydrogenase family 1 member L2, mitochondrial|mitochondrial 10-FTHFDH|probable 10-formyltetrahydrofolate dehydrogenase ALDH1L2	12q23.3	12	NC_000012.12	105019784	105084609	minus	27	613584	0	0.00869048	0.0203564	0.204489	0.2	0	2	NA	NA	NA	NA	0.426	0.596447	NA	0	0	0	NA	NA	NA	NA	0.023	0.00732	NA	0.164	0.0962	0.537
9606	Homo sapiens	445329	SULT1A4	HAST3, M-PST, ST1A3/ST1A4, ST1A4, TL-PST	sulfotransferase family 1A member 4	sulfotransferase 1A4|SLX1B-SULT1A4|aryl sulfotransferase 1A3/1A4|catecholamine-sulfating phenol sulfotransferase|monoamine-sulfating phenol sulfotransferase|placental estrogen sulfotransferase|sulfokinase|sulfotransferase family, cytosolic, 1A, phenol-preferring, member 4|sulfotransferase, monoamine-preferring|thermolabile phenol sulfotransferase	16p11.2	16	NC_000016.10	29459886	29464980	plus	8	615819	0	0.00874182	0.0204458	-0.13529	0.1	1	0	NA	NA	NA	NA	NA	0	NA	-0.405869	0	NA	NA	NA	NA	NA	NA	0.115	NA	0.00769	0.206	NA
9606	Homo sapiens	3831	KLC1	KLC, KNS2, KNS2A	kinesin light chain 1	kinesin light chain 1|kinesin 2 60/70kDa|medulloblastoma antigen MU-MB-2.50	14q32.33	14	NC_000014.9	103629188	103701551	plus	18	600025	0	0.00884408	0.0206539	0.0346733	0.2	0	2	0	0	0	0	0.06	0	NA	0	0	0.25206	0.283501	0.455	0.202	0.0699	0.0132	0.817	NA	0.0789	0.292	0.00914
9606	Homo sapiens	8703	B4GALT3	beta4Gal-T3	beta-1,4-galactosyltransferase 3	beta-1,4-galactosyltransferase 3|UDP-Gal:beta-GlcNAc beta-1,4-galactosyltransferase 3|UDP-Gal:betaGlcNAc beta 1,4- galactosyltransferase, polypeptide 3|UDP-galactose:beta-N-acetylglucosamine beta-1,4-galactosyltransferase 3|b4Gal-T3|beta-1,4-GalTase 3|beta-N-acetylglucosaminyl-glycolipid beta-1,4-galactosyltransferase 3	1q23.3	1	NC_000001.11	161171310	161177968	minus	9	604014	0	0.00888351	0.0207148	0.0700434	0.2	0	2	0	0	0	0	0.278	0	NA	0.352391	0	0	0.801731	0.425	0.871	0.07	0.00704	0.0578	NA	0.00504	0.384	0.0692
9606	Homo sapiens	219	ALDH1B1	ALDH5, ALDHX	aldehyde dehydrogenase 1 family member B1	aldehyde dehydrogenase X, mitochondrial|ALDH class 2|acetaldehyde dehydrogenase 5|aldehyde dehydrogenase 5	9p13.1	9	NC_000009.12	38392664	38398665	plus	3	100670	4	0.00894653	0.0207993	-0.0146613	0.4	2	2	0	0	0	0	0.378	0.363307	-0.562057	0	0	-0.325863	0.234014	0.573	0.492	0.077	0.000612	0.00128	0.00108	0.238	0.544	0.0298
9606	Homo sapiens	26052	DNM3	Dyna III	dynamin 3	dynamin-3|T-dynamin|dynamin family member|dynamin, testicular	1q24.3	1	NC_000001.11	171841478	172418466	plus	31	611445	2	0.00894653	0.0207993	0.126745	0.2	0	2	0	0	0	0.69745	0.57	0	0	0	0	0	0.37087	0.221	0.263	0.000661	0.000128	0.16	0.372	0.288	0.564	0.438
9606	Homo sapiens	7086	TKT	HEL-S-48, HEL107, SDDHD, TK1, TKT	transketolase	transketolase|epididymis luminal protein 107|epididymis secretory protein Li 48	3p21.1	3	NC_000003.12	53224707	53256114	minus	16	606781	8	0.00900871	0.0208814	0.211662	0.4	0	4	0	0	0.43476	0	0.372	0.82879	NA	0.269404	0	0	0.784141	0.797	0.0191	0.0707	0.00187	0.00172	NA	0.0249	0.695	0.442
9606	Homo sapiens	23382	AHCYL2	ADOHCYASE3, IRBIT2	adenosylhomocysteinase like 2	adenosylhomocysteinase 3|IP(3)Rs binding protein released with IP(3) 2|S-adenosyl-L-homocysteine hydrolase 3|S-adenosylhomocysteine hydrolase-like 2|long-IRBIT|putative adenosylhomocysteinase 3	7q32.1	7	NC_000007.14	129225014	129430211	plus	22	616520	1	0.00900872	0.0208814	-0.0376671	0.1	1	0	0	0	0	0	0	0	NA	0	-0.339004	0	0.515145	0.133	0.0502	0.0965	0.283	0.443	NA	0.167	0.0254	0.323
9606	Homo sapiens	1607	DGKB	DAGK2, DGK, DGK-BETA	diacylglycerol kinase beta	diacylglycerol kinase beta|90 kDa diacylglycerol kinase|DAG kinase beta|diacylglycerol kinase, beta 90kDa|diglyceride kinase beta	7p21.2	7	NC_000007.14	14145049	14974777	minus	32	604070	1	0.00902272	0.0208827	0.433392	0.2	0	2	0	0	0	0.964256	0	0	NA	0	2.93628	0	0.123465	0.576	0.896	0.0146	0.103	0.293	NA	0.0531	0.0106	0.217
9606	Homo sapiens	9692	KIAA0391	MRPP3, PRORP	KIAA0391	mitochondrial ribonuclease P catalytic subunit|mitochondrial ribonuclease P protein 3|mitochondrial RNase P protein 3|mitochondrial RNase P subunit 3|proteinaceous RNase P	14q13.2	14	NC_000014.9	35121855	35274078	plus	10	609947	0	0.00932649	0.0215216	-0.0944066	0.2	2	0	0	-0.647477	0	0	0	0	0	-0.29659	0	0	0.972695	0.00401	0.929	0.399	0.0685	0.0606	0.104	0.025	0.14	0.856
9606	Homo sapiens	5409	PNMT	PENTase, PNMT	phenylethanolamine N-methyltransferase	phenylethanolamine N-methyltransferase|noradrenaline N-methyltransferase|phenylethanolamine N-methylase	17q12	17	NC_000017.11	39667981	39670475	plus	5	171190	8	0.00932649	0.0215216	-0.00712161	0.2	1	1	0	0	0	0	0	0	-0.678039	0	0	0.606823	0.411052	0.189	0.24	0.77	0.0735	0.11	0.00666	0.828	0.192	0.00609
9606	Homo sapiens	165631	PARP15	ARTD7, BAL3, pART7	poly(ADP-ribose) polymerase family member 15	poly [ADP-ribose] polymerase 15|ADP-ribosyltransferase diphtheria toxin-like 7|B-aggressive lymphoma 3|B-aggressive lymphoma protein 3|PARP-15	3q21.1	3	NC_000003.12	122575914	122639047	plus	14	612066	0	0.00941482	0.0216932	0.0146	0.1	0	1	NA	NA	NA	NA	0.073	0	NA	0	0	0	NA	NA	NA	NA	0.0364	0.369	NA	0.365	0.25	0.327
9606	Homo sapiens	7083	TK1	TK2	thymidine kinase 1	thymidine kinase, cytosolic|thymidine kinase 1 soluble isoform	17q25.3	17	NC_000017.11	78174079	78187208	minus	7	188300	44	0.00943105	0.0216984	0.250867	0.4	0	4	0	0	0	0	0.55	0.344589	NA	0.628857	0.734358	0	0.501062	0.834	0.073	0.288	0.00536	0.00302	NA	0.00594	0.0233	0.494
9606	Homo sapiens	54344	DPM3	CDG1O	dolichyl-phosphate mannosyltransferase subunit 3	dolichol-phosphate mannosyltransferase subunit 3|DPM synthase complex subunit 3|DPM synthase subunit 3|MPD synthase subunit 3|dolichol-phosphate mannose synthase subunit 3|dolichyl-phosphate beta-D-mannosyltransferase subunit 3|dolichyl-phosphate mannosyltransferase polypeptide 3|mannose-P-dolichol synthase subunit 3|prostin 1|testicular tissue protein Li 58	1q22	1	NC_000001.11	155139891	155140573	minus	2	605951	0	0.00952171	0.0218746	0	0	0	0	0	0	0	0	0	0	0	0	0	0	0.0530274	0.0696	0.957	0.114	0.481	0.849	0.183	0.164	0.144	0.241
9606	Homo sapiens	10690	FUT9	Fuc-TIX	fucosyltransferase 9	alpha-(1,3)-fucosyltransferase 9|fucT-IX|fucosyltransferase 9 (alpha (1,3) fucosyltransferase)|fucosyltransferase IX|galactoside 3-L-fucosyltransferase	6q16.1	6	NC_000006.12	96015969	96215612	plus	5	606865	0	0.00958197	0.0219805	0.0482276	0.3	1	2	-0.570476	0.632524	0	0	0.372	0	NA	0	0	0	0.0464972	0.00715	0.0561	0.242	0.0103	0.466	NA	0.539	0.0738	0.361
9606	Homo sapiens	79670	ZCCHC6	PAPD6, TUT7	zinc finger CCHC-type containing 6	terminal uridylyltransferase 7|PAP associated domain containing 6|TUTase 7|zinc finger CCHC domain-containing protein 6|zinc finger, CCHC domain containing 6	9q21.33	9	NC_000009.12	86287733	86354497	minus	32	613467	0	0.00962632	0.0220497	0.0616284	0.2	0	2	0	0	0	0	0.35	0	0.266284	0	0	0	0.341529	0.584	0.29	0.679	0.00647	0.177	0.00955	0.208	0.183	0.137
9606	Homo sapiens	253558	LCLAT1	1AGPAT8, AGPAT8, ALCAT1, HSRG1849, LYCAT, UNQ1849	lysocardiolipin acyltransferase 1	lysocardiolipin acyltransferase 1|1-AGP acyltransferase 8|1-AGPAT 8|1-acylglycerol-3-phosphate O-acyltransferase 8|acyl-CoA:lysocardiolipin acyltransferase 1	2p23.1	2	NC_000002.12	30447226	30644225	plus	11	614241	0	0.00977163	0.0223425	0.126992	0.2	0	2	NA	NA	NA	NA	0	0.287356	0.474598	0	0	0	NA	NA	NA	NA	0.0817	0.000465	4.41e-05	0.0879	0.267	0.99
9606	Homo sapiens	10243	GPHN	GEPH, GPH, GPHRYN, HKPX1, MOCODC	gephyrin	gephyrin	14q23.3-q24.1	14	NC_000014.9	66507407	67735831	plus	31	603930	0	0.00978295	0.0223425	-0.110373	0.2	2	0	0	0	0	0	-0.743	-0.250359	NA	0	0	0	0.18596	0.728	0.854	0.0734	1.31e-07	0.0117	NA	0.506	0.0927	0.0799
9606	Homo sapiens	30	ACAA1	ACAA, PTHIO, THIO	acetyl-CoA acyltransferase 1	3-ketoacyl-CoA thiolase, peroxisomal|acetyl-Coenzyme A acyltransferase 1|beta-ketothiolase|peroxisomal 3-oxoacyl-CoA thiolase|peroxisomal 3-oxoacyl-Coenzyme A thiolase|testicular tissue protein Li 197	3p22.2	3	NC_000003.12	38122710	38137242	minus	12	604054	0	0.0099229	0.0226289	-0.122237	0.2	2	0	0	0	0	0	0	-0.85853	-0.363837	0	0	0	0.450902	0.19	0.397	0.175	0.917	0.0445	0.00815	0.243	0.197	0.149
9606	Homo sapiens	9524	TECR	GPSN2, MRT14, SC2, TER	trans-2,3-enoyl-CoA reductase	very-long-chain enoyl-CoA reductase|glycoprotein, synaptic 2|synaptic glycoprotein SC2	19p13.12	19	NC_000019.10	14527760	14565980	plus	15	610057	0	0.00998602	0.0227061	-0.126528	0.2	2	0	0	-0.47909	0	-0.659665	0	0	NA	0	0	0	0.483751	0.00222	0.163	0.0207	0.0716	0.187	NA	0.399	0.621	0.0851
9606	Homo sapiens	4242	MFNG		MFNG O-fucosylpeptide 3-beta-N-acetylglucosaminyltransferase	beta-1,3-N-acetylglucosaminyltransferase manic fringe|O-fucosylpeptide 3-beta-N-acetylglucosaminyltransferase	22q13.1	22	NC_000022.11	37469063	37486440	minus	8	602577	1	0.00998602	0.0227061	0.120343	0.3	0	3	0	0.37035	0	0	0.346	0	NA	0.366739	0	0	0.145333	0.00579	0.187	0.0927	0.0214	0.842	NA	0.0392	0.552	0.499
9606	Homo sapiens	1371	CPOX	CPO, CPX, HCP	coproporphyrinogen oxidase	oxygen-dependent coproporphyrinogen-III oxidase, mitochondrial|COX|coprogen oxidase|coproporphyrinogenase	3q11.2	3	NC_000003.12	98568448	98593684	minus	10	612732	2	0.0101025	0.0229374	0.0406157	0.3	1	2	0	0	0	0.389504	0.222	NA	NA	0	0	-0.286579	0.752468	0.124	0.423	0.00282	0.00752	NA	NA	0.244	0.0927	0.00844
9606	Homo sapiens	5051	PAFAH2	HSD-PLA2	platelet activating factor acetylhydrolase 2	platelet-activating factor acetylhydrolase 2, cytoplasmic|SD-PLA2|platelet-activating factor acetylhydrolase 2, 40kDa|serine-dependent phospholipase A2	1p36.11	1	NC_000001.11	25959764	25998164	minus	13	602344	0	0.010129	0.022964	-0.0589464	0.4	3	1	0	0	-0.465656	0	-0.324	-0.20365	0.403842	0	0	0	0.669993	0.339	0.0379	0.0722	0.00929	0.000384	0.0023	0.344	0.324	0.506
9606	Homo sapiens	10449	ACAA2	DSAEC	acetyl-CoA acyltransferase 2	3-ketoacyl-CoA thiolase, mitochondrial|T1|acetyl-Coenzyme A acyltransferase 2|beta ketothiolase|mitochondrial 3-oxoacyl-CoA thiolase|mitochondrial 3-oxoacyl-Coenzyme A thiolase	18q21.1	18	NC_000018.10	49783504	49813881	minus	10	604770	1	0.010319	0.0233606	0.178404	0.3	0	3	0	0	0	0	0.339	0.767825	NA	0	0	0.49881	0.411839	0.199	0.343	0.187	0.00437	0.00599	NA	0.248	0.522	0.00322
9606	Homo sapiens	54790	TET2	KIAA1546, MDS	tet methylcytosine dioxygenase 2	methylcytosine dioxygenase TET2|probable methylcytosine dioxygenase TET2|tet oncogene family member 2	4q24	4	NC_000004.12	105145875	105279803	plus	11	612839	23	0.0105089	0.0237558	0.0530677	0.1	0	1	NA	NA	NA	NA	0	0	NA	0	0	0.265339	NA	NA	NA	NA	0.0768	0.376	NA	0.104	0.277	0.00648
9606	Homo sapiens	6726	SRP9	ALURBP	signal recognition particle 9	signal recognition particle 9 kDa protein|signal recognition particle 9kD|signal recognition particle 9kDa	1q42.12	1	NC_000001.11	225777813	225790466	plus	4	600707	2	0.0105463	0.0237851	-0.0282056	0.1	1	0	0	-0.25385	0	0	0	0	NA	0	0	0	0.321596	0.00273	0.136	0.334	0.169	0.79	NA	0.365	0.412	0.168
9606	Homo sapiens	8622	PDE8B	ADSD, PPNAD3	phosphodiesterase 8B	high affinity cAMP-specific and IBMX-insensitive 3',5'-cyclic phosphodiesterase 8B|3',5' cyclic nucleotide phosphodiesterase 8B|cell proliferation-inducing gene 22 protein	5q13.3	5	NC_000005.10	77180252	77428256	plus	27	603390	0	0.0105524	0.0237851	-0.147529	0.4	3	1	0	0	0	0	-0.645	-0.635073	0.698366	-0.893585	0	0	0.860225	0.398	0.146	0.934	0.00104	0.000724	0.00379	0.00285	0.104	0.747
9606	Homo sapiens	55500	ETNK1	EKI, EKI 1, EKI1, Nbla10396	ethanolamine kinase 1	ethanolamine kinase 1|putative protein product of Nbla10396	12p12.1	12	NC_000012.12	22625142	22690674	plus	13	609858	0	0.0106362	0.0239391	-0.183287	0.4	4	0	0	-0.39309	0	-0.495	0	0	NA	-0.325649	0	-0.435845	0.330021	0.00378	0.46	0.00446	0.0791	0.799	NA	0.0342	0.38	0.0122
9606	Homo sapiens	374378	GALNT18	GALNACT18, GALNT15, GALNTL4, GalNAc-T15, GalNAc-T18	polypeptide N-acetylgalactosaminyltransferase 18	polypeptide N-acetylgalactosaminyltransferase 18|GalNAc-transferase 18|UDP-GalNAc:polypeptide N-acetylgalactosaminyltransferase-like protein 4|UDP-N-acetyl-alpha-D-galactosamine:polypeptide N-acetylgalactosaminyltransferase 15|UDP-N-acetyl-alpha-D-galactosamine:polypeptide N-acetylgalactosaminyltransferase 18|UDP-N-acetyl-alpha-D-galactosamine:polypeptide N-acetylgalactosaminyltransferase-like 4|…	11p15.4	11	NC_000011.10	11270874	11622045	minus	16	615136	0	0.010673	0.0239873	0.182151	0.2	0	2	NA	NA	NA	NA	0.503	0.407754	NA	0	0	0	NA	NA	NA	NA	0.00214	0.02	NA	0.177	0.578	0.107
9606	Homo sapiens	80142	PTGES2	C9orf15, GBF-1, GBF1, PGES2, mPGES-2	prostaglandin E synthase 2	prostaglandin E synthase 2|GATE-binding factor 1|gamma-interferon-activated transcriptional element-binding factor 1|mPGE synthase-2|membrane-associated prostaglandin E synthase 2|microsomal prostaglandin E synthase-2|prostaglandin-H(2) E-isomerase	9q34.11	9	NC_000009.12	128120693	128128462	minus	10	608152	1	0.0107482	0.0241185	0.0766195	0.2	0	2	0	0	0	0	0	0.40029	0.365905	0	0	0	0.546901	0.0509	0.537	0.446	0.199	0.0154	0.00232	0.0646	0.262	0.396
9606	Homo sapiens	55270	NUDT15	MTH2D, NUDT15	nudix hydrolase 15	nucleotide triphosphate diphosphatase NUDT15|8-oxo-dGTPase NUDT15|mutT homolog 2|nucleoside diphosphate-linked to another moiety X hydrolase 15|nudix (nucleoside diphosphate linked moiety X)-type motif 15|probable 7,8-dihydro-8-oxoguanine triphosphatase NUDT15|probable 8-oxo-dGTP diphosphatase NUDT15	13q14.2	13	NC_000013.11	48037567	48052742	plus	5	615792	0	0.0107699	0.0241185	0.140753	0.4	0	4	0	0	0	0.393664	0.433	0.250536	0.330329	0	0	0	0.791661	0.535	0.112	0.00399	0.000116	0.00113	0.00919	0.147	0.725	0.488
9606	Homo sapiens	55350	VNN3	HSA238982	vanin 3	vascular non-inflammatory molecule 3|pantetheinase pseudogene|pantetheinase-associated gene expressed in leukocytes (PAGEL)-alpha|vanin 1 pseudogene	6q23.2	6	NC_000006.12	132722787	132734765	minus	7	606592	0	0.010778	0.0241185	0.0304444	0.1	0	1	0	0	0	0	0.274	0	NA	0	0	0	0.564308	0.0503	0.261	0.603	0.0036	0.302	NA	0.196	0.3	0.0521
9606	Homo sapiens	8876	VNN1	HDLCQ8, Tiff66	vanin 1	pantetheinase|pantetheine hydrolase|vannin 1|vascular non-inflammatory molecule 1	6q23.2	6	NC_000006.12	132680858	132714055	minus	7	603570	0	0.0108014	0.0241361	0.288999	0.3	0	3	0	0	0.864299	0	0.848	0	NA	0	0.888695	0	0.636021	0.685	0.0271	0.191	5.09e-07	0.097	NA	0.321	0.0497	0.105
9606	Homo sapiens	113026	PLCD3	PLC-delta-3	phospholipase C delta 3	1-phosphatidylinositol 4,5-bisphosphate phosphodiesterase delta-3|1-phosphatidylinositol-4,5-bisphosphate phosphodiesterase delta-3|PLC delta3|phosphoinositide phospholipase C-delta-3	17q21.31	17	NC_000017.11	45111640	45132533	minus	16	608795	0	0.0108392	0.0241858	-0.256645	0.2	2	0	NA	NA	NA	NA	-0.39	0	NA	0	0	-0.893225	NA	NA	NA	NA	0.0284	0.0555	NA	0.178	0.9	0.0484
9606	Homo sapiens	3145	HMBS	PBG-D, PBGD, PORC, UPS	hydroxymethylbilane synthase	porphobilinogen deaminase|porphyria, acute; Chester type|pre-uroporphyrinogen synthase|uroporphyrinogen I synthase|uroporphyrinogen I synthetase	11q23.3	11	NC_000011.10	119084871	119093549	plus	15	609806	2	0.0108763	0.0242337	0.110639	0.3	0	3	0	0	0	0	0.235	0.506355	NA	0.254395	0	0	0.413576	0.315	0.282	0.0779	0.0291	0.0107	NA	0.0211	0.108	0.824
9606	Homo sapiens	57678	GPAM	GPAT, GPAT1	glycerol-3-phosphate acyltransferase, mitochondrial	glycerol-3-phosphate acyltransferase 1, mitochondrial|GPAT-1	10q25.2	10	NC_000010.11	112149864	112215395	minus	23	602395	1	0.0110075	0.0244909	-0.113312	0.1	1	0	NA	NA	NA	NA	0	0	NA	0	0	-0.566558	NA	NA	NA	NA	0.379	0.208	NA	0.166	0.191	0.0215
9606	Homo sapiens	9536	PTGES	MGST-IV, MGST1-L1, MGST1L1, MPGES, PGES, PIG12, PP102, PP1294, TP53I12, mPGES-1	prostaglandin E synthase	prostaglandin E synthase|MGST1-like 1|glutathione S-transferase 1-like 1|microsomal glutathione S-transferase 1-like 1|microsomal prostaglandin E synthase-1|p53-induced apoptosis protein 12|p53-induced gene 12 protein|tumor protein p53 inducible protein 12	9q34.11	9	NC_000009.12	129738336	129777579	minus	4	605172	5	0.0111064	0.0246756	-0.1812	0.3	3	0	0	0	0	-0.382807	-0.62	0	NA	0	0	-0.627994	0.30354	0.3	0.126	0.0496	0.0107	0.0712	NA	0.475	0.542	0.0189
9606	Homo sapiens	6783	SULT1E1	EST, EST-1, ST1E1, STE	sulfotransferase family 1E member 1	estrogen sulfotransferase|estrone sulfotransferase|sulfotransferase 1E1|sulfotransferase family 1E, estrogen-preferring, member 1|sulfotransferase, estrogen-preferring	4q13.3	4	NC_000004.12	69841212	69860152	minus	9	600043	30	0.0111938	0.0248291	0.0874774	0.5	1	4	0	0	0	0.655738	0.073	0.466487	-0.863656	0.543205	0	0	0.311313	0.85	0.475	0.0489	0.0106	4.77e-06	0.00196	0.0438	0.922	0.237
9606	Homo sapiens	54583	EGLN1	C1orf12, ECYT3, HALAH, HIF-PH2, HIFPH2, HPH-2, HPH2, PHD2, SM20, ZMYND6	egl-9 family hypoxia inducible factor 1	egl nine homolog 1|HIF-prolyl hydroxylase 2|egl nine-like protein 1|hypoxia-inducible factor prolyl hydroxylase 2|prolyl hydroxylase domain-containing protein 2|zinc finger MYND domain-containing protein 6	1q42.2	1	NC_000001.11	231363751	231425044	minus	5	606425	4	0.0112304	0.0248291	0.261453	0.4	0	4	0	0	0	0.424906	0.74	0	NA	0.634589	0.553579	0	0.327086	0.8	0.744	0.00124	1.81e-07	0.112	NA	2e-05	0.00301	0.193
9606	Homo sapiens	211	ALAS1	ALAS, ALAS-H, ALAS3, ALASH, MIG4	5'-aminolevulinate synthase 1	5-aminolevulinate synthase, nonspecific, mitochondrial|5-aminolevulinic acid synthase 1|aminolevulinate, delta-, synthase 1|delta-ALA synthase 1|delta-aminolevulinate synthase 1|migration-inducing protein 4	3p21.2	3	NC_000003.12	52198083	52214327	plus	12	125290	2	0.0112329	0.0248291	0.174776	0.3	0	3	0	0	0	0	0.423	0	NA	0.899486	0.250495	0	0.616371	0.29	0.0653	0.364	1.93e-05	0.0819	NA	0.0175	0.0365	0.418
9606	Homo sapiens	386724	AMIGO3	ALI3, AMIGO-3	adhesion molecule with Ig like domain 3	amphoterin-induced protein 3|alivin-3|amphoterin-induced gene and ORF 3	3p21.31	3	NC_000003.12	49716834	49719805	minus	1	615691	0	0.0112394	0.0248291	-0.181636	0.1	1	0	NA	NA	NA	NA	NA	0	NA	0	-0.544907	NA	NA	NA	NA	NA	NA	0.179	NA	0.224	0.0368	NA
9606	Homo sapiens	84750	FUT10	FUCTX	fucosyltransferase 10	alpha-(1,3)-fucosyltransferase 10|alpha (1,3) fucosyltransferase|alpha 1,3-fucosyl transferase|fuc-TX|fucT-X|fucosyltransferase X|galactoside 3-L-fucosyltransferase 10	8p12	8	NC_000008.11	33308102	33473492	minus	10	616931	1	0.0113501	0.025038	0	0	0	0	NA	NA	NA	NA	0	0	NA	0	0	0	NA	NA	NA	NA	0.826	0.181	NA	0.0764	0.0743	0.0647
9606	Homo sapiens	3422	IDI1	IPP1, IPPI1	isopentenyl-diphosphate delta isomerase 1	isopentenyl-diphosphate Delta-isomerase 1|IPP isomerase 1|isopentenyl diphosphate dimethylallyl diphosphate isomerase 1|isopentenyl pyrophosphate isomerase 1	10p15.3	10	NC_000010.11	1039419	1056716	minus	7	604055	1	0.0114094	0.0251329	0.0160793	0.4	1	3	0	0	0.32585	0	0.204	0.27957	-0.648627	0	0	0	0.449842	0.402	0.025	0.704	0.0389	0.000557	2.4e-06	0.374	0.281	0.0938
9606	Homo sapiens	2027	ENO3	GSD13, MSE	enolase 3	beta-enolase|2-phospho-D-glycerate hydrolyase|enolase 3 (beta, muscle)|muscle enriched enolase|muscle-specific enolase|skeletal muscle enolase	17p13.2	17	NC_000017.11	4949182	4957131	plus	14	131370	0	0.0116793	0.0256549	-0.0462538	0.1	1	0	0	-0.462538	0	0	0	0	0	0	0	0	0.366276	0.0443	0.214	0.991	0.298	0.351	0.428	0.451	0.32	0.0544
9606	Homo sapiens	4714	NDUFB8	ASHI, CI-ASHI	NADH:ubiquinone oxidoreductase subunit B8	NADH dehydrogenase [ubiquinone] 1 beta subcomplex subunit 8, mitochondrial|NADH dehydrogenase (ubiquinone) 1 beta subcomplex, 8, 19kDa|NADH:ubiquinone oxidoreductase ASHI subunit|complex I ASHI subunit|complex I-ASHI	10q24.31	10	NC_000010.11	100523729	100529923	minus	5	602140	0	0.0116793	0.0256549	-0.0537094	0.4	3	1	0	0	0	-0.4055	-0.259	0	0	0	-0.239055	0.366461	0.095002	0.527	0.446	0.0167	0.00164	0.785	0.151	0.876	0.0119	0.00159
9606	Homo sapiens	277	AMY1B	AMY1	amylase, alpha 1B (salivary)	alpha-amylase 1|1,4-alpha-D-glucan glucanohydrolase 1|amylase, salivary, alpha-1B|glycogenase|salivary alpha-amylase|salivary amylase alpha 1B	1p21.1	1	NC_000001.11	103687415	103696452	minus	12	104701	0	0.0118	0.0258488	0.800842	0.1	0	1	NA	NA	NA	NA	NA	0.800842	NA	NA	NA	NA	NA	NA	NA	NA	NA	0.0118	NA	NA	NA	NA
9606	Homo sapiens	196743	PAOX	PAO	polyamine oxidase	peroxisomal N(1)-acetyl-spermine/spermidine oxidase|peroxisomal N1-acetyl-spermine/spermidine oxidase|polyamine oxidase (exo-N4-amino)	10q26.3	10	NC_000010.11	133379237	133391696	plus	8	615853	0	0.0118009	0.0258488	-0.070403	0.2	2	0	0	0	0	0	-0.39	0	NA	0	0	-0.243627	0.417781	0.659	0.361	0.167	0.00982	0.299	NA	0.15	0.0639	0.0106
9606	Homo sapiens	1719	DHFR	DHFRP1, DYR	dihydrofolate reductase	dihydrofolate reductase	5q14.1	5	NC_000005.10	80626226	80654981	minus	6	126060	53	0.0119169	0.0260661	0.0387268	0.1	0	1	0	0	0	0	0	0	0	0	0.387268	0	0.267796	0.159	0.261	0.352	0.192	0.0821	0.555	0.114	0.0305	0.619
9606	Homo sapiens	116255	MOGAT1	DGAT2L, DGAT2L1, MGAT1	monoacylglycerol O-acyltransferase 1	2-acylglycerol O-acyltransferase 1|acyl-CoA:monoacylglycerol acyltransferase 1|diacylglycerol O-acyltransferase 2 like 1|diacylglycerol O-acyltransferase candidate 2|diacylglycerol acyltransferase 2-like protein 1|hDC2	2q36.1	2	NC_000002.12	222671738	222709930	plus	6	610268	1	0.0120606	0.0262971	0.320608	0.3	0	3	NA	NA	NA	NA	0.064	0.979467	NA	0.559575	0	0	NA	NA	NA	NA	0.0267	0.00176	NA	0.00279	0.385	0.364
9606	Homo sapiens	5169	ENPP3	B10, CD203c, NPP3, PD-IBETA, PDNP3	ectonucleotide pyrophosphatase/phosphodiesterase 3	ectonucleotide pyrophosphatase/phosphodiesterase family member 3|dJ1005H11.3 (phosphodiesterase I/nucleotide pyrophosphatase 3)|dJ914N13.3 (phosphodiesterase I/nucleotide pyrophosphatase 3)|gp130RB13-6|phosphodiesterase I/nucleotide pyrophosphatase 3|phosphodiesterase-I beta	6q23.2	6	NC_000006.12	131637235	131747413	plus	27	602182	1	0.0120606	0.0262971	0.188878	0.2	0	2	NA	NA	NA	NA	0.3	0	NA	0	0	0.644391	NA	NA	NA	NA	2.16e-06	0.185	NA	0.141	0.412	6.33e-05
9606	Homo sapiens	3292	HSD17B1	17-beta-HSD, 20-alpha-HSD, E2DH, EDH17B2, EDHB17, HSD17, SDR28C1	hydroxysteroid 17-beta dehydrogenase 1	estradiol 17-beta-dehydrogenase 1|17-beta-HSD 1|17-beta-hydroxysteroid dehydrogenase type 1|20 alpha-hydroxysteroid dehydrogenase|placental 17-beta-hydroxysteroid dehydrogenase|short chain dehydrogenase/reductase family 28C member 1|short chain dehydrogenase/reductase family 28CE, member 1	17q21.2	17	NC_000017.11	42551966	42555214	plus	6	109684	35	0.0120813	0.0262971	-0.0333333	0.1	1	0	0	0	0	0	-0.3	0	NA	0	0	0	0.379552	0.622	0.239	0.181	0.0104	0.419	NA	0.123	0.0655	0.0957
9606	Homo sapiens	9551	ATP5MF	ATP5J2, ATP5JL	ATP synthase membrane subunit f	ATP synthase subunit f, mitochondrial|ATP synthase f chain, mitochondrial|ATP synthase, H+ transporting, mitochondrial F0 complex, subunit f|ATP synthase, H+ transporting, mitochondrial Fo complex subunit F2|F1F0-type ATPase subunit f|F1Fo-ATP synthase complex Fo membrane domain f subunit|F1Fo-ATPase synthase f subunit	7q22.1	7	NC_000007.14	99458161	99466201	minus	4		0	0.0121035	0.0262971	0.224439	0.3	0	3	NA	NA	NA	NA	0.089	0	0	0.289933	0	0.9677	NA	NA	NA	NA	0.026	0.169	0.434	0.0119	0.433	0.00744
9606	Homo sapiens	54920	DUS2	DUS2L, SMM1, URLC8	dihydrouridine synthase 2	tRNA-dihydrouridine(20) synthase [NAD(P)+]-like|SMM1 homolog|dihydrouridine synthase 2-like, SMM1 homolog|tRNA-dihydrouridine(20) synthase (NAD(P)(+))|up-regulated in lung cancer protein 8	16q22.1	16	NC_000016.10	68022944	68079323	plus	17	609707	0	0.0121072	0.0262971	0.0832254	0.3	1	2	0	0	0	0	0.47	0.573894	NA	0	0	-0.294866	0.0924418	0.219	0.574	0.521	0.00309	0.00291	NA	0.0753	0.308	6.74e-05
9606	Homo sapiens	138050	HGSNAT	HGNAT, MPS3C, RP73, TMEM76	heparan-alpha-glucosaminide N-acetyltransferase	heparan-alpha-glucosaminide N-acetyltransferase|transmembrane protein 76	8p11.21-p11.1	8	NC_000008.11	43140449	43202827	plus	20	610453	0	0.0121553	0.0262986	-0.0522255	0.2	1	1	0	0	0	0	0.007	NA	NA	0	-0.424804	0	0.233225	0.359	0.379	0.617	0.0323	NA	NA	0.109	0.00635	0.136
9606	Homo sapiens	383	ARG1		arginase 1	arginase-1|arginase, liver|liver-type arginase|type I arginase	6q23.2	6	NC_000006.12	131573159	131584332	plus	8	608313	11	0.0121587	0.0262986	0.132521	0.2	0	2	0	0	0	0	0	0.984656	0.340557	0	0	0	0.394044	0.503	0.156	0.0758	0.0789	0.00809	0.000519	0.253	0.833	0.125
9606	Homo sapiens	2745	GLRX	GRX, GRX1	glutaredoxin	glutaredoxin-1|TTase-1|thioltransferase|thioltransferase-1	5q15	5	NC_000005.10	95813849	95822873	minus	3	600443	0	0.0121587	0.0262986	0.0622439	0.4	1	3	0	0	0.475986	-0.56902	0.363	0	0.352473	0	0	0	0.162109	0.253	0.0428	0.0192	0.000207	0.148	0.0177	0.641	0.94	0.612
9606	Homo sapiens	1841	DTYMK	CDC8, PP3731, TMPK, TYMK	deoxythymidylate kinase	thymidylate kinase|dTMP kinase|deoxythymidylate kinase (thymidylate kinase)	2q37.3	2	NC_000002.12	241675742	241686968	minus	7	188345	0	0.0122812	0.0265266	0.0306391	0.4	1	3	0	-0.284868	0	0	0.0723	0	0	0.252882	0	0.266077	0.735797	0.0209	0.64	0.0535	0.00118	0.518	0.509	0.0275	0.517	0.00171
9606	Homo sapiens	79852	EPHX3	ABHD9, EH3	epoxide hydrolase 3	epoxide hydrolase 3|abhydrolase domain containing 9|abhydrolase domain-containing protein 9	19p13.12	19	NC_000019.10	15226919	15233047	minus	8	617400	0	0.0126075	0.0271937	0.132908	0.2	0	2	0	0	0.839228	0	0	0	NA	0.356942	0	0	0.819022	0.619	0.00343	0.82	0.112	0.175	NA	0.0447	0.199	0.119
9606	Homo sapiens	8654	PDE5A	CGB-PDE, CN5A, PDE5	phosphodiesterase 5A	cGMP-specific 3',5'-cyclic phosphodiesterase|cGMP-binding cGMP-specific 3',5'-cyclic nucleotide phosphodiesterase|cGMP-specific phosphodiesterase PDE5A2|cGMP-specific phosphodiesterase type 5A|phosphodiesterase 5A, cGMP-specific|phosphodiesterase isozyme 5	4q26	4	NC_000004.12	119494395	119629080	minus	24	603310	1	0.0126551	0.0272207	-0.0860859	0.2	2	0	0	0	0	0	-0.594	-0.266859	0	0	0	0	0.0535506	0.355	0.254	0.351	0.00352	0.0465	0.648	0.642	0.0774	0.142
9606	Homo sapiens	4534	MTM1	CNM, MTMX, XLMTM	myotubularin 1	myotubularin|phosphatidylinositol-3,5-bisphosphate 3-phosphatase|phosphatidylinositol-3-phosphate phosphatase	Xq28	X	NC_000023.11	150562658	150673143	plus	19	300415	0	0.0126551	0.0272207	0.0455	0.1	0	1	0	0	0	0	0.455	0	0	0	0	0	0.274697	0.116	0.186	0.355	1.44e-06	0.338	0.297	0.533	0.306	0.779
9606	Homo sapiens	4351	MPI	CDG1B, PMI, PMI1	mannose phosphate isomerase	mannose-6-phosphate isomerase|phosphohexomutase|phosphomannose isomerase 1	15q24.1	15	NC_000015.10	74890011	74899457	plus	8	154550	37	0.0127963	0.0274688	-0.12227	0.3	3	0	0	0	-0.545948	0	-0.288	0	NA	0	0	-0.266484	0.584378	0.422	0.0025	0.212	0.0123	0.216	NA	0.0664	0.336	0.00935
9606	Homo sapiens	1557	CYP2C19	CPCJ, CYP2C, CYPIIC17, CYPIIC19, P450C2C, P450IIC19	cytochrome P450 family 2 subfamily C member 19	cytochrome P450 2C19|(R)-limonene 6-monooxygenase|(S)-limonene 6-monooxygenase|(S)-limonene 7-monooxygenase|S-mephenytoin 4-hydroxylase|cytochrome P-450 II C|cytochrome P450, family 2, subfamily C, polypeptide 19|cytochrome P450, subfamily IIC (mephenytoin 4-hydroxylase), polypeptide 19|cytochrome P450-11A|cytochrome P450-254C|flavoprotein-linked monooxygenase|mephenytoin 4'-hydroxylase|mephenyto…	10q23.33	10	NC_000010.11	94762681	94853205	plus	9	124020	93	0.0128235	0.0274688	-0.0545187	0.1	1	0	0	0	0	0	0	-0.490668	NA	0	0	0	0.573036	0.587	0.249	0.259	0.147	0.0362	NA	0.22	0.0905	0.311
9606	Homo sapiens	2987	GUK1	GMK	guanylate kinase 1	guanylate kinase|ATP:GMP phosphotransferase|GMP kinase	1q42.13	1	NC_000001.11	228139643	228148955	plus	12	139270	0	0.0128235	0.0274688	0.107266	0.3	0	3	0	0	0.432661	0	0.207	0	NA	0.325731	0	0	0.295603	0.565	0.0318	0.311	0.045	0.102	NA	0.0235	0.493	0.242
9606	Homo sapiens	223	ALDH9A1	ALDH4, ALDH7, ALDH9, E3, TMABADH	aldehyde dehydrogenase 9 family member A1	4-trimethylaminobutyraldehyde dehydrogenase|R-aminobutyraldehyde dehydrogenase|aldehyde dehydrogenase (NAD+)|aldehyde dehydrogenase E3 isozyme|aldehyde dehydrogenase family 9 member A1|gamma-aminobutyraldehyde dehydrogenase	1q24.1	1	NC_000001.11	165662212	165698663	minus	11	602733	0	0.0129098	0.0276147	-0.00824	0.1	1	0	0	0	0	0	0	-0.0824	0	0	0	0	0.321506	0.165	0.838	0.065	0.88	0.0162	0.212	0.356	0.334	0.0775
9606	Homo sapiens	81888	HYI	HT036	hydroxypyruvate isomerase (putative)	putative hydroxypyruvate isomerase|endothelial cell apoptosis protein E-CE1|hydroxypyruvate isomerase homolog	1p34.2	1	NC_000001.11	43450607	43454241	minus	9		0	0.0129272	0.0276147	-0.168498	0.4	4	0	0	0	0	0	-0.422	-0.22572	NA	-0.328698	-0.54006	0	0.672438	0.77	0.0892	0.279	0.00142	0.0246	NA	0.0129	0.00524	0.369
9606	Homo sapiens	51699	VPS29	DC15, DC7, PEP11	VPS29, retromer complex component	vacuolar protein sorting-associated protein 29|PEP11 homolog|hVPS29|retromer protein|vacuolar protein sorting 29 homolog|vacuolar sorting protein VPS29/PEP11|vesicle protein sorting 29|x 007 protein	12q24.11	12	NC_000012.12	110491523	110502140	minus	8	606932	0	0.0132818	0.0283333	0.197427	0.2	0	2	NA	NA	NA	NA	0	0	0.298693	0	0	0.88587	NA	NA	NA	NA	0.125	0.594	0.00419	0.273	0.248	0.00861
9606	Homo sapiens	5478	PPIA	CYPA, CYPH, HEL-S-69p	peptidylprolyl isomerase A	peptidyl-prolyl cis-trans isomerase A|PPIase A|T cell cyclophilin|cyclosporin A-binding protein|epididymis secretory sperm binding protein Li 69p|peptidylprolyl isomerase A (cyclophilin A)|rotamase A	7p13	7	NC_000007.14	44796636	44803123	plus	6	123840	10	0.0133211	0.0283781	0	0	0	0	0	0	0	0	0	0	NA	0	0	0	0.97886	0.58	0.197	0.0735	0.192	0.215	NA	0.13	0.313	0.115
9606	Homo sapiens	5298	PI4KB	NPIK, PI4K-BETA, PI4K92ETA, PI4KIIIBETA, PIK4CB, PI4KB	phosphatidylinositol 4-kinase beta	phosphatidylinositol 4-kinase beta|PtdIns 4-kinase beta|phosphatidylinositol 4-kinase, catalytic, beta|phosphatidylinositol 4-kinase, wortmannin-sensitive|type III phosphatidylinositol 4-kinase beta	1q21.3	1	NC_000001.11	151291797	151327715	minus	15	602758	2	0.0134328	0.0284211	0.105753	0.3	0	3	0	0	0	0.309739	0.242	0	0.505791	0	0	0	0.20696	0.221	0.345	0.0237	0.00542	0.857	8.2e-05	0.458	0.411	0.118
9606	Homo sapiens	2948	GSTM4	GSTM4-4, GTM4	glutathione S-transferase mu 4	glutathione S-transferase Mu 4|GST class-mu 4|GST-Mu2|GTS-Mu2|S-(hydroxyalkyl)glutathione lyase M4|glutathione S-alkyltransferase M4|glutathione S-aralkyltransferase M4|glutathione S-aryltransferase M4|glutathione S-transferase M4|testis tissue sperm-binding protein Li 60n	1p13.3	1	NC_000001.11	109656076	109665501	plus	10	138333	3	0.0134328	0.0284211	-0.0568255	0.3	2	1	0	0	0	0	0	-0.492099	0.307279	-0.383435	0	0	0.340367	0.742	0.115	0.0736	0.158	5.1e-07	0.00203	0.0184	0.573	0.599
9606	Homo sapiens	1608	DGKG	DAGK3, DGK-GAMMA	diacylglycerol kinase gamma	diacylglycerol kinase gamma|DAG kinase gamma|diacylglycerol kinase, gamma 90kDa|diacylglyerol kinase gamma|diglyceride kinase gamma	3q27.2-q27.3	3	NC_000003.12	186147201	186362234	minus	25	601854	0	0.0134328	0.0284211	0	0	0	0	0	0	0	0	0	0	0	0	0	0	0.12206	0.386	0.158	0.057	0.0772	0.0726	0.678	0.616	0.573	0.0787
9606	Homo sapiens	55739	NAXD	CARKD, LP3298	NAD(P)HX dehydratase	ATP-dependent (S)-NAD(P)H-hydrate dehydratase|ATP-dependent NAD(P)H-hydrate dehydratase|ATP-dependent NAD(P)HX dehydratase|carbohydrate kinase domain containing|carbohydrate kinase domain-containing protein	13q34	13	NC_000013.11	110615460	110639996	plus	10	615910	0	0.0134328	0.0284211	-0.122776	0.3	3	0	-0.588728	0	-0.352032	0	-0.287	0	0	0	0	0	0.0027021	0.841	0.0274	0.555	0.00223	0.0731	0.82	0.0608	0.279	0.158
9606	Homo sapiens	5096	PCCB		propionyl-CoA carboxylase beta subunit	propionyl-CoA carboxylase beta chain, mitochondrial|PCCase subunit beta|propanoyl-CoA:carbon dioxide ligase subunit beta|propionyl CoA carboxylase, beta polypeptide|propionyl Coenzyme A carboxylase, beta polypeptide	3q22.3	3	NC_000003.12	136250325	136330171	plus	17	232050	0	0.0134328	0.0284211	-0.12093	0.4	4	0	0	-0.265732	-0.303602	0	-0.25	0	0	0	-0.389969	0	0.175245	0.0355	0.0198	0.798	0.0471	0.658	0.258	0.0609	0.0495	0.39
9606	Homo sapiens	8693	GALNT4	GALNAC-T4, GALNACT4	polypeptide N-acetylgalactosaminyltransferase 4	polypeptide N-acetylgalactosaminyltransferase 4|UDP-GalNAc:polypeptide N-acetylgalactosaminyltransferase 4|UDP-N-acetyl-alpha-D-galactosamine:polypeptide N-acetylgalactosaminyltransferase 4 (GalNAc-T4)|polypeptide GalNAc transferase 4|pp-GaNTase 4|protein-UDP acetylgalactosaminyltransferase 4	12q21.33	12	NC_000012.12	89519412	89524806	minus	1	603565	3	0.0134813	0.0284849	-0.112993	0.1	1	0	NA	NA	NA	NA	NA	-0.33898	NA	0	0	NA	NA	NA	NA	NA	NA	5.21e-05	NA	0.118	0.238	NA
9606	Homo sapiens	117145	THEM4	CTMP	thioesterase superfamily member 4	acyl-coenzyme A thioesterase THEM4|C-terminal modulator protein|acyl-CoA thioesterase THEM4|carboxyl-terminal modulator protein	1q21.3	1	NC_000001.11	151870866	151909885	minus	7	606388	0	0.0135858	0.0286669	-0.129711	0.2	2	0	NA	NA	NA	NA	-0.393	-0.255555	NA	0	0	0	NA	NA	NA	NA	0.00554	0.00978	NA	0.567	0.193	0.0628
9606	Homo sapiens	8398	PLA2G6	CaI-PLA2, GVI, INAD1, IPLA2-VIA, NBIA2, NBIA2A, NBIA2B, PARK14, PLA2, PNPLA9, iPLA2, iPLA2beta	phospholipase A2 group VI	85/88 kDa calcium-independent phospholipase A2|85 kDa calcium-independent phospholipase A2|GVI PLA2|iPLA2-beta|intracellular membrane-associated calcium-independent phospholipase A2 beta|neurodegeneration with brain iron accumulation 2|patatin-like phospholipase domain-containing protein 9|phospholipase A2, group VI (cytosolic, calcium-independent)	22q13.1	22	NC_000022.11	38111495	38192099	minus	28	603604	0	0.0137011	0.0288707	-0.0337	0.1	1	0	0	0	0	0	-0.337	0	0	0	0	0	0.216695	0.431	0.0774	0.16	8.68e-05	0.444	0.459	0.622	0.331	0.442
9606	Homo sapiens	5831	PYCR1	ARCL2B, ARCL3B, P5C, P5CR, PIG45, PP222, PRO3, PYCR	pyrroline-5-carboxylate reductase 1	pyrroline-5-carboxylate reductase 1, mitochondrial|P5C reductase 1|proliferation-inducing protein 45	17q25.3	17	NC_000017.11	81932384	81937328	minus	9	179035	5	0.0138062	0.0290529	0.0809251	0.2	0	2	0	0	0	0	0	0	NA	0.359902	0	0.368424	0.254682	0.426	0.652	0.332	0.119	0.18	NA	0.0358	0.199	0.0101
9606	Homo sapiens	132789	GNPDA2	GNP2, SB52	glucosamine-6-phosphate deaminase 2	glucosamine-6-phosphate isomerase 2|glcN6P deaminase 2|glucosamine-6-phosphate isomerase SB52	4p12	4	NC_000004.12	44701795	44726634	minus	8	613222	0	0.0138689	0.0291454	-0.258	0.3	3	0	NA	NA	NA	NA	-0.468	0	0	-0.635479	-0.444522	0	NA	NA	NA	NA	5.12e-05	0.895	0.109	0.000736	0.00497	0.536
9606	Homo sapiens	5833	PCYT2	ET	phosphate cytidylyltransferase 2, ethanolamine	ethanolamine-phosphate cytidylyltransferase|CTP:phosphoethanolamine cytidylyltransferase|phosphorylethanolamine transferase	17q25.3	17	NC_000017.11	81900965	81911477	minus	15	602679	5	0.0139465	0.0292688	0.101825	0.3	0	3	0	0	0	0	0.355	0.257026	0	0	0.40622	0	0.929309	0.342	0.624	0.762	0.0151	0.0425	0.402	0.0599	0.0484	0.0592
9606	Homo sapiens	8803	SUCLA2	A-BETA, A-SCS, MTDPS5, SCS-betaA	succinate-CoA ligase ADP-forming beta subunit	succinate--CoA ligase [ADP-forming] subunit beta, mitochondrial|succinyl-CoA ligase [ADP-forming] subunit beta, mitochondrial|ATP-specific succinyl-CoA synthetase subunit beta|ATP-specific succinyl-CoA synthetase, beta subunit|mitochondrial succinyl-CoA ligase [ADP-forming] subunit beta|renal carcinoma antigen NY-REN-39|succinate--CoA ligase (ADP-forming)|succinate-CoA ligase beta subunit|succiny…	13q14.2	13	NC_000013.11	47942656	48037972	minus	16	603921	0	0.013974	0.0292802	-0.027996	0.1	1	0	0	-0.27996	0	0	0	0	0	0	0	0	0.576872	0.0152	0.0877	0.26	0.512	0.56	0.229	0.0878	0.131	0.251
9606	Homo sapiens	339221	ENPP7	ALK-SMase, E-NPP 7, NPP-7, NPP7	ectonucleotide pyrophosphatase/phosphodiesterase 7	ectonucleotide pyrophosphatase/phosphodiesterase family member 7|alkaline sphingomyelin phosphodiesterase|alkaline sphingomyelinase|intestinal alkaline sphingomyelinase	17q25.3	17	NC_000017.11	79730919	79742926	plus	6	616997	1	0.0139897	0.0292802	0	0	0	0	NA	NA	NA	NA	0	0	NA	0	0	0	NA	NA	NA	NA	0.123	0.169	NA	0.395	0.22	0.179
9606	Homo sapiens	10825	NEU3	SIAL3	neuraminidase 3	sialidase-3|N-acetyl-alpha-neuraminidase 3|ganglioside sialidase|membrane sialidase|sialidase 3 (membrane sialidase)	11q13.4	11	NC_000011.10	74988905	75007698	plus	3	604617	3	0.0140259	0.0293166	0.168267	0.3	0	3	0	0.532989	0	0.553423	0	0	NA	0	0	0.42799	0.0935033	0.0141	0.572	0.0466	0.0602	0.987	NA	0.863	0.853	0.0343
9606	Homo sapiens	7915	ALDH5A1	SSADH, SSDH	aldehyde dehydrogenase 5 family member A1	succinate-semialdehyde dehydrogenase, mitochondrial|NAD(+)-dependent succinic semialdehyde dehydrogenase|mitochondrial succinate semialdehyde dehydrogenase	6p22.3	6	NC_000006.12	24494969	24537207	plus	11	610045	1	0.0140986	0.029429	-0.0887004	0.1	1	0	0	0	0	0	0	0	NA	0	0	-0.798304	0.28895	0.446	0.0683	0.132	0.264	0.849	NA	0.288	0.316	0.000744
9606	Homo sapiens	3099	HK2	HKII, HXK2	hexokinase 2	hexokinase-2|HK II|hexokinase type II|hexokinase-2, muscle|muscle form hexokinase	2p12	2	NC_000002.12	74832655	74893354	plus	18	601125	52	0.0141282	0.0294511	0.12665	0.2	0	2	0	0	0	0.849854	0.29	0	NA	0	0	0	0.136405	0.0932	0.451	0.00229	0.00011	0.327	NA	0.205	0.199	0.542
9606	Homo sapiens	8639	AOC3	HPAO, SSAO, VAP-1, VAP1	amine oxidase, copper containing 3	membrane primary amine oxidase|amine oxidase, copper containing 3 (vascular adhesion protein 1)|copper amine oxidase|placenta copper monamine oxidase|semicarbazide-sensitive amine oxidase	17q21.31	17	NC_000017.11	42851123	42858130	plus	6	603735	1	0.0146689	0.0305373	-0.0313444	0.2	1	1	0	0.484496	0	0	0	0	NA	0	-0.766595	0	0.0805678	0.0474	0.643	0.207	0.186	0.575	NA	0.138	0.0226	0.952
9606	Homo sapiens	63826	SRR	ILV1, ISO1	serine racemase	serine racemase|D-serine ammonia-lyase|D-serine dehydratase|L-serine ammonia-lyase|L-serine dehydratase	17p13.3	17	NC_000017.11	2303371	2325267	plus	11	606477	27	0.0147656	0.0306572	-0.106149	0.5	4	1	0	0	0	-0.29889	-0.347	-0.385899	0.396964	0	0	-0.426664	0.87829	0.418	0.712	0.0409	0.000165	6.65e-05	0.0079	0.231	0.418	0.0101
9606	Homo sapiens	123745	PLA2G4E		phospholipase A2 group IVE	cytosolic phospholipase A2 epsilon|cPLA2-epsilon	15q15.1	15	NC_000015.10	41981582	42050703	minus	23		0	0.0148	0.0306572	0.822928	0.1	0	1	NA	NA	NA	NA	NA	0.822928	NA	NA	NA	NA	NA	NA	NA	NA	NA	0.0148	NA	NA	NA	NA
9606	Homo sapiens	2571	GAD1	CPSQ1, GAD, SCP	glutamate decarboxylase 1	glutamate decarboxylase 1|67 kDa glutamic acid decarboxylase|GAD-67|glutamate decarboxylase 1 (brain, 67kDa)|glutamate decarboxylase 67 kDa isoform	2q31.1	2	NC_000002.12	170813210	170861151	plus	20	605363	0	0.0148213	0.0306572	-0.196473	0.3	3	0	0	0	0	0	-0.356	-0.70077	0	-0.907964	0	0	0.176949	0.263	0.179	0.368	0.00961	0.0262	0.96	0.0349	0.124	0.534
9606	Homo sapiens	8692	HYAL2	LUCA2	hyaluronoglucosaminidase 2	hyaluronidase-2|PH-20 homolog|PH20 homolog|hyal-2|lung carcinoma protein 2|lysosomal hyaluronidase	3p21.31	3	NC_000003.12	50317790	50322850	minus	6	603551	11	0.0148213	0.0306572	-0.0002704	0.1	1	0	0	0	0	0	0	0	-0.002704	0	0	0	0.600742	0.133	0.463	0.331	0.339	0.154	0.00481	0.269	0.381	0.0826
9606	Homo sapiens	84803	GPAT3	AGPAT 10, AGPAT10, AGPAT8, AGPAT9, HMFN0839, LPAAT-theta, MAG1	glycerol-3-phosphate acyltransferase 3	glycerol-3-phosphate acyltransferase 3|1-AGP acyltransferase 9|1-AGPAT 9|1-acyl-sn-glycerol-3-phosphate O-acyltransferase 10|1-acyl-sn-glycerol-3-phosphate O-acyltransferase 9|1-acylglycerol-3-phosphate O-acyltransferase 8|1-acylglycerol-3-phosphate O-acyltransferase 9|GPAT-3|MAG-1|acyl-CoA:glycerol-3-phosphate acyltransferase 3|endoplasmic reticulum associated GPAT|hGPAT3|lung cancer metastasis-…	4q21.23	4	NC_000004.12	83535634	83605875	plus	16	610958	0	0.0148252	0.0306572	0.309872	0.3	0	3	NA	NA	NA	NA	0.534	0.479693	NA	0.535667	0	0	NA	NA	NA	NA	0.00365	0.000374	NA	0.00329	0.283	0.399
9606	Homo sapiens	1645	AKR1C1	2-ALPHA-HSD, 20-ALPHA-HSD, C9, DD1, DD1/DD2, DDH, DDH1, H-37, HAKRC, HBAB, MBAB	aldo-keto reductase family 1 member C1	aldo-keto reductase family 1 member C1|20 alpha-hydroxysteroid dehydrogenase|aldo-keto reductase C|chlordecone reductase homolog HAKRC|dihydrodiol dehydrogenase 1|dihydrodiol dehydrogenase 1/2|dihydrodiol dehydrogenase 1; 20-alpha (3-alpha)-hydroxysteroid dehydrogenase|dihydrodiol dehydrogenase isoform DD1|hepatic dihydrodiol dehydrogenase|high-affinity hepatic bile acid-binding protein|indanol d…	10p15.1	10	NC_000010.11	4963262	4979967	plus	9	600449	27	0.0149459	0.0308656	0.196185	0.3	0	3	0	0.487458	0	0	0.589	0	NA	0.689206	0	0	0.479383	0.0368	0.208	0.0608	0.0123	0.733	NA	0.000228	0.52	0.204
9606	Homo sapiens	9942	XYLB		xylulokinase	xylulose kinase|D-xylulokinase|xylulokinase homolog (H. influenzae)	3p22.2	3	NC_000003.12	38346760	38453041	plus	25	604049	0	0.0150322	0.0310028	0.107823	0.3	0	3	0	0	0	0.429223	0.23	NA	NA	0	0	0.203362	0.140836	0.562	0.367	0.00263	0.000919	NA	NA	0.774	0.108	0.0212
9606	Homo sapiens	137872	ADHFE1	ADH8, HMFT2263, HOT	alcohol dehydrogenase, iron containing 1	hydroxyacid-oxoacid transhydrogenase, mitochondrial|Fe-containing alcohol dehydrogenase 1|alcohol dehydrogenase 8|alcohol dehydrogenase iron-containing protein 1	8q13.1	8	NC_000008.11	66432483	66468809	plus	14	611083	1	0.0151087	0.0311192	0	0	0	0	NA	NA	NA	NA	0	0	0	0	0	0	NA	NA	NA	NA	0.277	0.0543	0.0594	0.281	0.116	0.77
9606	Homo sapiens	55711	FAR2	HEL-S-81, MLSTD1, SDR10E2	fatty acyl-CoA reductase 2	fatty acyl-CoA reductase 2|epididymis secretory protein Li 81|male sterility domain-containing protein 1|short chain dehydrogenase/reductase family 10E, member 2	12p11.22	12	NC_000012.12	29149003	29335616	plus	14	616156	0	0.0154106	0.031699	0.0811342	0.4	1	3	0	0	0	0	0.00768	0.840775	-0.643933	0	0.60682	0	0.506044	0.0933	0.767	0.344	0.0393	5.21e-05	0.00794	0.165	0.0385	0.527
9606	Homo sapiens	50506	DUOX2	LNOX2, NOXEF2, P138-TOX, TDH6, THOX2	dual oxidase 2	dual oxidase 2|NADH/NADPH thyroid oxidase p138-tox|NADPH oxidase/peroxidase DUOX2|NADPH thyroid oxidase 2|dual oxidase-like domains 2|flavoprotein NADPH oxidase|large NOX 2|long NOX 2|nicotinamide adenine dinucleotide phosphate oxidase|p138 thyroid oxidase|thyroid oxidase 2	15q21.1	15	NC_000015.10	45092653	45114161	minus	34	606759	1	0.0154812	0.03176	0.126983	0.3	0	3	0	0	0.570874	0	0.00873	0	NA	0	0.563246	0	0.908426	0.723	0.0157	0.208	0.0418	0.0937	NA	0.321	0.0113	0.319
9606	Homo sapiens	128	ADH5	ADH-3, ADHX, FALDH, FDH, GSH-FDH, GSNOR, HEL-S-60p	alcohol dehydrogenase 5 (class III), chi polypeptide	alcohol dehydrogenase class-3|S-(hydroxymethyl)glutathione dehydrogenase|S-nitrosoglutathione reductase|alcohol dehydrogenase (class III), chi polypeptide|alcohol dehydrogenase class chi chain|alcohol dehydrogenase class-III|epididymis secretory sperm binding protein Li 60p|formaldehyde dehydrogenase|glutathione-dependent formaldehyde dehydrogenase	4q23	4	NC_000004.12	99070978	99088788	minus	9	103710	2	0.0154812	0.03176	0.0817267	0.2	0	2	0	0	0	0.35554	0.38	0	NA	0	0	0	0.298143	0.188	0.102	0.012	0.0361	0.776	NA	0.321	0.154	0.64
9606	Homo sapiens	11253	MAN1B1	ERMAN1, ERManI, MANA-ER, MRT15	mannosidase alpha class 1B member 1	endoplasmic reticulum mannosyl-oligosaccharide 1,2-alpha-mannosidase|ER alpha 1,2-mannosidase|Man9GlcNAc2-specific processing alpha-mannosidase|endoplasmic Reticulum Class I alpha-mannosidase|endoplasmic reticulum mannosyl-oligosaccharide 1,2-alpha-mannosidase 1	9q34.3	9	NC_000009.12	137086862	137109187	plus	13	604346	0	0.0156189	0.0320002	-0.0987094	0.3	2	1	0	-0.705269	-0.447084	0	0	0.263968	NA	0	0	0	0.321477	0.0466	0.0453	0.14	0.0579	0.0306	NA	0.232	0.548	0.522
9606	Homo sapiens	5742	PTGS1	COX1, COX3, PCOX1, PES-1, PGG/HS, PGHS-1, PGHS1, PHS1, PTGHS	prostaglandin-endoperoxide synthase 1	prostaglandin G/H synthase 1|PGH synthase 1|cyclooxygenase-1|prostaglandin H2 synthase 1|prostaglandin-endoperoxide synthase 1 (prostaglandin G/H synthase and cyclooxygenase)	9q33.2	9	NC_000009.12	122369906	122395703	plus	16	176805	5	0.0157064	0.0320657	0.0405275	0.1	0	1	0	0	0	0.364748	0	0	NA	0	0	0	0.111203	0.267	0.544	0.00631	0.452	0.262	NA	0.393	0.123	0.342
9606	Homo sapiens	6307	MSMO1	DESP4, ERG25, MCCPD, SC4MOL	methylsterol monooxygenase 1	methylsterol monooxygenase 1|C-4 methylsterol oxidase	4q32.3	4	NC_000004.12	165327666	165343164	plus	6	607545	1	0.0157128	0.0320657	-0.109365	0.3	3	0	0	-0.422345	0	0	0	0	-0.380567	0	0	-0.290735	0.914174	0.024	0.385	0.166	0.0773	0.103	0.00562	0.779	0.422	0.00638
9606	Homo sapiens	55862	ECHDC1	HEL-S-76, MMCD, dJ351K20.2	ethylmalonyl-CoA decarboxylase 1	ethylmalonyl-CoA decarboxylase|enoyl CoA hydratase domain containing 1|enoyl Coenzyme A hydratase domain containing 1|enoyl-CoA hydratase domain-containing protein 1|epididymis secretory protein Li 76|methylmalonyl-CoA decarboxylase	6q22.33	6	NC_000006.12	127288712	127343609	minus	11	612136	3	0.0157128	0.0320657	0.152449	0.4	1	3	0	0	0	0.623965	0.454	0	-0.306824	0	0.753349	0	0.239387	0.761	0.266	0.0045	0.00296	0.63	0.0381	0.229	0.000389	0.594
9606	Homo sapiens	1384	CRAT	CAT, CAT1	carnitine O-acetyltransferase	carnitine O-acetyltransferase|carnitine acetylase	9q34.11	9	NC_000009.12	129094794	129110791	minus	17	600184	0	0.0157388	0.0320765	-0.0655572	0.2	2	0	0	0	0	-0.257768	0	-0.332246	NA	0	0	0	0.0765275	0.313	0.693	0.000283	0.114	0.0251	NA	0.402	0.433	0.226
9606	Homo sapiens	6482	ST3GAL1	Gal-NAc6S, SIAT4A, SIATFL, ST3GalA, ST3GalA.1, ST3GalIA, ST3GalIA,1, ST3O	ST3 beta-galactoside alpha-2,3-sialyltransferase 1	CMP-N-acetylneuraminate-beta-galactosamide-alpha-2,3-sialyltransferase 1|Gal-beta-1,3-GalNAc-alpha-2,3-sialyltransferase|SIAT4-A|ST3GalI|alpha 2,3-ST 1|beta-galactoside alpha-2,3-sialyltransferase 1|sialyltransferase 4A (beta-galactosidase alpha-2,3-sialytransferase)|sialyltransferase 4A (beta-galactoside alpha-2,3-sialyltransferase)|sialyltransferase 4A (beta-galactoside alpha-2,3-sialytransfera…	8q24.22	8	NC_000008.11	133454848	133572454	minus	13	607187	1	0.0160658	0.0327002	-0.20311	0.3	3	0	0	0	0	-0.78757	0	0	NA	0	-0.56973	-0.470686	0.857564	0.264	0.277	0.00672	0.134	0.323	NA	0.522	0.0257	0.0232
9606	Homo sapiens	4697	NDUFA4	CI-9k, CI-MLRQ, MLRQ	NDUFA4, mitochondrial complex associated	cytochrome c oxidase subunit NDUFA4|Complex I 9kDa subunit|NADH dehydrogenase (ubiquinone) 1 alpha subcomplex, 4, 9kDa|NADH dehydrogenase [ubiquinone] 1 alpha subcomplex subunit 4|NADH-ubiquinone oxidoreductase MLRQ subunit|complex I-MLRQ	7p21.3	7	NC_000007.14	10931953	10940186	minus	4	603833	0	0.0163326	0.0331996	-0.068211	0.2	2	0	0	0	0	0	0	0	-0.422859	0	0	-0.259251	0.272956	0.295	0.748	0.475	0.368	0.342	0.0419	0.254	0.302	0.0113
9606	Homo sapiens	2821	GPI	AMF, GNPI, NLK, PGI, PHI, SA-36, SA36	glucose-6-phosphate isomerase	glucose-6-phosphate isomerase|autocrine motility factor|hexose monophosphate isomerase|hexosephosphate isomerase|neuroleukin|oxoisomerase|phosphoglucose isomerase|phosphohexomutase|phosphohexose isomerase|phosphosaccharomutase|sperm antigen-36	19q13.11	19	NC_000019.10	34359592	34402413	plus	20	172400	49	0.0163987	0.0332904	0.095947	0.3	0	3	0	0	0.32284	0	0.293	0.247683	NA	0	0	0	0.0671545	0.46	0.022	0.835	0.00374	0.0255	NA	0.149	0.213	0.35
9606	Homo sapiens	154141	MBOAT1	LPEAT1, LPLAT, LPLAT 1, LPSAT, OACT1, dJ434O11.1	membrane bound O-acyltransferase domain containing 1	lysophospholipid acyltransferase 1|1-acylglycerophosphoserine O-acyltransferase|O-acyltransferase (membrane bound) domain containing 1|O-acyltransferase domain-containing protein 1|lyso-PS acyltransferase|lysophosphatidylethanolamine acyltransferase 1|lysophosphatidylserine acyltransferase|membrane-bound O-acyltransferase domain-containing protein 1	6p22.3	6	NC_000006.12	20099684	20212464	minus	15	611732	0	0.0167123	0.0338828	-0.503748	0.3	3	0	NA	NA	NA	NA	-0.892	0	NA	-0.898054	-0.728687	0	NA	NA	NA	NA	1.08e-07	0.91	NA	0.000293	0.00742	0.277
9606	Homo sapiens	10678	B3GNT2	3-Gn-T1, 3-Gn-T2, B3GN-T2, B3GNT, B3GNT-2, B3GNT1, BETA3GNT, BGNT2, BGnT-2, beta-1, beta3Gn-T1, beta3Gn-T2	UDP-GlcNAc:betaGal beta-1,3-N-acetylglucosaminyltransferase 2	N-acetyllactosaminide beta-1,3-N-acetylglucosaminyltransferase 2|UDP-GlcNAc:betaGal beta-1,3-N-acetylglucosaminyltransferase 1|beta-1,3-N-acetylglucosaminyltransferase bGnT-1|beta-1,3-N-acetylglucosaminyltransferase bGnT-2	2p15	2	NC_000002.12	62196127	62224731	plus	3	605581	0	0.0168491	0.0341156	0.147268	0.3	0	3	0	0	0.265805	0	0.36	0	0.846877	0	0	0	0.369617	0.146	0.017	0.124	0.00023	0.782	5.29e-06	0.759	0.351	0.219
9606	Homo sapiens	283209	PGM2L1	BM32A, PMMLP	phosphoglucomutase 2 like 1	glucose 1,6-bisphosphate synthase	11q13.4	11	NC_000011.10	74330312	74398465	minus	15	611610	0	0.0170875	0.0345533	0.223473	0.2	0	2	NA	NA	NA	NA	0.509	0	NA	0	0	0.608366	NA	NA	NA	NA	0.01	0.97	NA	0.164	0.209	0.000237
9606	Homo sapiens	5479	PPIB	CYP-S1, CYPB, HEL-S-39, OI9, SCYLP	peptidylprolyl isomerase B	peptidyl-prolyl cis-trans isomerase B|PPIase B|S-cyclophilin|cyclophilin-like protein|epididymis secretory protein Li 39|peptidylprolyl isomerase B (cyclophilin B)|rotamase B	15q22.31	15	NC_000015.10	64155815	64163155	minus	5	123841	2	0.0172356	0.0348075	0.216863	0.4	0	4	0	0	0	0	0.45	0.465806	0.956566	0	0.296255	0	0.645881	0.672	0.213	0.825	0.03	0.0416	1.68e-07	0.0708	0.0377	0.441
9606	Homo sapiens	9517	SPTLC2	HSN1C, LCB2, LCB2A, NSAN1C, SPT2, hLCB2a	serine palmitoyltransferase long chain base subunit 2	serine palmitoyltransferase 2|LCB 2|SPT 2|long chain base biosynthesis protein 2a|serine palmitoyltransferase, subunit II|serine-palmitoyl-CoA transferase 2	14q24.3	14	NC_000014.9	77505997	77616767	minus	13	605713	0	0.0172916	0.0348752	-0.0888809	0.3	2	1	0	0	0	-0.454753	-0.74	0	NA	0	0	0.394824	0.208266	0.321	0.125	3.44e-05	0.000204	0.327	NA	0.607	0.762	0.0123
9606	Homo sapiens	60677	CELF6	BRUNOL6	CUGBP Elav-like family member 6	CUGBP Elav-like family member 6|Bruno -like 6, RNA binding protein|CELF-6|CUG-BP- and ETR-3-like factor 6|RNA-binding protein BRUNOL-6|bruno-like 6, RNA binding protein|bruno-like protein 6	15q23	15	NC_000015.10	72284727	72320184	minus	14	612681	0	0.0176821	0.0356015	-0.0118474	0.2	1	1	NA	NA	NA	NA	0	-0.456548	0.385464	0	0	0	NA	NA	NA	NA	0.126	0.00795	0.000812	0.98	0.198	0.291
9606	Homo sapiens	64146	PDF		peptide deformylase, mitochondrial	peptide deformylase, mitochondrial|peptide deformylase-like protein|polypeptide deformylase	16q22.1	16	NC_000016.10	69328621	69330595	minus	2		33	0.0177	0.0356015	0.455978	0.1	0	1	NA	NA	NA	NA	NA	0.455978	NA	NA	NA	NA	NA	NA	NA	NA	NA	0.0177	NA	NA	NA	NA
9606	Homo sapiens	282969	FUOM	C10orf125, FUCU, FucM	fucose mutarotase	fucose mutarotase|protein fucU homolog	10q26.3	10	NC_000010.11	133352773	133358031	minus	7	617725	0	0.0177205	0.0356015	0.291539	0.3	0	3	NA	NA	NA	NA	0.44	0.459769	NA	0.557927	0	0	NA	NA	NA	NA	0.00318	0.0116	NA	0.00303	0.346	0.777
9606	Homo sapiens	26289	AK5	AK6	adenylate kinase 5	adenylate kinase isoenzyme 5|AK 5|ATP-AMP transphosphorylase 5|adenylate kinase 6	1p31.1	1	NC_000001.11	77281908	77559969	plus	16	608009	1	0.0183359	0.0367903	-0.262566	0.3	3	0	0	0	-0.70645	0	0	-0.707939	NA	-0.948705	0	0	0.613878	0.108	0.00355	0.671	0.0538	0.00637	NA	0.00465	0.432	0.918
9606	Homo sapiens	26262	TSPAN17	FBX23, FBXO23, TM4SF17	tetraspanin 17	tetraspanin-17|F-box only protein 23, transmembrane 4 superfamily member 17|tetraspan protein SB134	5q35.2	5	NC_000005.10	176647387	176659058	plus	9		0	0.0186161	0.0373042	0	0	0	0	NA	NA	NA	NA	0	0	0	0	0	0	NA	NA	NA	NA	0.446	0.121	0.119	0.0922	0.423	0.461
9606	Homo sapiens	79644	SRD5A3	CDG1P, CDG1Q, KRIZI, SRD5A2L, SRD5A2L1	steroid 5 alpha-reductase 3	polyprenol reductase|3-oxo-5-alpha-steroid 4-dehydrogenase 3|S5AR 3|SR type 3|probable polyprenol reductase	4q12	4	NC_000004.12	55346114	55373100	plus	6	611715	0	0.0186707	0.0373174	0.181901	0.3	0	3	0	0	0	0	0	0.895904	0.430837	0.492267	0	0	0.1968	0.896	0.275	0.496	0.139	0.00493	0.00527	0.0196	0.805	0.198
9606	Homo sapiens	6716	SRD5A2		steroid 5 alpha-reductase 2	3-oxo-5-alpha-steroid 4-dehydrogenase 2|5 alpha-SR2|S5AR 2|SR type 2|steroid-5-alpha-reductase, alpha polypeptide 2 (3-oxo-5 alpha-steroid delta 4-dehydrogenase alpha 2)|type II 5-alpha reductase	2p23.1	2	NC_000002.12	31522486	31665651	minus	10	607306	17	0.0186707	0.0373174	0.0517703	0.2	0	2	0	0	0	0	0.074	0.443703	0	0	0	0	0.128888	0.365	0.872	0.265	0.0185	0.029	0.0615	0.188	0.375	0.957
9606	Homo sapiens	56903	PAPOLB	PAPT, TPAP	poly(A) polymerase beta	poly(A) polymerase beta|PAP-beta|poly(A) polymerase beta (testis specific)|polynucleotide adenylyltransferase beta|testis-specific poly(A) polymerase	7p22.1	7	NC_000007.14	4857738	4861994	minus	1	607436	0	0.018774	0.0374756	0.316261	0.1	0	1	0	0	0	0	0	0	NA	0	2.84635	0	0.109306	0.0587	0.701	0.566	0.0725	0.642	NA	0.943	0.0487	0.053
9606	Homo sapiens	1267	CNP	CNP1	2',3'-cyclic nucleotide 3' phosphodiesterase	2',3'-cyclic-nucleotide 3'-phosphodiesterase|2', 3' cyclic nucleotide 3' phosphohydrolase|CNPase	17q21.2	17	NC_000017.11	41966741	41977736	plus	5	123830	9	0.0190271	0.0379321	0.0440947	0.2	0	2	0	0	0	0	0.233	0	0	0.207947	0	0	0.415793	0.814	0.501	0.0802	0.00984	0.422	0.0697	0.0233	0.169	0.176
9606	Homo sapiens	221264	AK9	AK 9, AKD1, AKD2, C6orf199, C6orf224, dJ70A9.1	adenylate kinase 9	adenylate kinase 9|adenylate kinase domain containing 1|adenylate kinase domain containing 2	6q21	6	NC_000006.12	109492855	109691253	minus	48	615358	0	0.0190979	0.0380244	0.095479	0.1	0	1	NA	NA	NA	NA	0	0	0.572874	0	0	0	NA	NA	NA	NA	0.199	0.964	0.00203	0.0781	0.183	0.296
9606	Homo sapiens	8854	ALDH1A2	RALDH(II), RALDH2, RALDH2-T	aldehyde dehydrogenase 1 family member A2	retinal dehydrogenase 2|RALDH 2|retinaldehyde-specific dehydrogenase type 2	15q21.3	15	NC_000015.10	57953424	58065923	minus	14	603687	3	0.01924	0.0382583	0	0	0	0	0	0	0	0	0	0	NA	0	0	0	0.612093	0.0958	0.444	0.171	0.253	0.132	NA	0.28	0.285	0.372
9606	Homo sapiens	142	PARP1	ADPRT, ADPRT 1, ADPRT1, ARTD1, PARP, PARP-1, PPOL, pADPRT-1	poly(ADP-ribose) polymerase 1	poly [ADP-ribose] polymerase 1|ADP-ribosyltransferase (NAD+; poly (ADP-ribose) polymerase)|ADP-ribosyltransferase NAD(+)|ADP-ribosyltransferase diphtheria toxin-like 1|NAD(+) ADP-ribosyltransferase 1|poly (ADP-ribose) polymerase family, member 1|poly(ADP-ribose) synthetase|poly(ADP-ribosyl)transferase|poly[ADP-ribose] synthase 1	1q42.12	1	NC_000001.11	226360691	226408100	minus	23	173870	174	0.0192785	0.0382857	0	0	0	0	0	0	0	0	0	0	NA	0	0	0	0.629112	0.26	0.333	0.0932	0.116	0.108	NA	0.071	0.289	0.741
9606	Homo sapiens	635	BHMT	BHMT1, HEL-S-61p	betaine--homocysteine S-methyltransferase	betaine--homocysteine S-methyltransferase 1|epididymis secretory sperm binding protein Li 61p	5q14.1	5	NC_000005.10	79111781	79132290	plus	8	602888	6	0.0195886	0.0388519	0	0	0	0	0	0	0	0	0	0	NA	0	0	0	0.363388	0.677	0.31	0.312	0.0509	0.445	NA	0.44	0.274	0.332
9606	Homo sapiens	57103	TIGAR	C12orf5, FR2BP	TP53 induced glycolysis regulatory phosphatase	fructose-2,6-bisphosphatase TIGAR|TP53-induced glycolysis and apoptosis regulator|fructose-2,6-bisphosphate 2-phosphatase|probable fructose-2,6-bisphosphatase TIGAR|transactivated by NS3TP2 protein	12p13.32	12	NC_000012.12	4321193	4360028	plus	6	610775	9	0.0200218	0.0396605	0.0558889	0.1	0	1	0	0	0	0	0.503	0	NA	0	0	0	0.104288	0.123	0.224	0.362	0.000855	0.0775	NA	0.649	0.121	0.682
9606	Homo sapiens	5050	PAFAH1B3	PAFAHG	platelet activating factor acetylhydrolase 1b catalytic subunit 3	platelet-activating factor acetylhydrolase IB subunit gamma|PAF acetylhydrolase 29 kDa subunit|PAF-AH 29 kDa subunit|PAF-AH subunit gamma|PAF-AH1b alpha 1 subunit|PAFAH subunit gamma|platelet-activating factor acetylhydrolase 1b, catalytic subunit 3 (29kDa)|platelet-activating factor acetylhydrolase, isoform Ib, subunit 3 (29kDa)	19q13.2	19	NC_000019.10	42297033	42302800	minus	6	603074	3	0.0200562	0.039678	-0.280965	0.4	4	0	0	-0.6993	-0.725947	-0.932405	-0.452	0	0	0	0	0	0.967132	0.000454	0.000368	0.001	0.00116	0.982	0.337	0.0788	0.933	0.735
9606	Homo sapiens	1666	DECR1	DECR, NADPH, SDR18C1	2,4-dienoyl-CoA reductase 1	2,4-dienoyl-CoA reductase, mitochondrial|2,4-dienoyl-CoA reductase 1, mitochondrial|4-enoyl-CoA reductase|short chain dehydrogenase/reductase family 18C member 1	8q21.3	8	NC_000008.11	90001337	90052004	plus	13	222745	2	0.0201315	0.0397258	0.125849	0.3	0	3	0	0	0.536489	0	0.39	0	0.332005	0	0	0	0.446165	0.479	0.0046	0.0818	0.00941	0.459	0.0128	0.164	0.446	0.584
9606	Homo sapiens	4482	MSRA	PMSR	methionine sulfoxide reductase A	mitochondrial peptide methionine sulfoxide reductase|cytosolic methionine-S-sulfoxide reductase|peptide Met(O) reductase|peptide met (O) reductase|peptide-methionine (S)-S-oxide reductase	8p23.1	8	NC_000008.11	10054224	10428891	plus	10	601250	10	0.0201315	0.0397258	0.169393	0.4	0	4	0	0	0	0.334307	0	0	0.600478	0.436384	0	0.322757	0.832077	0.179	0.884	0.029	0.0933	0.561	2.05e-07	0.0498	0.916	0.0168
9606	Homo sapiens	92126	DSEL	C18orf4, DE-epi2	dermatan sulfate epimerase-like	dermatan-sulfate epimerase-like protein|NCAG1	18q22.1	18	NC_000018.10	67506582	67516730	minus	2	611125	0	0.020463	0.0403288	-0.075	0.1	1	0	NA	NA	NA	NA	-0.375	0	NA	0	0	0	NA	NA	NA	NA	0.0107	0.286	NA	0.052	0.191	0.422
9606	Homo sapiens	11021	RAB35	H-ray, RAB1C, RAY	RAB35, member RAS oncogene family	ras-related protein Rab-35|GTP-binding protein RAY|ras-related protein rab-1c (GTP-binding protein ray)	12q24.23	12	NC_000012.12	120095094	120116839	minus	6	604199	2	0.0205116	0.0403732	0.076824	0.3	1	2	0	0	0	0	0.88	0	0	0.263586	0	-0.375346	0.573324	0.104	0.369	0.311	0.00279	0.626	0.283	0.0473	0.38	0.0103
9606	Homo sapiens	9380	GRHPR	GLXR, GLYD, PH2	glyoxylate and hydroxypyruvate reductase	glyoxylate reductase/hydroxypyruvate reductase|glycerate-2-dehydrogenase|glyoxylate reductase and hydroxypyruvate reductase	9p13.2	9	NC_000009.12	37422666	37437782	plus	11	604296	1	0.0206662	0.0406261	0	0	0	0	0	0	0	0	0	0	NA	0	0	0	0.132164	0.652	0.183	0.32	0.269	0.313	NA	0.346	0.448	0.205
9606	Homo sapiens	2356	FPGS		folylpolyglutamate synthase	folylpolyglutamate synthase, mitochondrial|folylpoly-gamma-glutamate synthetase|tetrahydrofolate synthase|tetrahydrofolylpolyglutamate synthase	9q34.11	9	NC_000009.12	127802858	127814520	plus	17	136510	11	0.0207071	0.040655	-0.050522	0.1	1	0	0	0	0	-0.454698	0	0	NA	0	0	0	0.0765393	0.337	0.308	0.0275	0.236	0.965	NA	0.123	0.144	0.944
9606	Homo sapiens	23600	AMACR	AMACRD, CBAS4, P504S, RACE, RM	alpha-methylacyl-CoA racemase	alpha-methylacyl-CoA racemase|2-methylacyl-CoA racemase	5p13.2	5	NC_000005.10	33986986	34008115	minus	5	604489	5	0.020748	0.0406839	-0.0908688	0.2	1	1	0	0	0	0	0.00472	-0.822539	NA	0	0	0	0.0705628	0.197	0.768	0.769	0.0346	0.0438	NA	0.226	0.593	0.137
9606	Homo sapiens	1119	CHKA	CHK, CK, CKI, EK	choline kinase alpha	choline kinase alpha|CHETK-alpha|ethanolamine kinase	11q13.2	11	NC_000011.10	68052859	68121391	minus	14	118491	5	0.0208978	0.0408743	0.0379	0.1	0	1	0	0	0	0	0.379	0	0	0	0	0	0.0868849	0.0697	0.652	0.217	0.00655	0.289	0.472	0.126	0.272	0.481
9606	Homo sapiens	8226	PUDP	DXF68S1E, FAM16AX, GS1, HDHD1, HDHD1A	pseudouridine 5'-phosphatase	pseudouridine-5'-phosphatase|5'-PsiMPase|family with sequence similarity 16, member A, X-linked|haloacid dehalogenase-like hydrolase domain containing 1|haloacid dehalogenase-like hydrolase domain containing 1A|haloacid dehalogenase-like hydrolase domain-containing protein 1|haloacid dehalogenase-like hydrolase domain-containing protein 1A|pseudouridine-5'-monophosphatase	Xp22.31	X	NC_000023.11	6768840	7148190	minus	9	306480	0	0.0208978	0.0408743	0	0	0	0	0	0	0	0	0	0	0	0	0	0	0.129677	0.0704	0.0616	0.181	0.16	0.744	0.98	0.784	0.174	0.801
9606	Homo sapiens	92370	PXYLP1	ACPL2, HEL124, XYLP	2-phosphoxylose phosphatase 1	2-phosphoxylose phosphatase 1|acid phosphatase-like 2|acid phosphatase-like protein 2|epididymis luminal protein 124|xylosyl phosphatase	3q23	3	NC_000003.12	141231825	141294903	plus	13		0	0.0209744	0.0409726	-0.213347	0.3	3	0	NA	NA	NA	NA	-0.287	-0.299727	NA	-0.480006	0	0	NA	NA	NA	NA	0.0238	0.00629	NA	0.00335	0.754	0.3
9606	Homo sapiens	956	ENTPD3	CD39L3, HB6, NTPDase-3	ectonucleoside triphosphate diphosphohydrolase 3	ectonucleoside triphosphate diphosphohydrolase 3|CD39 antigen-like 3|NTPDase 3|ecto-ATP diphosphohydrolase 3|ecto-ATPDase 3|ecto-ATPase 3|ecto-apyrase 3	3p22.1	3	NC_000003.12	40387156	40428626	plus	13	603161	0	0.0211193	0.0412038	-0.119041	0.2	2	0	0	0	0	0	0	-0.579362	NA	-0.492003	0	0	0.19988	0.945	0.227	0.493	0.135	0.0382	NA	0.0357	0.458	0.101
9606	Homo sapiens	55217	TMLHE	AUTSX6, BBOX2, TMLD, TMLHD, XAP130, TMLHE	trimethyllysine hydroxylase, epsilon	trimethyllysine dioxygenase, mitochondrial|TML hydroxylase|TML-alpha-ketoglutarate dioxygenase|butyrobetaine (gamma), 2-oxoglutarate dioxygenase (gamma-butyrobetaine hydroxylase) 2|epsilon-trimethyllysine 2-oxoglutarate dioxygenase|epsilon-trimethyllysine hydroxylase	Xq28	X	NC_000023.11	155489007	155612961	minus	11	300777	0	0.0211609	0.0412332	-0.0259314	0.1	1	0	-0.233383	0	0	0	0	0	NA	0	0	0	0.0065671	0.468	0.918	0.39	0.0579	0.574	NA	0.116	0.072	0.102
9606	Homo sapiens	411	ARSB	ASB, G4S, MPS6	arylsulfatase B	arylsulfatase B|N-acetylgalactosamine-4-sulfatase	5q14.1	5	NC_000005.10	78777209	78986534	minus	14	611542	1	0.0212901	0.0413812	0.115738	0.4	1	3	0	0.332072	0	0	0.263	0	0.959865	0	0	-0.39756	0.968519	0.0342	0.609	0.288	3.21e-05	0.172	3.11e-06	0.182	0.45	0.0345
9606	Homo sapiens	10558	SPTLC1	HSAN1, HSN1, LBC1, LCB1, SPT1, SPTI	serine palmitoyltransferase long chain base subunit 1	serine palmitoyltransferase 1|LCB 1|SPT 1|long chain base biosynthesis protein 1|serine C-palmitoyltransferase|serine-palmitoyl-CoA transferase 1	9q22.31	9	NC_000009.12	92031134	92115474	minus	19	605712	1	0.0212901	0.0413812	-0.0561743	0.3	2	1	0	0	0	-0.346753	0.268	0	0	0	0	-0.48299	0.113791	0.168	0.324	0.0213	0.00977	0.801	0.182	0.458	0.513	0.043
9606	Homo sapiens	55577	NAGK	GNK, HSA242910	N-acetylglucosamine kinase	N-acetyl-D-glucosamine kinase|glcNAc kinase	2p13.3	2	NC_000002.12	71068246	71078868	plus	11	606828	0	0.0215384	0.0418114	-0.0384856	0.2	1	1	-0.582904	0	0.236533	0	0	0	NA	0	0	0	0.0255642	0.388	0.0433	0.877	0.117	0.285	NA	0.115	0.508	0.0788
9606	Homo sapiens	129607	CMPK2	NDK, TMPK2, TYKi, UMP-CMPK2	cytidine/uridine monophosphate kinase 2	UMP-CMP kinase 2, mitochondrial|UMP/CMP kinase|cytidine monophosphate (UMP-CMP) kinase 2, mitochondrial|cytidylate kinase 2|mitochondrial UMP-CMP kinase|nucleoside-diphosphate kinase|thymidine monophosphate kinase 2|thymidylate kinase family LPS-inducible member	2p25.2	2	NC_000002.12	6840417	6866635	minus	8	611787	0	0.021952	0.0425611	0.185667	0.1	0	1	NA	NA	NA	NA	0.557	0	NA	NA	NA	0	NA	NA	NA	NA	0.00817	0.189	NA	NA	NA	0.28
9606	Homo sapiens	108	ADCY2	AC2, HBAC2	adenylate cyclase 2	adenylate cyclase type 2|3',5'-cyclic AMP synthetase|ATP pyrophosphate-lyase 2|adenylate cyclase 2 (brain)|adenylate cyclase II|adenylate cyclase type II|adenylyl cyclase 2|type II adenylate cyclase	5p15.31	5	NC_000005.10	7396230	7830081	plus	26	103071	1	0.0220937	0.0427291	0.19428	0.2	0	2	0	0	0.953799	0	0.989	0	0	0	0	0	0.235931	0.159	0.0198	0.284	3.47e-05	0.815	0.126	0.171	0.746	0.44
9606	Homo sapiens	6675	UAP1	AGX, AGX1, AGX2, SPAG2	UDP-N-acetylglucosamine pyrophosphorylase 1	UDP-N-acetylhexosamine pyrophosphorylase|UDP-N-acetylglucosamine diphosphorylase 1|UDP-N-acetylhexosamine pyrophosphorylase 1|antigen X|sperm associated antigen 2|testis tissue sperm-binding protein Li 37a	1q23.3	1	NC_000001.11	162561440	162599843	plus	13	602862	0	0.0220937	0.0427291	0.0448	0.1	0	1	0	0	0	0	0.448	0	0	0	0	0	0.0907924	0.665	0.123	0.296	3.34e-05	0.274	0.9	0.384	0.363	0.229
9606	Homo sapiens	4837	NNMT		nicotinamide N-methyltransferase	nicotinamide N-methyltransferase	11q23.2	11	NC_000011.10	114295813	114312516	plus	3	600008	6	0.0222129	0.0429062	0	0	0	0	NA	NA	NA	NA	0	0	NA	0	0	0	NA	NA	NA	NA	0.185	0.203	NA	0.323	0.428	0.126
9606	Homo sapiens	285755	PPIL6	PPIase, RSPH12, bA425D10.6, dJ919F19.1	peptidylprolyl isomerase like 6	peptidyl-prolyl cis-trans isomerase-like 6|cyclophilin-like protein PPIL6|peptidyl-prolyl cis-trans isomerase-like variant a|peptidylprolyl isomerase (cyclophilin)-like 6|radial spoke 12 homolog|rotamase PPIL6	6q21	6	NC_000006.12	109390215	109441171	minus	13		0	0.022505	0.0434166	-0.0482086	0.1	1	0	0	0	0	0	0	-0.482086	0	0	0	0	0.458497	0.485	0.385	0.191	0.303	0.000192	0.364	0.649	0.146	0.0728
9606	Homo sapiens	5289	PIK3C3	VPS34, Vps34, hVps34	phosphatidylinositol 3-kinase catalytic subunit type 3	phosphatidylinositol 3-kinase catalytic subunit type 3|PI3-kinase type 3|PI3K type 3|PtdIns-3-kinase type 3|phosphatidylinositol 3-kinase p100 subunit|phosphoinositide-3-kinase, class 3	18q12.3	18	NC_000018.10	41955196	42084606	plus	26	602609	2	0.0225465	0.0434426	-0.158197	0.3	3	0	0	0	0	0	-0.438	0	0	-0.573403	0	-0.570563	0.59082	0.0851	0.523	0.223	0.000119	0.381	0.0844	0.00628	0.991	0.0051
9606	Homo sapiens	8694	DGAT1	ARAT, ARGP1, DGAT, DIAR7	diacylglycerol O-acyltransferase 1	diacylglycerol O-acyltransferase 1|ACAT related gene product 1|acyl coenzyme A:cholesterol acyltransferase related gene 1|acyl-CoA retinol O-fatty-acyltransferase|acyl-CoA:diacylglycerol acyltransferase|diacylglycerol O-acyltransferase homolog|diglyceride acyltransferase	8q24.3	8	NC_000008.11	144314583	144326919	minus	18	604900	0	0.0226607	0.0436085	-0.108673	0.3	3	0	0	-0.542725	0	-0.0433339	-0.392	0	NA	0	0	0	0.474981	0.0239	0.0712	0.00319	0.0184	0.205	NA	0.588	0.231	0.776
9606	Homo sapiens	4594	MUT	MCM	methylmalonyl-CoA mutase	methylmalonyl-CoA mutase, mitochondrial|methylmalonyl Coenzyme A mutase|methylmalonyl-CoA isomerase|mutant methylmalonyl CoA mutase|truncated methylmalonyl CoA mutase	6p12.3	6	NC_000006.12	49430360	49463328	minus	13	609058	75	0.0233472	0.0448741	-0.0320389	0.1	1	0	0	0	0	0	0	0	0	0	-0.320389	0	0.73638	0.474	0.299	0.487	0.0593	0.395	0.0754	0.119	0.00931	0.0685
9606	Homo sapiens	8534	CHST1	C6ST, GST-1, KS6ST, KSGal6ST, KSST	carbohydrate sulfotransferase 1	carbohydrate sulfotransferase 1|Keratan sulfotransferase|carbohydrate (chondroitin 6/keratan) sulfotransferase 1|carbohydrate (keratan sulfate Gal-6) sulfotransferase 1|galactose/N-acetylglucosamine/N-acetylglucosamine 6-O-sulfotransferase 1	11p11.2	11	NC_000011.10	45647689	45665656	minus	4	603797	0	0.0234207	0.0449596	-0.0322089	0.1	1	0	0	0	0	0	0	0	NA	0	0	-0.289881	0.69363	0.344	0.994	0.294	0.0841	0.221	NA	0.205	0.0747	0.0451
9606	Homo sapiens	441531	PGAM4	PGAM-B, PGAM1, PGAM3, dJ1000K24.1	phosphoglycerate mutase family member 4	phosphoglycerate mutase 4|phosphoglycerate mutase family 3|phosphoglycerate mutase processed protein|probable phosphoglycerate mutase 4	Xq21.1	X	NC_000023.11	77967961	77969638	minus	1	300567	0	0.0235	0.0450562	0.363208	0.1	0	1	NA	NA	NA	NA	NA	0.363208	NA	NA	NA	NA	NA	NA	NA	NA	NA	0.0235	NA	NA	NA	NA
9606	Homo sapiens	5446	PON3		paraoxonase 3	serum paraoxonase/lactonase 3|arylesterase 3|paraoxanase-3	7q21.3	7	NC_000007.14	95359872	95396375	minus	9	602720	0	0.0238316	0.0456355	0.0183838	0.2	1	1	-0.672546	0	0	0	0.838	0	NA	0	0	0	0.0485631	0.345	0.201	0.203	0.00768	0.235	NA	0.978	0.112	0.773
9606	Homo sapiens	51478	HSD17B7	PRAP, SDR37C1	hydroxysteroid 17-beta dehydrogenase 7	3-keto-steroid reductase|17 beta-hydroxysteroid dehydrogenase type VII|17-beta-HSD 7|17-beta-hydroxysteroid dehydrogenase 7|17beta hydroxysteroid dehydrogenase|estradiol 17-beta-dehydrogenase 7|short chain dehydrogenase/reductase family 37C member 1	1q23.3	1	NC_000001.11	162790702	162812818	plus	10	606756	5	0.0239001	0.0456992	-0.119753	0.3	3	0	0	0	-0.255342	0	0	NA	NA	0	-0.455985	-0.246693	0.497528	0.0549	0.0354	0.574	0.168	NA	NA	0.425	0.0393	0.0395
9606	Homo sapiens	251	ALPPL2	ALPG, ALPPL, GCAP	alkaline phosphatase, placental like 2	alkaline phosphatase, placental-like|ALP-1|Nagao isozyme|alkaline phosphatase Nagao isozyme|germ cell alkaline phosphatase|placental-like alkaline phosphatase|testicular and thymus alkaline phosphatase	2q37.1	2	NC_000002.12	232406842	232410714	plus	11	171810	0	0.0239237	0.0456992	0.0381034	0.2	0	2	0	0	0	0	0.0842	0.25873	NA	0	0	0	0.366833	0.616	0.239	0.0679	0.0298	0.0438	NA	0.123	0.525	0.103
9606	Homo sapiens	2539	G6PD	G6PD1	glucose-6-phosphate dehydrogenase	glucose-6-phosphate 1-dehydrogenase	Xq28	X	NC_000023.11	154531390	154547586	minus	14	305900	39	0.024577	0.0468895	0.109275	0.3	0	3	0	0	0	0	0.404	0.205825	NA	0.373646	0	0	0.452138	0.477	0.569	0.408	0.012	0.00615	NA	0.0136	0.156	0.0842
9606	Homo sapiens	56994	CHPT1	CPT, CPT1	choline phosphotransferase 1	cholinephosphotransferase 1|AAPT1-like protein|cholinephosphotransferase 1 alpha|diacylglycerol cholinephosphotransferase 1|hCPT1|phosphatidylcholine synthesizing enzyme	12q23.2	12	NC_000012.12	101697639	101752038	plus	14	616747	2	0.0251117	0.0478509	-0.115527	0.2	2	0	0	0	0	0	-0.48	-0.67527	0	0	0	0	0.739484	0.0584	0.0969	0.275	0.00433	0.036	0.491	0.376	0.471	0.134
9606	Homo sapiens	10020	GNE	DMRV, GLCNE, IBM2, NM, Uae1	glucosamine (UDP-N-acetyl)-2-epimerase/N-acetylmannosamine kinase	bifunctional UDP-N-acetylglucosamine 2-epimerase/N-acetylmannosamine kinase|N-acylmannosamine kinase|UDP-GlcNAc-2-epimerase/ManAc kinase|UDP-N-acetylglucosamine 2-epimerase/N-acetylmannosamine kinase	9p13.3	9	NC_000009.12	36214441	36277056	minus	14	603824	6	0.0251969	0.0479544	0.12248	0.3	0	3	0	0	0.37227	0.28005	0.45	0	NA	0	0	0	0.816726	0.866	0.0178	0.0456	0.00289	0.101	NA	0.49	0.797	0.126
9606	Homo sapiens	256356	GK5		glycerol kinase 5 (putative)	putative glycerol kinase 5|ATP:glycerol 3-phosphotransferase 5|GK 5|glycerokinase 5	3q23	3	NC_000003.12	142157527	142225607	minus	19		0	0.025777	0.0489985	0.130747	0.3	1	2	NA	NA	NA	NA	0.33	0	NA	0	0.55463	-0.230896	NA	NA	NA	NA	0.00545	0.584	NA	0.239	0.0421	0.0193
9606	Homo sapiens	9487	PIGL	CHIME	phosphatidylinositol glycan anchor biosynthesis class L	N-acetylglucosaminyl-phosphatidylinositol de-N-acetylase|N-acetylglucosaminylphosphatidylinositol deacetylase|PIG-L|phosphatidylinositol glycan, class L|phosphatidylinositol-glycan biosynthesis class L protein	17p11.2	17	NC_000017.11	16217195	16351800	plus	12	605947	0	0.0259284	0.049226	-0.10723	0.1	1	0	0	0	0	0	0	-0.96507	NA	0	0	0	0.624666	0.453	0.461	0.296	0.0873	0.019	NA	0.167	0.424	0.232
9606	Homo sapiens	26279	PLA2G2D	PLA2IID, SPLASH, sPLA2-IID, sPLA2S	phospholipase A2 group IID	group IID secretory phospholipase A2|GIID sPLA2|phosphatidylcholine 2-acylhydrolase 2D|secretory phospholipase A2s|secretory-type PLA, stroma-associated homolog	1p36.12	1	NC_000001.11	20112650	20119566	minus	4	605630	0	0.0259778	0.0492596	0.0535556	0.1	0	1	0	0	0	0	0.482	0	NA	0	0	0	0.175616	0.123	0.144	0.922	0.00071	0.577	NA	0.338	0.35	0.182
9606	Homo sapiens	4548	MTR	HMAG, MS, cblG	5-methyltetrahydrofolate-homocysteine methyltransferase	methionine synthase|5-methyltetrahydrofolate-homocysteine methyltransferase 1|cobalamin-dependent methionine synthase|vitamin-B12 dependent methionine synthase	1q43	1	NC_000001.11	236794304	236903981	plus	33	156570	53	0.0260769	0.0493871	0.0101733	0.2	1	1	0	0	0	0.367533	0	0	NA	-0.275974	0	0	0.369123	0.617	0.0526	0.00843	0.303	0.128	NA	0.0409	0.74	0.0788
9606	Homo sapiens	1728	NQO1	DHQU, DIA4, DTD, NMOR1, NMORI, QR1	NAD(P)H quinone dehydrogenase 1	NAD(P)H dehydrogenase [quinone] 1|DT-diaphorase|NAD(P)H dehydrogenase, quinone 1|NAD(P)H:Quinone acceptor oxidoreductase type 1|NAD(P)H:menadione oxidoreductase 1|NAD(P)H:quinone oxidoreductase 1|NAD(P)H:quinone oxireductase|azoreductase|diaphorase (NADH/NADPH) (cytochrome b-5 reductase)|diaphorase-4|dioxin-inducible 1|menadione reductase|phylloquinone reductase|quinone reductase 1	16q22.1	16	NC_000016.10	69709401	69726668	minus	6	125860	128	0.0263058	0.04976	-0.271766	0.4	4	0	0	-0.694725	-0.69023	-0.230943	-0.83	0	NA	0	0	0	0.539809	0.00413	0.0174	1.11e-06	0.000104	0.449	NA	0.498	0.759	0.174
9606	Homo sapiens	5305	PIP4K2A	PI5P4KA, PIP5K2A, PIP5KII-alpha, PIP5KIIA, PIPK	phosphatidylinositol-5-phosphate 4-kinase type 2 alpha	phosphatidylinositol 5-phosphate 4-kinase type-2 alpha|1-phosphatidylinositol 5-phosphate 4-kinase 2-alpha|1-phosphatidylinositol-4-phosphate kinase|1-phosphatidylinositol-4-phosphate-5-kinase|PI(5)P 4-kinase type II alpha|PIP4KII-alpha|PIP5KIII|PIP5KIIalpha|PtdIns(4)P-5-kinase B isoform|diphosphoinositide kinase 2-alpha|phosphatidylinositol 5-phosphate 4-kinase type II alpha|phosphatidylinositol…	10p12.2	10	NC_000010.11	22534837	22714574	minus	13	603140	1	0.0264126	0.0499011	0.0439767	0.1	0	1	0	0	0	0	0	0	0	0.439767	0	0	0.0866062	0.0531	0.887	0.603	0.198	0.589	0.682	0.0491	0.0938	0.0625
9606	Homo sapiens	4257	MGST1	GST12, MGST, MGST-I	microsomal glutathione S-transferase 1	microsomal glutathione S-transferase 1|glutathione S-transferase 12|microsomal GST-1|microsomal GST-I	12p12.3	12	NC_000012.12	16347142	16377189	plus	11	138330	3	0.0264572	0.0499247	0.289076	0.3	0	3	NA	NA	NA	NA	0.7	0.3254	0	0	0	0.709056	NA	NA	NA	NA	0.00113	0.0398	0.721	0.318	0.25	0.00189
9606	Homo sapiens	2134	EXTL1	EXTL	exostosin like glycosyltransferase 1	exostosin-like 1|alpha-N-acetylglucosaminyltransferase II|exostoses (multiple)-like 1|exostosin-L|glucuronosyl-N-acetylglucosaminyl-proteoglycan 4-alpha-N- acetylglucosaminyltransferase|glucuronyl-N-acetylglucosaminylproteoglycan alpha-1,4-N- acetylglucosaminyltransferase|multiple exostosis-like protein	1p36.11	1	NC_000001.11	26021749	26036464	plus	12	601738	2	0.0267018	0.0503251	0.178037	0.3	0	3	0	0	0.529257	0.580785	0	0.492287	NA	0	0	0	0.129386	0.506	0.0437	0.0463	0.0886	0.0249	NA	0.426	0.817	0.653
9606	Homo sapiens	4976	OPA1	BERHS, MGM1, MTDPS14, NPG, NTG, largeG	OPA1, mitochondrial dynamin like GTPase	dynamin-like 120 kDa protein, mitochondrial|dynamin-like guanosine triphosphatase|mitochondrial dynamin-like GTPase|optic atrophy 1 (autosomal dominant)|optic atrophy protein 1	3q29	3	NC_000003.12	193593144	193697811	plus	32	605290	4	0.0267464	0.0503482	0.0901813	0.2	0	2	0	0	0	0	0	0	0.539003	0.36281	0	0	0.794329	0.477	0.199	0.402	0.0903	0.968	0.00364	0.0162	0.0534	0.0945
9606	Homo sapiens	27306	HPGDS	GSTS, GSTS1, GSTS1-1, PGD2, PGDS	hematopoietic prostaglandin D synthase	hematopoietic prostaglandin D synthase|GST class-sigma|glutathione S-transferase sigma|glutathione-dependent PGD synthase|glutathione-dependent PGD synthetase|glutathione-requiring prostaglandin D synthase|hematopoietic prostaglandin D2 synthase|prostaglandin-H2 D-isomerase	4q22.3	4	NC_000004.12	94298556	94342876	minus	6	602598	1	0.0268806	0.0504971	-0.166653	0.2	2	0	0	0	0	0	-0.537	-0.96288	NA	0	0	0	0.852356	0.211	0.142	0.876	0.000282	6.69e-08	NA	0.352	0.322	0.0657
9606	Homo sapiens	5052	PRDX1	MSP23, NKEF-A, NKEFA, PAG, PAGA, PAGB, PRX1, PRXI, TDPX2	peroxiredoxin 1	peroxiredoxin-1|natural killer cell-enhancing factor A|natural killer-enhancing factor A|proliferation-associated gene A|proliferation-associated gene protein|thioredoxin peroxidase 2|thioredoxin-dependent peroxide reductase 2	1p34.1	1	NC_000001.11	45511035	45522890	minus	7	176763	14	0.0268906	0.0504971	0.0620207	0.2	0	2	0	0	0	0	0.245	0	0	0.375207	0	0	0.750193	0.958	0.526	0.0812	0.00219	0.317	0.0523	0.0169	0.858	0.0948
9606	Homo sapiens	412	STS	ARSC, ARSC1, ASC, ES, SSDD, XLI	steroid sulfatase	steryl-sulfatase|arylsulfatase C|estrone sulfatase|steroid sulfatase (microsomal), isozyme S|steryl-sulfate sulfohydrolase	Xp22.31	X	NC_000023.11	7147252	7354643	plus	16	300747	227	0.0269315	0.0505128	-0.06085	0.4	2	2	-0.636835	0.585805	0	-0.76262	0.266	0	NA	0	0	0	0.0288527	0.0226	0.241	0.00181	0.0087	0.36	NA	0.479	0.722	0.133
9606	Homo sapiens	91703	ACY3	ACY-3, HCBP1	aminoacylase 3	N-acyl-aromatic-L-amino acid amidohydrolase (carboxylate-forming)|HCV core-binding protein 1|acylase III|aspartoacylase (aminoacylase) 3|aspartoacylase (aminocyclase) 3|aspartoacylase-2|hepatitis C virus core-binding protein 1	11q13.2	11	NC_000011.10	67642551	67650829	minus	9	614413	0	0.0271961	0.0509475	0.278201	0.3	0	3	NA	NA	NA	NA	0.48	0.337477	NA	0	0	0.57353	NA	NA	NA	NA	0.0436	0.000111	NA	0.243	0.549	0.0384
9606	Homo sapiens	1329	COX5B	COXVB	cytochrome c oxidase subunit 5B	cytochrome c oxidase subunit 5B, mitochondrial|cytochrome c oxidase polypeptide VB, mitochondrial|cytochrome c oxidase subunit Vb	2q11.2	2	NC_000002.12	97646058	97648194	plus	4	123866	4	0.0272783	0.0510008	-0.114637	0.3	3	0	-0.445779	0	0	0	0	0	-0.355951	0	0	-0.344645	0.0029234	0.0833	0.515	0.37	0.526	0.0956	0.00199	0.837	0.772	0.00443
9606	Homo sapiens	64064	OXCT2	FKSG25, SCOTT	3-oxoacid CoA-transferase 2	succinyl-CoA:3-ketoacid coenzyme A transferase 2, mitochondrial|3-oxoacid CoA-transferase 2A|testis-specific succinyl CoA:3-oxoacid CoA-transferase	1p34.2	1	NC_000001.11	39769525	39771348	minus	1	610289	0	0.0272902	0.0510008	0.0325998	0.1	0	1	0.293399	0	0	0	0	0	NA	0	0	0	0.0012364	0.134	0.399	0.679	0.297	0.138	NA	0.0746	0.443	0.464
9606	Homo sapiens	2222	FDFT1	DGPT, ERG9, SQS, SS	farnesyl-diphosphate farnesyltransferase 1	squalene synthase|FPP:FPP farnesyltransferase|presqualene-di-diphosphate synthase|squalene synthetase	8p23.1	8	NC_000008.11	11795573	11839309	plus	14	184420	0	0.0274738	0.0512823	0.0461591	0.3	1	2	0	0	0.354269	0	0	0.453558	-0.346236	0	0	0	0.684163	0.149	0.0336	0.296	0.526	0.0234	0.0128	0.245	0.852	0.0735
[truncated: 721 more rows]
