# Supplementary material for: Prioritization of metabolic genes as novel therapeutic targets in estrogen-receptor negative breast tumors using multi-omics data and text mining
Source: Oncotarget. 2019 Jun 11;10(39):3894–909. doi: 10.18632/oncotarget.26995 (PMC6570467; doi:10.18632/oncotarget.26995)
Supplement: Supplementary file 8 [file oncotarget-10-3894-s008.xlsx]

## Sheet: Supplementary Table 8
Reactome pathway analysis - input
Entity name	Type	Identifier
glutamic acid	Metabolite	C00025
alpha-keto glutaric acid	Metabolite	C00026
glucose	Metabolite	C00031
glycine	Metabolite	C00037
alanine	Metabolite	C00041
succinic acid	Metabolite	C00042
cytidine-5-monophosphate NIST	Metabolite	C00055
glutamine	Metabolite	C00064
glucose 6 phosphate	Metabolite	C00092
glycerol alpha phosphate	Metabolite	C00093
beta-alanine	Metabolite	C00099
uridine-5-monophosphate	Metabolite	C00105
uracil	Metabolite	C00106
ribose-5-phosphate	Metabolite	C00117
ribose	Metabolite	C00121
fumaric acid	Metabolite	C00122
pyrophosphate	Metabolite	C0013
inositol myo	Metabolite	C00137
adenine	Metabolite	C00147
proline	Metabolite	C00148
malate	Metabolite	C00149
asparagine	Metabolite	C00152
nicotinamide	Metabolite	C00153
citric acid	Metabolite	C00158
cholesterol	Metabolite	C00187
threonine	Metabolite	C00188
glucuronic acid	Metabolite	C00191
3-phosphoglycerate	Metabolite	C00197
ribulose-5-phosphate	Metabolite	C00199
maltose	Metabolite	C00208
arachidonic acid	Metabolite	C00219
gluconic acid	Metabolite	C00257
glyceric acid	Metabolite	C00258
hypoxanthine	Metabolite	C00262
citrulline	Metabolite	C00327
phosphoethanolamine	Metabolite	C00346
xanthine	Metabolite	C00385
guanosine	Metabolite	C00387
isoleucine	Metabolite	C00407
lyxitol	Metabolite	C00532
Nacetyl-D-mannosamine	Metabolite	C00645
creatinine	Metabolite	C00791
aminomalonate	Metabolite	C00872
2-aminoadipic acid	Metabolite	C00956
trehalose	Metabolite	C01083
trans-4-hydroxyproline	Metabolite	C01157
threonic acid	Metabolite	C01620
maltotriose	Metabolite	C01835
oxoproline	Metabolite	C01879
pseudo uridine	Metabolite	C02067
2-hydroxyglutaric acid	Metabolite	C02630
glycerol beta phosphate	Metabolite	C02979
inositol-4-monophosphate	Metabolite	C03546
arachidic acid	Metabolite	C06425
behenic acid	Metabolite	C08281
lignoceric acid	Metabolite	C08320
Aflatoxin B1 aldehyde reductase member 3	Protein	ARK73_HUMAN
Alcohol dehydrogenase 1B	Protein	ADH1B_HUMAN
Sorbitol dehydrogenase	Protein	DHSO_HUMAN
Sepiapterin reductase	Protein	SPRE_HUMAN
Inosine-5'-monophosphate dehydrogenase 2	Protein	IMDH2_HUMAN
UDP-glucose 6-dehydrogenase	Protein	UGDH_HUMAN
L-lactate dehydrogenase B chain	Protein	LDHB_HUMAN
NAD-dependent malic enzyme, mitochondrial	Protein	MAOM_HUMAN
Isocitrate dehydrogenase [NADP], mitochondrial	Protein	IDHP_HUMAN
Isocitrate dehydrogenase [NADP] cytoplasmic	Protein	IDHC_HUMAN
6-phosphogluconate dehydrogenase, decarboxylating	Protein	6PGD_HUMAN
Glucose-6-phosphate 1-dehydrogenase	Protein	G6PD_HUMAN
D-3-phosphoglycerate dehydrogenase	Protein	SERA_HUMAN
Peroxisomal multifunctional enzyme type 2	Protein	DHB4_HUMAN
Peroxiredoxin-1	Protein	PRDX1_HUMAN
Peroxiredoxin-2	Protein	PRDX2_HUMAN
Peroxiredoxin-4	Protein	PRDX4_HUMAN
Prolyl 4-hydroxylase subunit alpha-1	Protein	P4HA1_HUMAN
Procollagen-lysine,2-oxoglutarate 5-dioxygenase 1	Protein	PLOD1_HUMAN
Procollagen-lysine,2-oxoglutarate 5-dioxygenase 3	Protein	PLOD3_HUMAN
Ferritin heavy chain	Protein	FRIH_HUMAN
Glyceraldehyde-3-phosphate dehydrogenase	Protein	G3P_HUMAN
Methylmalonate-semialdehyde dehydrogenase [acylating], mitochondrial	Protein	MMSA_HUMAN
Glutamate dehydrogenase 1, mitochondrial	Protein	DHE3_HUMAN
Pyrroline-5-carboxylate reductase 1, mitochondrial	Protein	P5CR1_HUMAN
Dihydropteridine reductase	Protein	DHPR_HUMAN
NADPH--cytochrome P450 reductase	Protein	NCPR_HUMAN
Quinone oxidoreductase	Protein	QOR_HUMAN
Selenium-binding protein 1	Protein	SBP1_HUMAN
Methyltransferase-like protein 7A	Protein	MET7A_HUMAN
Serine hydroxymethyltransferase, mitochondrial	Protein	GLYM_HUMAN
Bifunctional purine biosynthesis protein PURH	Protein	PUR9_HUMAN
Transketolase	Protein	TKT_HUMAN
Arylamine N-acetyltransferase 1	Protein	ARY1_HUMAN
Arylamine N-acetyltransferase 2	Protein	ARY2_HUMAN
Acetyl-CoA acetyltransferase, cytosolic	Protein	THIC_HUMAN
Acetyl-CoA acetyltransferase, mitochondrial	Protein	THIL_HUMAN
Ubiquitin-conjugating enzyme E2 L3	Protein	UB2L3_HUMAN
Citrate synthase, mitochondrial	Protein	CISY_HUMAN
Purine nucleoside phosphorylase	Protein	PNPH_HUMAN
Nicotinamide phosphoribosyltransferase	Protein	NAMPT_HUMAN
S-methyl-5'-thioadenosine phosphorylase	Protein	MTAP_HUMAN
Dolichyl-diphosphooligosaccharide--protein glycosyltransferase subunit STT3A	Protein	STT3A_HUMAN
Glutathione S-transferase P	Protein	GSTP1_HUMAN
Glutathione S-transferase Mu 3	Protein	GSTM3_HUMAN
Glucosamine--fructose-6-phosphate aminotransferase [isomerizing] 1	Protein	GFPT1_HUMAN
4-aminobutyrate aminotransferase, mitochondrial	Protein	GABT_HUMAN
Pyruvate kinase isozymes M1/M2	Protein	KPYM_HUMAN
Receptor tyrosine-protein kinase erbB-2	Protein	ERBB2_HUMAN
DNA-dependent protein kinase catalytic subunit	Protein	PRKDC_HUMAN
Calcium/calmodulin-dependent protein kinase type II subunit delta	Protein	KCC2D_HUMAN
Delta-1-pyrroline-5-carboxylate synthase	Protein	P5CS_HUMAN
Phosphoglycerate kinase 1	Protein	PGK1_HUMAN
Lysyl-tRNA synthetase	Protein	SYK_HUMAN
UTP--glucose-1-phosphate uridylyltransferase	Protein	UGPA_HUMAN
Abhydrolase domain-containing protein 11	Protein	ABHDB_HUMAN
DNA-(apurinic or apyrimidinic site) lyase	Protein	APEX1_HUMAN
Platelet-activating factor acetylhydrolase IB subunit gamma	Protein	PA1B3_HUMAN
Protein DJ-1	Protein	PARK7_HUMAN
Palmitoyl-protein thioesterase 1	Protein	PPT1_HUMAN
Fructose-1,6-bisphosphatase 1	Protein	F16P1_HUMAN
Cytosolic purine 5'-nucleotidase	Protein	5NTC_HUMAN
Mannosyl-oligosaccharide glucosidase	Protein	MOGS_HUMAN
Lysosomal alpha-glucosidase	Protein	LYAG_HUMAN
Neutral alpha-glucosidase AB	Protein	GANAB_HUMAN
Epoxide hydrolase 1	Protein	HYEP_HUMAN
Cytosol aminopeptidase	Protein	AMPL_HUMAN
Tripeptidyl-peptidase 1	Protein	TPP1_HUMAN
Mast cell carboxypeptidase A	Protein	CBPA3_HUMAN
Ubiquitin carboxyl-terminal hydrolase 5	Protein	UBP5_HUMAN
Prolyl endopeptidase	Protein	PPCE_HUMAN
Plasminogen	Protein	PLMN_HUMAN
Acid ceramidase	Protein	ASAH1_HUMAN
Protein-arginine deiminase type-2	Protein	PADI2_HUMAN
dCTP pyrophosphatase 1	Protein	DCTP1_HUMAN
V-type proton ATPase catalytic subunit A	Protein	VATA_HUMAN
Sodium/potassium-transporting ATPase subunit alpha-1	Protein	AT1A1_HUMAN
DNA replication licensing factor MCM7	Protein	MCM7_HUMAN
Nucleolar RNA helicase 2	Protein	DDX21_HUMAN
Eukaryotic initiation factor 4A-I	Protein	IF4A1_HUMAN
ATP-dependent RNA helicase A	Protein	DHX9_HUMAN
Probable ATP-dependent RNA helicase DDX58	Protein	DDX58_HUMAN
Transitional endoplasmic reticulum ATPase	Protein	TERA_HUMAN
60 kDa heat shock protein, mitochondrial	Protein	CH60_HUMAN
Atlastin-3	Protein	ATLA3_HUMAN
Dynamin-1-like protein	Protein	DNM1L_HUMAN
Fumarylacetoacetase	Protein	FAAA_HUMAN
Carbonic anhydrase 2	Protein	CAH2_HUMAN
Alpha-enolase	Protein	ENOA_HUMAN
Fumarate hydratase, mitochondrial	Protein	FUMH_HUMAN
Lactoylglutathione lyase	Protein	LGUL_HUMAN
Peptidyl-prolyl cis-trans isomerase B	Protein	PPIB_HUMAN
Protein disulfide-isomerase A6	Protein	PDIA6_HUMAN
Protein disulfide-isomerase	Protein	PDIA1_HUMAN
Protein disulfide-isomerase A3	Protein	PDIA3_HUMAN
Protein disulfide-isomerase A4	Protein	PDIA4_HUMAN
H/ACA ribonucleoprotein complex subunit 4	Protein	DKC1_HUMAN
Aspartyl-tRNA synthetase, cytoplasmic	Protein	SYDC_HUMAN
Tryptophanyl-tRNA synthetase, cytoplasmic	Protein	SYWC_HUMAN
Alanyl-tRNA synthetase, cytoplasmic	Protein	SYAC_HUMAN
Glutamine synthetase	Protein	GLNA_HUMAN
Trifunctional purine biosynthetic protein adenosine-3	Protein	PUR2_HUMAN
Argininosuccinate synthase	Protein	ASSY_HUMAN
Methylcrotonoyl-CoA carboxylase beta chain, mitochondrial	Protein	MCCB_HUMAN
carbonic anhydrase 12	Gene	CA12
phosphoserine aminotransferase 1	Gene	PSAT1
guanidinoacetate N-methyltransferase	Gene	GAMT
N-acetyltransferase 1	Gene	NAT1
delta 4-desaturase, sphingolipid 2	Gene	DEGS2
4-aminobutyrate aminotransferase	Gene	ABAT
fructose-bisphosphatase 1	Gene	FBP1
phospholipase C delta 4	Gene	PLCD4
phosphoglycerate dehydrogenase	Gene	PHGDH
ELOVL fatty acid elongase 2	Gene	ELOVL2
inositol polyphosphate-5-phosphatase J	Gene	INPP5J
inositol polyphosphate-4-phosphatase type II B	Gene	INPP4B
glutathione S-transferase mu 3	Gene	GSTM3
NME/NM23 family member 5	Gene	NME5
pterin-4 alpha-carbinolamine dehydratase 2	Gene	PCBD2
sulfotransferase family 1A member 1	Gene	SULT1A1
lipin 1	Gene	LPIN1
glycerol-3-phosphate dehydrogenase 1 like	Gene	GPD1L
aminoadipate aminotransferase	Gene	AADAT
ectonucleoside triphosphate diphosphohydrolase 8	Gene	ENTPD8
hydroxysteroid 17-beta dehydrogenase 4	Gene	HSD17B4
polypeptide N-acetylgalactosaminyltransferase 16	Gene	GALNT16
polypeptide N-acetylgalactosaminyltransferase 14	Gene	GALNT14
phosphodiesterase 7A	Gene	PDE7A
fucosyltransferase 3 (Lewis blood group)	Gene	FUT3
iodothyronine deiodinase 1	Gene	DIO1
purine nucleoside phosphorylase	Gene	PNP
lactate dehydrogenase B	Gene	LDHB
adenylate cyclase 9	Gene	ADCY9
glutaminase 2	Gene	GLS2
glycine-N-acyltransferase like 2	Gene	GLYATL2
hydroxysteroid 17-beta dehydrogenase 2	Gene	HSD17B2
phosphodiesterase 6B	Gene	PDE6B
acyl-CoA oxidase 2	Gene	ACOX2
solute carrier family 27 member 2	Gene	SLC27A2
adenylate kinase 8	Gene	AK8
glutathione S-transferase pi 1	Gene	GSTP1
lactase	Gene	LCT
leucine carboxyl methyltransferase 2	Gene	LCMT2
phospholipase A2 group XVI	Gene	PLA2G16
adenylate cyclase 1	Gene	ADCY1
glutamate-ammonia ligase	Gene	GLUL
hemopexin	Gene	HPX
hematopoietic prostaglandin D synthase	Gene	HPGDS
carbonic anhydrase 14	Gene	CA14
glutamic--pyruvic transaminase 2	Gene	GPT2
5'-nucleotidase domain containing 2	Gene	NT5DC2
glutathione S-transferase alpha 1	Gene	GSTA1
ELOVL fatty acid elongase 5	Gene	ELOVL5
lactate dehydrogenase D	Gene	LDHD
ST8 alpha-N-acetyl-neuraminide alpha-2,8-sialyltransferase 1	Gene	ST8SIA1
phospholipase C eta 1	Gene	PLCH1
7-dehydrocholesterol reductase	Gene	DHCR7
KIT ligand	Gene	KITLG
flavin containing monooxygenase 5	Gene	FMO5
acyl-CoA thioesterase 4	Gene	ACOT4
fucosyltransferase 8	Gene	FUT8
mevalonate diphosphate decarboxylase	Gene	MVD
phosphofructokinase, platelet	Gene	PFKP
UDP-glucose ceramide glucosyltransferase	Gene	UGCG
cysteine sulfinic acid decarboxylase	Gene	CSAD
glycine amidinotransferase	Gene	GATM
ribokinase	Gene	RBKS
3-hydroxymethyl-3-methylglutaryl-CoA lyase	Gene	HMGCL
decaprenyl diphosphate synthase subunit 1	Gene	PDSS1
glucosaminyl (N-acetyl) transferase 2, I-branching enzyme (I blood group)	Gene	GCNT2
phosphatidylinositol glycan anchor biosynthesis class A	Gene	PIGA
UDP-GlcNAc:betaGal beta-1,3-N-acetylglucosaminyltransferase 4	Gene	B3GNT4
glutathione S-transferase mu 4	Gene	GSTM4
phospholipase A2 group IVA	Gene	PLA2G4A
phospholipase A2 group X	Gene	PLA2G10
sphingosine kinase 1	Gene	SPHK1
3-hydroxyacyl-CoA dehydratase 1	Gene	HACD1
UDP-GlcNAc:betaGal beta-1,3-N-acetylglucosaminyltransferase 5	Gene	B3GNT5
thiamine triphosphatase	Gene	THTPA
poly(ADP-ribose) polymerase family member 3	Gene	PARP3
adenosylmethionine decarboxylase 1	Gene	AMD1
cystathionine-beta-synthase	Gene	CBS
dopa decarboxylase	Gene	DDC
carbohydrate sulfotransferase 3	Gene	CHST3
glycerophosphodiester phosphodiesterase 1	Gene	GDE1
polypeptide N-acetylgalactosaminyltransferase 10	Gene	GALNT10
aldo-keto reductase family 1 member E2	Gene	AKR1E2
histidine decarboxylase	Gene	HDC
xanthine dehydrogenase	Gene	XDH
inositol-tetrakisphosphate 1-kinase	Gene	ITPK1
NME/NM23 nucleoside diphosphate kinase 3	Gene	NME3
gamma-butyrobetaine hydroxylase 1	Gene	BBOX1
glucose-6-phosphatase catalytic subunit 3	Gene	G6PC3
carbonic anhydrase 9	Gene	CA9
C1q and TNF related 3	Gene	C1QTNF3
4-hydroxy-2-oxoglutarate aldolase 1	Gene	HOGA1
methylcrotonoyl-CoA carboxylase 2	Gene	MCCC2
sepiapterin reductase	Gene	SPR
polypeptide N-acetylgalactosaminyltransferase 15	Gene	GALNT15
CAS1 domain containing 1	Gene	CASD1
dihydropyrimidinase	Gene	DPYS
methylcrotonoyl-CoA carboxylase 1	Gene	MCCC1
spermine oxidase	Gene	SMOX
sulfotransferase family 1E member 1	Gene	SULT1E1
sulfite oxidase	Gene	SUOX
leucine rich transmembrane and O-methyltransferase domain containing	Gene	LRTOMT
ribonucleotide reductase regulatory subunit M2	Gene	RRM2
sorbitol dehydrogenase	Gene	SORD
lipase G, endothelial type	Gene	LIPG
phospholipase C beta 4	Gene	PLCB4
adenylate kinase 4	Gene	AK4
inositol monophosphatase 2	Gene	IMPA2
NADH:ubiquinone oxidoreductase subunit A9	Gene	NDUFA9
acid phosphatase 7, tartrate resistant (putative)	Gene	ACP7
fumarylacetoacetate hydrolase	Gene	FAH
Cbp/p300 interacting transactivator with Glu/Asp rich carboxy-terminal domain 1	Gene	CITED1
nudix hydrolase 18	Gene	NUDT18
hydroxysteroid 17-beta dehydrogenase 8	Gene	HSD17B8
aminocarboxymuconate semialdehyde decarboxylase	Gene	ACMSD
microsomal glutathione S-transferase 2	Gene	MGST2
cytochrome c oxidase subunit 6C	Gene	COX6C
saccharopine dehydrogenase (putative)	Gene	SCCPDH
retinol dehydrogenase 10	Gene	RDH10
adenylate cyclase 6	Gene	ADCY6
coenzyme Q3, methyltransferase	Gene	COQ3
UDP glycosyltransferase 8	Gene	UGT8
alkaline ceramidase 2	Gene	ACER2
uridine phosphorylase 1	Gene	UPP1
superoxide dismutase 2	Gene	SOD2
3-hydroxyanthranilate 3,4-dioxygenase	Gene	HAAO
sperm acrosome associated 5B	Gene	SPACA5B
argininosuccinate synthase 1	Gene	ASS1
zinc finger CCHC-type containing 11	Gene	ZCCHC11
pseudouridylate synthase 1	Gene	PUS1
beta-1,4-galactosyltransferase 5	Gene	B4GALT5
iduronidase, alpha-L-	Gene	IDUA
phosphatidylinositol glycan anchor biosynthesis class H	Gene	PIGH
fatty acyl-CoA reductase 2	Gene	FAR2
polypeptide N-acetylgalactosaminyltransferase 4	Gene	GALNT4
mitochondrial calcium uniporter regulator 1	Gene	MCUR1
polypeptide N-acetylgalactosaminyltransferase 3	Gene	GALNT3
HEN methyltransferase 1	Gene	HENMT1
carbonic anhydrase 6	Gene	CA6
3'-phosphoadenosine 5'-phosphosulfate synthase 1	Gene	PAPSS1
serine racemase	Gene	SRR
N-acetyltransferase 8 (putative)	Gene	NAT8
amidohydrolase domain containing 1	Gene	AMDHD1
N-acylsphingosine amidohydrolase 1	Gene	ASAH1
diphosphoinositol pentakisphosphate kinase 1	Gene	PPIP5K1
nudix hydrolase 12	Gene	NUDT12
carboxyl ester lipase	Gene	CEL
RAB6B, member RAS oncogene family	Gene	RAB6B
kynureninase	Gene	KYNU
argonaute 2, RISC catalytic component	Gene	AGO2
mitochondrial poly(A) polymerase	Gene	MTPAP
phosphodiesterase 11A	Gene	PDE11A
glutamate dehydrogenase 1	Gene	GLUD1
aminoacylase 3	Gene	ACY3
cytochrome P450 family 4 subfamily V member 2	Gene	CYP4V2
patatin like phospholipase domain containing 3	Gene	PNPLA3
hydroxy-delta-5-steroid dehydrogenase, 3 beta- and steroid delta-isomerase 7	Gene	HSD3B7
pirin	Gene	PIR
crystallin lambda 1	Gene	CRYL1
phospholipid phosphatase 5	Gene	PLPP5
patatin like phospholipase domain containing 7	Gene	PNPLA7
aldo-keto reductase family 1 member B15	Gene	AKR1B15
nudix hydrolase 3	Gene	NUDT3
serine dehydratase like	Gene	SDSL
malic enzyme 1	Gene	ME1
ornithine decarboxylase 1	Gene	ODC1
GDP-mannose 4,6-dehydratase	Gene	GMDS
zinc binding alcohol dehydrogenase domain containing 2	Gene	ZADH2
prostaglandin reductase 2	Gene	PTGR2
peroxiredoxin 4	Gene	PRDX4
phospholipase C gamma 2	Gene	PLCG2
phospholipid phosphatase related 2	Gene	PLPPR2
ectonucleotide pyrophosphatase/phosphodiesterase 1	Gene	ENPP1
UDP-glucose pyrophosphorylase 2	Gene	UGP2
peptidylprolyl isomerase like 6	Gene	PPIL6
hexokinase 3	Gene	HK3
methylenetetrahydrofolate dehydrogenase (NADP+ dependent) 2, methenyltetrahydrofolate cyclohydrolase	Gene	MTHFD2
phosphodiesterase 4A	Gene	PDE4A
fumarylacetoacetate hydrolase domain containing 1	Gene	FAHD1
monoamine oxidase A	Gene	MAOA
acyl-CoA wax alcohol acyltransferase 2	Gene	AWAT2
glycine N-methyltransferase	Gene	GNMT
glutathione S-transferase omega 2	Gene	GSTO2
polypeptide N-acetylgalactosaminyltransferase 7	Gene	GALNT7
vitamin K epoxide reductase complex subunit 1 like 1	Gene	VKORC1L1
carbonic anhydrase 13	Gene	CA13
D-aspartate oxidase	Gene	DDO
phospholipase C beta 3	Gene	PLCB3
Coenzyme A synthase	Gene	COASY
annexin A3	Gene	ANXA3
NADH:ubiquinone oxidoreductase subunit S6	Gene	NDUFS6
galactosylceramidase	Gene	GALC
hydroxyacylglutathione hydrolase like	Gene	HAGHL
alpha-L-fucosidase 1	Gene	FUCA1
glucuronic acid epimerase	Gene	GLCE
enolase 1	Gene	ENO1
carnitine O-octanoyltransferase	Gene	CROT
phospholipase A2 group IVC	Gene	PLA2G4C
malic enzyme 3	Gene	ME3
adenylate kinase 2	Gene	AK2
branched chain amino acid transaminase 2	Gene	BCAT2
glycerol-3-phosphate acyltransferase 3	Gene	GPAT3
platelet activating factor acetylhydrolase 2	Gene	PAFAH2
serine hydroxymethyltransferase 2	Gene	SHMT2
phosphoserine phosphatase	Gene	PSPH
steroid 5 alpha-reductase 1	Gene	SRD5A1
epoxide hydrolase 2	Gene	EPHX2
LFNG O-fucosylpeptide 3-beta-N-acetylglucosaminyltransferase	Gene	LFNG
phospholipid phosphatase 2	Gene	PLPP2
creatine kinase, M-type	Gene	CKM
arylsulfatase D	Gene	ARSD
quinoid dihydropteridine reductase	Gene	QDPR
phosphoglycerate kinase 1	Gene	PGK1
enoyl-CoA delta isomerase 2	Gene	ECI2
lysocardiolipin acyltransferase 1	Gene	LCLAT1
phosphodiesterase 9A	Gene	PDE9A
ribose 5-phosphate isomerase A	Gene	RPIA
phosphatidylserine synthase 1	Gene	PTDSS1
nudix hydrolase 5	Gene	NUDT5
isocitrate dehydrogenase (NADP(+)) 2, mitochondrial	Gene	IDH2
isopentenyl-diphosphate delta isomerase 1	Gene	IDI1
aldehyde oxidase 1	Gene	AOX1
formimidoyltransferase cyclodeaminase	Gene	FTCD
arachidonate lipoxygenase 3	Gene	ALOXE3
fucose-1-phosphate guanylyltransferase	Gene	FPGT
mannosidase alpha class 1C member 1	Gene	MAN1C1
telomerase reverse transcriptase	Gene	TERT
mercaptopyruvate sulfurtransferase	Gene	MPST
ferritin mitochondrial	Gene	FTMT
phospholipase A2 group IVF	Gene	PLA2G4F
carbonyl reductase 3	Gene	CBR3
phosphodiesterase 8B	Gene	PDE8B
deoxyguanosine kinase	Gene	DGUOK
fatty acid amide hydrolase	Gene	FAAH
cytochrome P450 family 2 subfamily E member 1	Gene	CYP2E1
phosphopantothenoylcysteine synthetase	Gene	PPCS
superoxide dismutase 3	Gene	SOD3
acyl-CoA synthetase medium chain family member 5	Gene	ACSM5
beta-1,4-glucuronyltransferase 1	Gene	B4GAT1
aspartoacylase	Gene	ASPA
D-glutamate cyclase	Gene	DGLUCY
N-myristoyltransferase 2	Gene	NMT2
cytochrome P450 family 4 subfamily A member 22	Gene	CYP4A22
phosphatidylserine decarboxylase	Gene	PISD
ethanolamine kinase 2	Gene	ETNK2
acyl-CoA synthetase long chain family member 4	Gene	ACSL4
cytochrome P450 family 4 subfamily F member 11	Gene	CYP4F11
phospholipase D family member 6	Gene	PLD6
hydroxyacylglutathione hydrolase	Gene	HAGH
nudix hydrolase 15	Gene	NUDT15
methenyltetrahydrofolate synthetase	Gene	MTHFS
methylenetetrahydrofolate dehydrogenase (NADP+ dependent) 1 like	Gene	MTHFD1L
ATP synthase, H+ transporting, mitochondrial Fo complex subunit s (factor B)	Gene	ATP5S
aldehyde dehydrogenase 1 family member B1	Gene	ALDH1B1
choline dehydrogenase	Gene	CHDH
NME/NM23 nucleoside diphosphate kinase 6	Gene	NME6
fatty acid desaturase 2	Gene	FADS2
aldehyde dehydrogenase 3 family member A2	Gene	ALDH3A2
CDP-diacylglycerol synthase 2	Gene	CDS2
calcium activated nucleotidase 1	Gene	CANT1
ectonucleoside triphosphate diphosphohydrolase 5	Gene	ENTPD5
phospholipase D1	Gene	PLD1
UDP glucuronosyltransferase family 2 member B15	Gene	UGT2B15
phosphofructokinase, liver type	Gene	PFKL
transketolase	Gene	TKT
dCMP deaminase	Gene	DCTD
heparanase	Gene	HPSE
flavin adenine dinucleotide synthetase 1	Gene	FLAD1
monoacylglycerol O-acyltransferase 1	Gene	MOGAT1
fatty acyl-CoA reductase 1	Gene	FAR1
5-phosphohydroxy-L-lysine phospho-lyase	Gene	PHYKPL
biotinidase	Gene	BTD
selenophosphate synthetase 1	Gene	SEPHS1
sulfotransferase family 2B member 1	Gene	SULT2B1
UDP-glucose 6-dehydrogenase	Gene	UGDH
lysophosphatidylcholine acyltransferase 1	Gene	LPCAT1
glutathione S-transferase alpha 2	Gene	GSTA2
indolethylamine N-methyltransferase	Gene	INMT
glycine-N-acyltransferase	Gene	GLYAT
interleukin 4 induced 1	Gene	IL4I1
3-oxoacid CoA-transferase 1	Gene	OXCT1
phosphatidylinositol-4-phosphate 3-kinase catalytic subunit type 2 gamma	Gene	PIK3C2G
mannosidase alpha class 2B member 2	Gene	MAN2B2
D-dopachrome tautomerase	Gene	DDT
phospholipase A2 group VII	Gene	PLA2G7
nudix hydrolase 2	Gene	NUDT2
LHFPL tetraspan subfamily member 6	Gene	LHFPL6
patatin like phospholipase domain containing 4	Gene	PNPLA4
acyl-CoA synthetase medium chain family member 1	Gene	ACSM1
acireductone dioxygenase 1	Gene	ADI1
cytidine monophosphate N-acetylneuraminic acid synthetase	Gene	CMAS
guanosine monophosphate reductase 2	Gene	GMPR2
fatty acid amide hydrolase 2	Gene	FAAH2
ALG2, alpha-1,3/1,6-mannosyltransferase	Gene	ALG2
tyrosine hydroxylase	Gene	TH
dihydrouridine synthase 2	Gene	DUS2
pseudouridylate synthase 3	Gene	PUS3
SPRY domain containing 3	Gene	SPRYD3
thymidine kinase 1	Gene	TK1
ceramide kinase	Gene	CERK
prostaglandin-endoperoxide synthase 2	Gene	PTGS2
aldo-keto reductase family 7 member A2	Gene	AKR7A2
coenzyme Q5, methyltransferase	Gene	COQ5
polypeptide N-acetylgalactosaminyltransferase 13	Gene	GALNT13
phospholipase C epsilon 1	Gene	PLCE1
phosphodiesterase 1A	Gene	PDE1A
glutathione S-transferase mu 1	Gene	GSTM1
glutathione S-transferase alpha 5	Gene	GSTA5
poly(ADP-ribose) polymerase family member 11	Gene	PARP11
lactoperoxidase	Gene	LPO
monoglyceride lipase	Gene	MGLL
acyl-CoA synthetase medium chain family member 2B	Gene	ACSM2B
glutathione peroxidase 4	Gene	GPX4
indoleamine 2,3-dioxygenase 1	Gene	IDO1
SURF1, cytochrome c oxidase assembly factor	Gene	SURF1
HD domain containing 3	Gene	HDDC3
NME/NM23 nucleoside diphosphate kinase 1	Gene	NME1
diacylglycerol kinase delta	Gene	DGKD
pantothenate kinase 1	Gene	PANK1
phosphate cytidylyltransferase 1, choline, alpha	Gene	PCYT1A
cytochrome c oxidase subunit 5A	Gene	COX5A
acetyl-CoA acetyltransferase 2	Gene	ACAT2
reactive intermediate imine deaminase A homolog	Gene	RIDA
guanylate cyclase 1 soluble subunit alpha 1	Gene	GUCY1A1
abhydrolase domain containing 10	Gene	ABHD10
nitric oxide synthase 3	Gene	NOS3
pterin-4 alpha-carbinolamine dehydratase 1	Gene	PCBD1
steroid 5 alpha-reductase 3	Gene	SRD5A3
inositol monophosphatase domain containing 1	Gene	IMPAD1
deoxyribose-phosphate aldolase	Gene	DERA
geranylgeranyl diphosphate synthase 1	Gene	GGPS1
arylacetamide deacetylase	Gene	AADAC
ELOVL fatty acid elongase 7	Gene	ELOVL7
asparagine synthetase (glutamine-hydrolyzing)	Gene	ASNS
carnitine palmitoyltransferase 1A	Gene	CPT1A
dehydrogenase/reductase 11	Gene	DHRS11
iduronate 2-sulfatase	Gene	IDS
phospholipase C eta 2	Gene	PLCH2
ST6 N-acetylgalactosaminide alpha-2,6-sialyltransferase 2	Gene	ST6GALNAC2
ATP binding cassette subfamily B member 1	Gene	ABCB1
acetyl-CoA acyltransferase 2	Gene	ACAA2
inositol hexakisphosphate kinase 1	Gene	IP6K1
polypeptide N-acetylgalactosaminyltransferase 11	Gene	GALNT11
cytochrome c oxidase subunit 7A1	Gene	COX7A1
glucose-6-phosphate dehydrogenase	Gene	G6PD
ferrochelatase	Gene	FECH
tryptophan 2,3-dioxygenase	Gene	TDO2
2-phosphoxylose phosphatase 1	Gene	PXYLP1
glucosamine-6-phosphate deaminase 1	Gene	GNPDA1
adenylate kinase 5	Gene	AK5
lipase E, hormone sensitive type	Gene	LIPE
tubulin tyrosine ligase	Gene	TTL
cytochrome b5 reductase 2	Gene	CYB5R2
adenylosuccinate lyase	Gene	ADSL
CCR4-NOT transcription complex subunit 6 like	Gene	CNOT6L
polypeptide N-acetylgalactosaminyltransferase 12	Gene	GALNT12
nicotinamide nucleotide adenylyltransferase 3	Gene	NMNAT3
glucosidase alpha, acid	Gene	GAA
methylenetetrahydrofolate reductase	Gene	MTHFR
selenocysteine lyase	Gene	SCLY
dihydrodiol dehydrogenase	Gene	DHDH
glutathione S-transferase mu 2	Gene	GSTM2
malic enzyme 2	Gene	ME2
aldehyde dehydrogenase 1 family member A1	Gene	ALDH1A1
aldehyde dehydrogenase 1 family member L2	Gene	ALDH1L2
glutathione S-transferase theta 2 (gene/pseudogene)	Gene	GSTT2
6-phosphofructo-2-kinase/fructose-2,6-biphosphatase 1	Gene	PFKFB1
dynamin 2	Gene	DNM2
inosine monophosphate dehydrogenase 2	Gene	IMPDH2
tryptophan hydroxylase 2	Gene	TPH2
galactokinase 2	Gene	GALK2
inositol polyphosphate-5-phosphatase K	Gene	INPP5K
aprataxin and PNKP like factor	Gene	APLF
CUGBP Elav-like family member 6	Gene	CELF6
arginase 1	Gene	ARG1
maltase-glucoamylase	Gene	MGAM
septin 1	Gene	SEP1
acetylserotonin O-methyltransferase	Gene	ASMT
acetylserotonin O-methyltransferase	Gene	ASMT
3-hydroxyacyl-CoA dehydratase 2	Gene	HACD2
glutathione S-transferase mu 5	Gene	GSTM5
diphosphoinositol pentakisphosphate kinase 2	Gene	PPIP5K2
peptidylglycine alpha-amidating monooxygenase	Gene	PAM
thioesterase superfamily member 4	Gene	THEM4
arsenite methyltransferase	Gene	AS3MT
acetylcholinesterase (Cartwright blood group)	Gene	ACHE
cytidine/uridine monophosphate kinase 1	Gene	CMPK1
CD38 molecule	Gene	CD38
phospholipase D family member 4	Gene	PLD4
phosphogluconate dehydrogenase	Gene	PGD
carbonic anhydrase 7	Gene	CA7
hydroxymethylbilane synthase	Gene	HMBS
phosphatidylinositol glycan anchor biosynthesis class P	Gene	PIGP
leukotriene C4 synthase	Gene	LTC4S
N-acetylneuraminic acid phosphatase	Gene	NANP
fucose mutarotase	Gene	FUOM
sphingomyelin phosphodiesterase 3	Gene	SMPD3
gephyrin	Gene	GPHN
amylase, alpha 1B (salivary)	Gene	AMY1B
glycerophosphodiester phosphodiesterase domain containing 2	Gene	GDPD2
phosphoglucomutase 1	Gene	PGM1
klotho	Gene	KL
aldolase, fructose-bisphosphate A	Gene	ALDOA
propionyl-CoA carboxylase alpha subunit	Gene	PCCA
glycogen phosphorylase L	Gene	PYGL
quiescin sulfhydryl oxidase 1	Gene	QSOX1
adenylate kinase 7	Gene	AK7
pseudouridylate synthase 10	Gene	PUS10
NAD(P)HX epimerase	Gene	NAXE
5'-aminolevulinate synthase 2	Gene	ALAS2
phospholipase A2 group IVE	Gene	PLA2G4E
adenylate cyclase 3	Gene	ADCY3
methylthioribose-1-phosphate isomerase 1	Gene	MRI1
prostaglandin E synthase 2	Gene	PTGES2
homogentisate 1,2-dioxygenase	Gene	HGD
aldehyde dehydrogenase 9 family member A1	Gene	ALDH9A1
3-hydroxybutyrate dehydrogenase 2	Gene	BDH2
ELOVL fatty acid elongase 4	Gene	ELOVL4
sestrin 1	Gene	SESN1
galactose-3-O-sulfotransferase 1	Gene	GAL3ST1
uridine-cytidine kinase 2	Gene	UCK2
peptide deformylase, mitochondrial	Gene	PDF
prostaglandin reductase 1	Gene	PTGR1
peroxiredoxin 3	Gene	PRDX3
mannosidase alpha class 2B member 1	Gene	MAN2B1
glutathione peroxidase 7	Gene	GPX7
sulfotransferase family 1A member 2	Gene	SULT1A2
alkaline ceramidase 1	Gene	ACER1
phosphatidylinositol glycan anchor biosynthesis class L	Gene	PIGL
abhydrolase domain containing 2	Gene	ABHD2
glycine-N-acyltransferase like 1	Gene	GLYATL1
glycine-N-acyltransferase like 1	Gene	GLYATL1
thymidine phosphorylase	Gene	TYMP
polypeptide N-acetylgalactosaminyltransferase 18	Gene	GALNT18
myeloperoxidase	Gene	MPO
molybdenum cofactor sulfurase	Gene	MOCOS
NADH:ubiquinone oxidoreductase subunit A3	Gene	NDUFA3
cytochrome P450 family 27 subfamily B member 1	Gene	CYP27B1
pyruvate kinase L/R	Gene	PKLR
flavin containing monooxygenase 3	Gene	FMO3
ras homolog family member F, filopodia associated	Gene	RHOF
acyl-CoA synthetase long chain family member 1	Gene	ACSL1
alcohol dehydrogenase 1B (class I), beta polypeptide	Gene	ADH1B
beta-1,3-galactosyltransferase 4	Gene	B3GALT4
glucose-6-phosphatase catalytic subunit 2	Gene	G6PC2
4-hydroxyphenylpyruvate dioxygenase	Gene	HPD
dicarbonyl and L-xylulose reductase	Gene	DCXR
UDP glucuronosyltransferase family 2 member B11	Gene	UGT2B11
poly(ADP-ribose) polymerase 2	Gene	PARP2
farnesyl-diphosphate farnesyltransferase 1	Gene	FDFT1
phosphoglycerate mutase family member 4	Gene	PGAM4
ATP binding cassette subfamily C member 4	Gene	ABCC4
ceruloplasmin	Gene	CP
adenylosuccinate synthase like 1	Gene	ADSSL1
carbonic anhydrase 4	Gene	CA4
3-hydroxyacyl-CoA dehydratase 3	Gene	HACD3
mannosidase beta	Gene	MANBA
aminoacylase 1	Gene	ACY1
beta-1,4-N-acetyl-galactosaminyltransferase 3	Gene	B4GALNT3
5',3'-nucleotidase, mitochondrial	Gene	NT5M
hydroxypyruvate isomerase (putative)	Gene	HYI
acyl-CoA thioesterase 12	Gene	ACOT12
5-aminoimidazole-4-carboxamide ribonucleotide formyltransferase/IMP cyclohydrolase	Gene	ATIC
histamine N-methyltransferase	Gene	HNMT
exostosin like glycosyltransferase 1	Gene	EXTL1
poly(ADP-ribose) polymerase family member 12	Gene	PARP12
carnitine O-acetyltransferase	Gene	CRAT
diacylglycerol kinase theta	Gene	DGKQ
glucose-6-phosphate isomerase	Gene	GPI
acyl-CoA synthetase bubblegum family member 2	Gene	ACSBG2
carbohydrate sulfotransferase 11	Gene	CHST11
phosphatidylinositol glycan anchor biosynthesis class Q	Gene	PIGQ
glutamate decarboxylase 1	Gene	GAD1
nitric oxide synthase 2	Gene	NOS2
cytochrome P450 family 24 subfamily A member 1	Gene	CYP24A1
gamma-glutamylcyclotransferase	Gene	GGCT
pyridoxal kinase	Gene	PDXK
3'-phosphoadenosine 5'-phosphosulfate synthase 2	Gene	PAPSS2
glutamic-oxaloacetic transaminase 2	Gene	GOT2
deoxyuridine triphosphatase	Gene	DUT
pantothenate kinase 3	Gene	PANK3
steroid 5 alpha-reductase 2	Gene	SRD5A2
triosephosphate isomerase 1	Gene	TPI1
enolase superfamily member 1	Gene	ENOSF1
lysophospholipase II	Gene	LYPLA2
spermidine synthase	Gene	SRM
aldehyde dehydrogenase 3 family member A1	Gene	ALDH3A1
adenylate cyclase 5	Gene	ADCY5
mannosidase alpha class 1B member 1	Gene	MAN1B1
protoporphyrinogen oxidase	Gene	PPOX
cytochrome P450 family 4 subfamily F member 3	Gene	CYP4F3
galactose-1-phosphate uridylyltransferase	Gene	GALT
carbamoyl-phosphate synthetase 2, aspartate transcarbamylase, and dihydroorotase	Gene	CAD
alcohol dehydrogenase 1A (class I), alpha polypeptide	Gene	ADH1A
hydroxysteroid 17-beta dehydrogenase 12	Gene	HSD17B12
phosphatidylinositol-4,5-bisphosphate 4-phosphatase 1	Gene	PIP4P1
transmembrane 7 superfamily member 2	Gene	TM7SF2
galactokinase 1	Gene	GALK1
cytochrome P450 family 4 subfamily A member 11	Gene	CYP4A11
N-acylsphingosine amidohydrolase 2	Gene	ASAH2
phosphomevalonate kinase	Gene	PMVK
lysophosphatidylcholine acyltransferase 2	Gene	LPCAT2
choline phosphotransferase 1	Gene	CHPT1
cholesterol 25-hydroxylase	Gene	CH25H
cytochrome P450 family 2 subfamily C member 19	Gene	CYP2C19
inositol hexakisphosphate kinase 2	Gene	IP6K2
adenosylhomocysteinase like 1	Gene	AHCYL1
aldehyde dehydrogenase 2 family (mitochondrial)	Gene	ALDH2
isocitrate dehydrogenase 3 (NAD(+)) alpha	Gene	IDH3A
RAB22A, member RAS oncogene family	Gene	RAB22A
hexosaminidase subunit beta	Gene	HEXB
ectonucleoside triphosphate diphosphohydrolase 3	Gene	ENTPD3
phosphodiesterase 1C	Gene	PDE1C
transketolase like 2	Gene	TKTL2
thymidylate synthetase	Gene	TYMS
isocitrate dehydrogenase (NADP(+)) 1, cytosolic	Gene	IDH1
microsomal glutathione S-transferase 1	Gene	MGST1
acyl-CoA synthetase short chain family member 1	Gene	ACSS1
dynamin 1 like	Gene	DNM1L
glycogen synthase 1	Gene	GYS1
acyl-CoA synthetase long chain family member 6	Gene	ACSL6
peptidylprolyl isomerase B	Gene	PPIB
phosphopantothenoylcysteine decarboxylase	Gene	PPCDC
bromodomain containing 4	Gene	BRD4
phosphate cytidylyltransferase 2, ethanolamine	Gene	PCYT2
NAD kinase 2, mitochondrial	Gene	NADK2
polypeptide N-acetylgalactosaminyltransferase 6	Gene	GALNT6
biliverdin reductase A	Gene	BLVRA
alkaline phosphatase, placental like 2	Gene	ALPPL2
alpha-methylacyl-CoA racemase	Gene	AMACR
UDP glycosyltransferase family 3 member A1	Gene	UGT3A1
acetyl-CoA acyltransferase 1	Gene	ACAA1
macrophage migration inhibitory factor	Gene	MIF
nocturnin	Gene	NOCT
glutathione S-transferase alpha 3	Gene	GSTA3
phosphodiesterase 5A	Gene	PDE5A
methylthioadenosine phosphorylase	Gene	MTAP
prostaglandin I2 synthase	Gene	PTGIS
pseudouridylate synthase 7 (putative)	Gene	PUS7
NADH:ubiquinone oxidoreductase subunit A10	Gene	NDUFA10
phosphodiesterase 2A	Gene	PDE2A
catechol-O-methyltransferase	Gene	COMT
