# Supplementary material for: Prioritization of metabolic genes as novel therapeutic targets in estrogen-receptor negative breast tumors using multi-omics data and text mining
Source: Oncotarget. 2019 Jun 11;10(39):3894–909. doi: 10.18632/oncotarget.26995 (PMC6570467; doi:10.18632/oncotarget.26995)
Supplement: Supplementary file 9 [file oncotarget-10-3894-s009.xlsx]

## Sheet: Supplementary Table 9
Reactome pathway analysis results - all entities
Pathway identifier	Pathway name	#Entities found	#Entities total	Entities ratio	Entities pValue	Entities FDR	#Reactions found	#Reactions total	Reactions ratio	Species identifier	Species name	Submitted entities found	Mapped entities	Found reaction identifiers
R-HSA-1430728	Metabolism	478	3585	0.25849	1.11022e-16	1.01696e-13	897	2184	0.187581	9606	Homo sapiens	ENO1;UGDH_HUMAN;DHPR_HUMAN;ARY1_HUMAN;LIPE;IL4I1;AS3MT;TDO2;PLCE1;GAMT;MMSA_HUMAN;C00791;GLCE;DHE3_HUMAN;HOGA1;SULT2B1;CH25H;MTAP;ADCY9;MTHFD2;HMBS;TKT_HUMAN;FAR1;FAR2;CYP2E1;HPD;ACOT4;IDO1;TPH2;HACD1;ABCB1;SHMT2;THIL_HUMAN;GSTP1_HUMAN;HACD3;SDSL;HACD2;ACMSD;SULT1A1;LDHB;UGT8;CHST11;SYDC_HUMAN;PLCG2;C00327;G6PD_HUMAN;FDFT1;SULT1A2;GSTM4;GSTM3;GLYATL2;GSTM2;GSTM1;GLYATL1;CYP4F3;MTHFR;MTHFS;MAOM_HU…		R-HSA-3262512;R-HSA-8982667;R-HSA-1482771;R-HSA-71691;R-HSA-1482777;R-HSA-1482759;R-HSA-1368065;R-HSA-376851;R-HSA-1605632;R-HSA-71707;R-HSA-141341;R-HSA-5691507;R-HSA-1237045;R-HSA-71723;R-HSA-1482811;R-HSA-8853686;R-HSA-188467;R-HSA-3266566;R-HSA-73794;R-HSA-73797;R-HSA-2408544;R-HSA-2408546;R-HSA-73798;R-HSA-75849;R-HSA-3065959;R-HSA-1482847;R-HSA-73800;R-HSA-8853710;R-HSA-75848;R-HSA-75851;R-…
R-HSA-556833	Metabolism of lipids	151	1433	0.103324	7.77156e-16	3.55938e-13	348	942	0.080907	9606	Homo sapiens	FAAH;ACAA2;CERK;ECI2;GDE1;LCLAT1;TM7SF2;LIPE;FADS2;HPGDS;THIC_HUMAN;ACAA1;C00149;C00026;CPT1A;PCYT2;ACSL1;ACSL6;ACOT12;ACSL4;PISD;PPT1_HUMAN;ALDH3A2;INPP4B;CH25H;PLA2G16;PLA2G10;FAR1;FAR2;CYP2E1;SLC27A2;PLPP2;ACOT4;C00158;IDI1;HACD1;ABCB1;C00042;THIL_HUMAN;PLD4;PLD6;HACD3;CYP2C19;PLD1;HACD2;ACAT2;CYP27B1;UGCG;UGT8;PTDSS1;PMVK;INPP5J;INPP5K;THEM4;ARSD;FDFT1;GSTM4;C00055;ASAH1_HUMAN;SRD5A2;SRD5A1;E…		R-HSA-1655833;R-HSA-1655832;R-HSA-1614362;R-HSA-389639;R-HSA-389632;R-HSA-1482771;R-HSA-2161701;R-HSA-1655836;R-HSA-1655839;R-HSA-8942208;R-HSA-1655827;R-HSA-5676637;R-HSA-1655826;R-HSA-1482777;R-HSA-1482759;R-HSA-1368065;R-HSA-1655823;R-HSA-9028255;R-HSA-1605632;R-HSA-196126;R-HSA-193054;R-HSA-193064;R-HSA-1482811;R-HSA-188467;R-HSA-192051;R-HSA-1655848;R-HSA-2065966;R-HSA-1655850;R-HSA-192056;R…
R-HSA-211859	Biological oxidations	77	547	0.0394405	3.95239e-14	1.20548e-11	88	186	0.0159753	9606	Homo sapiens	ACY3;C00187;ACY1;ADH1B_HUMAN;ACSM1;CYP4A22;ACSM5;COMT;UGDH_HUMAN;ACSM2B;ARY1_HUMAN;ABHD10;HPGDS;AS3MT;AKR7A2;ALDH2;CYP4V2;PTGIS;UGT2B11;GSTO2;CYP4A11;UGT2B15;ALDH3A2;SULT2B1;ALDH3A1;UGDH;IMPAD1;ALDH1A1;ARK73_HUMAN;UGPA_HUMAN;CYP2E1;MAOA;ADH1B;ADH1A;GSTP1;MGST1;MGST2;GSTT2;GLYAT;CYP2C19;GSTP1_HUMAN;PAPSS2;PAPSS1;SULT1A1;CYP27B1;UGP2;SULT1E1;ALDH1B1;UGT3A1;HYEP_HUMAN;ACSS1;CBR3;SULT1A2;GSTM4;GSTM3;…		R-HSA-141186;R-HSA-76416;R-HSA-158849;R-HSA-5696213;R-HSA-176646;R-HSA-158468;R-HSA-176517;R-HSA-177157;R-HSA-71691;R-HSA-5696220;R-HSA-176521;R-HSA-211983;R-HSA-5696091;R-HSA-158860;R-HSA-70286;R-HSA-76434;R-HSA-8953499;R-HSA-211991;R-HSA-211988;R-HSA-71707;R-HSA-176664;R-HSA-173597;R-HSA-176669;R-HSA-141341;R-HSA-192157;R-HSA-5433074;R-HSA-1247922;R-HSA-211873;R-HSA-76453;R-HSA-212005;R-HSA-212…
R-HSA-71387	Metabolism of carbohydrates	64	413	0.0297786	1.08136e-13	2.47631e-11	104	213	0.0182943	9606	Homo sapiens	GPI;HEXB;ENO1;PYGL;HK3;GYS1;G3P_HUMAN;LYAG_HUMAN;IDS;C00149;C00105;PGM1;C00026;C00199;MANBA;G6PD;C00197;TPI1;DCXR;GAA;GLCE;SORD;C00191;F16P1_HUMAN;PGD;KPYM_HUMAN;6PGD_HUMAN;ALDH1A1;B3GNT4;TKT_HUMAN;UGPA_HUMAN;ALDOA;TKT;FBP1;C00158;RBKS;CHST3;B4GALT5;PFKFB1;C00121;GALT;IDUA;PAPSS2;PAPSS1;UGP2;CHST11;PGK1;ENOA_HUMAN;G6PD_HUMAN;C00055;PKLR;GOT2;DHSO_HUMAN;DERA;RPIA;PFKL;G6PC2;G6PC3;GNPDA1;B4GAT1;MAN…		R-HSA-3262512;R-HSA-8982667;R-HSA-1971483;R-HSA-2162225;R-HSA-2162226;R-HSA-2162227;R-HSA-71445;R-HSA-70420;R-HSA-2162229;R-HSA-376851;R-HSA-70427;R-HSA-8955794;R-HSA-1678854;R-HSA-1678650;R-HSA-2046265;R-HSA-2090037;R-HSA-198440;R-HSA-744231;R-HSA-70449;R-HSA-8853686;R-HSA-174389;R-HSA-3266566;R-HSA-70454;R-HSA-174392;R-HSA-5661290;R-HSA-9036727;R-HSA-70467;R-HSA-2046298;R-HSA-71495;R-HSA-70471;…
R-HSA-15869	Metabolism of nucleotides	48	254	0.0183142	1.68976e-13	3.09226e-11	83	135	0.0115949	9606	Homo sapiens	C00387;C00385;C00262;DPYS;AMD1;NUDT5;PNP;ATIC;NUDT18;IMDH2_HUMAN;TK1;UPP1;5NTC_HUMAN;C00106;NUDT15;C00105;C00147;PNPH_HUMAN;ADSL;ENTPD3;ENTPD5;CAD;NME3;ENTPD8;NME1;PUR9_HUMAN;DCTD;ADSSL1;CMPK1;C00117;GMPR2;AK2;AK4;AK5;TYMS;PUR2_HUMAN;AK7;AK8;TYMP;DGUOK;NT5M;C02067;XDH;C00055;C00099;DUT;RRM2;UCK2;DCTP1_HUMAN;IMPDH2		R-HSA-74242;R-HSA-73605;R-HSA-74372;R-HSA-74247;R-HSA-111751;R-HSA-74249;R-HSA-112265;R-HSA-109449;R-HSA-74248;R-HSA-74376;R-HSA-112266;R-HSA-74255;R-HSA-74258;R-HSA-73618;R-HSA-2395965;R-HSA-8851356;R-HSA-8851225;R-HSA-109470;R-HSA-112033;R-HSA-6788295;R-HSA-73632;R-HSA-8851110;R-HSA-112034;R-HSA-111524;R-HSA-109480;R-HSA-514604;R-HSA-6788810;R-HSA-76590;R-HSA-6786257;R-HSA-110137;R-HSA-6806877;…
R-HSA-156580	Phase II - Conjugation of compounds	48	258	0.0186026	2.93321e-13	4.45848e-11	36	70	0.0060122	9606	Homo sapiens	C00187;ACSM1;GSTP1;MGST1;MGST2;GSTT2;ACSM5;GLYAT;GSTP1_HUMAN;COMT;UGDH_HUMAN;PAPSS2;ACSM2B;PAPSS1;SULT1A1;ARY1_HUMAN;ABHD10;HPGDS;AS3MT;UGP2;SULT1E1;UGT3A1;SULT1A2;GSTM4;GSTM3;GLYATL2;GSTM2;UGT2B11;GSTM1;GLYATL1;GSTO2;UGT2B15;GGCT;SULT2B1;UGDH;GSTA5;NAT1;ARY2_HUMAN;GSTA3;GSTA2;IMPAD1;GSTA1;GSTM3_HUMAN;UGPA_HUMAN;GSTM5		R-HSA-158849;R-HSA-5696213;R-HSA-176646;R-HSA-158468;R-HSA-176517;R-HSA-177157;R-HSA-5696220;R-HSA-176585;R-HSA-176521;R-HSA-159566;R-HSA-159567;R-HSA-158860;R-HSA-70286;R-HSA-174931;R-HSA-159443;R-HSA-8953499;R-HSA-159574;R-HSA-176474;R-HSA-176664;R-HSA-173597;R-HSA-176669;R-HSA-1247922;R-HSA-176609;R-HSA-176494;R-HSA-174959;R-HSA-175983;R-HSA-5696230;R-HSA-174963;R-HSA-158832;R-HSA-176054;R-HSA…
R-HSA-71291	Metabolism of amino acids and derivatives	84	660	0.0475881	5.26579e-13	6.84552e-11	113	283	0.0243065	9606	Homo sapiens	AMD1;HNMT;CSAD;DHPR_HUMAN;P5CS_HUMAN;FTCD;IL4I1;TDO2;KYNU;PHGDH;GLNA_HUMAN;C00149;GLUL;C00026;C00147;PSPH;GAMT;MCCC2;MMSA_HUMAN;C00153;C00791;C00197;HGD;ARG1;PHYKPL;GPT2;DIO1;MCCC1;DHE3_HUMAN;HOGA1;INMT;MTAP;CHDH;FAAA_HUMAN;C00956;ASSY_HUMAN;ASPA;HPD;BCAT2;IDO1;ALDH9A1;MTAP_HUMAN;TPH2;DDC;C00042;GLS2;HAAO;HDC;ODC1;MCCB_HUMAN;ASMT;THIL_HUMAN;MRI1;SDSL;PAPSS2;DDO;PAPSS1;ACMSD;SRM;RIDA;SRR;SYK_HUMAN…		R-HSA-372480;R-HSA-209924;R-HSA-70664;R-HSA-70920;R-HSA-70666;R-HSA-71181;R-HSA-508179;R-HSA-71188;R-HSA-508189;R-HSA-70938;R-HSA-70941;R-HSA-141341;R-HSA-1299507;R-HSA-70692;R-HSA-5691507;R-HSA-70952;R-HSA-888614;R-HSA-71217;R-HSA-71218;R-HSA-71223;R-HSA-70723;R-HSA-517444;R-HSA-2408544;R-HSA-70724;R-HSA-2408546;R-HSA-71241;R-HSA-2408559;R-HSA-2160492;R-HSA-2408554;R-HSA-9035227;R-HSA-9035484;R-…
R-HSA-8978868	Fatty acid metabolism	55	429	0.0309323	5.34622e-09	6.09469e-07	92	217	0.0186378	9606	Homo sapiens	FAAH;ACAA2;ECI2;CYP4A22;DHB4_HUMAN;CROT;FADS2;HPGDS;ACAA1;C00149;C00026;CPT1A;PTGIS;GPX4;ELOVL4;ELOVL5;ACSL1;ELOVL2;CYP4A11;ACOT12;FAAH2;ACSL6;PLA2G4A;ACSL4;ELOVL7;PTGR1;PTGR2;PPT1_HUMAN;ALDH3A2;ACOX2;PCCA;SLC27A2;ACSBG2;ACOT4;C00158;HACD1;C00042;HSD17B4;HSD17B12;CYP2C19;LTC4S;HACD3;PTGS2;HSD17B8;HACD2;THEM4;ALOXE3;PTGES2;EPHX2;CYP4F3;CYP4F11;AMACR;C00219;CRAT		R-HSA-389639;R-HSA-5695957;R-HSA-389889;R-HSA-5690066;R-HSA-389632;R-HSA-2161701;R-HSA-2161959;R-HSA-8942208;R-HSA-2161961;R-HSA-390284;R-HSA-111883;R-HSA-2046100;R-HSA-5676637;R-HSA-390281;R-HSA-2046099;R-HSA-389897;R-HSA-2161964;R-HSA-2046098;R-HSA-2046097;R-HSA-2046096;R-HSA-2046095;R-HSA-2046094;R-HSA-2046092;R-HSA-2046090;R-HSA-2046089;R-HSA-390291;R-HSA-2046088;R-HSA-2046085;R-HSA-2046084;R…
R-HSA-913709	O-linked glycosylation of mucins	19	74	0.00533564	3.97113e-08	4.01084e-06	8	17	0.0014601	9606	Homo sapiens	GALNT7;GALNT12;GALNT6;GALNT11;C00055;GALNT14;ST6GALNAC2;GALNT4;GALNT13;GALNT3;GALNT16;GALNT15;GALNT18;GALNT10;B3GNT5;B3GNT4;B4GALT5		R-HSA-977071;R-HSA-977228;R-HSA-913675;R-HSA-914010;R-HSA-981497;R-HSA-1964501;R-HSA-981814;R-HSA-981809
R-HSA-156590	Glutathione conjugation	18	67	0.00483092	4.6304e-08	4.21366e-06	3	14	0.00120244	9606	Homo sapiens	GSTM4;GSTM3;GSTM2;GSTM1;GSTO2;GSTP1;MGST1;MGST2;GSTT2;GSTP1_HUMAN;GGCT;HPGDS;GSTA5;GSTA3;GSTA2;GSTA1;GSTM3_HUMAN;GSTM5		R-HSA-1247922;R-HSA-176054;R-HSA-176059
R-HSA-1483249	Inositol phosphate metabolism	19	90	0.00648929	7.43726e-07	6.17293e-05	35	71	0.00609808	9606	Homo sapiens	C03546;ITPK1;C00092;PLD4;NUDT3;INPP4B;PLCB3;PLCB4;PPIP5K1;IMPA2;PPIP5K2;INPP5J;PLCG2;PLCE1;PLCH1;PLCH2;IP6K1;PLCD4;IP6K2		R-HSA-1855197;R-HSA-1855198;R-HSA-1855193;R-HSA-1855194;R-HSA-1855180;R-HSA-1855181;R-HSA-1855182;R-HSA-1855177;R-HSA-1855178;R-HSA-1855172;R-HSA-1855174;R-HSA-1855169;R-HSA-1855171;R-HSA-1855165;R-HSA-1855230;R-HSA-1855224;R-HSA-1855162;R-HSA-1855227;R-HSA-1855221;R-HSA-1855157;R-HSA-1855158;R-HSA-1855159;R-HSA-1855223;R-HSA-1855216;R-HSA-1855218;R-HSA-1855154;R-HSA-1855219;R-HSA-1855214;R-HSA-1…
R-HSA-70614	Amino acid synthesis and interconversion (transamination)	18	82	0.00591247	8.39898e-07	6.38322e-05	25	35	0.0030061	9606	Homo sapiens	C00099;C00197;GLS2;GPT2;GOT2;ASNS;DHE3_HUMAN;P5CR1_HUMAN;P5CS_HUMAN;GLUD1;SRR;PSAT1;PHGDH;GLNA_HUMAN;ASPA;GLUL;SERA_HUMAN;PSPH;C00026		R-HSA-70592;R-HSA-70596;R-HSA-70599;R-HSA-70600;R-HSA-70664;R-HSA-977348;R-HSA-6787757;R-HSA-70666;R-HSA-508040;R-HSA-70606;R-HSA-70609;R-HSA-70613;R-HSA-9014741;R-HSA-507749;R-HSA-9034539;R-HSA-977324;R-HSA-5691507;R-HSA-9014766;R-HSA-70581;R-HSA-507775;R-HSA-70523;R-HSA-977333;R-HSA-70589;R-HSA-70524;R-HSA-70654
R-HSA-70326	Glucose metabolism	24	139	0.0100224	9.61037e-07	6.72726e-05	35	50	0.00429443	9606	Homo sapiens	PFKFB1;GPI;C00197;TPI1;PKLR;GOT2;ENO1;F16P1_HUMAN;KPYM_HUMAN;HK3;G6PC2;PFKL;GNPDA1;G6PC3;G3P_HUMAN;PGK1;PGK1_HUMAN;ENOA_HUMAN;ALDOA;C00149;FBP1;C00158;PFKP;C00026		R-HSA-3262512;R-HSA-70592;R-HSA-70467;R-HSA-71495;R-HSA-70471;R-HSA-71496;R-HSA-70475;R-HSA-70479;R-HSA-70481;R-HSA-70482;R-HSA-6799604;R-HSA-70613;R-HSA-71445;R-HSA-70420;R-HSA-376851;R-HSA-70486;R-HSA-8955794;R-HSA-70494;R-HSA-163750;R-HSA-372449;R-HSA-71783;R-HSA-71654;R-HSA-71850;R-HSA-198440;R-HSA-71660;R-HSA-372843;R-HSA-198508;R-HSA-70449;R-HSA-71670;R-HSA-70262;R-HSA-3266566;R-HSA-70454;R…
R-HSA-75105	Fatty acyl-CoA biosynthesis	17	79	0.00569616	2.18417e-06	0.000141971	14	24	0.00206132	9606	Homo sapiens	HACD1;ELOVL4;ELOVL5;ACSL1;ELOVL2;ACSL6;ACSL4;HSD17B12;ELOVL7;HACD3;HSD17B8;HACD2;PPT1_HUMAN;C00219;C00149;ACSBG2;C00158		R-HSA-5690517;R-HSA-548843;R-HSA-5695957;R-HSA-548814;R-HSA-548815;R-HSA-548800;R-HSA-201035;R-HSA-75849;R-HSA-200555;R-HSA-75848;R-HSA-5676637;R-HSA-8862152;R-HSA-548830;R-HSA-548818
R-HSA-196849	Metabolism of water-soluble vitamins and cofactors	33	252	0.01817	4.11869e-06	0.00025124	41	140	0.0120244	9606	Homo sapiens	NAMPT_HUMAN;PDXK;PANK3;NAXE;SHMT2;PANK1;MCCB_HUMAN;PTGS2;ALDH1L2;GPHN;PPCDC;THTPA;NADK2;MTHFD1L;FLAD1;PPCS;AOX1;CD38;ENPP1;NUDT12;MCCC2;PTGIS;C00153;GSTO2;MCCC1;MOCOS;MTHFR;MTHFS;NMNAT3;COASY;BTD;PCCA;GLYM_HUMAN;MTHFD2		R-HSA-6808487;R-HSA-197250;R-HSA-8938314;R-HSA-196929;R-HSA-965067;R-HSA-947531;R-HSA-3076905;R-HSA-3065959;R-HSA-2993447;R-HSA-5359451;R-HSA-8870346;R-HSA-964958;R-HSA-6801462;R-HSA-196754;R-HSA-5696839;R-HSA-6806966;R-HSA-76496;R-HSA-8938073;R-HSA-196753;R-HSA-8938076;R-HSA-3323111;R-HSA-6801328;R-HSA-6801456;R-HSA-196955;R-HSA-6801342;R-HSA-200474;R-HSA-198813;R-HSA-8955030;R-HSA-6809287;R-HSA…
R-HSA-71403	Citric acid cycle (TCA cycle)	13	50	0.00360516	4.71238e-06	0.000268062	16	17	0.0014601	9606	Homo sapiens	C00122;FAHD1;C00042;IDH1;IDH2;MAOM_HUMAN;IDHP_HUMAN;CISY_HUMAN;ME3;ME2;FUMH_HUMAN;C00149;C00026;C00158;IDH3A		R-HSA-70979;R-HSA-9012268;R-HSA-71783;R-HSA-70982;R-HSA-71401;R-HSA-450984;R-HSA-70994;R-HSA-9012349;R-HSA-70997;R-HSA-70967;R-HSA-9012016;R-HSA-450975;R-HSA-70971;R-HSA-70975;R-HSA-71775;R-HSA-451033
R-HSA-1475029	Reversible hydration of carbon dioxide	8	17	0.00122576	5.14351e-06	0.000268062	6	8	0.000687108	9606	Homo sapiens	CA12;CA4;CA7;CA6;CAH2_HUMAN;CA9;CA14;CA13		R-HSA-1475026;R-HSA-1475025;R-HSA-1237045;R-HSA-1475022;R-HSA-1237081;R-HSA-1475017
R-HSA-70263	Gluconeogenesis	15	67	0.00483092	5.36123e-06	0.000268062	18	26	0.0022331	9606	Homo sapiens	GPI;C00197;TPI1;GOT2;ENO1;F16P1_HUMAN;G6PC2;G6PC3;G3P_HUMAN;PGK1;PGK1_HUMAN;ENOA_HUMAN;ALDOA;C00149;FBP1;C00026;C00158		R-HSA-3262512;R-HSA-70592;R-HSA-372449;R-HSA-71495;R-HSA-71783;R-HSA-70475;R-HSA-198440;R-HSA-70479;R-HSA-372843;R-HSA-198508;R-HSA-70481;R-HSA-70482;R-HSA-70613;R-HSA-71445;R-HSA-376851;R-HSA-70486;R-HSA-3266566;R-HSA-70494
R-HSA-75876	Synthesis of very long-chain fatty acyl-CoAs	13	51	0.00367727	5.80806e-06	0.000278787	9	12	0.00103066	9606	Homo sapiens	HACD1;ELOVL4;ELOVL5;ACSL1;ELOVL2;ACSL6;ACSL4;HSD17B12;ELOVL7;HACD3;HACD2;C00219;ACSBG2		R-HSA-548843;R-HSA-5695957;R-HSA-548814;R-HSA-548830;R-HSA-548815;R-HSA-548800;R-HSA-201035;R-HSA-548818;R-HSA-5676637
R-HSA-8956321	Nucleotide salvage	15	68	0.00490302	6.377e-06	0.000286965	15	21	0.00180366	9606	Homo sapiens	C00387;PNPH_HUMAN;C00055;C00262;GMPR2;AMD1;TYMP;DGUOK;UCK2;PNP;TK1;UPP1;C00106;C00105;C02067;C00147		R-HSA-112033;R-HSA-6788295;R-HSA-73632;R-HSA-112034;R-HSA-74213;R-HSA-74372;R-HSA-74215;R-HSA-514604;R-HSA-112266;R-HSA-109903;R-HSA-76590;R-HSA-74207;R-HSA-73599;R-HSA-73598;R-HSA-8954327
R-HSA-6788656	Histidine, lysine, phenylalanine, tyrosine, proline and tryptophan catabolism	22	137	0.00987815	8.26681e-06	0.000355473	26	53	0.00455209	9606	Homo sapiens	C00099;HGD;PHYKPL;AADAT;HAAO;HDC;ODC1;FAH;HNMT;DHPR_HUMAN;FTCD;ACMSD;QDPR;IL4I1;TDO2;AMDHD1;KYNU;FAAA_HUMAN;C00956;PCBD1;HPD;C00026;IDO1		R-HSA-893583;R-HSA-517444;R-HSA-372480;R-HSA-70920;R-HSA-71181;R-HSA-2160492;R-HSA-5696408;R-HSA-71188;R-HSA-508561;R-HSA-71130;R-HSA-977301;R-HSA-70938;R-HSA-70941;R-HSA-198563;R-HSA-6786245;R-HSA-70952;R-HSA-888614;R-HSA-71146;R-HSA-71217;R-HSA-71155;R-HSA-71218;R-HSA-71223;R-HSA-71163;R-HSA-70906;R-HSA-175993;R-HSA-71164
R-HSA-2426168	Activation of gene expression by SREBF (SREBP)	15	70	0.00504723	8.93611e-06	0.000366381	16	42	0.00360732	9606	Homo sapiens	IDI1;GGPS1;PMVK;C00219;MVD;DHCR7;FDFT1;TM7SF2		R-HSA-1655833;R-HSA-1655832;R-HSA-1655836;R-HSA-2426144;R-HSA-1655839;R-HSA-2426146;R-HSA-2426156;R-HSA-1655827;R-HSA-1655826;R-HSA-2426152;R-HSA-2426155;R-HSA-1655848;R-HSA-2065966;R-HSA-1655850;R-HSA-2426161;R-HSA-1655823
R-HSA-499943	Interconversion of nucleotide di- and triphosphates	16	81	0.00584036	1.22569e-05	0.000478019	19	33	0.00283432	9606	Homo sapiens	DUT;C00055;RRM2;AK2;NME3;AK4;AK5;TYMS;AK7;AK8;NME1;DCTD;DCTP1_HUMAN;CMPK1;C00105		R-HSA-110145;R-HSA-110144;R-HSA-73666;R-HSA-73605;R-HSA-111751;R-HSA-73548;R-HSA-74220;R-HSA-6788810;R-HSA-75125;R-HSA-6786257;R-HSA-110137;R-HSA-6788798;R-HSA-6806877;R-HSA-482621;R-HSA-110138;R-HSA-482619;R-HSA-110141;R-HSA-73596;R-HSA-111742
R-HSA-196854	Metabolism of vitamins and cofactors	42	381	0.0274713	1.40691e-05	0.000534624	63	201	0.0172636	9606	Homo sapiens	NAMPT_HUMAN;VKORC1L1;PDXK;C00187;PANK3;NAXE;PANK1;SPRE_HUMAN;SHMT2;MCCB_HUMAN;IDHC_HUMAN;PTGS2;ALDH1L2;PPCDC;GPHN;THTPA;NADK2;SPR;MTHFD1L;PPCS;FLAD1;AOX1;CD38;ENPP1;PDSS1;C00026;NUDT12;MCCC2;PTGIS;C00153;GSTO2;NOS3;IDH1;MCCC1;MOCOS;MTHFR;MTHFS;NMNAT3;COASY;COQ5;COQ3;BTD;PCCA;GLYM_HUMAN;MTHFD2		R-HSA-197250;R-HSA-3076905;R-HSA-2404131;R-HSA-2404140;R-HSA-2993447;R-HSA-5359451;R-HSA-6806647;R-HSA-196754;R-HSA-5696839;R-HSA-196753;R-HSA-200474;R-HSA-2424254;R-HSA-1497869;R-HSA-198813;R-HSA-8955030;R-HSA-6809287;R-HSA-199203;R-HSA-389540;R-HSA-947499;R-HSA-196773;R-HSA-2993799;R-HSA-2162186;R-HSA-389550;R-HSA-2162188;R-HSA-2395784;R-HSA-2309773;R-HSA-1497784;R-HSA-2162193;R-HSA-1475414;R-H…
R-HSA-1483206	Glycerophospholipid biosynthesis	29	222	0.0160069	1.62548e-05	0.000585173	72	133	0.0114232	9606	Homo sapiens	ACHE;LPCAT1;PLD4;PLD6;PLD1;LCLAT1;PTDSS1;AWAT2;GPAT3;C00346;PLA2G4F;C00055;PCYT1A;PCYT2;PLA2G4E;PLA2G4C;C00093;PLA2G4A;PISD;PLA2G16;ETNK2;LPCAT2;PLA2G10;PNPLA3;CHPT1;GPD1L;LPIN1;MGLL;CDS2		R-HSA-1482647;R-HSA-1482900;R-HSA-1482771;R-HSA-1482897;R-HSA-1482654;R-HSA-1483165;R-HSA-1482777;R-HSA-1483142;R-HSA-1482759;R-HSA-1482884;R-HSA-1482629;R-HSA-1602446;R-HSA-5696448;R-HSA-8954398;R-HSA-1482892;R-HSA-1482635;R-HSA-1483190;R-HSA-1483063;R-HSA-372519;R-HSA-1482932;R-HSA-1483186;R-HSA-1482547;R-HSA-1482545;R-HSA-1482685;R-HSA-1482811;R-HSA-1482939;R-HSA-188467;R-HSA-1482533;R-HSA-148…
R-HSA-9033241	Peroxisomal protein import	14	67	0.00483092	2.31155e-05	0.000809043	9	26	0.0022331	9606	Homo sapiens	NOS2;EPHX2;IDH1;ECI2;HSD17B4;DHB4_HUMAN;IDHC_HUMAN;CROT;DDO;HMGCL;AMACR;ACOX2;ACAA1;CRAT;SLC27A2;ACOT4		R-HSA-9033529;R-HSA-9033240;R-HSA-9033530;R-HSA-9033514;R-HSA-9033233;R-HSA-9033232;R-HSA-9033235;R-HSA-9033236;R-HSA-9033238
R-HSA-1655829	Regulation of cholesterol biosynthesis by SREBP (SREBF)	16	86	0.00620088	2.5041e-05	0.000826354	17	52	0.0044662	9606	Homo sapiens	IDI1;C00187;GGPS1;PMVK;C00219;MVD;DHCR7;FDFT1;TM7SF2		R-HSA-1655833;R-HSA-1655832;R-HSA-1655836;R-HSA-2426144;R-HSA-1655839;R-HSA-2426146;R-HSA-2426156;R-HSA-1655827;R-HSA-1655826;R-HSA-2426152;R-HSA-2426155;R-HSA-1655848;R-HSA-2065966;R-HSA-1655850;R-HSA-2426161;R-HSA-1655823;R-HSA-2317530
R-HSA-1483257	Phospholipid metabolism	36	315	0.0227125	2.76882e-05	0.000886022	83	218	0.0187237	9606	Homo sapiens	ACHE;LPCAT1;GDE1;PLD4;PIK3C2G;PLD6;PLD1;LCLAT1;PTDSS1;PIP4P1;AWAT2;INPP5J;INPP5K;GPAT3;C00346;PLA2G4F;C00055;PCYT1A;PCYT2;PNPLA7;PLA2G4E;PLA2G4C;C00093;PLA2G4A;PISD;INPP4B;PLA2G16;ETNK2;LPCAT2;PLA2G10;PNPLA3;CHPT1;GPD1L;LPIN1;MGLL;CDS2		R-HSA-1482647;R-HSA-1675928;R-HSA-1482900;R-HSA-1482771;R-HSA-1482897;R-HSA-1676177;R-HSA-1482654;R-HSA-1483165;R-HSA-1482777;R-HSA-1483142;R-HSA-1482759;R-HSA-1482884;R-HSA-1482629;R-HSA-1602446;R-HSA-5696448;R-HSA-8954398;R-HSA-1482892;R-HSA-1676162;R-HSA-1676164;R-HSA-1482635;R-HSA-1483190;R-HSA-1483063;R-HSA-372519;R-HSA-1482932;R-HSA-1483186;R-HSA-1482547;R-HSA-1482545;R-HSA-1482685;R-HSA-14…
R-HSA-8956319	Nucleobase catabolism	21	139	0.0100224	3.1607e-05	0.00097485	36	58	0.00498153	9606	Homo sapiens	C00387;PNPH_HUMAN;C00055;C00099;C00385;ENTPD3;C00262;DPYS;ENTPD5;ENTPD8;NUDT5;TYMP;PNP;NUDT18;NT5M;UPP1;C00117;5NTC_HUMAN;C00106;NUDT15;C00105;XDH		R-HSA-2395876;R-HSA-74242;R-HSA-2395879;R-HSA-8851396;R-HSA-2395873;R-HSA-109380;R-HSA-74247;R-HSA-2393954;R-HSA-74249;R-HSA-112265;R-HSA-109449;R-HSA-909765;R-HSA-74248;R-HSA-74376;R-HSA-109387;R-HSA-109514;R-HSA-74255;R-HSA-74258;R-HSA-73618;R-HSA-8851538;R-HSA-8851550;R-HSA-2395965;R-HSA-8851356;R-HSA-909776;R-HSA-8851225;R-HSA-109470;R-HSA-109278;R-HSA-8851110;R-HSA-109480;R-HSA-109291;R-HSA-…
R-HSA-70171	Glycolysis	18	108	0.00778715	3.33424e-05	0.00097485	17	24	0.00206132	9606	Homo sapiens	PFKFB1;GPI;C00197;TPI1;PKLR;ENO1;KPYM_HUMAN;HK3;PFKL;GNPDA1;G3P_HUMAN;PGK1;PGK1_HUMAN;ENOA_HUMAN;ALDOA;C00158;PFKP		R-HSA-70467;R-HSA-163750;R-HSA-70471;R-HSA-71654;R-HSA-71496;R-HSA-71850;R-HSA-71660;R-HSA-70449;R-HSA-6799604;R-HSA-70420;R-HSA-71670;R-HSA-70262;R-HSA-70454;R-HSA-8955760;R-HSA-8955794;R-HSA-71802;R-HSA-163773
R-HSA-71406	Pyruvate metabolism and Citric Acid (TCA) cycle	17	98	0.00706612	3.36155e-05	0.00097485	25	36	0.00309199	9606	Homo sapiens	LGUL_HUMAN;C00122;FAHD1;C00042;LDHB_HUMAN;IDH1;IDH2;MAOM_HUMAN;LDHB;IDHP_HUMAN;ME1;CISY_HUMAN;ME3;ME2;HAGH;FUMH_HUMAN;C00149;C00158;C00026;IDH3A		R-HSA-70979;R-HSA-70982;R-HSA-880007;R-HSA-9012036;R-HSA-880002;R-HSA-6783221;R-HSA-70994;R-HSA-70997;R-HSA-450975;R-HSA-71775;R-HSA-451033;R-HSA-5694071;R-HSA-9012268;R-HSA-71783;R-HSA-71849;R-HSA-71401;R-HSA-880033;R-HSA-450984;R-HSA-70510;R-HSA-9012349;R-HSA-70967;R-HSA-9012016;R-HSA-70971;R-HSA-70975;R-HSA-880050
R-HSA-5173105	O-linked glycosylation	20	133	0.00958973	5.14681e-05	0.00144111	10	26	0.0022331	9606	Homo sapiens	GALNT7;GALNT12;GALNT6;GALNT11;C00055;GALNT14;ST6GALNAC2;GALNT4;GALNT13;GALNT3;GALNT16;GALNT15;GALNT18;GALNT10;B4GAT1;B3GNT5;B3GNT4;B4GALT5		R-HSA-977071;R-HSA-5617143;R-HSA-977228;R-HSA-913675;R-HSA-914010;R-HSA-5617138;R-HSA-981497;R-HSA-1964501;R-HSA-981814;R-HSA-981809
R-HSA-1855204	Synthesis of IP3 and IP4 in the cytosol	10	39	0.00281203	6.46884e-05	0.00174659	9	12	0.00103066	9606	Homo sapiens	PLCB3;PLCB4;ITPK1;INPP5J;PLCG2;PLCE1;PLD4;PLCH1;PLCH2;PLCD4		R-HSA-1855197;R-HSA-1855214;R-HSA-1855177;R-HSA-1855172;R-HSA-1855221;R-HSA-1855159;R-HSA-1855169;R-HSA-1855218;R-HSA-1855171
R-HSA-112043	PLC beta mediated events	12	62	0.0044704	0.000174962	0.00454901	10	23	0.00197544	9606	Homo sapiens	PLCB3;ADCY9;AHCYL1;PLCB4;PDE1C;PDE1A;C00219;PLA2G4A;ADCY3;ADCY1;ADCY6;ADCY5		R-HSA-169683;R-HSA-111955;R-HSA-112037;R-HSA-111956;R-HSA-111879;R-HSA-111881;R-HSA-111883;R-HSA-111930;R-HSA-111898;R-HSA-111870
R-HSA-392154	Nitric oxide stimulates guanylate cyclase	9	36	0.00259572	0.000178694	0.00464605	4	7	0.00060122	9606	Homo sapiens	PDE11A;GUCY1A1;NOS2;NOS3;PDE1A;PDE2A;C00327;PDE5A;PDE9A		R-HSA-418436;R-HSA-392143;R-HSA-392152;R-HSA-418456
R-HSA-112040	G-protein mediated events	12	63	0.0045425	0.000202095	0.00505238	19	32	0.00274843	9606	Homo sapiens	PLCB3;ADCY9;AHCYL1;PLCB4;PDE1C;PDE1A;C00219;PLA2G4A;ADCY3;ADCY1;ADCY6;ADCY5		R-HSA-112037;R-HSA-111879;R-HSA-170666;R-HSA-111881;R-HSA-111883;R-HSA-392206;R-HSA-170671;R-HSA-170674;R-HSA-169683;R-HSA-170672;R-HSA-111955;R-HSA-111956;R-HSA-170676;R-HSA-170677;R-HSA-111930;R-HSA-111898;R-HSA-170686;R-HSA-170685;R-HSA-111870
R-HSA-177128	Conjugation of salicylate with glycine	6	16	0.00115365	0.00026376	0.00633023	2	2	0.000171777	9606	Homo sapiens	GLYATL2;GLYATL1;ACSM5;GLYAT;ACSM2B		R-HSA-159574;R-HSA-159567
R-HSA-111996	Ca-dependent events	9	39	0.00281203	0.000319132	0.00765918	6	18	0.00154599	9606	Homo sapiens	ADCY9;PDE1C;PDE1A;C00219;PLA2G4A;ADCY3;ADCY1;ADCY6;ADCY5		R-HSA-111955;R-HSA-111956;R-HSA-111881;R-HSA-111883;R-HSA-111930;R-HSA-111898
R-HSA-159424	Conjugation of carboxylic acids	7	24	0.00173048	0.000374129	0.00823084	5	6	0.000515331	9606	Homo sapiens	GLYATL2;GLYATL1;ACSM1;ACSM5;GLYAT;ACSM2B		R-HSA-159443;R-HSA-159574;R-HSA-177157;R-HSA-159566;R-HSA-159567
R-HSA-156587	Amino Acid conjugation	7	24	0.00173048	0.000374129	0.00823084	5	6	0.000515331	9606	Homo sapiens	GLYATL2;GLYATL1;ACSM1;ACSM5;GLYAT;ACSM2B		R-HSA-159443;R-HSA-159574;R-HSA-177157;R-HSA-159566;R-HSA-159567
R-HSA-8957322	Metabolism of steroids	33	321	0.0231451	0.000391833	0.00862033	69	234	0.0200979	9606	Homo sapiens	IDI1;C00187;HSD17B4;DHB4_HUMAN;HSD17B12;ACAT2;TM7SF2;CYP27B1;THIC_HUMAN;HSD17B2;PMVK;FDFT1;HSD3B7;PTGIS;SRD5A2;GGPS1;SRD5A1;SRD5A3;CH25H;AMACR;CYP24A1;ACOX2;AKR1B15;C00219;MVD;DHCR7;SLC27A2		R-HSA-1655833;R-HSA-1655832;R-HSA-1655836;R-HSA-2426144;R-HSA-1655839;R-HSA-2426146;R-HSA-194698;R-HSA-2426156;R-HSA-1655827;R-HSA-192137;R-HSA-1655826;R-HSA-2426152;R-HSA-2426155;R-HSA-193424;R-HSA-191382;R-HSA-2426161;R-HSA-1655823;R-HSA-193816;R-HSA-469659;R-HSA-196126;R-HSA-193054;R-HSA-192157;R-HSA-8951850;R-HSA-191402;R-HSA-193064;R-HSA-193455;R-HSA-193711;R-HSA-193452;R-HSA-191405;R-HSA-19…
R-HSA-73614	Pyrimidine salvage	8	34	0.00245151	0.000597696	0.0125516	8	10	0.000858885	9606	Homo sapiens	C00055;UCK2;C00106;TK1;UPP1;C00105;C02067;TYMP		R-HSA-6788295;R-HSA-73632;R-HSA-74372;R-HSA-112266;R-HSA-109903;R-HSA-73599;R-HSA-73598;R-HSA-8954327
R-HSA-189085	Digestion of dietary carbohydrate	7	26	0.00187468	0.000598043	0.0125589	9	13	0.00111655	9606	Homo sapiens	MGAM;C01835;AMY1B;C01083;C00208;LCT		R-HSA-188979;R-HSA-189062;R-HSA-191108;R-HSA-191114;R-HSA-188985;R-HSA-189102;R-HSA-191116;R-HSA-191101;R-HSA-189053
R-HSA-1428517	The citric acid (TCA) cycle and respiratory electron transport	25	229	0.0165116	0.000846925	0.0169385	39	65	0.00558275	9606	Homo sapiens	LGUL_HUMAN;ATP5S;C00122;C00042;NDUFA10;COX5A;LDHB;IDHP_HUMAN;ME1;CISY_HUMAN;ME3;ME2;C00149;C00026;IDH3A;NDUFA9;SURF1;FAHD1;LDHB_HUMAN;NDUFA3;IDH1;IDH2;COX6C;MAOM_HUMAN;NDUFS6;HAGH;FUMH_HUMAN;C00158		R-HSA-6800870;R-HSA-70979;R-HSA-6800868;R-HSA-6799203;R-HSA-6799202;R-HSA-70982;R-HSA-880007;R-HSA-163214;R-HSA-9012036;R-HSA-880002;R-HSA-6783221;R-HSA-163217;R-HSA-70994;R-HSA-70997;R-HSA-450975;R-HSA-71775;R-HSA-451033;R-HSA-164834;R-HSA-5694071;R-HSA-164832;R-HSA-9012268;R-HSA-71783;R-HSA-71849;R-HSA-71401;R-HSA-164840;R-HSA-6799179;R-HSA-880033;R-HSA-6799178;R-HSA-450984;R-HSA-70510;R-HSA-67…
R-HSA-156588	Glucuronidation	10	55	0.00396568	0.000946125	0.0189225	4	9	0.000772997	9606	Homo sapiens	UGDH;ABHD10;UGT2B11;UGP2;UGT2B15;UGPA_HUMAN;UGT3A1;UGDH_HUMAN		R-HSA-174931;R-HSA-5694563;R-HSA-173597;R-HSA-70286
R-HSA-71336	Pentose phosphate pathway	9	46	0.00331675	0.00101696	0.0193223	14	20	0.00171777	9606	Homo sapiens	RPIA;C00199;G6PD;C00121;6PGD_HUMAN;TKT_HUMAN;TKT;PGD;PGM1;RBKS;G6PD_HUMAN;DERA		R-HSA-71299;R-HSA-8982667;R-HSA-163751;R-HSA-71335;R-HSA-6787329;R-HSA-71303;R-HSA-70377;R-HSA-71306;R-HSA-8955844;R-HSA-199803;R-HSA-177784;R-HSA-71324;R-HSA-6787321;R-HSA-163741
R-HSA-177135	Conjugation of benzoate with glycine	5	14	0.00100945	0.00106086	0.0201562	2	2	0.000171777	9606	Homo sapiens	GLYATL2;GLYATL1;ACSM1;GLYAT;ACSM2B		R-HSA-159443;R-HSA-159566
R-HSA-1483148	Synthesis of PG	6	21	0.00151417	0.0010778	0.0204782	3	5	0.000429443	9606	Homo sapiens	C00055;C00093;PLD4;PLD6;PLD1;CDS2		R-HSA-1483142;R-HSA-1483165;R-HSA-1482939
R-HSA-1482788	Acyl chain remodelling of PC	8	40	0.00288413	0.00166354	0.0299436	7	9	0.000772997	9606	Homo sapiens	PLA2G16;PLA2G4F;PLA2G4E;PLA2G10;PLA2G4C;LPCAT2;LPCAT1;PLA2G4A		R-HSA-1482533;R-HSA-1482547;R-HSA-1482816;R-HSA-1482862;R-HSA-1602417;R-HSA-1482827;R-HSA-1482856
R-HSA-2142753	Arachidonic acid metabolism	19	164	0.0118249	0.00177173	0.0318912	38	77	0.00661342	9606	Homo sapiens	FAAH;PTGIS;GPX4;PTGES2;EPHX2;CYP4A22;CYP4A11;CYP4F3;FAAH2;PLA2G4A;CYP2C19;LTC4S;CYP4F11;PTGS2;PTGR1;PTGR2;HPGDS;C00219;ALOXE3		R-HSA-140355;R-HSA-2161890;R-HSA-2161701;R-HSA-266050;R-HSA-2161959;R-HSA-266051;R-HSA-8942208;R-HSA-2161768;R-HSA-2161961;R-HSA-111883;R-HSA-265295;R-HSA-2161899;R-HSA-2161964;R-HSA-76496;R-HSA-265296;R-HSA-2314686;R-HSA-2161791;R-HSA-2161792;R-HSA-5693751;R-HSA-211873;R-HSA-2161794;R-HSA-2161795;R-HSA-2309773;R-HSA-2161999;R-HSA-2309779;R-HSA-2161745;R-HSA-2162002;R-HSA-2161940;R-HSA-2161814;R-…
R-HSA-5668914	Diseases of metabolism	23	217	0.0156464	0.00193832	0.0329514	28	114	0.00979129	9606	Homo sapiens	ACY1;IDUA;MAOA;C01835;MCCB_HUMAN;IDHC_HUMAN;CYP27B1;GYS1;LYAG_HUMAN;C00208;IDS;C00026;MCCC2;C00199;DCXR;GAA;IDH1;MCCC1;FMO3;RPIA;G6PC3;BTD;CYP24A1;PCCA;C00219;LCT		R-HSA-9036041;R-HSA-5602004;R-HSA-5602966;R-HSA-5659922;R-HSA-5658001;R-HSA-9036046;R-HSA-9036037;R-HSA-3791349;R-HSA-3814838;R-HSA-3282876;R-HSA-3797226;R-HSA-5662851;R-HSA-3325540;R-HSA-5602242;R-HSA-9035987;R-HSA-5579081;R-HSA-9035990;R-HSA-5602186;R-HSA-3828061;R-HSA-5659899;R-HSA-9036729;R-HSA-5603108;R-HSA-2262743;R-HSA-880053;R-HSA-5660015;R-HSA-2206299;R-HSA-5660013;R-HSA-4225086
R-HSA-170660	Adenylate cyclase activating pathway	5	17	0.00122576	0.00245796	0.0407915	4	4	0.000343554	9606	Homo sapiens	ADCY9;ADCY3;ADCY1;ADCY6;ADCY5		R-HSA-170672;R-HSA-170676;R-HSA-170677;R-HSA-170685
R-HSA-8935690	Digestion	10	63	0.0045425	0.00252836	0.0407915	13	24	0.00206132	9606	Homo sapiens	C00187;MGAM;C01835;AMY1B;C01083;PIR;C00208;CEL;LCT		R-HSA-192417;R-HSA-189062;R-HSA-191108;R-HSA-191114;R-HSA-192425;R-HSA-192430;R-HSA-189102;R-HSA-191116;R-HSA-188979;R-HSA-188985;R-HSA-8953398;R-HSA-191101;R-HSA-189053
R-HSA-1482922	Acyl chain remodelling of PI	6	25	0.00180258	0.00256704	0.0407915	4	6	0.000515331	9606	Homo sapiens	PLA2G16;PLA2G4F;PLA2G4E;PLA2G10;PLA2G4C;PLA2G4A		R-HSA-1602377;R-HSA-1482868;R-HSA-1482932;R-HSA-1482825
R-HSA-111933	Calmodulin induced events	7	34	0.00245151	0.00271943	0.0407915	3	14	0.00120244	9606	Homo sapiens	ADCY9;PDE1C;PDE1A;ADCY3;ADCY1;ADCY6;ADCY5		R-HSA-111955;R-HSA-111956;R-HSA-111930
R-HSA-111997	CaM pathway	7	34	0.00245151	0.00271943	0.0407915	3	15	0.00128833	9606	Homo sapiens	ADCY9;PDE1C;PDE1A;ADCY3;ADCY1;ADCY6;ADCY5		R-HSA-111955;R-HSA-111956;R-HSA-111930
R-HSA-6798695	Neutrophil degranulation	41	480	0.0346096	0.00284622	0.0426933	10	10	0.000858885	9606	Homo sapiens	GPI;PDXK;ASAH1;CANT1;GSTP1;HEXB;AMD1;LPCAT1;FRIH_HUMAN;MGST1;IDHC_HUMAN;PYGL;GSTP1_HUMAN;PLD1;MPO;HK3;PNP;PRDX4;FTMT;LYAG_HUMAN;IMDH2_HUMAN;QSOX1;ACAA1;PGM1;PNPH_HUMAN;MANBA;MGAM;ASAH1_HUMAN;ARG1;PTGES2;GAA;IDH1;FUCA1;MIF;RHOF;KPYM_HUMAN;MET7A_HUMAN;DERA;NME1;PFKL;TERA_HUMAN;IMPDH2;PADI2_HUMAN;MAN2B1;HPSE;ALDOA;PRDX4_HUMAN;SLC27A2		R-HSA-6798743;R-HSA-6799350;R-HSA-6798739;R-HSA-6800434;R-HSA-6798751;R-HSA-6798749;R-HSA-6798748;R-HSA-6798747;R-HSA-6800426;R-HSA-6798745
R-HSA-1489509	DAG and IP3 signaling	8	44	0.00317254	0.00296765	0.043851	4	19	0.00163188	9606	Homo sapiens	ADCY9;AHCYL1;PDE1C;PDE1A;ADCY3;ADCY1;ADCY6;ADCY5		R-HSA-169683;R-HSA-111955;R-HSA-111956;R-HSA-111930
R-HSA-977347	Serine biosynthesis	6	26	0.00187468	0.00310692	0.043851	6	7	0.00060122	9606	Homo sapiens	SRR;C00197;PSAT1;PHGDH;C00026;SERA_HUMAN;PSPH		R-HSA-9034539;R-HSA-977324;R-HSA-9014766;R-HSA-977348;R-HSA-977333;R-HSA-9014741
R-HSA-997269	Inhibition of adenylate cyclase pathway	5	18	0.00129786	0.00313222	0.043851	5	5	0.000429443	9606	Homo sapiens	ADCY9;ADCY3;ADCY1;ADCY6;ADCY5		R-HSA-170674;R-HSA-170666;R-HSA-392206;R-HSA-170686;R-HSA-170671
R-HSA-170670	Adenylate cyclase inhibitory pathway	5	18	0.00129786	0.00313222	0.043851	5	5	0.000429443	9606	Homo sapiens	ADCY9;ADCY3;ADCY1;ADCY6;ADCY5		R-HSA-170674;R-HSA-170666;R-HSA-392206;R-HSA-170686;R-HSA-170671
R-HSA-1483115	Hydrolysis of LPC	5	18	0.00129786	0.00313222	0.043851	5	6	0.000515331	9606	Homo sapiens	PLA2G4F;PLA2G4E;PLA2G4C;C00093;PLA2G4A		R-HSA-1482612;R-HSA-1482629;R-HSA-1483116;R-HSA-1482685;R-HSA-1482696
R-HSA-390918	Peroxisomal lipid metabolism	12	90	0.00648929	0.0040426	0.0525538	16	35	0.0030061	9606	Homo sapiens	C00042;ECI2;HSD17B4;DHB4_HUMAN;CROT;ALDH3A2;AMACR;ACOX2;ACAA1;CRAT;SLC27A2;ACOT4;C00026		R-HSA-389639;R-HSA-389889;R-HSA-389632;R-HSA-389986;R-HSA-390252;R-HSA-390284;R-HSA-5690042;R-HSA-390281;R-HSA-389609;R-HSA-389897;R-HSA-390251;R-HSA-389995;R-HSA-390250;R-HSA-389622;R-HSA-390291;R-HSA-6809808
R-HSA-3323169	Defects in biotin (Btn) metabolism	4	12	0.000865239	0.00427609	0.0555181	4	6	0.000515331	9606	Homo sapiens	MCCC2;BTD;PCCA;MCCB_HUMAN;MCCC1		R-HSA-3325540;R-HSA-9035987;R-HSA-4225086;R-HSA-9035990
R-HSA-71384	Ethanol oxidation	6	28	0.00201889	0.00443506	0.0555181	5	8	0.000687108	9606	Homo sapiens	ALDH2;ALDH1B1;ADH1B;ADH1B_HUMAN;ADH1A;ALDH1A1;ACSS1		R-HSA-449911;R-HSA-71707;R-HSA-71691;R-HSA-71723;R-HSA-5696091
R-HSA-74182	Ketone body metabolism	6	28	0.00201889	0.00443506	0.0555181	5	11	0.000944774	9606	Homo sapiens	HMGCL;BDH2;C00042;OXCT1;THIL_HUMAN		R-HSA-74177;R-HSA-74181;R-HSA-74180;R-HSA-73916;R-HSA-5696457
R-HSA-111885	Opioid Signalling	13	103	0.00742663	0.00445881	0.0555181	20	49	0.00420854	9606	Homo sapiens	AHCYL1;PDE1C;PDE1A;PLA2G4A;ADCY3;ADCY1;ADCY6;ADCY5;PLCB3;PLCB4;ADCY9;C00219;PDE4A		R-HSA-112037;R-HSA-111879;R-HSA-170666;R-HSA-111881;R-HSA-111883;R-HSA-392206;R-HSA-170671;R-HSA-170674;R-HSA-169683;R-HSA-170672;R-HSA-111955;R-HSA-111956;R-HSA-170676;R-HSA-170677;R-HSA-111930;R-HSA-111898;R-HSA-111962;R-HSA-170686;R-HSA-170685;R-HSA-111870
R-HSA-5663084	Diseases of carbohydrate metabolism	11	80	0.00576826	0.00462651	0.0555181	17	44	0.00377909	9606	Homo sapiens	RPIA;C00199;GYS1;G6PC3;IDUA;DCXR;C01835;GAA;LYAG_HUMAN;C00208;IDS;LCT		R-HSA-9036041;R-HSA-5659922;R-HSA-5658001;R-HSA-9036046;R-HSA-3828061;R-HSA-9036037;R-HSA-3791349;R-HSA-3814838;R-HSA-5659899;R-HSA-3282876;R-HSA-9036729;R-HSA-3797226;R-HSA-2262743;R-HSA-5662851;R-HSA-5660015;R-HSA-2206299;R-HSA-5660013
R-HSA-418457	cGMP effects	5	20	0.00144207	0.00486452	0.0583743	1	4	0.000343554	9606	Homo sapiens	PDE11A;PDE1A;PDE2A;PDE5A;PDE9A		R-HSA-418456
R-HSA-71240	Tryptophan catabolism	8	48	0.00346096	0.00495693	0.0594832	7	16	0.00137422	9606	Homo sapiens	TDO2;AADAT;HAAO;KYNU;C00026;ACMSD;IDO1		R-HSA-71217;R-HSA-198563;R-HSA-893583;R-HSA-71218;R-HSA-71188;R-HSA-71223;R-HSA-888614
R-HSA-6791461	RPIA deficiency: failed conversion of RU5P to R5P	2	2	0.000144207	0.00535376	0.0642451	1	1	8.58885e-05	9606	Homo sapiens	RPIA;C00199		R-HSA-5660013
R-HSA-8963743	Digestion and absorption	10	71	0.00511933	0.00575288	0.0654067	14	30	0.00257666	9606	Homo sapiens	C00187;MGAM;C01835;AMY1B;C01083;PIR;C00208;CEL;LCT		R-HSA-192417;R-HSA-189062;R-HSA-191108;R-HSA-265443;R-HSA-191114;R-HSA-192425;R-HSA-192430;R-HSA-189102;R-HSA-191116;R-HSA-188979;R-HSA-188985;R-HSA-8953398;R-HSA-191101;R-HSA-189053
R-HSA-428157	Sphingolipid metabolism	17	157	0.0113202	0.00578395	0.0654067	20	62	0.00532509	9606	Homo sapiens	FAAH;ASAH1;ASAH2;CERK;ASAH1_HUMAN;SPHK1;HEXB;ALDH3A2;SMPD3;ACER2;GALC;UGCG;UGT8;ACER1;DEGS2;ARSD;PLPP2;C00346		R-HSA-1638104;R-HSA-428231;R-HSA-428260;R-HSA-1614362;R-HSA-428676;R-HSA-1605595;R-HSA-1638845;R-HSA-6785933;R-HSA-428205;R-HSA-1606583;R-HSA-428681;R-HSA-428214;R-HSA-1606602;R-HSA-5692261;R-HSA-428273;R-HSA-5693761;R-HSA-1605632;R-HSA-1606273;R-HSA-1606564;R-HSA-428696
R-HSA-196783	Coenzyme A biosynthesis	5	21	0.00151417	0.00594606	0.0654067	5	7	0.00060122	9606	Homo sapiens	PANK3;PANK1;PPCS;COASY;PPCDC		R-HSA-199203;R-HSA-196754;R-HSA-196753;R-HSA-196773;R-HSA-196840
R-HSA-73621	Pyrimidine catabolism	8	51	0.00367727	0.00702076	0.0772284	13	17	0.0014601	9606	Homo sapiens	C00055;C00099;DPYS;NT5M;C00106;UPP1;C00105;TYMP		R-HSA-109380;R-HSA-112265;R-HSA-109449;R-HSA-909765;R-HSA-74376;R-HSA-109480;R-HSA-109291;R-HSA-109514;R-HSA-73585;R-HSA-73618;R-HSA-73589;R-HSA-73591;R-HSA-909776
R-HSA-163615	PKA activation	5	22	0.00158627	0.0071865	0.0790515	1	3	0.000257666	9606	Homo sapiens	ADCY9;ADCY3;ADCY1;ADCY6;ADCY5		R-HSA-111930
R-HSA-77108	Utilization of Ketone Bodies	4	14	0.00100945	0.00728854	0.080174	2	3	0.000257666	9606	Homo sapiens	C00042;OXCT1;THIL_HUMAN		R-HSA-74177;R-HSA-74181
R-HSA-74259	Purine catabolism	10	74	0.00533564	0.00756877	0.0832564	16	28	0.00240488	9606	Homo sapiens	C00387;PNPH_HUMAN;C00385;PNP;C00262;NUDT18;C00117;5NTC_HUMAN;NUDT15;NUDT5;XDH		R-HSA-2395876;R-HSA-74242;R-HSA-2395879;R-HSA-2395873;R-HSA-74247;R-HSA-2393954;R-HSA-74249;R-HSA-74248;R-HSA-109387;R-HSA-74255;R-HSA-74258;R-HSA-2393939;R-HSA-2395965;R-HSA-2395869;R-HSA-109470;R-HSA-109278
R-HSA-71182	Phenylalanine and tyrosine catabolism	7	42	0.00302834	0.00832264	0.0859692	8	12	0.00103066	9606	Homo sapiens	QDPR;IL4I1;HGD;FAAA_HUMAN;PCBD1;FAH;DHPR_HUMAN;HPD;C00026		R-HSA-71155;R-HSA-517444;R-HSA-71163;R-HSA-71130;R-HSA-71146;R-HSA-71181;R-HSA-2160492;R-HSA-71164
R-HSA-164378	PKA activation in glucagon signalling	5	23	0.00165837	0.00859692	0.0859692	1	2	0.000171777	9606	Homo sapiens	ADCY9;ADCY3;ADCY1;ADCY6;ADCY5		R-HSA-164377
R-HSA-5628897	TP53 Regulates Metabolic Genes	14	125	0.00901291	0.00882587	0.0882587	14	34	0.00292021	9606	Homo sapiens	GPI;G6PD;ADSL;SURF1;GLS2;SESN1;PRDX1_HUMAN;AGO2;COX6C;COX5A;G6PD_HUMAN;PRDX2_HUMAN		R-HSA-2318752;R-HSA-5632914;R-HSA-70377;R-HSA-5632924;R-HSA-5631903;R-HSA-70475;R-HSA-163214;R-HSA-3341343;R-HSA-70609;R-HSA-5629189;R-HSA-5631941;R-HSA-2321904;R-HSA-5629187;R-HSA-5631885
R-HSA-8982491	Glycogen metabolism	7	43	0.00310044	0.00938223	0.0916919	19	37	0.00317788	9606	Homo sapiens	GYS1;UGP2;GAA;LYAG_HUMAN;UGPA_HUMAN;PYGL;C00105;PGM1		R-HSA-70272;R-HSA-3322003;R-HSA-3322001;R-HSA-3781018;R-HSA-71588;R-HSA-3781023;R-HSA-71590;R-HSA-3322005;R-HSA-3781009;R-HSA-3322041;R-HSA-70286;R-HSA-3781001;R-HSA-3781024;R-HSA-70427;R-HSA-3322057;R-HSA-3322025;R-HSA-3780994;R-HSA-453339;R-HSA-9036727
R-HSA-1483166	Synthesis of PA	9	65	0.00468671	0.00947985	0.0916919	10	17	0.0014601	9606	Homo sapiens	PLA2G10;LPCAT1;C00093;PLA2G4A;GPAT3;GPD1L;PLD6;PLD1;LCLAT1		R-HSA-75889;R-HSA-549112;R-HSA-188467;R-HSA-1482695;R-HSA-1482656;R-HSA-1602446;R-HSA-8954398;R-HSA-1483182;R-HSA-1482604;R-HSA-75885
R-HSA-3299685	Detoxification of Reactive Oxygen Species	9	65	0.00468671	0.00947985	0.0916919	9	34	0.00292021	9606	Homo sapiens	PRDX3;PDIA1_HUMAN;GSTP1;PRDX1_HUMAN;NUDT2;GPX7;GSTP1_HUMAN;SOD2;SOD3;PRDX2_HUMAN		R-HSA-3299682;R-HSA-3322995;R-HSA-3341296;R-HSA-3299680;R-HSA-5696197;R-HSA-3697838;R-HSA-3343700;R-HSA-3341343;R-HSA-4837364
R-HSA-1483213	Synthesis of PE	6	33	0.00237941	0.00952999	0.0916919	7	9	0.000772997	9606	Homo sapiens	C00055;PCYT2;ETNK2;LPIN1;C00346;PISD		R-HSA-1483222;R-HSA-1483190;R-HSA-1482962;R-HSA-1483203;R-HSA-5696415;R-HSA-1483212;R-HSA-1483096
R-HSA-5659898	Intestinal saccharidase deficiencies	3	8	0.000576826	0.00955474	0.0916919	3	5	0.000429443	9606	Homo sapiens	C01835;C00208;LCT		R-HSA-5659922;R-HSA-5658001;R-HSA-5659899
R-HSA-111931	PKA-mediated phosphorylation of CREB	5	24	0.00173048	0.010188	0.0916919	1	6	0.000515331	9606	Homo sapiens	ADCY9;ADCY3;ADCY1;ADCY6;ADCY5		R-HSA-111930
R-HSA-74217	Purine salvage	7	44	0.00317254	0.0105372	0.0948352	7	11	0.000944774	9606	Homo sapiens	C00387;DGUOK;PNPH_HUMAN;PNP;C00262;GMPR2;AMD1;C00147		R-HSA-112033;R-HSA-112034;R-HSA-74213;R-HSA-74215;R-HSA-514604;R-HSA-74207;R-HSA-76590
R-HSA-70370	Galactose catabolism	4	16	0.00115365	0.0114435	0.102992	3	4	0.000343554	9606	Homo sapiens	GALT;PGM1;GALK1		R-HSA-70355;R-HSA-70361;R-HSA-70427
R-HSA-2046106	alpha-linolenic acid (ALA) metabolism	7	45	0.00324465	0.0117923	0.10613	10	15	0.00128833	9606	Homo sapiens	FADS2;ELOVL5;ACSL1;ELOVL2;HSD17B4;DHB4_HUMAN;ACAA1		R-HSA-2066780;R-HSA-2066778;R-HSA-2046090;R-HSA-2046089;R-HSA-2046088;R-HSA-2046085;R-HSA-2046100;R-HSA-2046084;R-HSA-2066788;R-HSA-2046099
R-HSA-211979	Eicosanoids	5	25	0.00180258	0.0119699	0.107729	3	6	0.000515331	9606	Homo sapiens	PTGIS;CYP4A22;CYP4A11;CYP4F3;CYP4F11		R-HSA-76496;R-HSA-211873;R-HSA-215526
R-HSA-199220	Vitamin B5 (pantothenate) metabolism	6	35	0.00252361	0.0124224	0.111801	6	12	0.00103066	9606	Homo sapiens	PANK3;PANK1;PPCS;ENPP1;COASY;PPCDC		R-HSA-199203;R-HSA-196754;R-HSA-8938314;R-HSA-196753;R-HSA-196773;R-HSA-196840
R-HSA-351202	Metabolism of polyamines	15	144	0.0103829	0.0126179	0.11334	20	38	0.00326376	9606	Homo sapiens	GAMT;MTAP_HUMAN;C00791;CKM;SMOX;ARG1;AMD1;ODC1;MRI1;ASS1;SRM;MTAP;GATM;ADI1;C00327;ASSY_HUMAN;C00147		R-HSA-353125;R-HSA-1299507;R-HSA-70560;R-HSA-350567;R-HSA-70692;R-HSA-70569;R-HSA-71275;R-HSA-351215;R-HSA-70634;R-HSA-350600;R-HSA-1237119;R-HSA-70577;R-HSA-351222;R-HSA-71287;R-HSA-71286;R-HSA-350578;R-HSA-1237160;R-HSA-1237096;R-HSA-200318;R-HSA-141341
R-HSA-211945	Phase I - Functionalization of compounds	26	300	0.021631	0.013076	0.11334	49	99	0.00850296	9606	Homo sapiens	C00187;ADH1B;MAOA;ADH1B_HUMAN;ADH1A;CYP4A22;CYP2C19;CYP27B1;ALDH2;ALDH1B1;CYP4V2;HYEP_HUMAN;ACSS1;CBR3;PTGIS;NCPR_HUMAN;SMOX;CYP4A11;CYP4F3;FMO3;CYP4F11;ALDH3A2;ALDH3A1;CYP24A1;AADAC;ALDH1A1;C00219;CYP2E1		R-HSA-141186;R-HSA-76416;R-HSA-71691;R-HSA-211983;R-HSA-5696091;R-HSA-76434;R-HSA-211991;R-HSA-211988;R-HSA-71707;R-HSA-141341;R-HSA-192157;R-HSA-211873;R-HSA-76453;R-HSA-212005;R-HSA-212004;R-HSA-76456;R-HSA-211881;R-HSA-71723;R-HSA-5694077;R-HSA-5692283;R-HSA-193709;R-HSA-192051;R-HSA-76466;R-HSA-193845;R-HSA-76475;R-HSA-192061;R-HSA-139970;R-HSA-140355;R-HSA-8937419;R-HSA-76354;R-HSA-211904;R-…
R-HSA-70895	Branched-chain amino acid catabolism	9	69	0.00497512	0.0135047	0.11334	11	28	0.00240488	9606	Homo sapiens	MCCC2;MMSA_HUMAN;C00042;THIL_HUMAN;MCCB_HUMAN;MCCC1;BBOX1;C00026;BCAT2;ALDH9A1		R-HSA-70723;R-HSA-508308;R-HSA-70773;R-HSA-508179;R-HSA-70724;R-HSA-71241;R-HSA-508189;R-HSA-70893;R-HSA-71261;R-HSA-70844;R-HSA-71260
R-HSA-3322077	Glycogen synthesis	5	26	0.00187468	0.0139522	0.11334	14	22	0.00188955	9606	Homo sapiens	GYS1;UGP2;UGPA_HUMAN;C00105;PGM1		R-HSA-70272;R-HSA-3322003;R-HSA-3322001;R-HSA-3781018;R-HSA-3781023;R-HSA-3322005;R-HSA-3781009;R-HSA-3322041;R-HSA-70286;R-HSA-3781001;R-HSA-3781024;R-HSA-3322057;R-HSA-3322025;R-HSA-3780994
R-HSA-1614635	Sulfur amino acid metabolism	11	94	0.00677771	0.0141675	0.11334	15	37	0.00317788	9606	Homo sapiens	MPST;MTAP_HUMAN;MTAP;CBS;ADI1;GOT2;MRI1;C00149;CSAD;SUOX;C00026;C00147		R-HSA-1299507;R-HSA-1614524;R-HSA-1614544;R-HSA-1655443;R-HSA-1614546;R-HSA-9034756;R-HSA-1237119;R-HSA-9035227;R-HSA-9013533;R-HSA-9035484;R-HSA-9013471;R-HSA-9012721;R-HSA-1237160;R-HSA-1237096;R-HSA-9012597
R-HSA-2022854	Keratan sulfate biosynthesis	6	37	0.00266782	0.0158815	0.127052	6	9	0.000772997	9606	Homo sapiens	C00055;B4GAT1;B3GNT4;C00105;B4GALT5		R-HSA-2025724;R-HSA-2046285;R-HSA-2046298;R-HSA-2025723;R-HSA-2046265;R-HSA-744231
R-HSA-211958	Miscellaneous substrates	5	27	0.00194679	0.0161441	0.129153	2	5	0.000429443	9606	Homo sapiens	CYP4A22;CYP4A11;CYP4F3;C00219;CYP4F11		R-HSA-211962;R-HSA-211960
R-HSA-3371599	Defective HLCS causes multiple carboxylase deficiency	3	10	0.000721033	0.0172583	0.138066	2	4	0.000343554	9606	Homo sapiens	MCCC2;PCCA;MCCB_HUMAN;MCCC1		R-HSA-9035987;R-HSA-9035990
R-HSA-156584	Cytosolic sulfonation of small molecules	9	72	0.00519143	0.017266	0.138128	16	24	0.00206132	9606	Homo sapiens	SULT1A1;SULT2B1;C00187;SULT1E1;IMPAD1;PAPSS2;PAPSS1;SULT1A2		R-HSA-158849;R-HSA-176609;R-HSA-176646;R-HSA-158468;R-HSA-176517;R-HSA-176585;R-HSA-176521;R-HSA-176494;R-HSA-158860;R-HSA-8953499;R-HSA-176631;R-HSA-174389;R-HSA-176474;R-HSA-176664;R-HSA-174392;R-HSA-176669
R-HSA-191273	Cholesterol biosynthesis	9	72	0.00519143	0.017266	0.138128	13	32	0.00274843	9606	Homo sapiens	IDI1;C00187;GGPS1;THIC_HUMAN;PMVK;MVD;DHCR7;ACAT2;FDFT1;TM7SF2		R-HSA-196417;R-HSA-191303;R-HSA-6807055;R-HSA-191402;R-HSA-194698;R-HSA-191405;R-HSA-8848215;R-HSA-196402;R-HSA-5250531;R-HSA-191414;R-HSA-191382;R-HSA-191322;R-HSA-191422
R-HSA-9020591	Interleukin-12 signaling	10	85	0.00612878	0.0181861	0.145489	7	56	0.00480976	9606	Homo sapiens	MTAP_HUMAN;MTAP;GSTO2;PDIA1_HUMAN;GSTA2;MIF;SOD2		R-HSA-8950456;R-HSA-8950586;R-HSA-8950732;R-HSA-8950365;R-HSA-8950175;R-HSA-8870703;R-HSA-8950113
R-HSA-2142691	Synthesis of Leukotrienes (LT) and Eoxins (EX)	7	50	0.00360516	0.0197226	0.148322	8	19	0.00163188	9606	Homo sapiens	CYP4A22;CYP4A11;CYP4F3;C00219;LTC4S;CYP4F11;PTGR1		R-HSA-2161792;R-HSA-2161745;R-HSA-211873;R-HSA-265296;R-HSA-266050;R-HSA-266051;R-HSA-2161768;R-HSA-2161567
R-HSA-5609975	Diseases associated with glycosylation precursor biosynthesis	6	39	0.00281203	0.0199551	0.148322	6	16	0.00137422	9606	Homo sapiens	GALT;SRD5A3;GFPT1_HUMAN;C00645;PGM1;GALK1		R-HSA-5610038;R-HSA-5609939;R-HSA-4755572;R-HSA-4088322;R-HSA-4085027;R-HSA-5610026
R-HSA-71262	Carnitine synthesis	4	19	0.00136996	0.0201049	0.148322	3	6	0.000515331	9606	Homo sapiens	C00042;BBOX1;C00026;ALDH9A1		R-HSA-71241;R-HSA-71261;R-HSA-71260
R-HSA-196780	Biotin transport and metabolism	4	19	0.00136996	0.0201049	0.148322	6	13	0.00111655	9606	Homo sapiens	MCCC2;BTD;PCCA;MCCB_HUMAN;MCCC1		R-HSA-3323111;R-HSA-3076905;R-HSA-3065959;R-HSA-2993799;R-HSA-4167509;R-HSA-2993447
R-HSA-8950505	Gene and protein expression by JAK-STAT signaling after Interleukin-12 stimulation	9	74	0.00533564	0.0201652	0.148322	5	36	0.00309199	9606	Homo sapiens	MTAP_HUMAN;MTAP;GSTO2;GSTA2;MIF;SOD2		R-HSA-8950586;R-HSA-8950732;R-HSA-8950365;R-HSA-8950175;R-HSA-8870703
R-HSA-211935	Fatty acids	5	29	0.00209099	0.0211889	0.148322	4	4	0.000343554	9606	Homo sapiens	CYP4A22;CYP4A11;CYP4F3;C00219;CYP4F11		R-HSA-76466;R-HSA-211904;R-HSA-211924;R-HSA-211983
R-HSA-1855167	Synthesis of pyrophosphates in the cytosol	5	29	0.00209099	0.0211889	0.148322	13	15	0.00128833	9606	Homo sapiens	PPIP5K1;PPIP5K2;ITPK1;IP6K1;NUDT3		R-HSA-1855165;R-HSA-1855198;R-HSA-1855193;R-HSA-1855162;R-HSA-1855194;R-HSA-1855227;R-HSA-1855158;R-HSA-1855223;R-HSA-1855216;R-HSA-1855219;R-HSA-1855182;R-HSA-2023973;R-HSA-2023971
R-HSA-916853	Degradation of GABA	3	11	0.000793136	0.0220939	0.154658	2	2	0.000171777	9606	Homo sapiens	C00042;GABT_HUMAN;ABAT;C00026		R-HSA-888548;R-HSA-916855
R-HSA-1638074	Keratan sulfate/keratin metabolism	7	52	0.00374937	0.023745	0.166215	7	15	0.00128833	9606	Homo sapiens	C00055;B4GAT1;HEXB;B3GNT4;C00105;B4GALT5		R-HSA-2025724;R-HSA-2046285;R-HSA-2046298;R-HSA-2025723;R-HSA-2046265;R-HSA-744231;R-HSA-1638053
R-HSA-446219	Synthesis of substrates in N-glycan biosythesis	13	131	0.00944553	0.0270999	0.189699	18	48	0.00412265	9606	Homo sapiens	C00055;ST6GALNAC2;CMAS;ST8SIA1;SRD5A3;GFPT1_HUMAN;FUOM;NANP;GMDS;FPGT;MVD;C00645;C00105		R-HSA-4084989;R-HSA-4085021;R-HSA-4084984;R-HSA-6810464;R-HSA-4084982;R-HSA-4419979;R-HSA-6787533;R-HSA-4084980;R-HSA-4084978;R-HSA-191414;R-HSA-727807;R-HSA-449715;R-HSA-6803761;R-HSA-6787632;R-HSA-4085033;R-HSA-6787677;R-HSA-4085028;R-HSA-4085217
R-HSA-389887	Beta-oxidation of pristanoyl-CoA	5	31	0.0022352	0.0271627	0.190139	7	11	0.000944774	9606	Homo sapiens	AMACR;ACOX2;HSD17B4;DHB4_HUMAN;CROT;CRAT		R-HSA-389889;R-HSA-390291;R-HSA-389986;R-HSA-390284;R-HSA-390281;R-HSA-389897;R-HSA-389995
R-HSA-70921	Histidine catabolism	5	31	0.0022352	0.0271627	0.190139	5	8	0.000687108	9606	Homo sapiens	C00099;AMDHD1;HDC;HNMT;FTCD		R-HSA-6786245;R-HSA-70920;R-HSA-977301;R-HSA-70906;R-HSA-175993
R-HSA-1482801	Acyl chain remodelling of PS	5	31	0.0022352	0.0271627	0.190139	3	8	0.000687108	9606	Homo sapiens	PLA2G16;PLA2G4F;PLA2G4E;PLA2G10;PLA2G4A		R-HSA-1482771;R-HSA-1482897;R-HSA-1602374
R-HSA-1482839	Acyl chain remodelling of PE	6	42	0.00302834	0.0273102	0.191172	5	9	0.000772997	9606	Homo sapiens	PLA2G16;PLA2G4F;PLA2G4E;PLA2G10;PLA2G4C;PLA2G4A		R-HSA-1482884;R-HSA-1602398;R-HSA-1482828;R-HSA-1482892;R-HSA-8858298
R-HSA-8853383	Lysosomal oligosaccharide catabolism	3	12	0.000865239	0.0275923	0.193146	3	5	0.000429443	9606	Homo sapiens	MANBA;MAN2B2;MAN2B1		R-HSA-8853686;R-HSA-8853710;R-HSA-6799581
R-HSA-418346	Platelet homeostasis	12	118	0.00850818	0.0280228	0.19616	10	30	0.00257666	9606	Homo sapiens	C00187;PDE11A;GUCY1A1;NOS2;NOS3;PDE1A;PDE2A;PLA2G4A;C00327;PDE5A;PDE9A;PAFAH2		R-HSA-8869206;R-HSA-418436;R-HSA-428961;R-HSA-432129;R-HSA-392143;R-HSA-435244;R-HSA-8948034;R-HSA-392152;R-HSA-418456;R-HSA-432121
R-HSA-193775	Synthesis of bile acids and bile salts via 24-hydroxycholesterol	6	43	0.00310044	0.0301124	0.19858	9	28	0.00240488	9606	Homo sapiens	HSD3B7;C00187;PTGIS;AMACR;SLC27A2		R-HSA-193763;R-HSA-193766;R-HSA-193736;R-HSA-193743;R-HSA-193727;R-HSA-193711;R-HSA-193789;R-HSA-193709;R-HSA-192061
R-HSA-539107	Activation of E2F1 target genes at G1/S	6	43	0.00310044	0.0301124	0.19858	5	28	0.00240488	9606	Homo sapiens	RRM2;TK1;TYMS		R-HSA-8961982;R-HSA-8962050;R-HSA-8961972;R-HSA-8962039;R-HSA-8961991
R-HSA-69205	G1/S-Specific Transcription	6	43	0.00310044	0.0301124	0.19858	5	28	0.00240488	9606	Homo sapiens	RRM2;TK1;TYMS		R-HSA-8961982;R-HSA-8962050;R-HSA-8961972;R-HSA-8962039;R-HSA-8961991
R-HSA-2046105	Linoleic acid (LA) metabolism	5	32	0.0023073	0.0305129	0.19858	7	10	0.000858885	9606	Homo sapiens	FADS2;ELOVL5;ACSL1;ELOVL2		R-HSA-2046095;R-HSA-2046094;R-HSA-2046092;R-HSA-2046083;R-HSA-2046098;R-HSA-2046097;R-HSA-2046096
R-HSA-1855183	Synthesis of IP2, IP, and Ins in the cytosol	5	32	0.0023073	0.0305129	0.19858	8	14	0.00120244	9606	Homo sapiens	C03546;INPP4B;IMPA2;INPP5J;C00092		R-HSA-1855180;R-HSA-1855208;R-HSA-1855210;R-HSA-1855178;R-HSA-1855211;R-HSA-1855174;R-HSA-1855202;R-HSA-1855154
R-HSA-2046104	alpha-linolenic (omega3) and linoleic (omega6) acid metabolism	7	55	0.00396568	0.030783	0.19858	17	25	0.00214721	9606	Homo sapiens	FADS2;ELOVL5;ACSL1;ELOVL2;HSD17B4;DHB4_HUMAN;ACAA1		R-HSA-2066780;R-HSA-2066778;R-HSA-2046100;R-HSA-2046099;R-HSA-2046098;R-HSA-2046097;R-HSA-2046096;R-HSA-2046095;R-HSA-2046094;R-HSA-2046092;R-HSA-2046090;R-HSA-2046089;R-HSA-2046088;R-HSA-2046085;R-HSA-2046084;R-HSA-2066788;R-HSA-2046083
R-HSA-196757	Metabolism of folate and pterines	6	44	0.00317254	0.0330966	0.19858	8	29	0.00249077	9606	Homo sapiens	MTHFD1L;GLYM_HUMAN;MTHFD2;SHMT2;MTHFR;MTHFS;ALDH1L2		R-HSA-6808487;R-HSA-6801462;R-HSA-5696839;R-HSA-6801328;R-HSA-6801456;R-HSA-200676;R-HSA-6801342;R-HSA-5694137
R-HSA-8850843	Phosphate bond hydrolysis by NTPDase proteins	5	33	0.00237941	0.0341117	0.20467	7	12	0.00103066	9606	Homo sapiens	C00055;ENTPD3;ENTPD5;ENTPD8;C00105		R-HSA-8851110;R-HSA-8851396;R-HSA-8851538;R-HSA-8851550;R-HSA-8851356;R-HSA-8851129;R-HSA-8851225
R-HSA-112311	Neurotransmitter clearance	5	34	0.00245151	0.037963	0.227778	8	11	0.000944774	9606	Homo sapiens	ACHE;LRTOMT;ALDH2;MAOA;COMT		R-HSA-141186;R-HSA-372519;R-HSA-379382;R-HSA-380608;R-HSA-379395;R-HSA-8955010;R-HSA-379464;R-HSA-379387
R-HSA-447115	Interleukin-12 family signaling	10	97	0.00699402	0.0392613	0.235568	8	114	0.00979129	9606	Homo sapiens	MTAP_HUMAN;MTAP;GSTO2;PDIA1_HUMAN;GSTA2;MIF;SOD2		R-HSA-8950456;R-HSA-8950586;R-HSA-8950732;R-HSA-8950365;R-HSA-8950175;R-HSA-8870703;R-HSA-8950113;R-HSA-8950183
R-HSA-1630316	Glycosaminoglycan metabolism	16	182	0.0131228	0.0399455	0.239673	25	82	0.00704286	9606	Homo sapiens	C00055;IDUA;GLCE;HEXB;C00191;PAPSS2;PAPSS1;CHST11;B4GAT1;B3GNT4;IDS;HPSE;C00105;B4GALT5;CHST3		R-HSA-2046298;R-HSA-1793182;R-HSA-1971483;R-HSA-2105001;R-HSA-2076371;R-HSA-2162225;R-HSA-2046285;R-HSA-2162226;R-HSA-2162227;R-HSA-2162229;R-HSA-1678854;R-HSA-2025724;R-HSA-1678650;R-HSA-2018682;R-HSA-1667005;R-HSA-2025723;R-HSA-1678716;R-HSA-2046265;R-HSA-2090037;R-HSA-744231;R-HSA-174389;R-HSA-1793186;R-HSA-174392;R-HSA-2024100;R-HSA-1638053
R-HSA-379397	Enzymatic degradation of dopamine by COMT	3	14	0.00100945	0.0405581	0.243349	3	3	0.000257666	9606	Homo sapiens	LRTOMT;MAOA;COMT		R-HSA-379395;R-HSA-8955010;R-HSA-379387
R-HSA-2978092	Abnormal conversion of 2-oxoglutarate to 2-hydroxyglutarate	2	6	0.00043262	0.0418842	0.251305	1	1	8.58885e-05	9606	Homo sapiens	IDH1;IDHC_HUMAN;C00026		R-HSA-880053
R-HSA-888590	GABA synthesis, release, reuptake and degradation	5	35	0.00252361	0.0420698	0.252419	7	9	0.000772997	9606	Homo sapiens	C00099;C00042;GAD1;GABT_HUMAN;ABAT;C00026		R-HSA-888589;R-HSA-888572;R-HSA-352029;R-HSA-888548;R-HSA-916855;R-HSA-888577;R-HSA-917744
R-HSA-196807	Nicotinate metabolism	9	86	0.00620088	0.0452169	0.271301	11	29	0.00249077	9606	Homo sapiens	NAMPT_HUMAN;NADK2;PTGIS;C00153;NAXE;CD38;NMNAT3;PTGS2;NUDT12		R-HSA-6809287;R-HSA-197250;R-HSA-6806966;R-HSA-76496;R-HSA-8938073;R-HSA-8938076;R-HSA-200474;R-HSA-5359451;R-HSA-8870346;R-HSA-2309773;R-HSA-8955030
R-HSA-1660662	Glycosphingolipid metabolism	9	86	0.00620088	0.0452169	0.271301	10	32	0.00274843	9606	Homo sapiens	GALC;SMPD3;UGCG;UGT8;ASAH1;ASAH2;CERK;ASAH1_HUMAN;HEXB;ARSD		R-HSA-1638104;R-HSA-1606602;R-HSA-1614362;R-HSA-1605595;R-HSA-1638845;R-HSA-1605632;R-HSA-1606273;R-HSA-6785933;R-HSA-1606564;R-HSA-1606583
R-HSA-162710	Synthesis of glycosylphosphatidylinositol (GPI)	5	36	0.00259572	0.0464344	0.275345	2	11	0.000944774	9606	Homo sapiens	PIGA;PIGQ;PIGP;PIGL;PIGH		R-HSA-162730;R-HSA-162857
R-HSA-83936	Transport of nucleosides and free purine and pyrimidine bases across the plasma membrane	4	25	0.00180258	0.0471518	0.275345	8	11	0.000944774	9606	Homo sapiens	C00387;C00262;C00106;C00147		R-HSA-109536;R-HSA-109539;R-HSA-109538;R-HSA-109527;R-HSA-109529;R-HSA-727767;R-HSA-727749;R-HSA-109534
R-HSA-71288	Creatine metabolism	4	25	0.00180258	0.0471518	0.275345	4	6	0.000515331	9606	Homo sapiens	GAMT;GATM;C00791;CKM		R-HSA-71287;R-HSA-71286;R-HSA-71275;R-HSA-200318
R-HSA-1237112	Methionine salvage pathway	4	25	0.00180258	0.0471518	0.275345	4	7	0.00060122	9606	Homo sapiens	MTAP_HUMAN;MTAP;ADI1;MRI1;C00147		R-HSA-1299507;R-HSA-1237160;R-HSA-1237096;R-HSA-1237119
R-HSA-110362	POLB-Dependent Long Patch Base Excision Repair	3	15	0.00108155	0.0480031	0.275345	5	10	0.000858885	9606	Homo sapiens	C00153;PARP2;APEX1_HUMAN		R-HSA-5651828;R-HSA-5649873;R-HSA-5651723;R-HSA-5649883;R-HSA-5651739
R-HSA-5423646	Aflatoxin activation and detoxification	6	49	0.00353306	0.0508512	0.275345	3	17	0.0014601	9606	Homo sapiens	AKR7A2;ACY3;ACY1;MGST1;MGST2;ARK73_HUMAN		R-HSA-5433074;R-HSA-5423637;R-HSA-5423653
R-HSA-446193	Biosynthesis of the N-glycan precursor (dolichol lipid-linked oligosaccharide, LLO) and transfer to a nascent protein	14	159	0.0114644	0.0515554	0.275345	21	62	0.00532509	9606	Homo sapiens	C00055;ST6GALNAC2;CMAS;ST8SIA1;SRD5A3;ALG2;GFPT1_HUMAN;FUOM;NANP;GMDS;FPGT;MVD;C00645;C00105		R-HSA-4084989;R-HSA-4085021;R-HSA-446208;R-HSA-4084984;R-HSA-6810464;R-HSA-4084982;R-HSA-4419979;R-HSA-446191;R-HSA-6787533;R-HSA-4084980;R-HSA-4084978;R-HSA-449718;R-HSA-191414;R-HSA-727807;R-HSA-449715;R-HSA-6803761;R-HSA-6787632;R-HSA-4085033;R-HSA-6787677;R-HSA-4085028;R-HSA-4085217
R-HSA-8956320	Nucleobase biosynthesis	7	62	0.0044704	0.0522981	0.275345	13	23	0.00197544	9606	Homo sapiens	PUR9_HUMAN;ADSL;ATIC;IMPDH2;CAD;ADSSL1;IMDH2_HUMAN;C00105;PUR2_HUMAN		R-HSA-73571;R-HSA-73794;R-HSA-73797;R-HSA-73573;R-HSA-73828;R-HSA-111524;R-HSA-73798;R-HSA-73577;R-HSA-73800;R-HSA-73810;R-HSA-73813;R-HSA-73814;R-HSA-73564
R-HSA-1482925	Acyl chain remodelling of PG	4	26	0.00187468	0.0529678	0.275345	7	10	0.000858885	9606	Homo sapiens	PLA2G4F;PLA2G10;LPCAT1;PLA2G4A		R-HSA-1482900;R-HSA-1602368;R-HSA-1482847;R-HSA-1482635;R-HSA-1482539;R-HSA-1482920;R-HSA-1482745
R-HSA-389542	NADPH regeneration	2	7	0.000504723	0.055069	0.275345	3	3	0.000257666	9606	Homo sapiens	IDH1;IDHC_HUMAN;C00026		R-HSA-389540;R-HSA-389550;R-HSA-390347
R-HSA-426496	Post-transcriptional silencing by small RNAs	2	7	0.000504723	0.055069	0.275345	3	3	0.000257666	9606	Homo sapiens	ADSL;AGO2		R-HSA-426522;R-HSA-426520;R-HSA-426489
R-HSA-190374	FGFR1c and Klotho ligand binding and activation	2	7	0.000504723	0.055069	0.275345	2	2	0.000171777	9606	Homo sapiens	KL		R-HSA-191062;R-HSA-190268
R-HSA-1234162	Oxygen-dependent asparagine hydroxylation of Hypoxia-inducible Factor Alpha	2	7	0.000504723	0.055069	0.275345	1	1	8.58885e-05	9606	Homo sapiens	C00042;C00026		R-HSA-1234164
R-HSA-193368	Synthesis of bile acids and bile salts via 7alpha-hydroxycholesterol	8	76	0.00547985	0.0553459	0.27673	15	39	0.00334965	9606	Homo sapiens	HSD3B7;C00187;PTGIS;AMACR;ACOX2;HSD17B4;DHB4_HUMAN;SLC27A2		R-HSA-192097;R-HSA-193508;R-HSA-192331;R-HSA-192137;R-HSA-193455;R-HSA-192335;R-HSA-193452;R-HSA-192051;R-HSA-193424;R-HSA-192056;R-HSA-193369;R-HSA-193401;R-HSA-193535;R-HSA-193407;R-HSA-192157
R-HSA-8848584	Wax biosynthesis	3	16	0.00115365	0.0560672	0.280336	4	6	0.000515331	9606	Homo sapiens	AWAT2;FAR1;FAR2		R-HSA-8848582;R-HSA-390438;R-HSA-390425;R-HSA-8848585
R-HSA-5652084	Fructose metabolism	4	27	0.00194679	0.0591554	0.295777	3	7	0.00060122	9606	Homo sapiens	C00197;DHSO_HUMAN;ALDH1A1;SORD;C00258		R-HSA-6799495;R-HSA-6813749;R-HSA-5652195
R-HSA-70221	Glycogen breakdown (glycogenolysis)	4	27	0.00194679	0.0591554	0.295777	5	15	0.00128833	9606	Homo sapiens	GAA;LYAG_HUMAN;PYGL;PGM1		R-HSA-71588;R-HSA-71590;R-HSA-70427;R-HSA-453339;R-HSA-9036727
R-HSA-193048	Androgen biosynthesis	4	27	0.00194679	0.0591554	0.295777	2	7	0.00060122	9606	Homo sapiens	SRD5A2;SRD5A1;SRD5A3;HSD17B12		R-HSA-193064;R-HSA-469659
R-HSA-379401	Dopamine clearance from the synaptic cleft	3	17	0.00122576	0.0647294	0.323647	5	6	0.000515331	9606	Homo sapiens	LRTOMT;MAOA;COMT		R-HSA-379382;R-HSA-379395;R-HSA-8955010;R-HSA-379464;R-HSA-379387
R-HSA-1660661	Sphingolipid de novo biosynthesis	8	79	0.00569616	0.0660241	0.33012	10	30	0.00257666	9606	Homo sapiens	ACER2;ALDH3A2;ACER1;FAAH;SPHK1;DEGS2;C00346;PLPP2		R-HSA-428214;R-HSA-428231;R-HSA-428260;R-HSA-428676;R-HSA-5692261;R-HSA-428273;R-HSA-5693761;R-HSA-428205;R-HSA-428696;R-HSA-428681
R-HSA-163359	Glucagon signaling in metabolic regulation	5	40	0.00288413	0.0664874	0.332437	3	6	0.000515331	9606	Homo sapiens	ADCY9;ADCY3;ADCY1;ADCY6;ADCY5		R-HSA-163617;R-HSA-164377;R-HSA-381704
R-HSA-2408508	Metabolism of ingested SeMet, Sec, MeSec into H2Se	5	40	0.00288413	0.0664874	0.332437	3	10	0.000858885	9606	Homo sapiens	C00153;CBS;SCLY;HNMT;GNMT		R-HSA-2408544;R-HSA-2408524;R-HSA-2408559
R-HSA-8979227	Triglyceride metabolism	7	66	0.00475881	0.067995	0.339938	16	24	0.00206132	9606	Homo sapiens	LIPE;C00187;MOGAT1;C00093;PNPLA4;LPIN1;MGLL		R-HSA-163554;R-HSA-163489;R-HSA-8848355;R-HSA-163402;R-HSA-6800334;R-HSA-163595;R-HSA-163432;R-HSA-75887;R-HSA-75886;R-HSA-163602;R-HSA-188467;R-HSA-8848338;R-HSA-75899;R-HSA-163416;R-HSA-163551;R-HSA-163549
R-HSA-8978934	Metabolism of cofactors	7	66	0.00475881	0.067995	0.339938	12	27	0.00231899	9606	Homo sapiens	COQ3;SPR;NOS3;SPRE_HUMAN;IDH1;PDSS1;IDHC_HUMAN;C00026;COQ5		R-HSA-1475414;R-HSA-389540;R-HSA-2162193;R-HSA-1497796;R-HSA-2162186;R-HSA-1497869;R-HSA-1497853;R-HSA-389550;R-HSA-2162188;R-HSA-2162253;R-HSA-1497784;R-HSA-390347
R-HSA-111957	Cam-PDE 1 activation	2	8	0.000576826	0.0694907	0.339938	2	2	0.000171777	9606	Homo sapiens	PDE1C;PDE1A		R-HSA-111955;R-HSA-111956
R-HSA-5619063	Defective SLC29A3 causes histiocytosis-lymphadenopathy plus syndrome (HLAS)	2	8	0.000576826	0.0694907	0.339938	1	1	8.58885e-05	9606	Homo sapiens	C00387;C00147		R-HSA-5628807
R-HSA-112122	ALKBH2 mediated reversal of alkylation damage	2	8	0.000576826	0.0694907	0.339938	3	6	0.000515331	9606	Homo sapiens	C00042;C00026		R-HSA-112118;R-HSA-112121;R-HSA-112120
R-HSA-6791465	Pentose phosphate pathway disease	2	8	0.000576826	0.0694907	0.339938	2	4	0.000343554	9606	Homo sapiens	RPIA;C00199		R-HSA-5660015;R-HSA-5660013
R-HSA-9033500	TYSND1 cleaves peroxisomal proteins	2	8	0.000576826	0.0694907	0.339938	2	7	0.00060122	9606	Homo sapiens	HSD17B4;DHB4_HUMAN;ACAA1		R-HSA-9033529;R-HSA-9033530
R-HSA-1614558	Degradation of cysteine and homocysteine	6	54	0.00389358	0.0734901	0.339938	10	23	0.00197544	9606	Homo sapiens	MPST;GOT2;C00149;CSAD;SUOX;C00026		R-HSA-9035227;R-HSA-9013533;R-HSA-9035484;R-HSA-9013471;R-HSA-1614544;R-HSA-9012721;R-HSA-1655443;R-HSA-1614546;R-HSA-9012597;R-HSA-9034756
R-HSA-1482883	Acyl chain remodeling of DAG and TAG	3	18	0.00129786	0.0739658	0.339938	6	8	0.000687108	9606	Homo sapiens	AWAT2;PNPLA3;MGLL		R-HSA-1482647;R-HSA-5696448;R-HSA-1482654;R-HSA-1482543;R-HSA-1482811;R-HSA-1482777
R-HSA-6814848	Glycerophospholipid catabolism	3	18	0.00129786	0.0739658	0.339938	3	7	0.00060122	9606	Homo sapiens	PNPLA7;GDE1;C00093		R-HSA-6814132;R-HSA-6813740;R-HSA-8847912
R-HSA-163560	Triglyceride catabolism	5	42	0.00302834	0.0780624	0.339938	12	17	0.0014601	9606	Homo sapiens	LIPE;C00187;C00093;PNPLA4;MGLL		R-HSA-163554;R-HSA-163602;R-HSA-188467;R-HSA-163489;R-HSA-8848355;R-HSA-8848338;R-HSA-163402;R-HSA-163595;R-HSA-163432;R-HSA-163416;R-HSA-163551;R-HSA-163549
R-HSA-1483191	Synthesis of PC	6	55	0.00396568	0.0786095	0.339938	7	18	0.00154599	9606	Homo sapiens	ACHE;C00055;PCYT1A;LPCAT1;CHPT1;LPIN1		R-HSA-372519;R-HSA-8873923;R-HSA-1483203;R-HSA-1482961;R-HSA-1482973;R-HSA-8873834;R-HSA-1483081
R-HSA-196071	Metabolism of steroid hormones	7	69	0.00497512	0.0814351	0.339938	8	37	0.00317788	9606	Homo sapiens	C00187;SRD5A2;SRD5A1;AKR1B15;SRD5A3;HSD17B2;HSD17B12		R-HSA-5696822;R-HSA-8951850;R-HSA-196086;R-HSA-193064;R-HSA-469659;R-HSA-196126;R-HSA-193054;R-HSA-8862137
R-HSA-8948700	Competing endogenous RNAs (ceRNAs) regulate PTEN translation	3	19	0.00136996	0.0837503	0.339938	11	11	0.000944774	9606	Homo sapiens	ADSL;CNOT6L;AGO2		R-HSA-8948536;R-HSA-8948602;R-HSA-8948651;R-HSA-8948524;R-HSA-8948621;R-HSA-8948623;R-HSA-8948641;R-HSA-8948594;R-HSA-8948612;R-HSA-8948582;R-HSA-8948583
R-HSA-2142712	Synthesis of 12-eicosatetraenoic acid derivatives	3	19	0.00136996	0.0837503	0.339938	6	6	0.000515331	9606	Homo sapiens	GPX4;C00219;ALOXE3		R-HSA-2161959;R-HSA-8942208;R-HSA-2161948;R-HSA-2161964;R-HSA-2161950;R-HSA-2161999
R-HSA-111995	phospho-PLA2 pathway	2	9	0.000648929	0.0849845	0.339938	3	3	0.000257666	9606	Homo sapiens	C00219;PLA2G4A		R-HSA-111881;R-HSA-111883;R-HSA-111898
R-HSA-1483152	Hydrolysis of LPE	2	9	0.000648929	0.0849845	0.339938	3	3	0.000257666	9606	Homo sapiens	PLA2G4C;C00093		R-HSA-1483107;R-HSA-1482545;R-HSA-1482571
R-HSA-8866423	VLDL assembly	2	9	0.000648929	0.0849845	0.339938	4	5	0.000429443	9606	Homo sapiens	C00187;PDIA1_HUMAN		R-HSA-8866327;R-HSA-8866321;R-HSA-8866304;R-HSA-8866329
R-HSA-433137	Sodium-coupled sulphate, di- and tri-carboxylate transporters	2	9	0.000648929	0.0849845	0.339938	3	5	0.000429443	9606	Homo sapiens	C00042;C00158		R-HSA-433104;R-HSA-433101;R-HSA-433131
R-HSA-110331	Cleavage of the damaged purine	2	9	0.000648929	0.0849845	0.339938	2	5	0.000429443	9606	Homo sapiens	C00262;C00147		R-HSA-110246;R-HSA-110251
R-HSA-73927	Depurination	2	9	0.000648929	0.0849845	0.339938	2	10	0.000858885	9606	Homo sapiens	C00262;C00147		R-HSA-110246;R-HSA-110251
R-HSA-6782315	tRNA modification in the nucleus and cytosol	7	70	0.00504723	0.0862323	0.344929	8	37	0.00317788	9606	Homo sapiens	DUS2;PUS3;C00042;PUS1;LCMT2;PUS7;C00026		R-HSA-6786583;R-HSA-6783473;R-HSA-6782881;R-HSA-8870289;R-HSA-6783455;R-HSA-6782381;R-HSA-6782890;R-HSA-6782296
R-HSA-389599	Alpha-oxidation of phytanate	4	31	0.0022352	0.0875145	0.350058	4	8	0.000687108	9606	Homo sapiens	ALDH3A2;C00042;SLC27A2;C00026		R-HSA-389639;R-HSA-389622;R-HSA-389632;R-HSA-389609
R-HSA-8863678	Neurodegenerative Diseases	4	31	0.0022352	0.0875145	0.350058	3	22	0.00188955	9606	Homo sapiens	PRDX1_HUMAN;SOD2;PRDX2_HUMAN		R-HSA-8868567;R-HSA-8870703;R-HSA-8868573
R-HSA-8862803	Deregulated CDK5 triggers multiple neurodegenerative pathways in Alzheimer's disease models	4	31	0.0022352	0.0875145	0.350058	3	22	0.00188955	9606	Homo sapiens	PRDX1_HUMAN;SOD2;PRDX2_HUMAN		R-HSA-8868567;R-HSA-8870703;R-HSA-8868573
R-HSA-71064	Lysine catabolism	5	44	0.00317254	0.0906467	0.362587	6	13	0.00111655	9606	Homo sapiens	AADAT;PHYKPL;ODC1;C00956;C00026		R-HSA-372480;R-HSA-508561;R-HSA-70952;R-HSA-70938;R-HSA-70941;R-HSA-5696408
R-HSA-2142816	Synthesis of (16-20)-hydroxyeicosatetraenoic acids (HETE)	3	20	0.00144207	0.0940548	0.376219	3	3	0.000257666	9606	Homo sapiens	CYP4A22;CYP4A11;C00219;CYP2C19		R-HSA-2161795;R-HSA-2161940;R-HSA-2161814
R-HSA-209931	Serotonin and melatonin biosynthesis	3	20	0.00144207	0.0940548	0.376219	3	4	0.000343554	9606	Homo sapiens	TPH2;DDC;ASMT		R-HSA-209859;R-HSA-209828;R-HSA-209821
R-HSA-6782861	Synthesis of wybutosine at G37 of tRNA(Phe)	3	20	0.00144207	0.0940548	0.376219	4	8	0.000687108	9606	Homo sapiens	C00042;LCMT2;C00026		R-HSA-6783473;R-HSA-6782881;R-HSA-6783455;R-HSA-6782890
R-HSA-70350	Fructose catabolism	3	20	0.00144207	0.0940548	0.376219	2	5	0.000429443	9606	Homo sapiens	C00197;ALDH1A1;C00258		R-HSA-6799495;R-HSA-6813749
R-HSA-2162123	Synthesis of Prostaglandins (PG) and Thromboxanes (TX)	6	58	0.00418199	0.0951347	0.380539	9	32	0.00274843	9606	Homo sapiens	HPGDS;PTGIS;PTGES2;C00219;PTGS2;PTGR2		R-HSA-2309779;R-HSA-76496;R-HSA-140355;R-HSA-2161701;R-HSA-2309787;R-HSA-265295;R-HSA-2161692;R-HSA-2314686;R-HSA-2309773
R-HSA-991365	Activation of GABAB receptors	5	45	0.00324465	0.0973082	0.389233	5	6	0.000515331	9606	Homo sapiens	ADCY9;ADCY3;ADCY1;ADCY6;ADCY5		R-HSA-170674;R-HSA-170666;R-HSA-392206;R-HSA-170686;R-HSA-170671
R-HSA-977444	GABA B receptor activation	5	45	0.00324465	0.0973082	0.389233	5	7	0.00060122	9606	Homo sapiens	ADCY9;ADCY3;ADCY1;ADCY6;ADCY5		R-HSA-170674;R-HSA-170666;R-HSA-392206;R-HSA-170686;R-HSA-170671
R-HSA-197264	Nicotinamide salvaging	6	59	0.00425409	0.101026	0.404103	7	12	0.00103066	9606	Homo sapiens	NAMPT_HUMAN;PTGIS;C00153;NAXE;PTGS2;NUDT12		R-HSA-6809287;R-HSA-197250;R-HSA-6806966;R-HSA-76496;R-HSA-8938073;R-HSA-5359451;R-HSA-2309773
R-HSA-203641	NOSTRIN mediated eNOS trafficking	2	10	0.000721033	0.101399	0.405597	4	4	0.000343554	9606	Homo sapiens	NOS3;DNM2		R-HSA-203716;R-HSA-203625;R-HSA-203662;R-HSA-203565
R-HSA-379398	Enzymatic degradation of Dopamine by monoamine oxidase	2	10	0.000721033	0.101399	0.405597	2	2	0.000171777	9606	Homo sapiens	MAOA;COMT		R-HSA-379382;R-HSA-379464
R-HSA-5619108	Defective SLC27A4 causes ichthyosis prematurity syndrome (IPS)	2	10	0.000721033	0.101399	0.405597	1	1	8.58885e-05	9606	Homo sapiens	C08320;C06425		R-HSA-5627891
R-HSA-9026762	Biosynthesis of maresin conjugates in tissue regeneration (MCTR)	2	10	0.000721033	0.101399	0.405597	2	4	0.000343554	9606	Homo sapiens	GSTM4;LTC4S		R-HSA-9026777;R-HSA-9026780
R-HSA-177162	Conjugation of phenylacetate with glutamine	2	10	0.000721033	0.101399	0.405597	1	2	0.000171777	9606	Homo sapiens	ACSM1;ACSM2B		R-HSA-177157
R-HSA-3371598	Defective BTD causes biotidinase deficiency	1	2	0.000144207	0.101741	0.406966	2	2	0.000171777	9606	Homo sapiens	BTD		R-HSA-3325540;R-HSA-4225086
R-HSA-4793954	Defective MOGS causes MOGS-CDG (CDG-2b)	1	2	0.000144207	0.101741	0.406966	1	1	8.58885e-05	9606	Homo sapiens	MOGS_HUMAN		R-HSA-4793947
R-HSA-5609974	Defective PGM1 causes PGM1-CDG (CDG1t)	1	2	0.000144207	0.101741	0.406966	1	1	8.58885e-05	9606	Homo sapiens	PGM1		R-HSA-5609939
R-HSA-5659996	RPIA deficiency: failed conversion of R5P to RU5P	1	2	0.000144207	0.101741	0.406966	1	1	8.58885e-05	9606	Homo sapiens	RPIA		R-HSA-5660015
R-HSA-975576	N-glycan antennae elongation in the medial/trans-Golgi	5	46	0.00331675	0.10421	0.41684	4	14	0.00120244	9606	Homo sapiens	FUT8;FUCA1;B4GALT5;FUT3		R-HSA-975919;R-HSA-5693925;R-HSA-5693807;R-HSA-1028788
R-HSA-5661270	Formation of xylulose-5-phosphate	3	21	0.00151417	0.10485	0.4194	3	6	0.000515331	9606	Homo sapiens	DCXR;DHSO_HUMAN;SORD;CRYL1		R-HSA-5662471;R-HSA-5661290;R-HSA-5661240
R-HSA-6787639	GDP-fucose biosynthesis	3	21	0.00151417	0.10485	0.4194	3	7	0.00060122	9606	Homo sapiens	GMDS;FPGT;FUOM		R-HSA-6787632;R-HSA-6787533;R-HSA-6787677
R-HSA-430039	mRNA decay by 5' to 3' exoribonuclease	3	21	0.00151417	0.10485	0.4194	1	3	0.000257666	9606	Homo sapiens	C00055;SEP1;C00105		R-HSA-429845
R-HSA-3781865	Diseases of glycosylation	15	194	0.013988	0.104858	0.419432	21	77	0.00661342	9606	Homo sapiens	GALNT12;GALT;GALNT3;HEXB;SRD5A3;ALG2;GFPT1_HUMAN;PAPSS2;LFNG;MOGS_HUMAN;MAN1B1;C00645;PGM1;CHST3;GALK1		R-HSA-9036008;R-HSA-9036011;R-HSA-5610038;R-HSA-9036012;R-HSA-5609939;R-HSA-9035983;R-HSA-3560785;R-HSA-9035982;R-HSA-3560794;R-HSA-3595175;R-HSA-4793947;R-HSA-5096537;R-HSA-4793949;R-HSA-5096538;R-HSA-5096532;R-HSA-4755572;R-HSA-4088322;R-HSA-4085027;R-HSA-4549368;R-HSA-5610026;R-HSA-3662344
R-HSA-4085001	Sialic acid metabolism	6	60	0.0043262	0.107104	0.428417	10	20	0.00171777	9606	Homo sapiens	NANP;C00055;ST6GALNAC2;CMAS;ST8SIA1;C00645		R-HSA-4084989;R-HSA-4085021;R-HSA-727807;R-HSA-4084984;R-HSA-4085033;R-HSA-4084982;R-HSA-4084980;R-HSA-4085028;R-HSA-4084978;R-HSA-4085217
R-HSA-2393930	Phosphate bond hydrolysis by NUDT proteins	4	34	0.00245151	0.112347	0.441812	7	13	0.00111655	9606	Homo sapiens	NUDT18;C00117;NUDT15;NUDT5		R-HSA-2395876;R-HSA-2395879;R-HSA-2395873;R-HSA-2393954;R-HSA-2393939;R-HSA-2395965;R-HSA-2395869
R-HSA-2142770	Synthesis of 15-eicosatetraenoic acid derivatives	3	22	0.00158627	0.116105	0.441812	3	4	0.000343554	9606	Homo sapiens	GPX4;C00219;PTGS2		R-HSA-2162002;R-HSA-2161951;R-HSA-2161791
R-HSA-3229121	Glycogen storage diseases	3	22	0.00158627	0.116105	0.441812	6	10	0.000858885	9606	Homo sapiens	GYS1;G6PC3;GAA;LYAG_HUMAN		R-HSA-9036729;R-HSA-3797226;R-HSA-3828061;R-HSA-3791349;R-HSA-3814838;R-HSA-3282876
R-HSA-1650814	Collagen biosynthesis and modifying enzymes	7	76	0.00547985	0.118279	0.441812	14	51	0.00438031	9606	Homo sapiens	PLOD1_HUMAN;C00042;PDIA1_HUMAN;PPIB_HUMAN;P4HA1_HUMAN;PLOD3_HUMAN;PPIB;C00026		R-HSA-8948232;R-HSA-1650808;R-HSA-8948234;R-HSA-2002460;R-HSA-2022073;R-HSA-8948224;R-HSA-8948226;R-HSA-1981104;R-HSA-8948230;R-HSA-8948219;R-HSA-8948222;R-HSA-1981128;R-HSA-1980233;R-HSA-1981157
R-HSA-112126	ALKBH3 mediated reversal of alkylation damage	2	11	0.000793136	0.118597	0.441812	3	6	0.000515331	9606	Homo sapiens	C00042;C00026		R-HSA-112123;R-HSA-112125;R-HSA-112124
R-HSA-73884	Base Excision Repair	6	62	0.0044704	0.119811	0.441812	31	87	0.0074723	9606	Homo sapiens	C00153;C00262;PARP2;APEX1_HUMAN;C00106;C00147		R-HSA-110215;R-HSA-5649873;R-HSA-5651805;R-HSA-110218;R-HSA-110349;R-HSA-110221;R-HSA-5649883;R-HSA-5651739;R-HSA-110351;R-HSA-110350;R-HSA-110353;R-HSA-110352;R-HSA-110355;R-HSA-110354;R-HSA-111253;R-HSA-110356;R-HSA-5649856;R-HSA-110359;R-HSA-110231;R-HSA-110360;R-HSA-110363;R-HSA-110364;R-HSA-5651723;R-HSA-110368;R-HSA-110371;R-HSA-5651828;R-HSA-110375;R-HSA-110246;R-HSA-5649854;R-HSA-110251;R…
R-HSA-73817	Purine ribonucleoside monophosphate biosynthesis	5	49	0.00353306	0.126303	0.441812	9	17	0.0014601	9606	Homo sapiens	PUR9_HUMAN;ADSL;ATIC;IMPDH2;ADSSL1;IMDH2_HUMAN;PUR2_HUMAN		R-HSA-73794;R-HSA-73810;R-HSA-73797;R-HSA-73813;R-HSA-73828;R-HSA-111524;R-HSA-73798;R-HSA-73814;R-HSA-73800
R-HSA-2142670	Synthesis of epoxy (EET) and dihydroxyeicosatrienoic acids (DHET)	3	23	0.00165837	0.12779	0.441812	3	3	0.000257666	9606	Homo sapiens	EPHX2;C00219;CYP2C19		R-HSA-2161890;R-HSA-2161961;R-HSA-2161899
R-HSA-1237044	Erythrocytes take up carbon dioxide and release oxygen	3	23	0.00165837	0.12779	0.441812	3	7	0.00060122	9606	Homo sapiens	CYB5R2;CA4;CAH2_HUMAN		R-HSA-1237047;R-HSA-6806831;R-HSA-1475435
R-HSA-1480926	O2/CO2 exchange in erythrocytes	3	23	0.00165837	0.12779	0.441812	5	13	0.00111655	9606	Homo sapiens	CYB5R2;CA4;CAH2_HUMAN		R-HSA-1237059;R-HSA-1237047;R-HSA-6806831;R-HSA-1475436;R-HSA-1475435
R-HSA-171319	Telomere Extension By Telomerase	2	12	0.000865239	0.136451	0.441812	7	7	0.00060122	9606	Homo sapiens	TERT;DKC1_HUMAN		R-HSA-163090;R-HSA-163120;R-HSA-163099;R-HSA-163096;R-HSA-164616;R-HSA-164617;R-HSA-164620
R-HSA-442720	CREB phosphorylation through the activation of Adenylate Cyclase	2	12	0.000865239	0.136451	0.441812	1	2	0.000171777	9606	Homo sapiens	ADCY3;ADCY1		R-HSA-442715
R-HSA-2142688	Synthesis of 5-eicosatetraenoic acids	3	24	0.00173048	0.139872	0.441812	2	4	0.000343554	9606	Homo sapiens	GPX4;C00219;LTC4S		R-HSA-265296;R-HSA-2161946
R-HSA-77111	Synthesis of Ketone Bodies	3	24	0.00173048	0.139872	0.441812	3	8	0.000687108	9606	Homo sapiens	HMGCL;BDH2;THIL_HUMAN		R-HSA-74180;R-HSA-73916;R-HSA-5696457
R-HSA-429914	Deadenylation-dependent mRNA decay	6	65	0.00468671	0.140194	0.441812	6	10	0.000858885	9606	Homo sapiens	C00055;ZCCHC11;CNOT6L;SEP1;C00105;IF4A1_HUMAN		R-HSA-430021;R-HSA-429845;R-HSA-429955;R-HSA-8941312;R-HSA-430028;R-HSA-429992
R-HSA-432040	Vasopressin regulates renal water homeostasis via Aquaporins	5	51	0.00367727	0.142125	0.441812	2	15	0.00128833	9606	Homo sapiens	ADCY9;ADCY3;ADCY1;ADCY6;ADCY5		R-HSA-163617;R-HSA-164377
R-HSA-192105	Synthesis of bile acids and bile salts	9	111	0.00800346	0.147271	0.441812	28	83	0.00712875	9606	Homo sapiens	HSD3B7;CH25H;C00187;PTGIS;AMACR;ACOX2;HSD17B4;DHB4_HUMAN;SLC27A2		R-HSA-192331;R-HSA-193736;R-HSA-192137;R-HSA-192335;R-HSA-193743;R-HSA-193424;R-HSA-193816;R-HSA-193369;R-HSA-192157;R-HSA-193763;R-HSA-192097;R-HSA-193766;R-HSA-193508;R-HSA-193455;R-HSA-193711;R-HSA-191983;R-HSA-193452;R-HSA-193709;R-HSA-192051;R-HSA-193845;R-HSA-192123;R-HSA-192056;R-HSA-193401;R-HSA-193535;R-HSA-193727;R-HSA-193407;R-HSA-193789;R-HSA-192061
R-HSA-1989781	PPARA activates gene expression	13	174	0.012546	0.148519	0.445556	41	41	0.00352143	9606	Homo sapiens	FADS2;CPT1A;ABCB1;ACSL1;CYP4A11;CYP4A22;ME1;C00219;FDFT1		R-HSA-1655826;R-HSA-1989778;R-HSA-1989779;R-HSA-560517;R-HSA-1989776;R-HSA-1989777;R-HSA-1989774;R-HSA-560473;R-HSA-1989775;R-HSA-1989772;R-HSA-1989773;R-HSA-1989770;R-HSA-1368065;R-HSA-1989771;R-HSA-1989768;R-HSA-1989767;R-HSA-1989764;R-HSA-1989765;R-HSA-1989762;R-HSA-1989760;R-HSA-1989761;R-HSA-1989758;R-HSA-1989759;R-HSA-879724;R-HSA-1989756;R-HSA-1989757;R-HSA-1989754;R-HSA-1989755;R-HSA-1989…
R-HSA-73930	Abasic sugar-phosphate removal via the single-nucleotide replacement pathway	1	3	0.00021631	0.148667	0.446001	2	2	0.000171777	9606	Homo sapiens	APEX1_HUMAN		R-HSA-110375;R-HSA-110360
R-HSA-4549349	Defective ALG2 causes ALG2-CDG (CDG-1i)	1	3	0.00021631	0.148667	0.446001	1	1	8.58885e-05	9606	Homo sapiens	ALG2		R-HSA-4549368
R-HSA-5619083	Defective SLC35A3 causes arthrogryposis, mental retardation, and seizures (AMRS)	1	3	0.00021631	0.148667	0.446001	1	1	8.58885e-05	9606	Homo sapiens	C00105		R-HSA-5653622
R-HSA-5619037	Defective SLC35A1 causes congenital disorder of glycosylation 2F (CDG2F)	1	3	0.00021631	0.148667	0.446001	1	1	8.58885e-05	9606	Homo sapiens	C00055		R-HSA-5651942
R-HSA-3282872	Severe congenital neutropenia type 4 (G6PC3)	1	3	0.00021631	0.148667	0.446001	1	1	8.58885e-05	9606	Homo sapiens	G6PC3		R-HSA-3282876
R-HSA-5619109	Defective SLC6A2 causes orthostatic intolerance (OI)	1	3	0.00021631	0.148667	0.446001	1	1	8.58885e-05	9606	Homo sapiens	NAT1		R-HSA-5659764
R-HSA-5609976	Defective GALK1 can cause Galactosemia II (GALCT2)	1	3	0.00021631	0.148667	0.446001	1	1	8.58885e-05	9606	Homo sapiens	GALK1		R-HSA-5610026
R-HSA-5609978	Defective GALT can cause Galactosemia	1	3	0.00021631	0.148667	0.446001	1	1	8.58885e-05	9606	Homo sapiens	GALT		R-HSA-5610038
R-HSA-4085023	Defective GFPT1 causes CMSTA1	1	3	0.00021631	0.148667	0.446001	1	1	8.58885e-05	9606	Homo sapiens	GFPT1_HUMAN		R-HSA-4085027
R-HSA-5663020	Defective SLC35A1 causes congenital disorder of glycosylation 2F (CDG2F)	1	3	0.00021631	0.148667	0.446001	1	1	8.58885e-05	9606	Homo sapiens	C00055		R-HSA-5651942
R-HSA-4755579	Defective SRD5A3 causes SRD5A3-CDG (CDG-1q) and KHRZ	1	3	0.00021631	0.148667	0.446001	1	1	8.58885e-05	9606	Homo sapiens	SRD5A3		R-HSA-4755572
R-HSA-112315	Transmission across Chemical Synapses	20	288	0.0207657	0.149012	0.447036	37	108	0.00927596	9606	Homo sapiens	ACHE;C00099;C00042;GLS2;MAOA;GAD1;GABT_HUMAN;ADCY3;ABAT;ADCY1;COMT;ADCY6;ADCY5;PLCB3;LRTOMT;ADCY9;KCC2D_HUMAN;ALDH2;C00219;GLNA_HUMAN;GLUL;C00026		R-HSA-141186;R-HSA-888589;R-HSA-380608;R-HSA-416320;R-HSA-379395;R-HSA-8955010;R-HSA-392206;R-HSA-888577;R-HSA-379464;R-HSA-442760;R-HSA-6803753;R-HSA-70606;R-HSA-70609;R-HSA-443475;R-HSA-352029;R-HSA-442715;R-HSA-442726;R-HSA-432164;R-HSA-372519;R-HSA-442725;R-HSA-432162;R-HSA-170666;R-HSA-888548;R-HSA-442732;R-HSA-432172;R-HSA-500717;R-HSA-170671;R-HSA-170674;R-HSA-445367;R-HSA-888572;R-HSA-379…
R-HSA-390247	Beta-oxidation of very long chain fatty acids	4	38	0.00273992	0.149648	0.448943	5	12	0.00103066	9606	Homo sapiens	ECI2;HSD17B4;DHB4_HUMAN;ACAA1;ACOT4		R-HSA-6809808;R-HSA-390252;R-HSA-5690042;R-HSA-390251;R-HSA-390250
R-HSA-1368082	RORA activates gene expression	3	25	0.00180258	0.15232	0.456959	2	4	0.000343554	9606	Homo sapiens	CPT1A;C00219		R-HSA-5663264;R-HSA-1801587
R-HSA-73929	Base-Excision Repair, AP Site Formation	3	25	0.00180258	0.15232	0.456959	6	44	0.00377909	9606	Homo sapiens	C00262;C00106;C00147		R-HSA-110231;R-HSA-110215;R-HSA-110246;R-HSA-110251;R-HSA-110218;R-HSA-110221
R-HSA-380612	Metabolism of serotonin	2	13	0.000937342	0.154846	0.464539	2	2	0.000171777	9606	Homo sapiens	ALDH2;MAOA		R-HSA-141186;R-HSA-380608
R-HSA-173599	Formation of the active cofactor, UDP-glucuronate	2	13	0.000937342	0.154846	0.464539	2	3	0.000257666	9606	Homo sapiens	UGDH;UGP2;UGPA_HUMAN;UGDH_HUMAN		R-HSA-173597;R-HSA-70286
R-HSA-426048	Arachidonate production from DAG	2	13	0.000937342	0.154846	0.464539	2	3	0.000257666	9606	Homo sapiens	C00219;MGLL		R-HSA-5694462;R-HSA-426043
R-HSA-5221030	TET1,2,3 and TDG demethylate DNA	2	13	0.000937342	0.154846	0.464539	3	5	0.000429443	9606	Homo sapiens	C00042;C00026		R-HSA-5220990;R-HSA-5220952;R-HSA-5221014
R-HSA-174362	Transport and synthesis of PAPS	2	13	0.000937342	0.154846	0.464539	2	4	0.000343554	9606	Homo sapiens	PAPSS2;PAPSS1		R-HSA-174389;R-HSA-174392
R-HSA-400206	Regulation of lipid metabolism by Peroxisome proliferator-activated receptor alpha (PPARalpha)	13	176	0.0126902	0.157306	0.470601	42	44	0.00377909	9606	Homo sapiens	FADS2;CPT1A;ABCB1;ACSL1;CYP4A11;CYP4A22;ME1;C00219;FDFT1		R-HSA-400143;R-HSA-1655826;R-HSA-1989778;R-HSA-1989779;R-HSA-560517;R-HSA-1989776;R-HSA-1989777;R-HSA-1989774;R-HSA-560473;R-HSA-1989775;R-HSA-1989772;R-HSA-1989773;R-HSA-1989770;R-HSA-1368065;R-HSA-1989771;R-HSA-1989768;R-HSA-1989767;R-HSA-1989764;R-HSA-1989765;R-HSA-1989762;R-HSA-1989760;R-HSA-1989761;R-HSA-1989758;R-HSA-1989759;R-HSA-879724;R-HSA-1989756;R-HSA-1989757;R-HSA-1989754;R-HSA-19897…
R-HSA-189451	Heme biosynthesis	4	39	0.00281203	0.159634	0.470601	4	16	0.00137422	9606	Homo sapiens	ALAS2;FECH;HMBS;PPOX		R-HSA-189442;R-HSA-189465;R-HSA-189406;R-HSA-189423
R-HSA-112310	Neurotransmitter release cycle	8	99	0.00713822	0.167079	0.470601	10	36	0.00309199	9606	Homo sapiens	C00099;C00042;GLS2;MAOA;GAD1;GABT_HUMAN;C00219;ABAT;C00026		R-HSA-70609;R-HSA-888589;R-HSA-888572;R-HSA-374909;R-HSA-352029;R-HSA-888548;R-HSA-916855;R-HSA-888577;R-HSA-917744;R-HSA-6803753
R-HSA-189445	Metabolism of porphyrins	5	54	0.00389358	0.167359	0.470601	5	21	0.00180366	9606	Homo sapiens	ALAS2;FECH;HMBS;PPOX;BLVRA		R-HSA-189442;R-HSA-189384;R-HSA-189465;R-HSA-189406;R-HSA-189423
R-HSA-114508	Effects of PIP2 hydrolysis	4	40	0.00288413	0.169858	0.470601	3	9	0.000772997	9606	Homo sapiens	DGKD;DGKQ;C00219;MGLL		R-HSA-426240;R-HSA-5694462;R-HSA-426043
R-HSA-425397	Transport of vitamins, nucleosides, and related molecules	8	100	0.00721033	0.173398	0.470601	13	33	0.00283432	9606	Homo sapiens	C00387;C00055;C00262;C08320;C00106;C00105;C06425;C00147		R-HSA-741450;R-HSA-109536;R-HSA-109539;R-HSA-109538;R-HSA-744231;R-HSA-879585;R-HSA-727749;R-HSA-727807;R-HSA-109527;R-HSA-109529;R-HSA-727767;R-HSA-735702;R-HSA-109534
R-HSA-8963888	Chylomicron assembly	2	14	0.00100945	0.173678	0.470601	4	5	0.000429443	9606	Homo sapiens	C00187;PDIA1_HUMAN		R-HSA-174786;R-HSA-174660;R-HSA-174741;R-HSA-174587
R-HSA-6807047	Cholesterol biosynthesis via desmosterol	2	14	0.00100945	0.173678	0.470601	2	4	0.000343554	9606	Homo sapiens	C00187;DHCR7		R-HSA-196402;R-HSA-196417
R-HSA-6807062	Cholesterol biosynthesis via lathosterol	2	14	0.00100945	0.173678	0.470601	1	4	0.000343554	9606	Homo sapiens	C00187;DHCR7		R-HSA-6807055
R-HSA-202131	Metabolism of nitric oxide	4	41	0.00295623	0.180304	0.470601	23	26	0.0022331	9606	Homo sapiens	SPR;NOS3;SPRE_HUMAN;C00327;DNM2		R-HSA-203553;R-HSA-203680;R-HSA-202144;R-HSA-203712;R-HSA-1497810;R-HSA-203716;R-HSA-203625;R-HSA-5693373;R-HSA-202127;R-HSA-203567;R-HSA-203662;R-HSA-1497784;R-HSA-203565;R-HSA-1497796;R-HSA-202129;R-HSA-202132;R-HSA-203700;R-HSA-203611;R-HSA-202137;R-HSA-1497869;R-HSA-202111;R-HSA-202110;R-HSA-203613
R-HSA-203765	eNOS activation and regulation	4	41	0.00295623	0.180304	0.470601	23	26	0.0022331	9606	Homo sapiens	SPR;NOS3;SPRE_HUMAN;C00327;DNM2		R-HSA-203553;R-HSA-203680;R-HSA-202144;R-HSA-203712;R-HSA-1497810;R-HSA-203716;R-HSA-203625;R-HSA-5693373;R-HSA-202127;R-HSA-203567;R-HSA-203662;R-HSA-1497784;R-HSA-203565;R-HSA-1497796;R-HSA-202129;R-HSA-202132;R-HSA-203700;R-HSA-203611;R-HSA-202137;R-HSA-1497869;R-HSA-202111;R-HSA-202110;R-HSA-203613
R-HSA-209776	Amine-derived hormones	5	56	0.00403778	0.185088	0.470601	6	21	0.00180366	9606	Homo sapiens	TPH2;DDC;TH;ASMT;DIO1		R-HSA-209859;R-HSA-209924;R-HSA-209828;R-HSA-209823;R-HSA-209821;R-HSA-209772
R-HSA-1368108	BMAL1:CLOCK,NPAS2 activates circadian gene expression	4	42	0.00302834	0.190957	0.470601	4	20	0.00171777	9606	Homo sapiens	NAMPT_HUMAN;NOCT;C00219		R-HSA-879724;R-HSA-5663138;R-HSA-549424;R-HSA-1368889
R-HSA-3296482	Defects in vitamin and cofactor metabolism	4	42	0.00302834	0.190957	0.470601	4	22	0.00188955	9606	Homo sapiens	MCCC2;BTD;PCCA;MCCB_HUMAN;MCCC1		R-HSA-3325540;R-HSA-9035987;R-HSA-4225086;R-HSA-9035990
R-HSA-429947	Deadenylation of mRNA	3	28	0.00201889	0.191543	0.470601	4	4	0.000343554	9606	Homo sapiens	ZCCHC11;CNOT6L;IF4A1_HUMAN		R-HSA-430021;R-HSA-429955;R-HSA-8941312;R-HSA-429992
R-HSA-975578	Reactions specific to the complex N-glycan synthesis pathway	3	28	0.00201889	0.191543	0.470601	3	7	0.00060122	9606	Homo sapiens	FUT8;FUCA1;FUT3		R-HSA-5693925;R-HSA-5693807;R-HSA-1028788
R-HSA-2408517	SeMet incorporation into proteins	2	15	0.00108155	0.19285	0.470601	1	1	8.58885e-05	9606	Homo sapiens	SYK_HUMAN;SYDC_HUMAN		R-HSA-2408546
R-HSA-5685939	HDR through MMEJ (alt-NHEJ)	2	15	0.00108155	0.19285	0.470601	3	8	0.000687108	9606	Homo sapiens	C00153;PARP2		R-HSA-5687653;R-HSA-5687484;R-HSA-5687640
R-HSA-174437	Removal of the Flap Intermediate from the C-strand	2	15	0.00108155	0.19285	0.470601	1	4	0.000343554	9606	Homo sapiens	C00055;C00105		R-HSA-174441
R-HSA-1234158	Regulation of gene expression by Hypoxia-inducible Factor	2	15	0.00108155	0.19285	0.470601	1	7	0.00060122	9606	Homo sapiens	CA9		R-HSA-1235035
R-HSA-4793950	Defective MAN1B1 causes MRT15	1	4	0.000288413	0.193144	0.470601	4	4	0.000343554	9606	Homo sapiens	MAN1B1		R-HSA-9036008;R-HSA-9036011;R-HSA-4793949;R-HSA-9036012
R-HSA-3656248	Defective HEXB causes GM2G2	1	4	0.000288413	0.193144	0.470601	3	3	0.000257666	9606	Homo sapiens	HEXB		R-HSA-9035983;R-HSA-9035982;R-HSA-3662344
R-HSA-3560796	Defective PAPSS2 causes SEMD-PA	1	4	0.000288413	0.193144	0.470601	2	2	0.000171777	9606	Homo sapiens	PAPSS2		R-HSA-3560785;R-HSA-3560794
R-HSA-2206296	MPS II - Hunter syndrome	1	4	0.000288413	0.193144	0.470601	2	2	0.000171777	9606	Homo sapiens	IDS		R-HSA-2262743;R-HSA-9036046
R-HSA-5579012	Defective MAOA causes Brunner syndrome (BRUNS)	1	4	0.000288413	0.193144	0.470601	1	1	8.58885e-05	9606	Homo sapiens	MAOA		R-HSA-5603108
R-HSA-3828062	Glycogen storage disease type 0 (muscle GYS1)	1	4	0.000288413	0.193144	0.470601	1	1	8.58885e-05	9606	Homo sapiens	GYS1		R-HSA-3828061
R-HSA-5619060	Defective CP causes aceruloplasminemia (ACERULOP)	1	4	0.000288413	0.193144	0.470601	1	1	8.58885e-05	9606	Homo sapiens	CP		R-HSA-5621402
R-HSA-5662853	Essential pentosuria	1	4	0.000288413	0.193144	0.470601	1	1	8.58885e-05	9606	Homo sapiens	DCXR		R-HSA-5662851
R-HSA-3814836	Glycogen storage disease type XV (GYG1)	1	4	0.000288413	0.193144	0.470601	1	1	8.58885e-05	9606	Homo sapiens	GYS1		R-HSA-3814838
R-HSA-5579007	Defective ACY1 causes encephalopathy	1	4	0.000288413	0.193144	0.470601	1	1	8.58885e-05	9606	Homo sapiens	ACY1		R-HSA-5579081
R-HSA-5678771	Defective ABCB4 causes progressive familial intrahepatic cholestasis 3, intrahepatic cholestasis of pregnancy 3 and gallbladder disease 1	1	4	0.000288413	0.193144	0.470601	1	1	8.58885e-05	9606	Homo sapiens	ABCB1		R-HSA-5678749
R-HSA-5357609	Glycogen storage disease type II (GAA)	1	4	0.000288413	0.193144	0.470601	1	1	8.58885e-05	9606	Homo sapiens	GAA;LYAG_HUMAN		R-HSA-9036729
R-HSA-5619072	Defective SLC35A2 causes congenital disorder of glycosylation 2M (CDG2M)	1	4	0.000288413	0.193144	0.470601	1	1	8.58885e-05	9606	Homo sapiens	C00105		R-HSA-5652099
R-HSA-5682113	Defective ABCA1 causes Tangier disease	1	4	0.000288413	0.193144	0.470601	1	1	8.58885e-05	9606	Homo sapiens	C00187		R-HSA-5682111
R-HSA-8963678	Intestinal lipid absorption	1	4	0.000288413	0.193144	0.470601	1	3	0.000257666	9606	Homo sapiens	C00187		R-HSA-265443
R-HSA-532668	N-glycan trimming in the ER and Calnexin/Calreticulin cycle	5	57	0.00410989	0.1942	0.470601	9	18	0.00154599	9606	Homo sapiens	MOGS_HUMAN;TERA_HUMAN;PDIA3_HUMAN;MAN1B1;GANAB_HUMAN		R-HSA-901036;R-HSA-548890;R-HSA-901039;R-HSA-532667;R-HSA-8850594;R-HSA-901047;R-HSA-901024;R-HSA-532678;R-HSA-901074
R-HSA-70268	Pyruvate metabolism	5	57	0.00410989	0.1942	0.470601	5	15	0.00128833	9606	Homo sapiens	LGUL_HUMAN;LDHB;LDHB_HUMAN;ME1;HAGH;C00149		R-HSA-5694071;R-HSA-6783221;R-HSA-71849;R-HSA-9012036;R-HSA-70510
R-HSA-211897	Cytochrome P450 - arranged by substrate type	13	186	0.0134112	0.205064	0.470601	35	62	0.00532509	9606	Homo sapiens	C00187;PTGIS;NCPR_HUMAN;CYP4A22;CYP4A11;CYP4F3;CYP2C19;CYP4F11;CYP27B1;CYP24A1;CYP4V2;C00219;CYP2E1		R-HSA-76416;R-HSA-76354;R-HSA-211904;R-HSA-211910;R-HSA-211983;R-HSA-76494;R-HSA-209868;R-HSA-76496;R-HSA-76434;R-HSA-211991;R-HSA-211988;R-HSA-211924;R-HSA-6786239;R-HSA-211929;R-HSA-192157;R-HSA-211873;R-HSA-76453;R-HSA-215526;R-HSA-212005;R-HSA-212004;R-HSA-76456;R-HSA-211881;R-HSA-76397;R-HSA-211950;R-HSA-143468;R-HSA-193709;R-HSA-192051;R-HSA-76466;R-HSA-193845;R-HSA-211962;R-HSA-192123;R-HS…
R-HSA-8943723	Regulation of PTEN mRNA translation	3	29	0.00209099	0.20514	0.470601	24	24	0.00206132	9606	Homo sapiens	ADSL;CNOT6L;AGO2		R-HSA-8944522;R-HSA-8944650;R-HSA-2318752;R-HSA-8948651;R-HSA-8944684;R-HSA-8948524;R-HSA-8945709;R-HSA-8948621;R-HSA-8948623;R-HSA-8948641;R-HSA-8944706;R-HSA-8944483;R-HSA-8948612;R-HSA-8948582;R-HSA-8948583;R-HSA-8944632;R-HSA-8948536;R-HSA-8944569;R-HSA-8948569;R-HSA-8944538;R-HSA-8948602;R-HSA-8944497;R-HSA-8948594;R-HSA-8944599
R-HSA-2024101	CS/DS degradation	3	29	0.00209099	0.20514	0.470601	3	9	0.000772997	9606	Homo sapiens	IDUA;HEXB;IDS		R-HSA-1793182;R-HSA-1793186;R-HSA-2105001
R-HSA-194068	Bile acid and bile salt metabolism	9	121	0.00872449	0.206575	0.470601	29	94	0.00807352	9606	Homo sapiens	HSD3B7;CH25H;C00187;PTGIS;AMACR;ACOX2;HSD17B4;DHB4_HUMAN;SLC27A2		R-HSA-159425;R-HSA-192331;R-HSA-193736;R-HSA-192137;R-HSA-192335;R-HSA-193743;R-HSA-193424;R-HSA-193816;R-HSA-193369;R-HSA-192157;R-HSA-193763;R-HSA-192097;R-HSA-193766;R-HSA-193508;R-HSA-193455;R-HSA-193711;R-HSA-191983;R-HSA-193452;R-HSA-193709;R-HSA-192051;R-HSA-193845;R-HSA-192123;R-HSA-192056;R-HSA-193401;R-HSA-193535;R-HSA-193727;R-HSA-193407;R-HSA-193789;R-HSA-192061
R-HSA-156582	Acetylation	2	16	0.00115365	0.212276	0.470601	4	4	0.000343554	9606	Homo sapiens	ARY1_HUMAN;ARY2_HUMAN;NAT1		R-HSA-174963;R-HSA-158832;R-HSA-174967;R-HSA-174959
R-HSA-380615	Serotonin clearance from the synaptic cleft	2	16	0.00115365	0.212276	0.470601	2	3	0.000257666	9606	Homo sapiens	ALDH2;MAOA		R-HSA-141186;R-HSA-380608
R-HSA-73943	Reversal of alkylation damage by DNA dioxygenases	2	16	0.00115365	0.212276	0.470601	7	13	0.00111655	9606	Homo sapiens	C00042;C00026		R-HSA-112118;R-HSA-112121;R-HSA-112120;R-HSA-112123;R-HSA-8857692;R-HSA-112125;R-HSA-112124
R-HSA-1247673	Erythrocytes take up oxygen and release carbon dioxide	2	16	0.00115365	0.212276	0.470601	2	6	0.000515331	9606	Homo sapiens	CA4;CAH2_HUMAN		R-HSA-1237059;R-HSA-1475436
R-HSA-193144	Estrogen biosynthesis	2	16	0.00115365	0.212276	0.470601	2	7	0.00060122	9606	Homo sapiens	AKR1B15;HSD17B2		R-HSA-5696822;R-HSA-8862137
R-HSA-2024096	HS-GAG degradation	4	44	0.00317254	0.212826	0.470601	5	14	0.00120244	9606	Homo sapiens	IDUA;C00191;IDS;HPSE		R-HSA-1678650;R-HSA-1667005;R-HSA-1678716;R-HSA-2090037;R-HSA-1678854
R-HSA-418597	G alpha (z) signalling events	5	60	0.0043262	0.22242	0.470601	2	10	0.000858885	9606	Homo sapiens	ADCY9;ADCY3;ADCY1;ADCY6;ADCY5		R-HSA-392129;R-HSA-392064
R-HSA-180786	Extension of Telomeres	4	45	0.00324465	0.224012	0.470601	8	21	0.00180366	9606	Homo sapiens	C00055;TERT;DKC1_HUMAN;C00105		R-HSA-163090;R-HSA-163120;R-HSA-163099;R-HSA-163096;R-HSA-164616;R-HSA-164617;R-HSA-174441;R-HSA-164620
R-HSA-196843	Vitamin B2 (riboflavin) metabolism	2	17	0.00122576	0.231878	0.470601	2	5	0.000429443	9606	Homo sapiens	FLAD1;ENPP1		R-HSA-196929;R-HSA-196955
R-HSA-2206302	MPS I - Hurler syndrome	1	5	0.000360516	0.235301	0.470601	3	3	0.000257666	9606	Homo sapiens	IDUA		R-HSA-9036041;R-HSA-2206299;R-HSA-9036037
R-HSA-5579011	Defective CYP2U1 causes Spastic paraplegia 56, autosomal recessive (SPG56)	1	5	0.000360516	0.235301	0.470601	1	1	8.58885e-05	9606	Homo sapiens	C00219		R-HSA-5602242
R-HSA-5579019	Defective FMO3 causes Trimethylaminuria (TMAU)	1	5	0.000360516	0.235301	0.470601	1	1	8.58885e-05	9606	Homo sapiens	FMO3		R-HSA-5602966
R-HSA-5579014	Defective CYP27B1 causes Rickets vitamin D-dependent 1A (VDDR1A)	1	5	0.000360516	0.235301	0.470601	1	1	8.58885e-05	9606	Homo sapiens	CYP27B1		R-HSA-5602186
R-HSA-1483076	Synthesis of CL	1	5	0.000360516	0.235301	0.470601	1	1	8.58885e-05	9606	Homo sapiens	C00055		R-HSA-1483063
R-HSA-5579010	Defective CYP24A1 causes Hypercalcemia, infantile (HCAI)	1	5	0.000360516	0.235301	0.470601	1	1	8.58885e-05	9606	Homo sapiens	CYP24A1		R-HSA-5602004
R-HSA-4085011	Defective GNE causes sialuria, Nonaka myopathy and inclusion body myopathy 2	1	5	0.000360516	0.235301	0.470601	1	2	0.000171777	9606	Homo sapiens	C00645		R-HSA-4088322
R-HSA-977443	GABA receptor activation	5	62	0.0044704	0.24188	0.48376	5	9	0.000772997	9606	Homo sapiens	ADCY9;ADCY3;ADCY1;ADCY6;ADCY5		R-HSA-170674;R-HSA-170666;R-HSA-392206;R-HSA-170686;R-HSA-170671
R-HSA-163685	Integration of energy metabolism	10	143	0.0103108	0.242693	0.485386	13	65	0.00558275	9606	Homo sapiens	PFKFB1;PLCB3;AHCYL1;ADCY9;PKLR;TKT_HUMAN;ADCY3;ADCY1;TKT;ADCY6;ADCY5		R-HSA-381607;R-HSA-163617;R-HSA-163750;R-HSA-163751;R-HSA-400097;R-HSA-381704;R-HSA-400023;R-HSA-169683;R-HSA-163669;R-HSA-399998;R-HSA-164377;R-HSA-163741;R-HSA-163773
R-HSA-110373	Resolution of AP sites via the multiple-nucleotide patch replacement pathway	3	32	0.0023073	0.247087	0.494175	14	19	0.00163188	9606	Homo sapiens	C00153;PARP2;APEX1_HUMAN		R-HSA-110368;R-HSA-110371;R-HSA-5651828;R-HSA-5649873;R-HSA-5649854;R-HSA-5651805;R-HSA-5649883;R-HSA-5651739;R-HSA-111253;R-HSA-5649856;R-HSA-5651809;R-HSA-110363;R-HSA-110364;R-HSA-5651723
R-HSA-70635	Urea cycle	3	32	0.0023073	0.247087	0.494175	4	8	0.000687108	9606	Homo sapiens	ARG1;C00327;ASSY_HUMAN;ASS1		R-HSA-70577;R-HSA-70560;R-HSA-70569;R-HSA-70634
R-HSA-2142789	Ubiquinol biosynthesis	3	32	0.0023073	0.247087	0.494175	4	9	0.000772997	9606	Homo sapiens	COQ3;PDSS1;COQ5		R-HSA-2162193;R-HSA-2162186;R-HSA-2162188;R-HSA-2162253
R-HSA-1855191	Synthesis of IPs in the nucleus	2	18	0.00129786	0.251583	0.503166	5	10	0.000858885	9606	Homo sapiens	IP6K1;IP6K2		R-HSA-1855181;R-HSA-1855230;R-HSA-1855224;R-HSA-1855157;R-HSA-1855207
R-HSA-5607763	CLEC7A (Dectin-1) induces NFAT activation	2	18	0.00129786	0.251583	0.503166	3	6	0.000515331	9606	Homo sapiens	DUS2;AHCYL1		R-HSA-169683;R-HSA-2730849;R-HSA-2730867
R-HSA-804914	Transport of fatty acids	2	18	0.00129786	0.251583	0.503166	1	2	0.000171777	9606	Homo sapiens	C08320;C06425		R-HSA-879585
R-HSA-73942	DNA Damage Reversal	2	18	0.00129786	0.251583	0.503166	7	15	0.00128833	9606	Homo sapiens	C00042;C00026		R-HSA-112118;R-HSA-112121;R-HSA-112120;R-HSA-112123;R-HSA-8857692;R-HSA-112125;R-HSA-112124
R-HSA-2160916	Hyaluronan uptake and degradation	2	18	0.00129786	0.251583	0.503166	4	9	0.000772997	9606	Homo sapiens	HEXB;C00191		R-HSA-2162225;R-HSA-2162226;R-HSA-2162227;R-HSA-2162229
R-HSA-1482798	Acyl chain remodeling of CL	2	18	0.00129786	0.251583	0.503166	3	12	0.00103066	9606	Homo sapiens	PLA2G4A;LCLAT1		R-HSA-1482759;R-HSA-1482867;R-HSA-1482861
R-HSA-69166	Removal of the Flap Intermediate	2	18	0.00129786	0.251583	0.503166	1	4	0.000343554	9606	Homo sapiens	C00055;C00105		R-HSA-69144
R-HSA-446203	Asparagine N-linked glycosylation	26	420	0.0302834	0.256134	0.506523	38	143	0.0122821	9606	Homo sapiens	ST6GALNAC2;CMAS;GANAB_HUMAN;FUOM;FUT3;NANP;FUT8;MOGS_HUMAN;GMDS;FPGT;MAN1C1;C00645;C00105;C00055;ST8SIA1;FUCA1;SRD5A3;ALG2;GFPT1_HUMAN;STT3A_HUMAN;TERA_HUMAN;PDIA3_HUMAN;MVD;MAN1B1;B4GALT5		R-HSA-4084989;R-HSA-446208;R-HSA-4084984;R-HSA-446209;R-HSA-6810464;R-HSA-4084982;R-HSA-4419979;R-HSA-4084980;R-HSA-4084978;R-HSA-532678;R-HSA-964737;R-HSA-964830;R-HSA-548890;R-HSA-6803761;R-HSA-6787632;R-HSA-964825;R-HSA-4085033;R-HSA-4085028;R-HSA-901074;R-HSA-4085217;R-HSA-975919;R-HSA-901036;R-HSA-901039;R-HSA-4085021;R-HSA-8850594;R-HSA-446191;R-HSA-6787533;R-HSA-901024;R-HSA-449718;R-HSA-5…
R-HSA-1483255	PI Metabolism	8	112	0.00807556	0.256596	0.506523	11	89	0.00764408	9606	Homo sapiens	INPP4B;PIP4P1;PNPLA7;INPP5J;GDE1;C00093;INPP5K;PIK3C2G		R-HSA-1675928;R-HSA-6814132;R-HSA-1675949;R-HSA-1676109;R-HSA-1676177;R-HSA-1676162;R-HSA-6813740;R-HSA-1676164;R-HSA-6810410;R-HSA-8847912;R-HSA-6810392
R-HSA-75109	Triglyceride biosynthesis	3	33	0.00237941	0.261361	0.506523	4	7	0.00060122	9606	Homo sapiens	MOGAT1;C00093;LPIN1		R-HSA-6800334;R-HSA-75899;R-HSA-75887;R-HSA-75886
R-HSA-211916	Vitamins	2	19	0.00136996	0.271328	0.506523	2	5	0.000429443	9606	Homo sapiens	CYP27B1;CYP24A1		R-HSA-211950;R-HSA-209868
R-HSA-975577	N-Glycan antennae elongation	2	19	0.00136996	0.271328	0.506523	1	6	0.000515331	9606	Homo sapiens	B4GALT5		R-HSA-975919
R-HSA-69183	Processive synthesis on the lagging strand	2	19	0.00136996	0.271328	0.506523	1	7	0.00060122	9606	Homo sapiens	C00055;C00105		R-HSA-69144
R-HSA-1251932	PLCG1 events in ERBB2 signaling	1	6	0.00043262	0.275257	0.506523	2	2	0.000171777	9606	Homo sapiens	ERBB2_HUMAN		R-HSA-1251922;R-HSA-1251944
R-HSA-5083630	Defective LFNG causes SCDO3	1	6	0.00043262	0.275257	0.506523	1	1	8.58885e-05	9606	Homo sapiens	LFNG		R-HSA-5096538
R-HSA-1306955	GRB7 events in ERBB2 signaling	1	6	0.00043262	0.275257	0.506523	1	1	8.58885e-05	9606	Homo sapiens	ERBB2_HUMAN		R-HSA-1306953
R-HSA-5679096	Defective ABCG5 causes sitosterolemia	1	6	0.00043262	0.275257	0.506523	1	1	8.58885e-05	9606	Homo sapiens	C00187		R-HSA-5679145
R-HSA-5679090	Defective ABCG8 causes gallbladder disease 4 and sitosterolemia	1	6	0.00043262	0.275257	0.506523	1	1	8.58885e-05	9606	Homo sapiens	C00187		R-HSA-5679101
R-HSA-2408552	Methylation of MeSeH for excretion	1	6	0.00043262	0.275257	0.506523	1	2	0.000171777	9606	Homo sapiens	INMT		R-HSA-2408554
R-HSA-5626978	TNFR1-mediated ceramide production	1	6	0.00043262	0.275257	0.506523	1	3	0.000257666	9606	Homo sapiens	SMPD3		R-HSA-5626981
R-HSA-2161522	Abacavir transport and metabolism	3	34	0.00245151	0.275735	0.506523	3	10	0.000858885	9606	Homo sapiens	ABCB1;ADH1A;5NTC_HUMAN		R-HSA-2162066;R-HSA-2161538;R-HSA-2162078
R-HSA-193807	Synthesis of bile acids and bile salts via 27-hydroxycholesterol	3	34	0.00245151	0.275735	0.506523	3	12	0.00103066	9606	Homo sapiens	HSD3B7;C00187;PTGIS		R-HSA-193845;R-HSA-192123;R-HSA-193816
R-HSA-5579029	Metabolic disorders of biological oxidation enzymes	6	82	0.00591247	0.279597	0.506523	6	39	0.00334965	9606	Homo sapiens	CYP27B1;CYP24A1;ACY1;MAOA;C00219;FMO3		R-HSA-5603108;R-HSA-5602004;R-HSA-5602966;R-HSA-5602242;R-HSA-5579081;R-HSA-5602186
R-HSA-379716	Cytosolic tRNA aminoacylation	4	50	0.00360516	0.28187	0.506523	11	21	0.00180366	9606	Homo sapiens	SYAC_HUMAN;SYK_HUMAN;SYDC_HUMAN;SYWC_HUMAN		R-HSA-379893;R-HSA-379861;R-HSA-379974;R-HSA-379982;R-HSA-379865;R-HSA-379993;R-HSA-379977;R-HSA-380008;R-HSA-379864;R-HSA-379867;R-HSA-379994
R-HSA-8849175	Threonine catabolism	2	20	0.00144207	0.291055	0.506523	2	4	0.000343554	9606	Homo sapiens	RIDA;SDSL		R-HSA-9014641;R-HSA-9014627
R-HSA-196836	Vitamin C (ascorbate) metabolism	2	20	0.00144207	0.291055	0.506523	1	5	0.000429443	9606	Homo sapiens	GSTO2		R-HSA-198813
R-HSA-174414	Processive synthesis on the C-strand of the telomere	2	20	0.00144207	0.291055	0.506523	1	7	0.00060122	9606	Homo sapiens	C00055;C00105		R-HSA-174441
R-HSA-445717	Aquaporin-mediated transport	5	67	0.00483092	0.292265	0.506523	2	25	0.00214721	9606	Homo sapiens	ADCY9;ADCY3;ADCY1;ADCY6;ADCY5		R-HSA-163617;R-HSA-164377
R-HSA-1222556	ROS, RNS production in phagocytes	4	51	0.00367727	0.293727	0.506523	2	12	0.00103066	9606	Homo sapiens	NOS2;NOS3;VATA_HUMAN;C00327		R-HSA-418436;R-HSA-1222516
R-HSA-964975	Vitamins B6 activation to pyridoxal phosphate	2	21	0.00151417	0.310711	0.506523	4	6	0.000515331	9606	Homo sapiens	PDXK;AOX1		R-HSA-964958;R-HSA-964970;R-HSA-3204311;R-HSA-964962
R-HSA-190242	FGFR1 ligand binding and activation	2	21	0.00151417	0.310711	0.506523	2	7	0.00060122	9606	Homo sapiens	KL		R-HSA-191062;R-HSA-190268
R-HSA-196791	Vitamin D (calciferol) metabolism	2	21	0.00151417	0.310711	0.506523	2	19	0.00163188	9606	Homo sapiens	CYP27B1;CYP24A1		R-HSA-209765;R-HSA-209868
R-HSA-888568	GABA synthesis	1	7	0.000504723	0.313129	0.506523	2	2	0.000171777	9606	Homo sapiens	GAD1		R-HSA-888572;R-HSA-888577
R-HSA-203754	NOSIP mediated eNOS trafficking	1	7	0.000504723	0.313129	0.506523	2	2	0.000171777	9606	Homo sapiens	NOS3		R-HSA-203553;R-HSA-203680
R-HSA-3134963	DEx/H-box helicases activate type I IFN and inflammatory cytokines production	1	7	0.000504723	0.313129	0.506523	3	5	0.000429443	9606	Homo sapiens	DHX9_HUMAN		R-HSA-9604480;R-HSA-3134954;R-HSA-3134953
R-HSA-110381	Resolution of AP sites via the single-nucleotide replacement pathway	1	7	0.000504723	0.313129	0.506523	2	6	0.000515331	9606	Homo sapiens	APEX1_HUMAN		R-HSA-110375;R-HSA-110360
R-HSA-165158	Activation of AKT2	1	7	0.000504723	0.313129	0.506523	1	3	0.000257666	9606	Homo sapiens	THEM4		R-HSA-109700
R-HSA-163358	PKA-mediated phosphorylation of key metabolic factors	1	7	0.000504723	0.313129	0.506523	1	5	0.000429443	9606	Homo sapiens	PFKFB1		R-HSA-163773
R-HSA-203615	eNOS activation	3	37	0.00266782	0.31922	0.506523	17	20	0.00171777	9606	Homo sapiens	SPR;NOS3;SPRE_HUMAN;C00327		R-HSA-202144;R-HSA-203712;R-HSA-1497810;R-HSA-5693373;R-HSA-202127;R-HSA-203567;R-HSA-1497784;R-HSA-1497796;R-HSA-202129;R-HSA-202132;R-HSA-203700;R-HSA-203611;R-HSA-202137;R-HSA-1497869;R-HSA-202111;R-HSA-202110;R-HSA-203613
R-HSA-1474290	Collagen formation	7	104	0.00749874	0.326176	0.506523	14	77	0.00661342	9606	Homo sapiens	PLOD1_HUMAN;C00042;PDIA1_HUMAN;PPIB_HUMAN;P4HA1_HUMAN;PLOD3_HUMAN;PPIB;C00026		R-HSA-8948232;R-HSA-1650808;R-HSA-8948234;R-HSA-2002460;R-HSA-2022073;R-HSA-8948224;R-HSA-8948226;R-HSA-1981104;R-HSA-8948230;R-HSA-8948219;R-HSA-8948222;R-HSA-1981128;R-HSA-1980233;R-HSA-1981157
R-HSA-5654219	Phospholipase C-mediated cascade: FGFR1	2	22	0.00158627	0.330252	0.506523	3	3	0.000257666	9606	Homo sapiens	KL		R-HSA-5654167;R-HSA-5654165;R-HSA-5654149
R-HSA-727802	Transport of nucleotide sugars	2	22	0.00158627	0.330252	0.506523	4	10	0.000858885	9606	Homo sapiens	C00055;C00105		R-HSA-741450;R-HSA-727807;R-HSA-744231;R-HSA-735702
R-HSA-1614517	Sulfide oxidation to sulfate	2	22	0.00158627	0.330252	0.506523	2	6	0.000515331	9606	Homo sapiens	C00149;SUOX		R-HSA-1614544;R-HSA-1614546
R-HSA-209905	Catecholamine biosynthesis	2	22	0.00158627	0.330252	0.506523	2	6	0.000515331	9606	Homo sapiens	DDC;TH		R-HSA-209924;R-HSA-209823
R-HSA-140179	Amine Oxidase reactions	2	22	0.00158627	0.330252	0.506523	2	6	0.000515331	9606	Homo sapiens	SMOX;MAOA		R-HSA-141186;R-HSA-141341
R-HSA-2408550	Metabolism of ingested H2SeO4 and H2SeO3 into H2Se	2	22	0.00158627	0.330252	0.506523	2	7	0.00060122	9606	Homo sapiens	PAPSS2;PAPSS1		R-HSA-2408540;R-HSA-2408525
R-HSA-69190	DNA strand elongation	3	38	0.00273992	0.333758	0.506523	3	15	0.00128833	9606	Homo sapiens	C00055;MCM7_HUMAN;C00105		R-HSA-69144;R-HSA-176942;R-HSA-169468
R-HSA-1638091	Heparan sulfate/heparin (HS-GAG) metabolism	6	88	0.00634509	0.335014	0.506523	8	32	0.00274843	9606	Homo sapiens	IDUA;GLCE;C00191;IDS;HPSE;C00105		R-HSA-1678650;R-HSA-1667005;R-HSA-1678716;R-HSA-2090037;R-HSA-2024100;R-HSA-2076371;R-HSA-744231;R-HSA-1678854
R-HSA-9018677	Biosynthesis of DHA-derived SPMs	6	89	0.00641719	0.344393	0.506523	10	58	0.00498153	9606	Homo sapiens	GSTM4;GPX4;EPHX2;CYP2E1;LTC4S;PTGS2		R-HSA-9026777;R-HSA-9027321;R-HSA-9026780;R-HSA-9020271;R-HSA-9026911;R-HSA-9024993;R-HSA-9020273;R-HSA-9027043;R-HSA-9020261;R-HSA-9027302
R-HSA-5365859	RA biosynthesis pathway	3	39	0.00281203	0.348283	0.506523	3	11	0.000944774	9606	Homo sapiens	RDH10;ADH1A;ALDH1A1		R-HSA-5362564;R-HSA-5362518;R-HSA-5362522
R-HSA-3781860	Diseases associated with N-glycosylation of proteins	3	39	0.00281203	0.348283	0.506523	6	23	0.00197544	9606	Homo sapiens	MOGS_HUMAN;ALG2;MAN1B1		R-HSA-9036008;R-HSA-4793947;R-HSA-9036011;R-HSA-4793949;R-HSA-9036012;R-HSA-4549368
R-HSA-8964041	LDL remodeling	1	8	0.000576826	0.349024	0.506523	2	2	0.000171777	9606	Homo sapiens	C00187		R-HSA-266350;R-HSA-176879
R-HSA-389397	Orexin and neuropeptides FF and QRFP bind to their respective receptors	1	8	0.000576826	0.349024	0.506523	2	4	0.000343554	9606	Homo sapiens	PPOX		R-HSA-389487;R-HSA-389481
R-HSA-1483101	Synthesis of PS	1	8	0.000576826	0.349024	0.506523	1	2	0.000171777	9606	Homo sapiens	PTDSS1		R-HSA-1483186
R-HSA-163765	ChREBP activates metabolic gene expression	1	8	0.000576826	0.349024	0.506523	1	6	0.000515331	9606	Homo sapiens	PKLR		R-HSA-163669
R-HSA-432142	Platelet sensitization by LDL	2	23	0.00165837	0.349634	0.506523	5	9	0.000772997	9606	Homo sapiens	C00187;PLA2G4A		R-HSA-428961;R-HSA-432129;R-HSA-435244;R-HSA-8948034;R-HSA-432121
R-HSA-2142845	Hyaluronan metabolism	2	23	0.00165837	0.349634	0.506523	4	12	0.00103066	9606	Homo sapiens	HEXB;C00191		R-HSA-2162225;R-HSA-2162226;R-HSA-2162227;R-HSA-2162229
R-HSA-1912420	Pre-NOTCH Processing in Golgi	2	23	0.00165837	0.349634	0.506523	2	8	0.000687108	9606	Homo sapiens	LFNG;C00055		R-HSA-1912378;R-HSA-1912355
R-HSA-9026395	Biosynthesis of DHA-derived sulfido conjugates	2	23	0.00165837	0.349634	0.506523	3	13	0.00111655	9606	Homo sapiens	GSTM4;LTC4S		R-HSA-9026777;R-HSA-9026780;R-HSA-9026911
R-HSA-1793185	Chondroitin sulfate/dermatan sulfate metabolism	5	73	0.00526354	0.354727	0.506523	5	24	0.00206132	9606	Homo sapiens	CHST11;IDUA;HEXB;IDS;CHST3		R-HSA-2018682;R-HSA-1793182;R-HSA-1971483;R-HSA-1793186;R-HSA-2105001
R-HSA-6799198	Complex I biogenesis	4	57	0.00410989	0.365732	0.506523	9	13	0.00111655	9606	Homo sapiens	NDUFA9;NDUFS6;NDUFA3;NDUFA10		R-HSA-6799191;R-HSA-6800870;R-HSA-6800868;R-HSA-6799203;R-HSA-6799202;R-HSA-6799197;R-HSA-6799196;R-HSA-6799179;R-HSA-6799178
R-HSA-8964058	HDL remodeling	2	24	0.00173048	0.368822	0.506523	12	13	0.00111655	9606	Homo sapiens	C00187;LIPG		R-HSA-266310;R-HSA-264678;R-HSA-264695;R-HSA-264689;R-HSA-266082;R-HSA-349404;R-HSA-266303;R-HSA-266328;R-HSA-8980228;R-HSA-266089;R-HSA-266299;R-HSA-266315
R-HSA-500753	Pyrimidine biosynthesis	2	24	0.00173048	0.368822	0.506523	4	6	0.000515331	9606	Homo sapiens	CAD;C00105		R-HSA-73571;R-HSA-73573;R-HSA-73577;R-HSA-73564
R-HSA-2142700	Synthesis of Lipoxins (LX)	2	24	0.00173048	0.368822	0.506523	4	8	0.000687108	9606	Homo sapiens	LTC4S;PTGR1		R-HSA-2161907;R-HSA-2161844;R-HSA-266051;R-HSA-2161917
R-HSA-192456	Digestion of dietary lipid	2	24	0.00173048	0.368822	0.506523	3	8	0.000687108	9606	Homo sapiens	C00187;CEL		R-HSA-192417;R-HSA-192425;R-HSA-192430
R-HSA-446199	Synthesis of Dolichyl-phosphate	2	24	0.00173048	0.368822	0.506523	2	6	0.000515331	9606	Homo sapiens	SRD5A3;MVD		R-HSA-191414;R-HSA-4419979
R-HSA-429958	mRNA decay by 3' to 5' exoribonuclease	2	24	0.00173048	0.368822	0.506523	1	3	0.000257666	9606	Homo sapiens	C00055;C00105		R-HSA-430028
R-HSA-901042	Calnexin/calreticulin cycle	3	41	0.00295623	0.377214	0.506523	6	13	0.00111655	9606	Homo sapiens	PDIA3_HUMAN;MAN1B1;GANAB_HUMAN		R-HSA-901036;R-HSA-548890;R-HSA-901039;R-HSA-901047;R-HSA-901024;R-HSA-901074
R-HSA-426486	Small interfering RNA (siRNA) biogenesis	1	9	0.000648929	0.383046	0.506523	5	5	0.000429443	9606	Homo sapiens	AGO2		R-HSA-9023912;R-HSA-2106625;R-HSA-426464;R-HSA-2106615;R-HSA-9023909
R-HSA-8964026	Chylomicron clearance	1	9	0.000648929	0.383046	0.506523	4	4	0.000343554	9606	Homo sapiens	C00187		R-HSA-174706;R-HSA-174624;R-HSA-174657;R-HSA-174808
R-HSA-3595172	Defective CHST3 causes SEDCJD	1	9	0.000648929	0.383046	0.506523	1	1	8.58885e-05	9606	Homo sapiens	CHST3		R-HSA-3595175
R-HSA-8964011	HDL clearance	1	9	0.000648929	0.383046	0.506523	3	5	0.000429443	9606	Homo sapiens	C00187		R-HSA-349637;R-HSA-349638;R-HSA-8858252
R-HSA-140180	COX reactions	1	9	0.000648929	0.383046	0.506523	1	2	0.000171777	9606	Homo sapiens	C00219		R-HSA-140355
R-HSA-2142696	Synthesis of Hepoxilins (HX) and Trioxilins (TrX)	1	9	0.000648929	0.383046	0.506523	1	2	0.000171777	9606	Homo sapiens	C00219		R-HSA-2161794
R-HSA-350864	Regulation of thyroid hormone activity	1	9	0.000648929	0.383046	0.506523	1	2	0.000171777	9606	Homo sapiens	DIO1		R-HSA-209772
R-HSA-480985	Synthesis of dolichyl-phosphate-glucose	1	9	0.000648929	0.383046	0.506523	1	3	0.000257666	9606	Homo sapiens	C00105		R-HSA-6810464
R-HSA-163767	PP2A-mediated dephosphorylation of key metabolic factors	1	9	0.000648929	0.383046	0.506523	1	4	0.000343554	9606	Homo sapiens	PFKFB1		R-HSA-163750
R-HSA-8869496	TFAP2A acts as a transcriptional repressor during retinoic acid induced cell differentiation	1	9	0.000648929	0.383046	0.506523	1	7	0.00060122	9606	Homo sapiens	CH60_HUMAN		R-HSA-8869558
R-HSA-2022870	Chondroitin sulfate biosynthesis	2	25	0.00180258	0.387782	0.506523	2	7	0.00060122	9606	Homo sapiens	CHST11;CHST3		R-HSA-2018682;R-HSA-1971483
R-HSA-422085	Synthesis, secretion, and deacylation of Ghrelin	2	26	0.00187468	0.406487	0.506523	2	8	0.000687108	9606	Homo sapiens	ACHE;PLA2G7		R-HSA-9023617;R-HSA-9023619
R-HSA-69186	Lagging Strand Synthesis	2	26	0.00187468	0.406487	0.506523	1	11	0.000944774	9606	Homo sapiens	C00055;C00105		R-HSA-69144
R-HSA-110357	Displacement of DNA glycosylase by APEX1	1	10	0.000721033	0.415291	0.506523	8	8	0.000687108	9606	Homo sapiens	APEX1_HUMAN		R-HSA-110353;R-HSA-110352;R-HSA-110355;R-HSA-110354;R-HSA-110356;R-HSA-110349;R-HSA-110351;R-HSA-110350
R-HSA-8964046	VLDL clearance	1	10	0.000721033	0.415291	0.506523	3	3	0.000257666	9606	Homo sapiens	C00187		R-HSA-8933292;R-HSA-8854462;R-HSA-8854408
R-HSA-964827	Progressive trimming of alpha-1,2-linked mannose residues from Man9/8/7GlcNAc2 to produce Man5GlcNAc2	1	10	0.000721033	0.415291	0.506523	3	3	0.000257666	9606	Homo sapiens	MAN1C1		R-HSA-964830;R-HSA-964825;R-HSA-964737
R-HSA-163754	Insulin effects increased synthesis of Xylulose-5-Phosphate	1	10	0.000721033	0.415291	0.506523	2	3	0.000257666	9606	Homo sapiens	TKT_HUMAN;TKT		R-HSA-163751;R-HSA-163741
R-HSA-8847453	Synthesis of PIPs in the nucleus	1	10	0.000721033	0.415291	0.506523	2	3	0.000257666	9606	Homo sapiens	PIP4P1		R-HSA-6810410;R-HSA-6810392
R-HSA-888593	Reuptake of GABA	1	10	0.000721033	0.415291	0.506523	1	2	0.000171777	9606	Homo sapiens	C00099		R-HSA-352029
R-HSA-112313	Neurotransmitter uptake and metabolism In glial cells	1	10	0.000721033	0.415291	0.506523	1	3	0.000257666	9606	Homo sapiens	GLNA_HUMAN;GLUL		R-HSA-70606
R-HSA-2161517	Abacavir transmembrane transport	1	10	0.000721033	0.415291	0.506523	1	3	0.000257666	9606	Homo sapiens	ABCB1		R-HSA-2161538
R-HSA-210455	Astrocytic Glutamate-Glutamine Uptake And Metabolism	1	10	0.000721033	0.415291	0.506523	1	3	0.000257666	9606	Homo sapiens	GLNA_HUMAN;GLUL		R-HSA-70606
R-HSA-5336415	Uptake and function of diphtheria toxin	1	10	0.000721033	0.415291	0.506523	1	5	0.000429443	9606	Homo sapiens	C00153		R-HSA-5336421
R-HSA-5218920	VEGFR2 mediated vascular permeability	3	44	0.00317254	0.420055	0.506523	8	15	0.00128833	9606	Homo sapiens	NOS3;THEM4;C00327		R-HSA-202129;R-HSA-202144;R-HSA-198640;R-HSA-202137;R-HSA-202111;R-HSA-202127;R-HSA-202110;R-HSA-1497784
R-HSA-438064	Post NMDA receptor activation events	3	44	0.00317254	0.420055	0.506523	8	19	0.00163188	9606	Homo sapiens	KCC2D_HUMAN;ADCY3;ADCY1		R-HSA-442726;R-HSA-445367;R-HSA-442725;R-HSA-443475;R-HSA-442732;R-HSA-442715;R-HSA-442760;R-HSA-444792
R-HSA-611105	Respiratory electron transport	7	115	0.00829187	0.420958	0.506523	11	19	0.00163188	9606	Homo sapiens	NDUFA9;SURF1;NDUFS6;NDUFA3;NDUFA10;COX6C;COX5A		R-HSA-6799191;R-HSA-6800870;R-HSA-163217;R-HSA-6800868;R-HSA-6799203;R-HSA-6799202;R-HSA-6799197;R-HSA-6799196;R-HSA-6799179;R-HSA-163214;R-HSA-6799178
R-HSA-163125	Post-translational modification: synthesis of GPI-anchored proteins	7	115	0.00829187	0.420958	0.506523	3	16	0.00137422	9606	Homo sapiens	PIGA;PIGQ;PIGP;PIGL;ALPPL2;PIGH		R-HSA-162730;R-HSA-162857;R-HSA-8940388
R-HSA-5619102	SLC transporter disorders	9	151	0.0108876	0.421535	0.506523	8	66	0.00566864	9606	Homo sapiens	C00387;C00055;C00099;NAT1;C08320;C00105;C06425;CP;C00147		R-HSA-5651942;R-HSA-5653622;R-HSA-5659764;R-HSA-5628807;R-HSA-5652099;R-HSA-5627891;R-HSA-5659674;R-HSA-5621402
R-HSA-400253	Circadian Clock	6	99	0.00713822	0.438604	0.506523	7	59	0.00506742	9606	Homo sapiens	NAMPT_HUMAN;CPT1A;NOCT;C00219		R-HSA-879724;R-HSA-5663138;R-HSA-1368065;R-HSA-5663264;R-HSA-1801587;R-HSA-549424;R-HSA-1368889
R-HSA-977068	Termination of O-glycan biosynthesis	2	28	0.00201889	0.443032	0.506523	5	5	0.000429443	9606	Homo sapiens	C00055;ST6GALNAC2		R-HSA-977071;R-HSA-977228;R-HSA-981497;R-HSA-981814;R-HSA-981809
R-HSA-5654689	PI-3K cascade:FGFR1	2	28	0.00201889	0.443032	0.506523	6	7	0.00060122	9606	Homo sapiens	KL		R-HSA-5654692;R-HSA-5654596;R-HSA-5654594;R-HSA-5654690;R-HSA-5654592;R-HSA-5654591
R-HSA-8964038	LDL clearance	2	28	0.00201889	0.443032	0.506523	13	19	0.00163188	9606	Homo sapiens	C00187;ACAT2		R-HSA-171106;R-HSA-8876485;R-HSA-8933258;R-HSA-8876484;R-HSA-8865667;R-HSA-171141;R-HSA-8876366;R-HSA-8937442;R-HSA-171122;R-HSA-171059;R-HSA-8876696;R-HSA-8876472;R-HSA-6813720
R-HSA-200425	Import of palmitoyl-CoA into the mitochondrial matrix	2	28	0.00201889	0.443032	0.506523	3	9	0.000772997	9606	Homo sapiens	CPT1A;C00158		R-HSA-200406;R-HSA-75851;R-HSA-8876889
R-HSA-947581	Molybdenum cofactor biosynthesis	2	28	0.00201889	0.443032	0.506523	2	6	0.000515331	9606	Homo sapiens	MOCOS;GPHN		R-HSA-947531;R-HSA-947499
R-HSA-2161541	Abacavir metabolism	2	28	0.00201889	0.443032	0.506523	2	7	0.00060122	9606	Homo sapiens	ADH1A;5NTC_HUMAN		R-HSA-2162066;R-HSA-2162078
R-HSA-196025	Formation of annular gap junctions	1	11	0.000793136	0.445854	0.506523	1	2	0.000171777	9606	Homo sapiens	DNM2		R-HSA-196017
R-HSA-1614603	Cysteine formation from homocysteine	1	11	0.000793136	0.445854	0.506523	1	2	0.000171777	9606	Homo sapiens	CBS		R-HSA-1614524
R-HSA-5652227	Fructose biosynthesis	1	11	0.000793136	0.445854	0.506523	1	2	0.000171777	9606	Homo sapiens	DHSO_HUMAN;SORD		R-HSA-5652195
R-HSA-9020933	Interleukin-23 signaling	1	11	0.000793136	0.445854	0.506523	1	12	0.00103066	9606	Homo sapiens	PDIA1_HUMAN		R-HSA-8950183
R-HSA-917937	Iron uptake and transport	5	83	0.00598457	0.45912	0.506523	7	34	0.00292021	9606	Homo sapiens	FTMT;VATA_HUMAN;FRIH_HUMAN;CP;C00158		R-HSA-904830;R-HSA-1562626;R-HSA-5252133;R-HSA-5691107;R-HSA-5690911;R-HSA-917891;R-HSA-917841
R-HSA-5654688	SHC-mediated cascade:FGFR1	2	29	0.00209099	0.460832	0.506523	4	4	0.000343554	9606	Homo sapiens	KL		R-HSA-5654582;R-HSA-5654597;R-HSA-5654573;R-HSA-5654600
R-HSA-9018682	Biosynthesis of maresins	2	29	0.00209099	0.460832	0.506523	4	13	0.00111655	9606	Homo sapiens	EPHX2;CYP2E1		R-HSA-9027321;R-HSA-9024993;R-HSA-9027043;R-HSA-9027302
R-HSA-446210	Synthesis of UDP-N-acetyl-glucosamine	2	29	0.00209099	0.460832	0.506523	2	7	0.00060122	9606	Homo sapiens	GFPT1_HUMAN;C00645		R-HSA-449715;R-HSA-6803761
R-HSA-190873	Gap junction degradation	1	12	0.000865239	0.474821	0.506523	3	4	0.000343554	9606	Homo sapiens	DNM2		R-HSA-196017;R-HSA-190519;R-HSA-190829
R-HSA-176974	Unwinding of DNA	1	12	0.000865239	0.474821	0.506523	2	4	0.000343554	9606	Homo sapiens	MCM7_HUMAN		R-HSA-176942;R-HSA-169468
R-HSA-8866907	Activation of the TFAP2 (AP-2) family of transcription factors	1	12	0.000865239	0.474821	0.506523	1	4	0.000343554	9606	Homo sapiens	CITED1		R-HSA-8864307
R-HSA-8963676	Intestinal absorption	1	12	0.000865239	0.474821	0.506523	1	6	0.000515331	9606	Homo sapiens	C00187		R-HSA-265443
R-HSA-8851680	Butyrophilin (BTN) family interactions	1	12	0.000865239	0.474821	0.506523	1	8	0.000687108	9606	Homo sapiens	XDH		R-HSA-8851044
R-HSA-73933	Resolution of Abasic Sites (AP sites)	3	48	0.00346096	0.475516	0.506523	25	43	0.00369321	9606	Homo sapiens	C00153;PARP2;APEX1_HUMAN		R-HSA-5649873;R-HSA-5651805;R-HSA-110349;R-HSA-5649883;R-HSA-5651739;R-HSA-110351;R-HSA-110350;R-HSA-110353;R-HSA-110352;R-HSA-110355;R-HSA-110354;R-HSA-111253;R-HSA-110356;R-HSA-5649856;R-HSA-110359;R-HSA-110360;R-HSA-110363;R-HSA-110364;R-HSA-5651723;R-HSA-110368;R-HSA-110371;R-HSA-5651828;R-HSA-110375;R-HSA-5649854;R-HSA-5651809
R-HSA-5654693	FRS-mediated FGFR1 signaling	2	30	0.0021631	0.478295	0.506523	9	9	0.000772997	9606	Homo sapiens	KL		R-HSA-5654578;R-HSA-5654575;R-HSA-5654586;R-HSA-5654587;R-HSA-5654571;R-HSA-5654584;R-HSA-5654392;R-HSA-8941623;R-HSA-5654569
R-HSA-211999	CYP2E1 reactions	2	30	0.0021631	0.478295	0.506523	6	6	0.000515331	9606	Homo sapiens	CYP2E1;CYP2C19		R-HSA-76416;R-HSA-76354;R-HSA-76434;R-HSA-76475;R-HSA-76397;R-HSA-143468
R-HSA-8963898	Plasma lipoprotein assembly	2	30	0.0021631	0.478295	0.506523	11	19	0.00163188	9606	Homo sapiens	C00187;PDIA1_HUMAN		R-HSA-174786;R-HSA-8866327;R-HSA-216723;R-HSA-8866321;R-HSA-174660;R-HSA-174741;R-HSA-8866304;R-HSA-216756;R-HSA-174587;R-HSA-349657;R-HSA-8866329
R-HSA-5218921	VEGFR2 mediated cell proliferation	2	30	0.0021631	0.478295	0.506523	3	12	0.00103066	9606	Homo sapiens	AHCYL1;SPHK1		R-HSA-169683;R-HSA-5218845;R-HSA-5218823
R-HSA-379724	tRNA Aminoacylation	4	68	0.00490302	0.495244	0.506523	12	42	0.00360732	9606	Homo sapiens	SYAC_HUMAN;SYK_HUMAN;SYDC_HUMAN;SYWC_HUMAN		R-HSA-379893;R-HSA-379861;R-HSA-379974;R-HSA-379982;R-HSA-379865;R-HSA-379993;R-HSA-380233;R-HSA-379977;R-HSA-380008;R-HSA-379864;R-HSA-379867;R-HSA-379994
R-HSA-5601884	PIWI-interacting RNA (piRNA) biogenesis	2	31	0.0022352	0.495407	0.506523	4	15	0.00128833	9606	Homo sapiens	HENMT1;PLD6		R-HSA-5629237;R-HSA-5629203;R-HSA-5629218;R-HSA-5601887
R-HSA-2151201	Transcriptional activation of mitochondrial biogenesis	5	87	0.00627298	0.499682	0.506523	4	32	0.00274843	9606	Homo sapiens	IDHP_HUMAN;GLUD1;C00153;IDH2;C00219;DHE3_HUMAN;SOD2		R-HSA-5688294;R-HSA-5688276;R-HSA-1592238;R-HSA-5688289
R-HSA-933543	NF-kB activation through FADD/RIP-1 pathway mediated by caspase-8 and -10	1	13	0.000937342	0.502276	0.506523	5	5	0.000429443	9606	Homo sapiens	DDX58_HUMAN		R-HSA-933532;R-HSA-168934;R-HSA-933526;R-HSA-933539;R-HSA-933523
R-HSA-880009	Interconversion of 2-oxoglutarate and 2-hydroxyglutarate	1	13	0.000937342	0.502276	0.506523	4	4	0.000343554	9606	Homo sapiens	C00026		R-HSA-880007;R-HSA-880033;R-HSA-880002;R-HSA-880050
R-HSA-211994	Sterols are 12-hydroxylated by CYP8B1	1	13	0.000937342	0.502276	0.506523	3	3	0.000257666	9606	Homo sapiens	PTGIS		R-HSA-193845;R-HSA-192157;R-HSA-193709
R-HSA-3785653	Myoclonic epilepsy of Lafora	1	13	0.000937342	0.502276	0.506523	2	2	0.000171777	9606	Homo sapiens	GYS1		R-HSA-3797226;R-HSA-3791349
R-HSA-140342	Apoptosis induced DNA fragmentation	1	13	0.000937342	0.502276	0.506523	10	12	0.00103066	9606	Homo sapiens	CAD		R-HSA-211186;R-HSA-211239;R-HSA-211207;R-HSA-211191;R-HSA-211190;R-HSA-211206;R-HSA-211193;R-HSA-9029667;R-HSA-211224;R-HSA-211247
R-HSA-211227	Activation of DNA fragmentation factor	1	13	0.000937342	0.502276	0.506523	10	12	0.00103066	9606	Homo sapiens	CAD		R-HSA-211186;R-HSA-211239;R-HSA-211207;R-HSA-211191;R-HSA-211190;R-HSA-211206;R-HSA-211193;R-HSA-9029667;R-HSA-211224;R-HSA-211247
R-HSA-561048	Organic anion transport	1	13	0.000937342	0.502276	0.506523	2	3	0.000257666	9606	Homo sapiens	C00026		R-HSA-561041;R-HSA-561059
R-HSA-141333	Biogenic amines are oxidatively deaminated to aldehydes by MAOA and MAOB	1	13	0.000937342	0.502276	0.506523	1	3	0.000257666	9606	Homo sapiens	MAOA		R-HSA-141186
R-HSA-141334	PAOs oxidise polyamines to amines	1	13	0.000937342	0.502276	0.506523	1	3	0.000257666	9606	Homo sapiens	SMOX		R-HSA-141341
R-HSA-5689877	Josephin domain DUBs	1	13	0.000937342	0.502276	0.506523	1	6	0.000515331	9606	Homo sapiens	TERA_HUMAN		R-HSA-5688834
R-HSA-442755	Activation of NMDA receptor and postsynaptic events	3	50	0.00360516	0.502318	0.506523	11	23	0.00197544	9606	Homo sapiens	KCC2D_HUMAN;ADCY3;ADCY1		R-HSA-442726;R-HSA-445367;R-HSA-432164;R-HSA-442725;R-HSA-432162;R-HSA-443475;R-HSA-442732;R-HSA-432172;R-HSA-442715;R-HSA-442760;R-HSA-444792
R-HSA-1268020	Mitochondrial protein import	4	69	0.00497512	0.506523	0.506523	8	14	0.00120244	9606	Homo sapiens	CH60_HUMAN;IDH1;LDHD;CISY_HUMAN		R-HSA-1299475;R-HSA-1268022;R-HSA-1299478;R-HSA-1299476;R-HSA-1299482;R-HSA-1299480;R-HSA-8986181;R-HSA-1299487
R-HSA-1660499	Synthesis of PIPs at the plasma membrane	4	69	0.00497512	0.506523	0.506523	4	33	0.00283432	9606	Homo sapiens	INPP4B;INPP5J;INPP5K;PIK3C2G		R-HSA-1675949;R-HSA-1676109;R-HSA-1676177;R-HSA-1676164
R-HSA-3214842	HDMs demethylate histones	2	32	0.0023073	0.512158	0.512158	15	17	0.0014601	9606	Homo sapiens	C00042;C00026		R-HSA-4754187;R-HSA-4754176;R-HSA-5661116;R-HSA-5661114;R-HSA-4754181;R-HSA-5661115;R-HSA-5661124;R-HSA-5661125;R-HSA-5661122;R-HSA-4724284;R-HSA-5661120;R-HSA-5661121;R-HSA-4722133;R-HSA-5423117;R-HSA-4724279
R-HSA-8934593	Regulation of RUNX1 Expression and Activity	2	32	0.0023073	0.512158	0.512158	11	19	0.00163188	9606	Homo sapiens	ADSL;AGO2		R-HSA-8935864;R-HSA-8938440;R-HSA-8935785;R-HSA-8939129;R-HSA-8935930;R-HSA-8936058;R-HSA-8938507;R-HSA-8937134;R-HSA-8936068;R-HSA-8935766;R-HSA-8938487
R-HSA-400042	Adrenaline,noradrenaline inhibits insulin secretion	2	32	0.0023073	0.512158	0.512158	1	6	0.000515331	9606	Homo sapiens	ADCY6;ADCY5		R-HSA-400097
R-HSA-380994	ATF4 activates genes	2	32	0.0023073	0.512158	0.512158	1	7	0.00060122	9606	Homo sapiens	ASNS		R-HSA-1791118
R-HSA-163200	Respiratory electron transport, ATP synthesis by chemiosmotic coupling, and heat production by uncoupling proteins.	8	146	0.0105271	0.524	0.524	14	29	0.00249077	9606	Homo sapiens	ATP5S;NDUFA9;SURF1;NDUFS6;NDUFA3;NDUFA10;COX6C;COX5A		R-HSA-164834;R-HSA-6800870;R-HSA-164832;R-HSA-6800868;R-HSA-6799203;R-HSA-6799202;R-HSA-164840;R-HSA-6799179;R-HSA-163214;R-HSA-6799178;R-HSA-6799191;R-HSA-163217;R-HSA-6799197;R-HSA-6799196
R-HSA-2408522	Selenoamino acid metabolism	10	184	0.013267	0.526523	0.526523	7	33	0.00283432	9606	Homo sapiens	C00153;SYK_HUMAN;SYDC_HUMAN;CBS;SCLY;HNMT;PAPSS2;INMT;PAPSS1;GNMT		R-HSA-2408544;R-HSA-2408546;R-HSA-2408540;R-HSA-2408524;R-HSA-2408525;R-HSA-2408559;R-HSA-2408554
R-HSA-75205	Dissolution of Fibrin Clot	1	14	0.00100945	0.528297	0.528297	13	19	0.00163188	9606	Homo sapiens	PLMN_HUMAN		R-HSA-158722;R-HSA-158784;R-HSA-158721;R-HSA-158982;R-HSA-158756;R-HSA-158766;R-HSA-158925;R-HSA-158893;R-HSA-158747;R-HSA-158744;R-HSA-158942;R-HSA-158750;R-HSA-158941
R-HSA-2025928	Calcineurin activates NFAT	1	14	0.00100945	0.528297	0.528297	1	2	0.000171777	9606	Homo sapiens	DUS2		R-HSA-2025882
R-HSA-71032	Propionyl-CoA catabolism	1	14	0.00100945	0.528297	0.528297	1	3	0.000257666	9606	Homo sapiens	PCCA		R-HSA-71031
R-HSA-1483226	Synthesis of PI	1	14	0.00100945	0.528297	0.528297	1	3	0.000257666	9606	Homo sapiens	C00055		R-HSA-1482976
R-HSA-6806664	Metabolism of vitamin K	1	14	0.00100945	0.528297	0.528297	1	4	0.000343554	9606	Homo sapiens	VKORC1L1		R-HSA-6806647
R-HSA-196819	Vitamin B1 (thiamin) metabolism	1	14	0.00100945	0.528297	0.528297	1	5	0.000429443	9606	Homo sapiens	THTPA		R-HSA-965067
R-HSA-6787450	tRNA modification in the mitochondrion	1	14	0.00100945	0.528297	0.528297	1	7	0.00060122	9606	Homo sapiens	PUS1		R-HSA-6787566
R-HSA-156581	Methylation	3	52	0.00374937	0.528402	0.528402	4	13	0.00111655	9606	Homo sapiens	AS3MT;GSTO2;COMT		R-HSA-5696230;R-HSA-5696213;R-HSA-5696220;R-HSA-175983
R-HSA-8864260	Transcriptional regulation by the AP-2 (TFAP2) family of transcription factors	3	52	0.00374937	0.528402	0.528402	3	44	0.00377909	9606	Homo sapiens	CH60_HUMAN;CITED1;ERBB2_HUMAN		R-HSA-8869558;R-HSA-8864307;R-HSA-8864466
R-HSA-8866652	Synthesis of active ubiquitin: roles of E1 and E2 enzymes	2	33	0.00237941	0.528538	0.528538	5	16	0.00137422	9606	Homo sapiens	UB2L3_HUMAN;UBP5_HUMAN		R-HSA-8852130;R-HSA-8852129;R-HSA-8852127;R-HSA-8853515;R-HSA-8853529
R-HSA-9018679	Biosynthesis of EPA-derived SPMs	2	33	0.00237941	0.528538	0.528538	3	17	0.0014601	9606	Homo sapiens	GPX4;PTGS2		R-HSA-9018895;R-HSA-9018880;R-HSA-9018868
R-HSA-5362517	Signaling by Retinoic Acid	4	72	0.00519143	0.539655	0.539655	4	21	0.00180366	9606	Homo sapiens	CPT1A;RDH10;ADH1A;ALDH1A1		R-HSA-200406;R-HSA-5362564;R-HSA-5362518;R-HSA-5362522
R-HSA-389661	Glyoxylate metabolism and glycine degradation	4	73	0.00526354	0.550446	0.550446	4	23	0.00197544	9606	Homo sapiens	GOT2;HOGA1;DDO;GNMT		R-HSA-6784423;R-HSA-6798317;R-HSA-6810076;R-HSA-6784393
R-HSA-3000497	Scavenging by Class H Receptors	1	15	0.00108155	0.55296	0.55296	4	4	0.000343554	9606	Homo sapiens	C00187		R-HSA-2247511;R-HSA-2203479;R-HSA-2247513;R-HSA-2197770
R-HSA-3560782	Diseases associated with glycosaminoglycan metabolism	3	54	0.00389358	0.553706	0.553706	6	29	0.00249077	9606	Homo sapiens	HEXB;PAPSS2;CHST3		R-HSA-3595175;R-HSA-9035983;R-HSA-3560785;R-HSA-9035982;R-HSA-3560794;R-HSA-3662344
R-HSA-2206281	Mucopolysaccharidoses	2	35	0.00252361	0.560161	0.560161	5	22	0.00188955	9606	Homo sapiens	IDUA;IDS		R-HSA-9036041;R-HSA-2262743;R-HSA-9036046;R-HSA-2206299;R-HSA-9036037
R-HSA-210745	Regulation of gene expression in beta cells	2	35	0.00252361	0.560161	0.560161	1	12	0.00103066	9606	Homo sapiens	PKLR		R-HSA-211461
R-HSA-3000484	Scavenging by Class F Receptors	1	16	0.00115365	0.576335	0.576335	2	2	0.000171777	9606	Homo sapiens	C00187		R-HSA-2247514;R-HSA-2197645
R-HSA-5619094	Variant SLC6A14 may confer susceptibility towards obesity	1	16	0.00115365	0.576335	0.576335	1	1	8.58885e-05	9606	Homo sapiens	C00099		R-HSA-5659674
R-HSA-217271	FMO oxidises nucleophiles	1	16	0.00115365	0.576335	0.576335	1	3	0.000257666	9606	Homo sapiens	FMO3		R-HSA-139970
R-HSA-1358803	Downregulation of ERBB2:ERBB3 signaling	1	16	0.00115365	0.576335	0.576335	2	8	0.000687108	9606	Homo sapiens	ERBB2_HUMAN		R-HSA-1358798;R-HSA-1358792
R-HSA-351200	Interconversion of polyamines	1	16	0.00115365	0.576335	0.576335	1	7	0.00060122	9606	Homo sapiens	SMOX		R-HSA-141341
R-HSA-1474151	Tetrahydrobiopterin (BH4) synthesis, recycling, salvage and regulation	2	37	0.00266782	0.590239	0.590239	5	15	0.00128833	9606	Homo sapiens	SPR;NOS3;SPRE_HUMAN		R-HSA-1475414;R-HSA-1497796;R-HSA-1497869;R-HSA-1497853;R-HSA-1497784
R-HSA-8963901	Chylomicron remodeling	1	17	0.00122576	0.598489	0.598489	3	3	0.000257666	9606	Homo sapiens	C00187		R-HSA-174690;R-HSA-174739;R-HSA-174757
R-HSA-1663150	The activation of arylsulfatases	1	17	0.00122576	0.598489	0.598489	1	2	0.000171777	9606	Homo sapiens	ARSD		R-HSA-1614362
R-HSA-918233	TRAF3-dependent IRF activation pathway	1	17	0.00122576	0.598489	0.598489	4	9	0.000772997	9606	Homo sapiens	DDX58_HUMAN		R-HSA-918232;R-HSA-918229;R-HSA-918227;R-HSA-918225
R-HSA-6811555	PI5P Regulates TP53 Acetylation	1	17	0.00122576	0.598489	0.598489	2	8	0.000687108	9606	Homo sapiens	PIP4P1		R-HSA-6810410;R-HSA-6810392
R-HSA-174490	Membrane binding and targetting of GAG proteins	1	17	0.00122576	0.598489	0.598489	1	4	0.000343554	9606	Homo sapiens	NMT2		R-HSA-184392
R-HSA-110329	Cleavage of the damaged pyrimidine	1	17	0.00122576	0.598489	0.598489	4	17	0.0014601	9606	Homo sapiens	C00106		R-HSA-110231;R-HSA-110215;R-HSA-110218;R-HSA-110221
R-HSA-73928	Depyrimidination	1	17	0.00122576	0.598489	0.598489	4	34	0.00292021	9606	Homo sapiens	C00106		R-HSA-110231;R-HSA-110215;R-HSA-110218;R-HSA-110221
R-HSA-109704	PI3K Cascade	3	58	0.00418199	0.601802	0.601802	2	6	0.000515331	9606	Homo sapiens	KL;THEM4		R-HSA-109699;R-HSA-109700
R-HSA-157579	Telomere Maintenance	4	78	0.00562405	0.602304	0.602304	8	23	0.00197544	9606	Homo sapiens	C00055;TERT;DKC1_HUMAN;C00105		R-HSA-163090;R-HSA-163120;R-HSA-163099;R-HSA-163096;R-HSA-164616;R-HSA-164617;R-HSA-174441;R-HSA-164620
R-HSA-381042	PERK regulates gene expression	2	38	0.00273992	0.604694	0.604694	1	11	0.000944774	9606	Homo sapiens	ASNS		R-HSA-1791118
R-HSA-174417	Telomere C-strand (Lagging Strand) Synthesis	2	38	0.00273992	0.604694	0.604694	1	14	0.00120244	9606	Homo sapiens	C00055;C00105		R-HSA-174441
R-HSA-5654726	Negative regulation of FGFR1 signaling	2	39	0.00281203	0.618759	0.618759	3	15	0.00128833	9606	Homo sapiens	KL		R-HSA-5654672;R-HSA-5654560;R-HSA-5654673
R-HSA-8847993	ERBB2 Activates PTK6 Signaling	1	18	0.00129786	0.619487	0.619487	2	2	0.000171777	9606	Homo sapiens	ERBB2_HUMAN		R-HSA-8848005;R-HSA-8847995
R-HSA-1433559	Regulation of KIT signaling	1	18	0.00129786	0.619487	0.619487	7	8	0.000687108	9606	Homo sapiens	KITLG		R-HSA-205319;R-HSA-1562640;R-HSA-1433506;R-HSA-1433410;R-HSA-205306;R-HSA-1470011;R-HSA-205244
R-HSA-964739	N-glycan trimming and elongation in the cis-Golgi	1	18	0.00129786	0.619487	0.619487	3	5	0.000429443	9606	Homo sapiens	MAN1C1		R-HSA-964830;R-HSA-964825;R-HSA-964737
R-HSA-8963896	HDL assembly	1	18	0.00129786	0.619487	0.619487	3	9	0.000772997	9606	Homo sapiens	C00187		R-HSA-216723;R-HSA-216756;R-HSA-349657
R-HSA-177504	Retrograde neurotrophin signalling	1	18	0.00129786	0.619487	0.619487	1	3	0.000257666	9606	Homo sapiens	DNM2		R-HSA-177501
R-HSA-190372	FGFR3c ligand binding and activation	1	18	0.00129786	0.619487	0.619487	1	4	0.000343554	9606	Homo sapiens	GALNT3		R-HSA-8851619
R-HSA-174495	Synthesis And Processing Of GAG, GAGPOL Polyproteins	1	18	0.00129786	0.619487	0.619487	1	5	0.000429443	9606	Homo sapiens	NMT2		R-HSA-184392
R-HSA-9023661	Biosynthesis of E-series 18(R)-resolvins	1	18	0.00129786	0.619487	0.619487	1	7	0.00060122	9606	Homo sapiens	GPX4		R-HSA-9018895
R-HSA-9026766	Biosynthesis of protectin and resolvin conjugates in tissue regeneration (PCTR and RCTR)	1	18	0.00129786	0.619487	0.619487	1	8	0.000687108	9606	Homo sapiens	LTC4S		R-HSA-9026911
R-HSA-4086398	Ca2+ pathway	4	80	0.00576826	0.622005	0.622005	6	27	0.00231899	9606	Homo sapiens	PLCB3;ADSL;AGO2;PDE6B		R-HSA-4086392;R-HSA-4086393;R-HSA-398193;R-HSA-4518575;R-HSA-4518585;R-HSA-398040
R-HSA-8866654	E3 ubiquitin ligases ubiquitinate target proteins	3	60	0.0043262	0.624531	0.624531	4	16	0.00137422	9606	Homo sapiens	PRKDC_HUMAN;UB2L3_HUMAN;TERA_HUMAN		R-HSA-8943080;R-HSA-8943083;R-HSA-8938770;R-HSA-8938773
R-HSA-5696394	DNA Damage Recognition in GG-NER	2	40	0.00288413	0.632435	0.632435	2	5	0.000429443	9606	Homo sapiens	C00153;PARP2		R-HSA-5696655;R-HSA-5696664
R-HSA-2022928	HS-GAG biosynthesis	2	40	0.00288413	0.632435	0.632435	3	14	0.00120244	9606	Homo sapiens	GLCE;C00105		R-HSA-2024100;R-HSA-2076371;R-HSA-744231
R-HSA-6785631	ERBB2 Regulates Cell Motility	1	19	0.00136996	0.639387	0.639387	2	2	0.000171777	9606	Homo sapiens	ERBB2_HUMAN		R-HSA-6785636;R-HSA-6785648
R-HSA-434316	Fatty Acids bound to GPR40 (FFAR1) regulate insulin secretion	1	19	0.00136996	0.639387	0.639387	2	5	0.000429443	9606	Homo sapiens	PLCB3		R-HSA-400023;R-HSA-399998
R-HSA-400451	Free fatty acids regulate insulin secretion	1	19	0.00136996	0.639387	0.639387	2	5	0.000429443	9606	Homo sapiens	PLCB3		R-HSA-400023;R-HSA-399998
R-HSA-419408	Lysosphingolipid and LPA receptors	1	19	0.00136996	0.639387	0.639387	1	3	0.000257666	9606	Homo sapiens	PLPPR2		R-HSA-6797630
R-HSA-399997	Acetylcholine regulates insulin secretion	1	19	0.00136996	0.639387	0.639387	2	7	0.00060122	9606	Homo sapiens	PLCB3		R-HSA-400023;R-HSA-399998
R-HSA-2485179	Activation of the phototransduction cascade	1	19	0.00136996	0.639387	0.639387	2	8	0.000687108	9606	Homo sapiens	PDE6B		R-HSA-74065;R-HSA-74059
R-HSA-1810476	RIP-mediated NFkB activation via ZBP1	1	19	0.00136996	0.639387	0.639387	1	4	0.000343554	9606	Homo sapiens	DHX9_HUMAN		R-HSA-9604480
R-HSA-450513	Tristetraprolin (TTP, ZFP36) binds and destabilizes mRNA	1	19	0.00136996	0.639387	0.639387	1	4	0.000343554	9606	Homo sapiens	2018-09-01		R-HSA-450431
R-HSA-3270619	IRF3-mediated induction of type I IFN	1	19	0.00136996	0.639387	0.639387	1	5	0.000429443	9606	Homo sapiens	PRKDC_HUMAN		R-HSA-1834939
R-HSA-450385	Butyrate Response Factor 1 (BRF1) binds and destabilizes mRNA	1	19	0.00136996	0.639387	0.639387	1	6	0.000515331	9606	Homo sapiens	2018-09-01		R-HSA-450488
R-HSA-190239	FGFR3 ligand binding and activation	1	19	0.00136996	0.639387	0.639387	1	6	0.000515331	9606	Homo sapiens	GALNT3		R-HSA-8851619
R-HSA-8876725	Protein methylation	1	19	0.00136996	0.639387	0.639387	1	9	0.000772997	9606	Homo sapiens	TERA_HUMAN		R-HSA-8932276
R-HSA-2187335	The retinoid cycle in cones (daylight vision)	1	19	0.00136996	0.639387	0.639387	1	11	0.000944774	9606	Homo sapiens	AWAT2		R-HSA-2465919
R-HSA-5654687	Downstream signaling of activated FGFR1	2	41	0.00295623	0.645726	0.645726	23	24	0.00206132	9606	Homo sapiens	KL		R-HSA-5654582;R-HSA-5654167;R-HSA-5654165;R-HSA-5654578;R-HSA-5654591;R-HSA-5654586;R-HSA-5654587;R-HSA-5654584;R-HSA-5654392;R-HSA-5654692;R-HSA-5654596;R-HSA-5654597;R-HSA-5654149;R-HSA-5654594;R-HSA-5654690;R-HSA-5654592;R-HSA-5656064;R-HSA-5654575;R-HSA-5654573;R-HSA-5654571;R-HSA-5654600;R-HSA-8941623;R-HSA-5654569
R-HSA-6811436	COPI-independent Golgi-to-ER retrograde traffic	3	62	0.0044704	0.646355	0.646355	4	7	0.00060122	9606	Homo sapiens	PA1B3_HUMAN;PLA2G4A;RAB6B		R-HSA-8849350;R-HSA-8848484;R-HSA-8849348;R-HSA-8849353
R-HSA-2262749	Cellular response to hypoxia	4	83	0.00598457	0.650377	0.650377	8	20	0.00171777	9606	Homo sapiens	C00042;CA9;C00026		R-HSA-1234179;R-HSA-1234177;R-HSA-1234166;R-HSA-1234164;R-HSA-1234165;R-HSA-1234181;R-HSA-1235035;R-HSA-1234173
R-HSA-1234174	Regulation of Hypoxia-inducible Factor (HIF) by oxygen	4	83	0.00598457	0.650377	0.650377	8	20	0.00171777	9606	Homo sapiens	C00042;CA9;C00026		R-HSA-1234179;R-HSA-1234177;R-HSA-1234166;R-HSA-1234164;R-HSA-1234165;R-HSA-1234181;R-HSA-1235035;R-HSA-1234173
R-HSA-8852135	Protein ubiquitination	4	83	0.00598457	0.650377	0.650377	9	32	0.00274843	9606	Homo sapiens	PRKDC_HUMAN;UB2L3_HUMAN;TERA_HUMAN;UBP5_HUMAN		R-HSA-8943080;R-HSA-8943083;R-HSA-8852130;R-HSA-8852129;R-HSA-8852127;R-HSA-8938770;R-HSA-8853515;R-HSA-8938773;R-HSA-8853529
R-HSA-5619115	Disorders of transmembrane transporters	12	243	0.0175211	0.652266	0.652266	15	88	0.00755819	9606	Homo sapiens	C00387;C00055;C00099;C00187;ABCB1;NAT1;TERA_HUMAN;C08320;C00105;C06425;CP;C00147		R-HSA-5653622;R-HSA-8866854;R-HSA-5659764;R-HSA-5627891;R-HSA-5682111;R-HSA-5678749;R-HSA-5679101;R-HSA-5659674;R-HSA-8866857;R-HSA-8866856;R-HSA-5621402;R-HSA-5651942;R-HSA-5628807;R-HSA-5652099;R-HSA-5679145
R-HSA-442729	CREB phosphorylation through the activation of CaMKII	1	20	0.00144207	0.658248	0.658248	4	4	0.000343554	9606	Homo sapiens	KCC2D_HUMAN		R-HSA-445367;R-HSA-442725;R-HSA-443475;R-HSA-444792
R-HSA-1963640	GRB2 events in ERBB2 signaling	1	20	0.00144207	0.658248	0.658248	4	4	0.000343554	9606	Homo sapiens	ERBB2_HUMAN		R-HSA-1250498;R-HSA-1306969;R-HSA-1250488;R-HSA-1306972
R-HSA-5083625	Defective GALNT3 causes familial hyperphosphatemic tumoral calcinosis (HFTC)	1	20	0.00144207	0.658248	0.658248	1	1	8.58885e-05	9606	Homo sapiens	GALNT3		R-HSA-5096537
R-HSA-5083636	Defective GALNT12 causes colorectal cancer 1 (CRCS1)	1	20	0.00144207	0.658248	0.658248	1	1	8.58885e-05	9606	Homo sapiens	GALNT12		R-HSA-5096532
R-HSA-189483	Heme degradation	1	20	0.00144207	0.658248	0.658248	1	5	0.000429443	9606	Homo sapiens	BLVRA		R-HSA-189384
R-HSA-8964043	Plasma lipoprotein clearance	2	42	0.00302834	0.658633	0.658633	23	35	0.0030061	9606	Homo sapiens	C00187;ACAT2		R-HSA-349637;R-HSA-171106;R-HSA-174624;R-HSA-8876485;R-HSA-8933258;R-HSA-349638;R-HSA-174657;R-HSA-8876484;R-HSA-8933292;R-HSA-8865667;R-HSA-171141;R-HSA-8876366;R-HSA-8937442;R-HSA-8858252;R-HSA-8854408;R-HSA-174706;R-HSA-171122;R-HSA-171059;R-HSA-8854462;R-HSA-174808;R-HSA-8876696;R-HSA-8876472;R-HSA-6813720
R-HSA-77289	Mitochondrial Fatty Acid Beta-Oxidation	5	105	0.00757084	0.663714	0.663714	4	47	0.00403676	9606	Homo sapiens	ACAA2;PCCA;ACOT12;THEM4		R-HSA-5690066;R-HSA-71031;R-HSA-5690043;R-HSA-8874745
R-HSA-5578775	Ion homeostasis	3	64	0.00461461	0.667264	0.667264	4	15	0.00128833	9606	Homo sapiens	AT1A1_HUMAN;AHCYL1;KCC2D_HUMAN		R-HSA-427910;R-HSA-169683;R-HSA-5226904;R-HSA-936897
R-HSA-112399	IRS-mediated signalling	3	64	0.00461461	0.667264	0.667264	2	9	0.000772997	9606	Homo sapiens	KL;THEM4		R-HSA-109699;R-HSA-109700
R-HSA-5689896	Ovarian tumor domain proteases	2	43	0.00310044	0.67116	0.67116	2	14	0.00120244	9606	Homo sapiens	DDX58_HUMAN;TERA_HUMAN		R-HSA-936381;R-HSA-6781953
R-HSA-381038	XBP1(S) activates chaperone genes	5	106	0.00764294	0.671729	0.671729	4	48	0.00412265	9606	Homo sapiens	EXTL1;GFPT1_HUMAN;PDIA6_HUMAN;TPP1_HUMAN		R-HSA-1791131;R-HSA-8953336;R-HSA-1791138;R-HSA-1791088
R-HSA-5358351	Signaling by Hedgehog	8	167	0.0120412	0.672645	0.672645	6	82	0.00704286	9606	Homo sapiens	C00187;ADCY9;TERA_HUMAN;PDIA1_HUMAN;ADCY3;ADCY1;ADCY6;ADCY5		R-HSA-5358336;R-HSA-5610727;R-HSA-5358340;R-HSA-5362441;R-HSA-5362459;R-HSA-5362412
R-HSA-1592230	Mitochondrial biogenesis	6	127	0.00915711	0.675881	0.675881	5	36	0.00309199	9606	Homo sapiens	ATP5S;IDHP_HUMAN;GLUD1;C00153;IDH2;C00219;DHE3_HUMAN;SOD2		R-HSA-5688294;R-HSA-5688276;R-HSA-8949580;R-HSA-1592238;R-HSA-5688289
R-HSA-3000471	Scavenging by Class B Receptors	1	21	0.00151417	0.676124	0.676124	4	5	0.000429443	9606	Homo sapiens	C00187		R-HSA-2187264;R-HSA-2512800;R-HSA-2247512;R-HSA-2197646
R-HSA-9027307	Biosynthesis of maresin-like SPMs	1	21	0.00151417	0.676124	0.676124	3	7	0.00060122	9606	Homo sapiens	CYP2E1		R-HSA-9027321;R-HSA-9027043;R-HSA-9027302
R-HSA-5675482	Regulation of necroptotic cell death	1	21	0.00151417	0.676124	0.676124	1	5	0.000429443	9606	Homo sapiens	TH		R-HSA-5675470
R-HSA-6798163	Choline catabolism	1	21	0.00151417	0.676124	0.676124	1	8	0.000687108	9606	Homo sapiens	CHDH		R-HSA-6797961
R-HSA-8866910	TFAP2 (AP-2) family regulates transcription of growth factors and their receptors	1	21	0.00151417	0.676124	0.676124	1	18	0.00154599	9606	Homo sapiens	ERBB2_HUMAN		R-HSA-8864466
R-HSA-9006925	Intracellular signaling by second messengers	17	347	0.0250198	0.680037	0.680037	32	104	0.00893241	9606	Homo sapiens	KL;ADSL;CNOT6L;AHCYL1;C00153;PDE1C;PDE1A;ADCY3;ADCY1;ADCY6;ADCY5;KITLG;ADCY9;AGO2;THEM4;ERBB2_HUMAN		R-HSA-8944522;R-HSA-8944650;R-HSA-2318752;R-HSA-8948621;R-HSA-8948623;R-HSA-8948800;R-HSA-8944706;R-HSA-8948612;R-HSA-199443;R-HSA-8948569;R-HSA-169683;R-HSA-8944538;R-HSA-111955;R-HSA-111956;R-HSA-8944599;R-HSA-8948651;R-HSA-8944684;R-HSA-8948524;R-HSA-8945709;R-HSA-8948641;R-HSA-8944483;R-HSA-8948582;R-HSA-8948583;R-HSA-8944632;R-HSA-8948536;R-HSA-2316434;R-HSA-8944569;R-HSA-8948602;R-HSA-19864…
R-HSA-2029485	Role of phospholipids in phagocytosis	6	129	0.00930132	0.690154	0.690154	7	12	0.00103066	9606	Homo sapiens	PLPP5;AHCYL1;PLCG2;C00219;PLD4;PLD1		R-HSA-2029471;R-HSA-169683;R-HSA-2029468;R-HSA-2029272;R-HSA-2029270;R-HSA-2029268;R-HSA-2029475
R-HSA-1963642	PI3K events in ERBB2 signaling	1	22	0.00158627	0.693066	0.693066	7	7	0.00060122	9606	Homo sapiens	ERBB2_HUMAN		R-HSA-1306963;R-HSA-1306979;R-HSA-1306965;R-HSA-1250346;R-HSA-1250462;R-HSA-1306957;R-HSA-1250189
R-HSA-442982	Ras activation upon Ca2+ influx through NMDA receptor	1	22	0.00158627	0.693066	0.693066	2	2	0.000171777	9606	Homo sapiens	KCC2D_HUMAN		R-HSA-442732;R-HSA-442760
R-HSA-438066	Unblocking of NMDA receptor, glutamate binding and activation	1	22	0.00158627	0.693066	0.693066	3	4	0.000343554	9606	Homo sapiens	KCC2D_HUMAN		R-HSA-432164;R-HSA-432162;R-HSA-432172
R-HSA-2022857	Keratan sulfate degradation	1	22	0.00158627	0.693066	0.693066	1	6	0.000515331	9606	Homo sapiens	HEXB		R-HSA-1638053
R-HSA-9020265	Biosynthesis of aspirin-triggered D-series resolvins	1	22	0.00158627	0.693066	0.693066	1	10	0.000858885	9606	Homo sapiens	GPX4		R-HSA-9020271
R-HSA-69206	G1/S Transition	7	150	0.0108155	0.693643	0.693643	13	61	0.0052392	9606	Homo sapiens	MCM7_HUMAN;RRM2;TK1;TYMS		R-HSA-68960;R-HSA-8962050;R-HSA-68940;R-HSA-8961991;R-HSA-68914;R-HSA-68917;R-HSA-68916;R-HSA-68919;R-HSA-8961982;R-HSA-68918;R-HSA-68954;R-HSA-8961972;R-HSA-8962039
R-HSA-381070	IRE1alpha activates chaperones	5	110	0.00793136	0.70251	0.70251	4	54	0.00463798	9606	Homo sapiens	EXTL1;GFPT1_HUMAN;PDIA6_HUMAN;TPP1_HUMAN		R-HSA-1791131;R-HSA-8953336;R-HSA-1791138;R-HSA-1791088
R-HSA-2428928	IRS-related events triggered by IGF1R	3	68	0.00490302	0.706337	0.706337	2	11	0.000944774	9606	Homo sapiens	KL;THEM4		R-HSA-109699;R-HSA-109700
R-HSA-8953750	Transcriptional Regulation by E2F6	2	46	0.00331675	0.706512	0.706512	2	33	0.00283432	9606	Homo sapiens	RRM2		R-HSA-8961982;R-HSA-9007591
R-HSA-5651801	PCNA-Dependent Long Patch Base Excision Repair	1	23	0.00165837	0.709123	0.709123	6	6	0.000515331	9606	Homo sapiens	APEX1_HUMAN		R-HSA-110368;R-HSA-110371;R-HSA-5651809;R-HSA-110363;R-HSA-5651805;R-HSA-110364
R-HSA-163210	Formation of ATP by chemiosmotic coupling	1	23	0.00165837	0.709123	0.709123	3	3	0.000257666	9606	Homo sapiens	ATP5S		R-HSA-164834;R-HSA-164832;R-HSA-164840
R-HSA-418217	G beta:gamma signalling through PLC beta	1	23	0.00165837	0.709123	0.709123	2	2	0.000171777	9606	Homo sapiens	PLCB3		R-HSA-398193;R-HSA-398040
R-HSA-4419969	Depolymerisation of the Nuclear Lamina	1	23	0.00165837	0.709123	0.709123	3	6	0.000515331	9606	Homo sapiens	LPIN1		R-HSA-5195402;R-HSA-5221130;R-HSA-4419948
R-HSA-500657	Presynaptic function of Kainate receptors	1	23	0.00165837	0.709123	0.709123	1	2	0.000171777	9606	Homo sapiens	PLCB3		R-HSA-500717
R-HSA-1606322	ZBP1(DAI) mediated induction of type I IFNs	1	23	0.00165837	0.709123	0.709123	1	10	0.000858885	9606	Homo sapiens	DHX9_HUMAN		R-HSA-9604480
R-HSA-416572	Sema4D induced cell migration and growth-cone collapse	1	24	0.00173048	0.724341	0.724341	3	6	0.000515331	9606	Homo sapiens	ERBB2_HUMAN		R-HSA-373750;R-HSA-416594;R-HSA-416588
R-HSA-110320	Translesion Synthesis by POLH	1	24	0.00173048	0.724341	0.724341	2	8	0.000687108	9606	Homo sapiens	TERA_HUMAN		R-HSA-5654989;R-HSA-5654985
R-HSA-9018896	Biosynthesis of E-series 18(S)-resolvins	1	24	0.00173048	0.724341	0.724341	1	9	0.000772997	9606	Homo sapiens	GPX4		R-HSA-9018868
R-HSA-1834941	STING mediated induction of host immune responses	1	24	0.00173048	0.724341	0.724341	1	19	0.00163188	9606	Homo sapiens	PRKDC_HUMAN		R-HSA-1834939
R-HSA-3000480	Scavenging by Class A Receptors	2	48	0.00346096	0.728276	0.728276	6	10	0.000858885	9606	Homo sapiens	C00187;FTMT;FRIH_HUMAN		R-HSA-2187266;R-HSA-2173778;R-HSA-2507854;R-HSA-2187261;R-HSA-2981040;R-HSA-2299677
R-HSA-211976	Endogenous sterols	3	71	0.00511933	0.733265	0.733265	7	19	0.00163188	9606	Homo sapiens	C00187;PTGIS;CYP4V2		R-HSA-192051;R-HSA-193845;R-HSA-6786239;R-HSA-192123;R-HSA-192157;R-HSA-193709;R-HSA-192061
R-HSA-2428924	IGF1R signaling cascade	3	71	0.00511933	0.733265	0.733265	2	16	0.00137422	9606	Homo sapiens	KL;THEM4		R-HSA-109699;R-HSA-109700
R-HSA-74751	Insulin receptor signalling cascade	3	71	0.00511933	0.733265	0.733265	2	25	0.00214721	9606	Homo sapiens	KL;THEM4		R-HSA-109699;R-HSA-109700
R-HSA-5625886	Activated PKN1 stimulates transcription of AR (androgen receptor) regulated genes KLK2 and KLK3	2	49	0.00353306	0.738636	0.738636	3	11	0.000944774	9606	Homo sapiens	C00042;C00026		R-HSA-5625797;R-HSA-5625870;R-HSA-5625848
R-HSA-381676	Glucagon-like Peptide-1 (GLP1) regulates insulin secretion	2	49	0.00353306	0.738636	0.738636	2	11	0.000944774	9606	Homo sapiens	ADCY6;ADCY5		R-HSA-381607;R-HSA-381704
R-HSA-196108	Pregnenolone biosynthesis	1	25	0.00180258	0.738764	0.738764	4	9	0.000772997	9606	Homo sapiens	C00187		R-HSA-8951850;R-HSA-196086;R-HSA-196126;R-HSA-193054
R-HSA-428643	Organic anion transporters	1	25	0.00180258	0.738764	0.738764	2	9	0.000772997	9606	Homo sapiens	C00149		R-HSA-1614546;R-HSA-372843
R-HSA-5358346	Hedgehog ligand biogenesis	3	72	0.00519143	0.741797	0.741797	5	15	0.00128833	9606	Homo sapiens	C00187;TERA_HUMAN;PDIA1_HUMAN		R-HSA-5358336;R-HSA-5358340;R-HSA-5362441;R-HSA-5362459;R-HSA-5362412
R-HSA-2404192	Signaling by Type 1 Insulin-like Growth Factor 1 Receptor (IGF1R)	3	72	0.00519143	0.741797	0.741797	2	18	0.00154599	9606	Homo sapiens	KL;THEM4		R-HSA-109699;R-HSA-109700
R-HSA-114608	Platelet degranulation	6	137	0.00987815	0.74301	0.74301	3	11	0.000944774	9606	Homo sapiens	ABCC4;CANT1;SCCPDH;PLMN_HUMAN;QSOX1;ALDOA		R-HSA-429157;R-HSA-481009;R-HSA-481007
R-HSA-9018678	Biosynthesis of specialized proresolving mediators (SPMs)	7	159	0.0114644	0.748496	0.748496	22	124	0.0106502	9606	Homo sapiens	GSTM4;GPX4;EPHX2;CYP2E1;LTC4S;PTGS2;PTGR1		R-HSA-9026408;R-HSA-9027627;R-HSA-9027532;R-HSA-9020271;R-HSA-9018895;R-HSA-266051;R-HSA-9024993;R-HSA-9018880;R-HSA-9027043;R-HSA-9020261;R-HSA-9027302;R-HSA-9026777;R-HSA-9027321;R-HSA-2161907;R-HSA-2161844;R-HSA-9026780;R-HSA-9028255;R-HSA-9026911;R-HSA-9020273;R-HSA-9018868;R-HSA-2161917;R-HSA-9027607
R-HSA-442660	Na+/Cl- dependent neurotransmitter transporters	2	50	0.00360516	0.748656	0.748656	4	15	0.00128833	9606	Homo sapiens	C00099;NAT1		R-HSA-351987;R-HSA-352029;R-HSA-375487;R-HSA-443997
R-HSA-72306	tRNA processing	8	180	0.0129786	0.748916	0.748916	9	54	0.00463798	9606	Homo sapiens	DUS2;PUS3;C00042;PUS1;LCMT2;PUS7;C00026		R-HSA-6786583;R-HSA-6783473;R-HSA-6782881;R-HSA-8870289;R-HSA-6783455;R-HSA-6787566;R-HSA-6782381;R-HSA-6782890;R-HSA-6782296
R-HSA-2219530	Constitutive Signaling by Aberrant PI3K in Cancer	4	95	0.00684981	0.749199	0.749199	1	2	0.000171777	9606	Homo sapiens	KL;KITLG;ERBB2_HUMAN		R-HSA-2400009
R-HSA-389357	CD28 dependent PI3K/Akt signaling	1	26	0.00187468	0.752433	0.752433	1	9	0.000772997	9606	Homo sapiens	THEM4		R-HSA-198640
R-HSA-174403	Glutathione synthesis and recycling	1	26	0.00187468	0.752433	0.752433	1	9	0.000772997	9606	Homo sapiens	GGCT		R-HSA-1247922
R-HSA-2022377	Metabolism of Angiotensinogen to Angiotensins	1	26	0.00187468	0.752433	0.752433	1	17	0.0014601	9606	Homo sapiens	CBPA3_HUMAN		R-HSA-2028294
R-HSA-381119	Unfolded Protein Response (UPR)	7	160	0.0115365	0.754136	0.754136	5	95	0.00815941	9606	Homo sapiens	EXTL1;GFPT1_HUMAN;ASNS;PDIA6_HUMAN;TPP1_HUMAN		R-HSA-1791131;R-HSA-8953336;R-HSA-1791118;R-HSA-1791138;R-HSA-1791088
R-HSA-74752	Signaling by Insulin receptor	4	96	0.00692191	0.756375	0.756375	4	34	0.00292021	9606	Homo sapiens	KL;VATA_HUMAN;THEM4		R-HSA-74723;R-HSA-109699;R-HSA-5252133;R-HSA-109700
R-HSA-549132	Organic cation/anion/zwitterion transport	2	51	0.00367727	0.758345	0.758345	4	12	0.00103066	9606	Homo sapiens	C00791;C00026		R-HSA-561054;R-HSA-549279;R-HSA-561041;R-HSA-561059
R-HSA-9018676	Biosynthesis of D-series resolvins	1	27	0.00194679	0.765388	0.765388	1	11	0.000944774	9606	Homo sapiens	GPX4		R-HSA-9020273
R-HSA-209968	Thyroxine biosynthesis	1	27	0.00194679	0.765388	0.765388	1	11	0.000944774	9606	Homo sapiens	DIO1		R-HSA-209772
R-HSA-175474	Assembly Of The HIV Virion	1	27	0.00194679	0.765388	0.765388	1	16	0.00137422	9606	Homo sapiens	NMT2		R-HSA-184392
R-HSA-2173795	Downregulation of SMAD2/3:SMAD4 transcriptional activity	1	27	0.00194679	0.765388	0.765388	1	21	0.00180366	9606	Homo sapiens	C00153		R-HSA-2187325
R-HSA-174824	Plasma lipoprotein assembly, remodeling, and clearance	4	98	0.00706612	0.770248	0.770248	51	84	0.00721464	9606	Homo sapiens	C00187;PDIA1_HUMAN;LIPG;ACAT2		R-HSA-8933258;R-HSA-8865667;R-HSA-8866304;R-HSA-171141;R-HSA-8858252;R-HSA-8980228;R-HSA-8854408;R-HSA-8866327;R-HSA-216723;R-HSA-174739;R-HSA-8866321;R-HSA-174741;R-HSA-8866329;R-HSA-8876696;R-HSA-174624;R-HSA-8933292;R-HSA-174757;R-HSA-171059;R-HSA-216756;R-HSA-8854462;R-HSA-266303;R-HSA-8876472;R-HSA-266299;R-HSA-174786;R-HSA-349637;R-HSA-8876485;R-HSA-266310;R-HSA-349638;R-HSA-174657;R-HSA-88…
R-HSA-3906995	Diseases associated with O-glycosylation of proteins	3	76	0.00547985	0.773768	0.773768	3	9	0.000772997	9606	Homo sapiens	LFNG;GALNT12;GALNT3		R-HSA-5096537;R-HSA-5096538;R-HSA-5096532
R-HSA-77387	Insulin receptor recycling	1	28	0.00201889	0.777666	0.777666	2	6	0.000515331	9606	Homo sapiens	VATA_HUMAN		R-HSA-74723;R-HSA-5252133
R-HSA-5218859	Regulated Necrosis	1	28	0.00201889	0.777666	0.777666	1	13	0.00111655	9606	Homo sapiens	TH		R-HSA-5675470
R-HSA-5213460	RIPK1-mediated regulated necrosis	1	28	0.00201889	0.777666	0.777666	1	13	0.00111655	9606	Homo sapiens	TH		R-HSA-5675470
R-HSA-6804115	TP53 regulates transcription of additional cell cycle genes whose exact role in the p53 pathway remain uncertain	1	28	0.00201889	0.777666	0.777666	1	14	0.00120244	9606	Homo sapiens	CNOT6L		R-HSA-6798044
R-HSA-425366	Transport of bile salts and organic acids, metal ions and amine compounds	7	165	0.011897	0.780977	0.780977	13	66	0.00566864	9606	Homo sapiens	C00099;C00791;NAT1;C00042;CP;C00026;C00158		R-HSA-561059;R-HSA-433101;R-HSA-433131;R-HSA-904830;R-HSA-351987;R-HSA-433104;R-HSA-561054;R-HSA-549279;R-HSA-352029;R-HSA-561041;R-HSA-375487;R-HSA-443997;R-HSA-434650
R-HSA-76005	Response to elevated platelet cytosolic Ca2+	6	144	0.0103829	0.78368	0.78368	3	14	0.00120244	9606	Homo sapiens	ABCC4;CANT1;SCCPDH;PLMN_HUMAN;QSOX1;ALDOA		R-HSA-429157;R-HSA-481009;R-HSA-481007
R-HSA-8963899	Plasma lipoprotein remodeling	2	54	0.00389358	0.785493	0.785493	17	30	0.00257666	9606	Homo sapiens	C00187;LIPG		R-HSA-174690;R-HSA-266310;R-HSA-264678;R-HSA-266082;R-HSA-174757;R-HSA-266350;R-HSA-8980228;R-HSA-176879;R-HSA-266089;R-HSA-266315;R-HSA-174739;R-HSA-264695;R-HSA-264689;R-HSA-349404;R-HSA-266303;R-HSA-266328;R-HSA-266299
R-HSA-75153	Apoptotic execution phase	2	54	0.00389358	0.785493	0.785493	11	57	0.00489565	9606	Homo sapiens	CAD;DNM1L;DNM1L_HUMAN		R-HSA-211186;R-HSA-211239;R-HSA-211207;R-HSA-211191;R-HSA-211190;R-HSA-211206;R-HSA-351948;R-HSA-211193;R-HSA-9029667;R-HSA-211224;R-HSA-211247
R-HSA-2514859	Inactivation, recovery and regulation of the phototransduction cascade	2	54	0.00389358	0.785493	0.785493	2	19	0.00163188	9606	Homo sapiens	NMT2;PDE6B		R-HSA-2584246;R-HSA-2534087
R-HSA-112316	Neuronal System	20	435	0.0313649	0.78688	0.78688	37	161	0.0138281	9606	Homo sapiens	ACHE;C00099;C00042;GLS2;MAOA;GAD1;GABT_HUMAN;ADCY3;ABAT;ADCY1;COMT;ADCY6;ADCY5;PLCB3;LRTOMT;ADCY9;KCC2D_HUMAN;ALDH2;C00219;GLNA_HUMAN;GLUL;C00026		R-HSA-141186;R-HSA-888589;R-HSA-380608;R-HSA-416320;R-HSA-379395;R-HSA-8955010;R-HSA-392206;R-HSA-888577;R-HSA-379464;R-HSA-442760;R-HSA-6803753;R-HSA-70606;R-HSA-70609;R-HSA-443475;R-HSA-352029;R-HSA-442715;R-HSA-442726;R-HSA-432164;R-HSA-372519;R-HSA-442725;R-HSA-432162;R-HSA-170666;R-HSA-888548;R-HSA-442732;R-HSA-432172;R-HSA-500717;R-HSA-170671;R-HSA-170674;R-HSA-445367;R-HSA-888572;R-HSA-379…
R-HSA-5610787	Hedgehog 'off' state	5	123	0.0088687	0.78836	0.78836	1	32	0.00274843	9606	Homo sapiens	ADCY9;ADCY3;ADCY1;ADCY6;ADCY5		R-HSA-5610727
R-HSA-1369062	ABC transporters in lipid homeostasis	1	29	0.00209099	0.789302	0.789302	6	11	0.000944774	9606	Homo sapiens	C00187		R-HSA-1369028;R-HSA-8848053;R-HSA-265783;R-HSA-266082;R-HSA-1454928;R-HSA-1369052
R-HSA-933542	TRAF6 mediated NF-kB activation	1	29	0.00209099	0.789302	0.789302	2	4	0.000343554	9606	Homo sapiens	DDX58_HUMAN		R-HSA-933530;R-HSA-933528
R-HSA-9027604	Biosynthesis of electrophilic Ï‰-3 PUFA oxo-derivatives	1	29	0.00209099	0.789302	0.789302	4	20	0.00171777	9606	Homo sapiens	PTGS2		R-HSA-9027627;R-HSA-9027532;R-HSA-9028255;R-HSA-9027607
R-HSA-418592	ADP signalling through P2Y purinoceptor 1	1	29	0.00209099	0.789302	0.789302	1	7	0.00060122	9606	Homo sapiens	PLA2G4A		R-HSA-428961
R-HSA-6811440	Retrograde transport at the Trans-Golgi-Network	2	55	0.00396568	0.793928	0.793928	6	20	0.00171777	9606	Homo sapiens	RAB6B;TM7SF2		R-HSA-6811431;R-HSA-6811429;R-HSA-6811428;R-HSA-6814674;R-HSA-6814671;R-HSA-6814682
R-HSA-2299718	Condensation of Prophase Chromosomes	2	55	0.00396568	0.793928	0.793928	1	10	0.000858885	9606	Homo sapiens	C00042;C00026		R-HSA-2172678
R-HSA-382556	ABC-family proteins mediated transport	5	124	0.0089408	0.794081	0.794081	12	28	0.00240488	9606	Homo sapiens	ABCC4;C00187;ABCB1;TERA_HUMAN		R-HSA-8866551;R-HSA-1369028;R-HSA-1454916;R-HSA-8848053;R-HSA-265783;R-HSA-5678706;R-HSA-8866546;R-HSA-266082;R-HSA-1454928;R-HSA-1467457;R-HSA-1369052;R-HSA-8866542
R-HSA-4420097	VEGFA-VEGFR2 Pathway	5	125	0.00901291	0.799681	0.799681	11	77	0.00661342	9606	Homo sapiens	AHCYL1;NOS3;SPHK1;THEM4;C00327		R-HSA-169683;R-HSA-5218845;R-HSA-202129;R-HSA-202144;R-HSA-198640;R-HSA-5218823;R-HSA-202137;R-HSA-202111;R-HSA-202127;R-HSA-202110;R-HSA-1497784
R-HSA-400685	Sema4D in semaphorin signaling	1	30	0.0021631	0.80033	0.80033	3	12	0.00103066	9606	Homo sapiens	ERBB2_HUMAN		R-HSA-373750;R-HSA-416594;R-HSA-416588
R-HSA-181430	Norepinephrine Neurotransmitter Release Cycle	1	30	0.0021631	0.80033	0.80033	1	6	0.000515331	9606	Homo sapiens	MAOA		R-HSA-374909
R-HSA-201451	Signaling by BMP	1	30	0.0021631	0.80033	0.80033	1	17	0.0014601	9606	Homo sapiens	MIF		R-HSA-8858346
R-HSA-2453902	The canonical retinoid cycle in rods (twilight vision)	2	56	0.00403778	0.802068	0.802068	2	25	0.00214721	9606	Homo sapiens	CYP4V2;RDH10		R-HSA-6786239;R-HSA-74872
R-HSA-199418	Negative regulation of the PI3K/AKT network	5	126	0.00908501	0.805161	0.805161	2	10	0.000858885	9606	Homo sapiens	KL;KITLG;THEM4;ERBB2_HUMAN		R-HSA-199443;R-HSA-2316434
R-HSA-422356	Regulation of insulin secretion	4	104	0.00749874	0.80816	0.80816	6	37	0.00317788	9606	Homo sapiens	PLCB3;AHCYL1;ADCY6;ADCY5		R-HSA-400023;R-HSA-169683;R-HSA-381607;R-HSA-400097;R-HSA-399998;R-HSA-381704
R-HSA-112314	Neurotransmitter receptors and postsynaptic signal transmission	7	171	0.0123297	0.810238	0.810238	18	56	0.00480976	9606	Homo sapiens	PLCB3;ADCY9;KCC2D_HUMAN;ADCY3;ADCY1;ADCY6;ADCY5		R-HSA-442726;R-HSA-432164;R-HSA-442725;R-HSA-432162;R-HSA-416320;R-HSA-170666;R-HSA-442732;R-HSA-432172;R-HSA-500717;R-HSA-392206;R-HSA-170671;R-HSA-442760;R-HSA-170674;R-HSA-445367;R-HSA-443475;R-HSA-170686;R-HSA-442715;R-HSA-444792
R-HSA-381426	Regulation of Insulin-like Growth Factor (IGF) transport and uptake by Insulin-like Growth Factor Binding Proteins (IGFBPs)	5	127	0.00915711	0.810521	0.810521	2	14	0.00120244	9606	Homo sapiens	PLMN_HUMAN;PDIA1_HUMAN;QSOX1;PDIA6_HUMAN;CP		R-HSA-381461;R-HSA-8952289
R-HSA-8949613	Cristae formation	1	31	0.0022352	0.810781	0.810781	1	2	0.000171777	9606	Homo sapiens	ATP5S		R-HSA-8949580
R-HSA-203927	MicroRNA (miRNA) biogenesis	1	31	0.0022352	0.810781	0.810781	3	8	0.000687108	9606	Homo sapiens	AGO2		R-HSA-203862;R-HSA-210805;R-HSA-2106614
R-HSA-5686938	Regulation of TLR by endogenous ligand	1	31	0.0022352	0.810781	0.810781	1	12	0.00103066	9606	Homo sapiens	C00187		R-HSA-8869667
R-HSA-1660516	Synthesis of PIPs at the early endosome membrane	1	31	0.0022352	0.810781	0.810781	1	13	0.00111655	9606	Homo sapiens	INPP4B		R-HSA-1676162
R-HSA-9025094	Biosynthesis of DPAn-3 SPMs	1	31	0.0022352	0.810781	0.810781	1	18	0.00154599	9606	Homo sapiens	PTGS2		R-HSA-9026408
R-HSA-73886	Chromosome Maintenance	4	105	0.00757084	0.813956	0.813956	8	27	0.00231899	9606	Homo sapiens	C00055;TERT;DKC1_HUMAN;C00105		R-HSA-163090;R-HSA-163120;R-HSA-163099;R-HSA-163096;R-HSA-164616;R-HSA-164617;R-HSA-174441;R-HSA-164620
R-HSA-2514856	The phototransduction cascade	2	58	0.00418199	0.817497	0.817497	4	27	0.00231899	9606	Homo sapiens	NMT2;PDE6B		R-HSA-74065;R-HSA-2584246;R-HSA-2534087;R-HSA-74059
R-HSA-453279	Mitotic G1-G1/S phases	7	173	0.0124739	0.819295	0.819295	13	98	0.00841707	9606	Homo sapiens	MCM7_HUMAN;RRM2;TK1;TYMS		R-HSA-68960;R-HSA-8962050;R-HSA-68940;R-HSA-8961991;R-HSA-68914;R-HSA-68917;R-HSA-68916;R-HSA-68919;R-HSA-8961982;R-HSA-68918;R-HSA-68954;R-HSA-8961972;R-HSA-8962039
R-HSA-210500	Glutamate Neurotransmitter Release Cycle	1	32	0.0023073	0.820686	0.820686	1	8	0.000687108	9606	Homo sapiens	GLS2		R-HSA-70609
R-HSA-1660514	Synthesis of PIPs at the Golgi membrane	1	32	0.0023073	0.820686	0.820686	1	11	0.000944774	9606	Homo sapiens	PIK3C2G		R-HSA-1675928
R-HSA-525793	Myogenesis	1	32	0.0023073	0.820686	0.820686	1	14	0.00120244	9606	Homo sapiens	ME2		R-HSA-448948
R-HSA-375170	CDO in myogenesis	1	32	0.0023073	0.820686	0.820686	1	14	0.00120244	9606	Homo sapiens	ME2		R-HSA-448948
R-HSA-901032	ER Quality Control Compartment (ERQC)	1	33	0.00237941	0.830073	0.830073	4	9	0.000772997	9606	Homo sapiens	MAN1B1		R-HSA-901036;R-HSA-901039;R-HSA-901024;R-HSA-901074
R-HSA-425410	Metal ion SLC transporters	1	33	0.00237941	0.830073	0.830073	1	20	0.00171777	9606	Homo sapiens	CP		R-HSA-904830
R-HSA-8957275	Post-translational protein phosphorylation	4	109	0.00785925	0.835719	0.835719	1	1	8.58885e-05	9606	Homo sapiens	PDIA1_HUMAN;QSOX1;PDIA6_HUMAN;CP		R-HSA-8952289
R-HSA-5362768	Hh mutants that don't undergo autocatalytic processing are degraded by ERAD	2	61	0.0043983	0.838623	0.838623	4	6	0.000515331	9606	Homo sapiens	C00187;TERA_HUMAN		R-HSA-5483238;R-HSA-5387386;R-HSA-5358460;R-HSA-5387389
R-HSA-5654736	Signaling by FGFR1	2	61	0.0043983	0.838623	0.838623	28	48	0.00412265	9606	Homo sapiens	KL		R-HSA-5654167;R-HSA-5654165;R-HSA-5654672;R-HSA-5654673;R-HSA-5654596;R-HSA-5654597;R-HSA-5654149;R-HSA-191062;R-HSA-5654594;R-HSA-5654592;R-HSA-5656064;R-HSA-5654600;R-HSA-5654582;R-HSA-5654578;R-HSA-5654591;R-HSA-5654586;R-HSA-5654587;R-HSA-5654584;R-HSA-5654392;R-HSA-5654692;R-HSA-5654690;R-HSA-5654560;R-HSA-5654575;R-HSA-5654573;R-HSA-5654571;R-HSA-190268;R-HSA-8941623;R-HSA-5654569
R-HSA-432722	Golgi Associated Vesicle Biogenesis	2	61	0.0043983	0.838623	0.838623	3	7	0.00060122	9606	Homo sapiens	FTMT;FRIH_HUMAN;DNM2		R-HSA-421831;R-HSA-434362;R-HSA-421835
R-HSA-442742	CREB phosphorylation through the activation of Ras	1	34	0.00245151	0.83897	0.83897	3	8	0.000687108	9606	Homo sapiens	KCC2D_HUMAN		R-HSA-442726;R-HSA-442732;R-HSA-442760
R-HSA-397795	G-protein beta:gamma signalling	1	34	0.00245151	0.83897	0.83897	2	6	0.000515331	9606	Homo sapiens	PLCB3		R-HSA-398193;R-HSA-398040
R-HSA-451326	Activation of kainate receptors upon glutamate binding	1	34	0.00245151	0.83897	0.83897	1	6	0.000515331	9606	Homo sapiens	PLCB3		R-HSA-500717
R-HSA-194138	Signaling by VEGF	5	134	0.00966184	0.844811	0.844811	11	83	0.00712875	9606	Homo sapiens	AHCYL1;NOS3;SPHK1;THEM4;C00327		R-HSA-169683;R-HSA-5218845;R-HSA-202129;R-HSA-202144;R-HSA-198640;R-HSA-5218823;R-HSA-202137;R-HSA-202111;R-HSA-202127;R-HSA-202110;R-HSA-1497784
R-HSA-76002	Platelet activation, signaling and aggregation	12	288	0.0207657	0.846021	0.846021	9	114	0.00979129	9606	Homo sapiens	ABCC4;DGKD;CANT1;SCCPDH;PLMN_HUMAN;DGKQ;PLCG2;C00219;PLA2G4A;QSOX1;ALDOA;MGLL		R-HSA-114689;R-HSA-429157;R-HSA-481009;R-HSA-426240;R-HSA-428961;R-HSA-481007;R-HSA-5694462;R-HSA-426043;R-HSA-429497
R-HSA-1250196	SHC1 events in ERBB2 signaling	1	35	0.00252361	0.847401	0.847401	4	6	0.000515331	9606	Homo sapiens	ERBB2_HUMAN		R-HSA-1250195;R-HSA-1250486;R-HSA-1963578;R-HSA-1250463
R-HSA-2424491	DAP12 signaling	1	35	0.00252361	0.847401	0.847401	8	17	0.0014601	9606	Homo sapiens	PLCG2		R-HSA-2424484;R-HSA-2424485;R-HSA-2424486;R-HSA-2424487;R-HSA-2424481;R-HSA-2396594;R-HSA-2424476;R-HSA-2396606
R-HSA-1592389	Activation of Matrix Metalloproteinases	1	35	0.00252361	0.847401	0.847401	6	27	0.00231899	9606	Homo sapiens	PLMN_HUMAN		R-HSA-1602488;R-HSA-1604712;R-HSA-1602458;R-HSA-1592316;R-HSA-1592398;R-HSA-1592371
R-HSA-180024	DARPP-32 events	1	35	0.00252361	0.847401	0.847401	1	11	0.000944774	9606	Homo sapiens	PDE4A		R-HSA-111962
R-HSA-9018683	Biosynthesis of DPA-derived SPMs	1	35	0.00252361	0.847401	0.847401	1	21	0.00180366	9606	Homo sapiens	PTGS2		R-HSA-9026408
R-HSA-1912422	Pre-NOTCH Expression and Processing	4	113	0.00814767	0.855313	0.855313	15	38	0.00326376	9606	Homo sapiens	LFNG;C00055;ADSL;AGO2		R-HSA-1912413;R-HSA-1912412;R-HSA-1606682;R-HSA-1912409;R-HSA-1912410;R-HSA-1912378;R-HSA-1912406;R-HSA-1912368;R-HSA-1912364;R-HSA-1912367;R-HSA-1912366;R-HSA-1912363;R-HSA-1912362;R-HSA-1606561;R-HSA-1912355
R-HSA-68962	Activation of the pre-replicative complex	1	36	0.00259572	0.855391	0.855391	8	9	0.000772997	9606	Homo sapiens	MCM7_HUMAN		R-HSA-68960;R-HSA-68914;R-HSA-68917;R-HSA-68916;R-HSA-68919;R-HSA-68918;R-HSA-68954;R-HSA-68940
R-HSA-936440	Negative regulators of DDX58/IFIH1 signaling	1	36	0.00259572	0.855391	0.855391	9	13	0.00111655	9606	Homo sapiens	DDX58_HUMAN		R-HSA-990526;R-HSA-937343;R-HSA-936412;R-HSA-936381;R-HSA-936378;R-HSA-936475;R-HSA-936390;R-HSA-936563;R-HSA-990528
R-HSA-8863795	Downregulation of ERBB2 signaling	1	36	0.00259572	0.855391	0.855391	8	14	0.00120244	9606	Homo sapiens	ERBB2_HUMAN		R-HSA-1918092;R-HSA-1918095;R-HSA-1963563;R-HSA-8864125;R-HSA-1358798;R-HSA-8863804;R-HSA-1358792;R-HSA-8864105
R-HSA-5387390	Hh mutants abrogate ligand secretion	2	64	0.00461461	0.857511	0.857511	4	7	0.00060122	9606	Homo sapiens	C00187;TERA_HUMAN		R-HSA-5483238;R-HSA-5387386;R-HSA-5358460;R-HSA-5387389
R-HSA-399719	Trafficking of AMPA receptors	1	37	0.00266782	0.862964	0.862964	1	4	0.000343554	9606	Homo sapiens	KCC2D_HUMAN		R-HSA-416320
R-HSA-159418	Recycling of bile acids and salts	1	37	0.00266782	0.862964	0.862964	1	12	0.00103066	9606	Homo sapiens	SLC27A2		R-HSA-159425
R-HSA-392518	Signal amplification	1	37	0.00266782	0.862964	0.862964	1	18	0.00154599	9606	Homo sapiens	PLA2G4A		R-HSA-428961
R-HSA-211000	Gene Silencing by RNA	4	115	0.00829187	0.864343	0.864343	20	36	0.00309199	9606	Homo sapiens	ADSL;HENMT1;AGO2;PLD6		R-HSA-5629237;R-HSA-5578965;R-HSA-9023912;R-HSA-2106625;R-HSA-5578742;R-HSA-5578966;R-HSA-5629203;R-HSA-426464;R-HSA-5601887;R-HSA-9023909;R-HSA-5578744;R-HSA-5578712;R-HSA-203862;R-HSA-210805;R-HSA-2106614;R-HSA-5629218;R-HSA-2106615;R-HSA-426522;R-HSA-426520;R-HSA-426489
R-HSA-186712	Regulation of beta-cell development	2	67	0.00483092	0.874359	0.874359	1	26	0.0022331	9606	Homo sapiens	PKLR		R-HSA-211461
R-HSA-445355	Smooth Muscle Contraction	1	39	0.00281203	0.876941	0.876941	4	9	0.000772997	9606	Homo sapiens	CAD		R-HSA-445700;R-HSA-445699;R-HSA-445704;R-HSA-445705
R-HSA-176187	Activation of ATR in response to replication stress	1	39	0.00281203	0.876941	0.876941	2	9	0.000772997	9606	Homo sapiens	MCM7_HUMAN		R-HSA-176298;R-HSA-176318
R-HSA-549127	Organic cation transport	1	39	0.00281203	0.876941	0.876941	2	9	0.000772997	9606	Homo sapiens	C00791		R-HSA-561054;R-HSA-549279
R-HSA-917977	Transferrin endocytosis and recycling	1	39	0.00281203	0.876941	0.876941	2	11	0.000944774	9606	Homo sapiens	VATA_HUMAN		R-HSA-5252133;R-HSA-917841
R-HSA-6804758	Regulation of TP53 Activity through Acetylation	1	39	0.00281203	0.876941	0.876941	2	14	0.00120244	9606	Homo sapiens	PIP4P1		R-HSA-6810410;R-HSA-6810392
R-HSA-399721	Glutamate binding, activation of AMPA receptors and synaptic plasticity	1	39	0.00281203	0.876941	0.876941	1	9	0.000772997	9606	Homo sapiens	KCC2D_HUMAN		R-HSA-416320
R-HSA-389356	CD28 co-stimulation	1	39	0.00281203	0.876941	0.876941	1	19	0.00163188	9606	Homo sapiens	THEM4		R-HSA-198640
R-HSA-6811558	PI5P, PP2A and IER3 Regulate PI3K/AKT Signaling	4	118	0.00850818	0.87698	0.87698	1	7	0.00060122	9606	Homo sapiens	KL;KITLG;ERBB2_HUMAN		R-HSA-2316434
R-HSA-8873719	RAB geranylgeranylation	2	68	0.00490302	0.879554	0.879554	2	5	0.000429443	9606	Homo sapiens	RAB6B;RAB22A		R-HSA-8870469;R-HSA-8870466
R-HSA-352230	Amino acid transport across the plasma membrane	2	68	0.00490302	0.879554	0.879554	4	36	0.00309199	9606	Homo sapiens	C00099;NAT1		R-HSA-351987;R-HSA-352029;R-HSA-375487;R-HSA-352174
R-HSA-390471	Association of TriC/CCT with target proteins during biosynthesis	1	40	0.00288413	0.883387	0.883387	1	2	0.000171777	9606	Homo sapiens	SPHK1		R-HSA-391266
R-HSA-2187338	Visual phototransduction	6	168	0.0121133	0.886528	0.886528	16	90	0.00772997	9606	Homo sapiens	C00187;AWAT2;CYP4V2;RDH10;NMT2;PDE6B		R-HSA-2534087;R-HSA-2187332;R-HSA-2404131;R-HSA-2404140;R-HSA-74059;R-HSA-2395784;R-HSA-2423785;R-HSA-2429643;R-HSA-74065;R-HSA-2395764;R-HSA-2584246;R-HSA-6786239;R-HSA-74872;R-HSA-2465919;R-HSA-2424254;R-HSA-2395768
R-HSA-1234176	Oxygen-dependent proline hydroxylation of Hypoxia-inducible Factor Alpha	2	70	0.00504723	0.889354	0.889354	6	12	0.00103066	9606	Homo sapiens	C00042;C00026		R-HSA-1234179;R-HSA-1234177;R-HSA-1234166;R-HSA-1234165;R-HSA-1234181;R-HSA-1234173
R-HSA-5696400	Dual Incision in GG-NER	1	41	0.00295623	0.889495	0.889495	3	3	0.000257666	9606	Homo sapiens	PARP2		R-HSA-5690213;R-HSA-5690990;R-HSA-5690988
R-HSA-425407	SLC-mediated transmembrane transport	17	412	0.0297065	0.890554	0.890554	29	184	0.0158035	9606	Homo sapiens	C00387;C00055;C00099;C00791;C00042;C00262;CP;NAT1;C08320;C00106;C00105;C00149;C06425;C00026;C00147;C00158		R-HSA-741450;R-HSA-1614546;R-HSA-433101;R-HSA-727749;R-HSA-109527;R-HSA-433104;R-HSA-561054;R-HSA-549279;R-HSA-352029;R-HSA-109529;R-HSA-561041;R-HSA-443997;R-HSA-727767;R-HSA-434650;R-HSA-735702;R-HSA-109534;R-HSA-109536;R-HSA-109539;R-HSA-109538;R-HSA-352174;R-HSA-561059;R-HSA-744231;R-HSA-879585;R-HSA-433131;R-HSA-372843;R-HSA-904830;R-HSA-727807;R-HSA-351987;R-HSA-375487
R-HSA-936837	Ion transport by P-type ATPases	2	71	0.00511933	0.893972	0.893972	2	14	0.00120244	9606	Homo sapiens	AT1A1_HUMAN;KCC2D_HUMAN		R-HSA-427910;R-HSA-936897
R-HSA-2559585	Oncogene Induced Senescence	1	42	0.00302834	0.895284	0.895284	3	18	0.00154599	9606	Homo sapiens	ADSL		R-HSA-3209111;R-HSA-3209114;R-HSA-3209151
R-HSA-5619084	ABC transporter disorders	3	98	0.00706612	0.896234	0.896234	7	22	0.00188955	9606	Homo sapiens	C00187;ABCB1;TERA_HUMAN		R-HSA-8866854;R-HSA-5682111;R-HSA-5678749;R-HSA-5679101;R-HSA-8866857;R-HSA-8866856;R-HSA-5679145
R-HSA-933541	TRAF6 mediated IRF7 activation	1	43	0.00310044	0.90077	0.90077	5	11	0.000944774	9606	Homo sapiens	DDX58_HUMAN		R-HSA-918230;R-HSA-933527;R-HSA-933525;R-HSA-933538;R-HSA-933537
R-HSA-432720	Lysosome Vesicle Biogenesis	1	43	0.00310044	0.90077	0.90077	2	8	0.000687108	9606	Homo sapiens	DNM2		R-HSA-432706;R-HSA-432707
R-HSA-3371511	HSF1 activation	1	43	0.00310044	0.90077	0.90077	1	7	0.00060122	9606	Homo sapiens	TERA_HUMAN		R-HSA-5324632
R-HSA-114604	GPVI-mediated activation cascade	1	43	0.00310044	0.90077	0.90077	2	25	0.00214721	9606	Homo sapiens	PLCG2		R-HSA-114689;R-HSA-429497
R-HSA-2219528	PI3K/AKT Signaling in Cancer	4	126	0.00908501	0.90581	0.90581	1	21	0.00180366	9606	Homo sapiens	KL;KITLG;ERBB2_HUMAN		R-HSA-2400009
R-HSA-3899300	SUMOylation of transcription cofactors	1	44	0.00317254	0.905968	0.905968	1	27	0.00231899	9606	Homo sapiens	PARK7_HUMAN		R-HSA-4085331
R-HSA-211981	Xenobiotics	2	74	0.00533564	0.906772	0.906772	16	22	0.00188955	9606	Homo sapiens	CYP2E1;CYP2C19		R-HSA-76416;R-HSA-76354;R-HSA-76453;R-HSA-211910;R-HSA-212005;R-HSA-212004;R-HSA-76456;R-HSA-211881;R-HSA-76397;R-HSA-143468;R-HSA-76434;R-HSA-211991;R-HSA-211988;R-HSA-76475;R-HSA-211929;R-HSA-211966
R-HSA-427359	SIRT1 negatively regulates rRNA expression	1	45	0.00324465	0.910895	0.910895	2	5	0.000429443	9606	Homo sapiens	C00153		R-HSA-5211239;R-HSA-427514
R-HSA-1834949	Cytosolic sensors of pathogen-associated DNA	2	77	0.00555195	0.918115	0.918115	5	48	0.00412265	9606	Homo sapiens	PRKDC_HUMAN;DHX9_HUMAN		R-HSA-1834939;R-HSA-9604480;R-HSA-3134954;R-HSA-3134953;R-HSA-3134821
R-HSA-5696395	Formation of Incision Complex in GG-NER	1	47	0.00338885	0.919989	0.919989	8	10	0.000858885	9606	Homo sapiens	PARP2		R-HSA-6790487;R-HSA-6790454;R-HSA-5690996;R-HSA-5689861;R-HSA-5689317;R-HSA-5696670;R-HSA-5690991;R-HSA-5691000
R-HSA-5576892	Phase 0 - rapid depolarisation	1	47	0.00338885	0.919989	0.919989	1	2	0.000171777	9606	Homo sapiens	KCC2D_HUMAN		R-HSA-5576895
R-HSA-379726	Mitochondrial tRNA aminoacylation	1	47	0.00338885	0.919989	0.919989	1	21	0.00180366	9606	Homo sapiens	SYK_HUMAN		R-HSA-380233
R-HSA-190236	Signaling by FGFR	3	106	0.00764294	0.923255	0.923255	29	142	0.0121962	9606	Homo sapiens	KL;GALNT3		R-HSA-5654167;R-HSA-5654165;R-HSA-5654672;R-HSA-5654673;R-HSA-5654596;R-HSA-5654597;R-HSA-5654149;R-HSA-191062;R-HSA-5654594;R-HSA-5654592;R-HSA-5656064;R-HSA-5654600;R-HSA-5654582;R-HSA-8851619;R-HSA-5654578;R-HSA-5654591;R-HSA-5654586;R-HSA-5654587;R-HSA-5654584;R-HSA-5654392;R-HSA-5654692;R-HSA-5654690;R-HSA-5654560;R-HSA-5654575;R-HSA-5654573;R-HSA-5654571;R-HSA-190268;R-HSA-8941623;R-HSA-565…
R-HSA-6811438	Intra-Golgi traffic	1	48	0.00346096	0.924182	0.924182	2	10	0.000858885	9606	Homo sapiens	MAN1C1		R-HSA-8847635;R-HSA-8847544
R-HSA-110313	Translesion synthesis by Y family DNA polymerases bypasses lesions on DNA template	1	48	0.00346096	0.924182	0.924182	2	28	0.00240488	9606	Homo sapiens	TERA_HUMAN		R-HSA-5654989;R-HSA-5654985
R-HSA-421837	Clathrin derived vesicle budding	2	80	0.00576826	0.928152	0.928152	5	19	0.00163188	9606	Homo sapiens	FTMT;FRIH_HUMAN;DNM2		R-HSA-421831;R-HSA-432706;R-HSA-432707;R-HSA-434362;R-HSA-421835
R-HSA-199992	trans-Golgi Network Vesicle Budding	2	80	0.00576826	0.928152	0.928152	5	19	0.00163188	9606	Homo sapiens	FTMT;FRIH_HUMAN;DNM2		R-HSA-421831;R-HSA-432706;R-HSA-432707;R-HSA-434362;R-HSA-421835
R-HSA-5625740	RHO GTPases activate PKNs	2	80	0.00576826	0.928152	0.928152	3	20	0.00171777	9606	Homo sapiens	C00042;C00026		R-HSA-5625797;R-HSA-5625870;R-HSA-5625848
R-HSA-8854214	TBC/RABGAPs	1	49	0.00353306	0.928155	0.928155	1	14	0.00120244	9606	Homo sapiens	RAB6B		R-HSA-8854303
R-HSA-1433557	Signaling by SCF-KIT	1	50	0.00360516	0.931921	0.931921	33	36	0.00309199	9606	Homo sapiens	KITLG		R-HSA-1433428;R-HSA-205319;R-HSA-1433488;R-HSA-1562641;R-HSA-1562640;R-HSA-1433501;R-HSA-205321;R-HSA-1433374;R-HSA-205262;R-HSA-1433542;R-HSA-205328;R-HSA-205205;R-HSA-1433410;R-HSA-1433418;R-HSA-205286;R-HSA-1433456;R-HSA-1433395;R-HSA-205289;R-HSA-1433471;R-HSA-1470012;R-HSA-205231;R-HSA-1470010;R-HSA-1470011;R-HSA-1472121;R-HSA-1470009;R-HSA-205234;R-HSA-205238;R-HSA-1433506;R-HSA-205306;R-HS…
R-HSA-190828	Gap junction trafficking	1	50	0.00360516	0.931921	0.931921	3	20	0.00171777	9606	Homo sapiens	DNM2		R-HSA-196017;R-HSA-190519;R-HSA-190829
R-HSA-75893	TNF signaling	1	50	0.00360516	0.931921	0.931921	1	29	0.00249077	9606	Homo sapiens	SMPD3		R-HSA-5626981
R-HSA-8955332	Carboxyterminal post-translational modifications of tubulin	1	51	0.00367727	0.93549	0.93549	1	6	0.000515331	9606	Homo sapiens	TTL		R-HSA-8955706
R-HSA-1169408	ISG15 antiviral mechanism	2	83	0.00598457	0.937019	0.937019	3	16	0.00137422	9606	Homo sapiens	DDX58_HUMAN;IF4A1_HUMAN		R-HSA-1678841;R-HSA-1678842;R-HSA-1169406
R-HSA-1169410	Antiviral mechanism by IFN-stimulated genes	2	83	0.00598457	0.937019	0.937019	3	16	0.00137422	9606	Homo sapiens	DDX58_HUMAN;IF4A1_HUMAN		R-HSA-1678841;R-HSA-1678842;R-HSA-1169406
R-HSA-350562	Regulation of ornithine decarboxylase (ODC)	1	52	0.00374937	0.938871	0.938871	4	4	0.000343554	9606	Homo sapiens	ODC1		R-HSA-353125;R-HSA-350567;R-HSA-350578;R-HSA-350600
R-HSA-2172127	DAP12 interactions	1	52	0.00374937	0.938871	0.938871	8	33	0.00283432	9606	Homo sapiens	PLCG2		R-HSA-2424484;R-HSA-2424485;R-HSA-2424486;R-HSA-2424487;R-HSA-2424481;R-HSA-2396594;R-HSA-2424476;R-HSA-2396606
R-HSA-5654741	Signaling by FGFR3	1	52	0.00374937	0.938871	0.938871	1	43	0.00369321	9606	Homo sapiens	GALNT3		R-HSA-8851619
R-HSA-2559580	Oxidative Stress Induced Senescence	3	114	0.00821977	0.943689	0.943689	4	39	0.00334965	9606	Homo sapiens	ADSL;C00042;C00026		R-HSA-3222593;R-HSA-3209111;R-HSA-3209114;R-HSA-3209151
R-HSA-6783783	Interleukin-10 signaling	2	86	0.00620088	0.944841	0.944841	1	15	0.00128833	9606	Homo sapiens	PTGS2		R-HSA-6790029
R-HSA-157858	Gap junction trafficking and regulation	1	54	0.00389358	0.945113	0.945113	3	24	0.00206132	9606	Homo sapiens	DNM2		R-HSA-196017;R-HSA-190519;R-HSA-190829
R-HSA-437239	Recycling pathway of L1	1	54	0.00389358	0.945113	0.945113	1	14	0.00120244	9606	Homo sapiens	DNM2		R-HSA-555065
R-HSA-418594	G alpha (i) signalling events	22	556	0.0400894	0.945722	0.945722	40	147	0.0126256	9606	Homo sapiens	C00187;AHCYL1;PDE1C;C00042;PDE1A;PLA2G4A;ADCY3;ADCY1;ADCY6;ADCY5;PLCB3;PLCB4;ADCY9;PNP;AWAT2;CYP4V2;RDH10;C00219;NMT2;PDE4A;PDE6B;C00026		R-HSA-392129;R-HSA-749454;R-HSA-111879;R-HSA-2404131;R-HSA-111881;R-HSA-2404140;R-HSA-74059;R-HSA-111883;R-HSA-392206;R-HSA-2423785;R-HSA-74065;R-HSA-2395764;R-HSA-2584246;R-HSA-169683;R-HSA-111955;R-HSA-111956;R-HSA-6786239;R-HSA-2465919;R-HSA-2424254;R-HSA-749456;R-HSA-111898;R-HSA-111962;R-HSA-2395768;R-HSA-2534087;R-HSA-112037;R-HSA-2187332;R-HSA-170666;R-HSA-380073;R-HSA-2395784;R-HSA-170671…
R-HSA-2029480	Fcgamma receptor (FCGR) dependent phagocytosis	6	193	0.0139159	0.946337	0.946337	7	42	0.00360732	9606	Homo sapiens	PLPP5;AHCYL1;PLCG2;C00219;PLD4;PLD1		R-HSA-2029471;R-HSA-169683;R-HSA-2029468;R-HSA-2029272;R-HSA-2029270;R-HSA-2029268;R-HSA-2029475
R-HSA-2173793	Transcriptional activity of SMAD2/SMAD3:SMAD4 heterotrimer	1	55	0.00396568	0.947991	0.947991	1	38	0.00326376	9606	Homo sapiens	C00153		R-HSA-2187325
R-HSA-212165	Epigenetic regulation of gene expression	4	143	0.0103108	0.948025	0.948025	8	34	0.00292021	9606	Homo sapiens	C00153;C00042;DDX21_HUMAN;C00026		R-HSA-5220990;R-HSA-5250930;R-HSA-5250947;R-HSA-5220952;R-HSA-5211239;R-HSA-5221014;R-HSA-5250938;R-HSA-427514
R-HSA-1912408	Pre-NOTCH Transcription and Translation	2	89	0.00641719	0.951733	0.951733	13	28	0.00240488	9606	Homo sapiens	ADSL;AGO2		R-HSA-1912413;R-HSA-1912412;R-HSA-1606682;R-HSA-1912409;R-HSA-1912410;R-HSA-1912406;R-HSA-1912368;R-HSA-1912364;R-HSA-1912367;R-HSA-1912366;R-HSA-1912363;R-HSA-1912362;R-HSA-1606561
R-HSA-5693571	Nonhomologous End-Joining (NHEJ)	1	57	0.00410989	0.953302	0.953302	9	13	0.00111655	9606	Homo sapiens	PRKDC_HUMAN		R-HSA-5693574;R-HSA-5693575;R-HSA-5693604;R-HSA-5687360;R-HSA-5687183;R-HSA-5693615;R-HSA-5686924;R-HSA-5693533;R-HSA-5693578
R-HSA-4641257	Degradation of AXIN	1	57	0.00410989	0.953302	0.953302	1	8	0.000687108	9606	Homo sapiens	C00153		R-HSA-3640858
R-HSA-5607764	CLEC7A (Dectin-1) signaling	3	120	0.00865239	0.955568	0.955568	6	45	0.00386498	9606	Homo sapiens	DUS2;AHCYL1;PLCG2		R-HSA-169683;R-HSA-5607735;R-HSA-5607745;R-HSA-2730849;R-HSA-2730867;R-HSA-5607755
R-HSA-73893	DNA Damage Bypass	1	58	0.00418199	0.955751	0.955751	2	34	0.00292021	9606	Homo sapiens	TERA_HUMAN		R-HSA-5654989;R-HSA-5654985
R-HSA-5696399	Global Genome Nucleotide Excision Repair (GG-NER)	2	92	0.0066335	0.957799	0.957799	13	20	0.00171777	9606	Homo sapiens	C00153;PARP2		R-HSA-5690996;R-HSA-5696670;R-HSA-5696664;R-HSA-5691000;R-HSA-6790487;R-HSA-6790454;R-HSA-5690213;R-HSA-5689861;R-HSA-5689317;R-HSA-5690990;R-HSA-5696655;R-HSA-5690991;R-HSA-5690988
R-HSA-3371571	HSF1-dependent transactivation	1	59	0.00425409	0.958072	0.958072	1	8	0.000687108	9606	Homo sapiens	KCC2D_HUMAN		R-HSA-5082387
R-HSA-5339562	Uptake and actions of bacterial toxins	1	60	0.0043262	0.960271	0.960271	1	65	0.00558275	9606	Homo sapiens	C00153		R-HSA-5336421
R-HSA-6806667	Metabolism of fat-soluble vitamins	2	94	0.00677771	0.961429	0.961429	10	34	0.00292021	9606	Homo sapiens	VKORC1L1;C00187		R-HSA-6806647;R-HSA-2395764;R-HSA-2187332;R-HSA-2404131;R-HSA-2404140;R-HSA-2424254;R-HSA-2395768;R-HSA-2395784;R-HSA-2423785;R-HSA-2429643
R-HSA-3000171	Non-integrin membrane-ECM interactions	1	61	0.0043983	0.962355	0.962355	1	22	0.00188955	9606	Homo sapiens	TKT		R-HSA-2465890
R-HSA-9006931	Signaling by Nuclear Receptors	7	230	0.0165837	0.963228	0.963228	14	93	0.00798763	9606	Homo sapiens	CPT1A;ADSL;CITED1;RDH10;ADH1A;AGO2;ALDH1A1		R-HSA-9012203;R-HSA-9008271;R-HSA-5362518;R-HSA-5362522;R-HSA-9012196;R-HSA-9011961;R-HSA-9008315;R-HSA-9012186;R-HSA-200406;R-HSA-5362564;R-HSA-9012208;R-HSA-9023859;R-HSA-9023860;R-HSA-9011958
R-HSA-2980736	Peptide hormone metabolism	3	125	0.00901291	0.963631	0.963631	3	60	0.00515331	9606	Homo sapiens	CBPA3_HUMAN;ACHE;PLA2G7		R-HSA-2028294;R-HSA-9023617;R-HSA-9023619
R-HSA-5250924	B-WICH complex positively regulates rRNA expression	1	62	0.0044704	0.96433	0.96433	3	3	0.000257666	9606	Homo sapiens	DDX21_HUMAN		R-HSA-5250930;R-HSA-5250947;R-HSA-5250938
R-HSA-72649	Translation initiation complex formation	1	63	0.0045425	0.966201	0.966201	2	2	0.000171777	9606	Homo sapiens	IF4A1_HUMAN		R-HSA-156808;R-HSA-157849
R-HSA-2980766	Nuclear Envelope Breakdown	1	63	0.0045425	0.966201	0.966201	3	13	0.00111655	9606	Homo sapiens	LPIN1		R-HSA-5195402;R-HSA-5221130;R-HSA-4419948
R-HSA-168249	Innate Immune System	56	1302	0.0938784	0.967573	0.967573	81	651	0.0559134	9606	Homo sapiens	PRKDC_HUMAN;GPI;C00187;AHCYL1;HEXB;AMD1;LPCAT1;FRIH_HUMAN;IDHC_HUMAN;PYGL;MPO;HK3;PNP;DHX9_HUMAN;LYAG_HUMAN;IMDH2_HUMAN;QSOX1;ACAA1;PGM1;PNPH_HUMAN;MANBA;ARG1;GAA;MIF;RHOF;KPYM_HUMAN;MET7A_HUMAN;NME1;DNM2;DUS2;PLPP5;DDX58_HUMAN;TERA_HUMAN;ALDOA;SLC27A2;PDXK;ASAH1;CANT1;GSTP1;MGST1;PLD4;GSTP1_HUMAN;PLD1;PRDX4;FTMT;PLCG2;C00327;MGAM;NOS2;ASAH1_HUMAN;NOS3;PTGES2;FUCA1;IDH1;DERA;PFKL;IMPDH2;VATA_HUMA…		R-HSA-2424484;R-HSA-2424485;R-HSA-2029471;R-HSA-2029468;R-HSA-2424486;R-HSA-418436;R-HSA-2424487;R-HSA-2424481;R-HSA-6799350;R-HSA-9604480;R-HSA-933532;R-HSA-933530;R-HSA-5607745;R-HSA-936475;R-HSA-933528;R-HSA-2396594;R-HSA-933526;R-HSA-933527;R-HSA-2396606;R-HSA-933525;R-HSA-933523;R-HSA-5607755;R-HSA-1834939;R-HSA-2730889;R-HSA-2730888;R-HSA-8869667;R-HSA-2730892;R-HSA-5621363;R-HSA-933538;R-H…
R-HSA-2871809	FCERI mediated Ca+2 mobilization	3	129	0.00930132	0.969069	0.969069	8	11	0.000944774	9606	Homo sapiens	DUS2;AHCYL1;PLCG2		R-HSA-2730888;R-HSA-169683;R-HSA-2730858;R-HSA-2730847;R-HSA-2730833;R-HSA-2730849;R-HSA-2730867;R-HSA-2730885
R-HSA-5621480	Dectin-2 family	1	65	0.00468671	0.969655	0.969655	3	12	0.00103066	9606	Homo sapiens	PLCG2		R-HSA-5621347;R-HSA-5621363;R-HSA-5621356
R-HSA-6791312	TP53 Regulates Transcription of Cell Cycle Genes	1	65	0.00468671	0.969655	0.969655	1	42	0.00360732	9606	Homo sapiens	CNOT6L		R-HSA-6798044
R-HSA-6785807	Interleukin-4 and Interleukin-13 signaling	6	211	0.0152138	0.969941	0.969941	3	46	0.00395087	9606	Homo sapiens	NOS2;MAOA;PTGS2		R-HSA-6797271;R-HSA-6790029;R-HSA-6790041
R-HSA-72702	Ribosomal scanning and start codon recognition	1	66	0.00475881	0.971247	0.971247	2	2	0.000171777	9606	Homo sapiens	IF4A1_HUMAN		R-HSA-72697;R-HSA-72621
R-HSA-69239	Synthesis of DNA	3	132	0.00951763	0.972633	0.972633	5	26	0.0022331	9606	Homo sapiens	C00055;MCM7_HUMAN;C00105		R-HSA-68944;R-HSA-69144;R-HSA-69019;R-HSA-176942;R-HSA-169468
R-HSA-72662	Activation of the mRNA upon binding of the cap-binding complex and eIFs, and subsequent binding to 43S	1	67	0.00483092	0.972756	0.972756	5	6	0.000515331	9606	Homo sapiens	IF4A1_HUMAN		R-HSA-72647;R-HSA-72631;R-HSA-72635;R-HSA-156808;R-HSA-157849
R-HSA-1227986	Signaling by ERBB2	1	67	0.00483092	0.972756	0.972756	34	43	0.00369321	9606	Homo sapiens	ERBB2_HUMAN		R-HSA-1306963;R-HSA-1250195;R-HSA-1251922;R-HSA-8848005;R-HSA-6785636;R-HSA-1306965;R-HSA-1306969;R-HSA-1250463;R-HSA-1250462;R-HSA-1306972;R-HSA-1250498;R-HSA-1918092;R-HSA-1918095;R-HSA-6785648;R-HSA-1963589;R-HSA-1358798;R-HSA-1306953;R-HSA-1358792;R-HSA-1306957;R-HSA-1250189;R-HSA-1963586;R-HSA-1963581;R-HSA-1963582;R-HSA-1250486;R-HSA-1963578;R-HSA-1250488;R-HSA-8864105;R-HSA-1306979;R-HSA-1…
R-HSA-5678895	Defective CFTR causes cystic fibrosis	1	67	0.00483092	0.972756	0.972756	3	7	0.00060122	9606	Homo sapiens	TERA_HUMAN		R-HSA-8866854;R-HSA-8866857;R-HSA-8866856
R-HSA-201722	Formation of the beta-catenin:TCF transactivating complex	1	67	0.00483092	0.972756	0.972756	1	13	0.00111655	9606	Homo sapiens	TERT		R-HSA-3322422
R-HSA-9006927	Signaling by Non-Receptor Tyrosine Kinases	1	67	0.00483092	0.972756	0.972756	2	52	0.0044662	9606	Homo sapiens	ERBB2_HUMAN		R-HSA-8848005;R-HSA-8847995
R-HSA-8848021	Signaling by PTK6	1	67	0.00483092	0.972756	0.972756	2	52	0.0044662	9606	Homo sapiens	ERBB2_HUMAN		R-HSA-8848005;R-HSA-8847995
R-HSA-68875	Mitotic Prophase	3	133	0.00958973	0.973732	0.973732	4	34	0.00292021	9606	Homo sapiens	C00042;LPIN1;C00026		R-HSA-5195402;R-HSA-5221130;R-HSA-2172678;R-HSA-4419948
R-HSA-3371556	Cellular response to heat stress	3	133	0.00958973	0.973732	0.973732	3	29	0.00249077	9606	Homo sapiens	C00153;KCC2D_HUMAN;TERA_HUMAN		R-HSA-3371467;R-HSA-5324632;R-HSA-5082387
R-HSA-6802952	Signaling by BRAF and RAF fusions	1	68	0.00490302	0.974186	0.974186	5	5	0.000429443	9606	Homo sapiens	PAPSS1		R-HSA-6802935;R-HSA-6802934;R-HSA-6802933;R-HSA-6802932;R-HSA-6802927
R-HSA-68867	Assembly of the pre-replicative complex	1	68	0.00490302	0.974186	0.974186	1	12	0.00103066	9606	Homo sapiens	MCM7_HUMAN		R-HSA-68849
R-HSA-186797	Signaling by PDGF	1	69	0.00497512	0.97554	0.97554	1	28	0.00240488	9606	Homo sapiens	PLMN_HUMAN		R-HSA-382061
R-HSA-1442490	Collagen degradation	1	69	0.00497512	0.97554	0.97554	1	34	0.00292021	9606	Homo sapiens	PHYKPL		R-HSA-5696408
R-HSA-163841	Gamma carboxylation, hypusine formation and arylsulfatase activation	1	69	0.00497512	0.97554	0.97554	1	39	0.00334965	9606	Homo sapiens	ARSD		R-HSA-1614362
R-HSA-948021	Transport to the Golgi and subsequent modification	6	218	0.0157185	0.976198	0.976198	7	60	0.00515331	9606	Homo sapiens	FUT8;FUCA1;MAN1C1;B4GALT5;FUT3		R-HSA-964830;R-HSA-975919;R-HSA-5693925;R-HSA-964825;R-HSA-5693807;R-HSA-1028788;R-HSA-964737
R-HSA-373755	Semaphorin interactions	1	70	0.00504723	0.976824	0.976824	3	40	0.00343554	9606	Homo sapiens	ERBB2_HUMAN		R-HSA-373750;R-HSA-416594;R-HSA-416588
R-HSA-3858494	Beta-catenin independent WNT signaling	4	165	0.011897	0.977006	0.977006	6	51	0.00438031	9606	Homo sapiens	PLCB3;ADSL;AGO2;PDE6B		R-HSA-4086392;R-HSA-4086393;R-HSA-398193;R-HSA-4518575;R-HSA-4518585;R-HSA-398040
R-HSA-2168880	Scavenging of heme from plasma	2	106	0.00764294	0.977665	0.977665	6	12	0.00103066	9606	Homo sapiens	HPX;C00187		R-HSA-2168897;R-HSA-2230983;R-HSA-2168884;R-HSA-2168887;R-HSA-2168886;R-HSA-2168889
R-HSA-5687128	MAPK6/MAPK4 signaling	2	106	0.00764294	0.977665	0.977665	2	40	0.00343554	9606	Homo sapiens	ADSL;AGO2		R-HSA-5687103;R-HSA-5687113
R-HSA-6790901	rRNA modification in the nucleus and cytosol	1	71	0.00511933	0.978041	0.978041	1	8	0.000687108	9606	Homo sapiens	DKC1_HUMAN		R-HSA-6790905
R-HSA-983695	Antigen activates B Cell Receptor (BCR) leading to generation of second messengers	2	108	0.00778715	0.979629	0.979629	3	17	0.0014601	9606	Homo sapiens	AHCYL1;PLCG2		R-HSA-169683;R-HSA-983704;R-HSA-1112666
R-HSA-68949	Orc1 removal from chromatin	1	73	0.00526354	0.980286	0.980286	1	4	0.000343554	9606	Homo sapiens	MCM7_HUMAN		R-HSA-68944
R-HSA-69306	DNA Replication	3	141	0.0101666	0.981133	0.981133	14	47	0.00403676	9606	Homo sapiens	C00055;MCM7_HUMAN;C00105		R-HSA-68960;R-HSA-176942;R-HSA-68940;R-HSA-68849;R-HSA-68944;R-HSA-68914;R-HSA-68917;R-HSA-68916;R-HSA-68919;R-HSA-68918;R-HSA-69144;R-HSA-69019;R-HSA-68954;R-HSA-169468
R-HSA-8948751	Regulation of PTEN stability and activity	1	74	0.00533564	0.981321	0.981321	1	13	0.00111655	9606	Homo sapiens	C00153		R-HSA-8948800
R-HSA-6807070	PTEN Regulation	4	171	0.0123297	0.981732	0.981732	25	56	0.00480976	9606	Homo sapiens	ADSL;CNOT6L;C00153;AGO2		R-HSA-8944522;R-HSA-8944650;R-HSA-2318752;R-HSA-8948621;R-HSA-8948623;R-HSA-8948800;R-HSA-8944706;R-HSA-8948612;R-HSA-8948569;R-HSA-8944538;R-HSA-8944599;R-HSA-8948651;R-HSA-8944684;R-HSA-8948524;R-HSA-8945709;R-HSA-8948641;R-HSA-8944483;R-HSA-8948582;R-HSA-8948583;R-HSA-8944632;R-HSA-8948536;R-HSA-8944569;R-HSA-8948602;R-HSA-8944497;R-HSA-8948594
R-HSA-382551	Transport of small molecules	38	960	0.0692191	0.981973	0.981973	106	430	0.0369321	9606	Homo sapiens	AT1A1_HUMAN;C00387;C00187;ABCB1;C00042;C00262;PDIA1_HUMAN;FRIH_HUMAN;CAH2_HUMAN;ADCY3;ADCY1;ADCY6;ACAT2;ADCY5;CYB5R2;FTMT;C08320;CA4;LIPG;C00106;C00105;C00149;C06425;C00026;C00147;ABCC4;C00055;C00099;C00791;CP;ADCY9;KCC2D_HUMAN;NAT1;TERA_HUMAN;VATA_HUMAN;C00158		R-HSA-8933258;R-HSA-8865667;R-HSA-8858252;R-HSA-8854408;R-HSA-1562626;R-HSA-352029;R-HSA-164377;R-HSA-8876696;R-HSA-174624;R-HSA-163617;R-HSA-5678706;R-HSA-8933292;R-HSA-1237047;R-HSA-744231;R-HSA-171059;R-HSA-8848053;R-HSA-265783;R-HSA-8854462;R-HSA-266303;R-HSA-8876472;R-HSA-266299;R-HSA-741450;R-HSA-8876485;R-HSA-266310;R-HSA-174657;R-HSA-8876484;R-HSA-174660;R-HSA-1454928;R-HSA-6806831;R-HSA-…
R-HSA-1474244	Extracellular matrix organization	10	329	0.023722	0.982435	0.982435	25	318	0.0273125	9606	Homo sapiens	PLOD1_HUMAN;PLMN_HUMAN;C00042;PDIA1_HUMAN;PHYKPL;PPIB_HUMAN;P4HA1_HUMAN;PLOD3_HUMAN;TKT;PPIB;C00026		R-HSA-8948232;R-HSA-1602458;R-HSA-8948234;R-HSA-2002460;R-HSA-2465890;R-HSA-8948224;R-HSA-8948226;R-HSA-8948230;R-HSA-5696408;R-HSA-1566979;R-HSA-1981128;R-HSA-1592398;R-HSA-1980233;R-HSA-1602488;R-HSA-1650808;R-HSA-1592314;R-HSA-1592316;R-HSA-2022073;R-HSA-1592371;R-HSA-1454843;R-HSA-1981104;R-HSA-1604712;R-HSA-8948219;R-HSA-8948222;R-HSA-1981157
R-HSA-9006936	Signaling by TGF-beta family members	2	114	0.00821977	0.984569	0.984569	2	107	0.00919007	9606	Homo sapiens	C00153;MIF		R-HSA-2187325;R-HSA-8858346
R-HSA-1257604	PIP3 activates AKT signaling	9	309	0.0222799	0.984851	0.984851	28	85	0.00730052	9606	Homo sapiens	KL;ADSL;KITLG;CNOT6L;C00153;AGO2;THEM4;ERBB2_HUMAN		R-HSA-8944522;R-HSA-8944650;R-HSA-2318752;R-HSA-8948621;R-HSA-8948623;R-HSA-8948800;R-HSA-8944706;R-HSA-8948612;R-HSA-199443;R-HSA-8948569;R-HSA-8944538;R-HSA-8944599;R-HSA-8948651;R-HSA-8944684;R-HSA-8948524;R-HSA-8945709;R-HSA-8948641;R-HSA-8944483;R-HSA-8948582;R-HSA-8948583;R-HSA-8944632;R-HSA-8948536;R-HSA-2316434;R-HSA-8944569;R-HSA-8948602;R-HSA-198640;R-HSA-8944497;R-HSA-8948594
R-HSA-977225	Amyloid fiber formation	1	78	0.00562405	0.984946	0.984946	1	28	0.00240488	9606	Homo sapiens	NAT8		R-HSA-5693001
R-HSA-8936459	RUNX1 regulates genes involved in megakaryocyte differentiation and platelet function	1	78	0.00562405	0.984946	0.984946	1	33	0.00283432	9606	Homo sapiens	ADSL		R-HSA-8937097
R-HSA-8856688	Golgi-to-ER retrograde transport	3	147	0.0105992	0.985329	0.985329	4	18	0.00154599	9606	Homo sapiens	PA1B3_HUMAN;PLA2G4A;RAB6B		R-HSA-8849350;R-HSA-8848484;R-HSA-8849348;R-HSA-8849353
R-HSA-5578749	Transcriptional regulation by small RNAs	1	79	0.00569616	0.985737	0.985737	5	5	0.000429443	9606	Homo sapiens	AGO2		R-HSA-5578965;R-HSA-5578742;R-HSA-5578966;R-HSA-5578744;R-HSA-5578712
R-HSA-975634	Retinoid metabolism and transport	1	79	0.00569616	0.985737	0.985737	9	28	0.00240488	9606	Homo sapiens	C00187		R-HSA-2395764;R-HSA-2187332;R-HSA-2404131;R-HSA-2404140;R-HSA-2424254;R-HSA-2395768;R-HSA-2395784;R-HSA-2423785;R-HSA-2429643
R-HSA-5250913	Positive epigenetic regulation of rRNA expression	1	80	0.00576826	0.986486	0.986486	3	7	0.00060122	9606	Homo sapiens	DDX21_HUMAN		R-HSA-5250930;R-HSA-5250947;R-HSA-5250938
R-HSA-3700989	Transcriptional Regulation by TP53	16	486	0.0350422	0.987504	0.987504	17	259	0.0222451	9606	Homo sapiens	GPI;G6PD;ADSL;SURF1;CNOT6L;GLS2;COX6C;COX5A;PRDX2_HUMAN;PIP4P1;SESN1;PRDX1_HUMAN;AGO2;G6PD_HUMAN		R-HSA-2318752;R-HSA-5632914;R-HSA-70377;R-HSA-5632924;R-HSA-5631903;R-HSA-70475;R-HSA-163214;R-HSA-3341343;R-HSA-6810410;R-HSA-70609;R-HSA-5629189;R-HSA-5631941;R-HSA-2321904;R-HSA-5629187;R-HSA-5631885;R-HSA-6798044;R-HSA-6810392
R-HSA-5576891	Cardiac conduction	3	151	0.0108876	0.987613	0.987613	5	26	0.0022331	9606	Homo sapiens	AT1A1_HUMAN;AHCYL1;KCC2D_HUMAN		R-HSA-427910;R-HSA-169683;R-HSA-5226904;R-HSA-5576895;R-HSA-936897
R-HSA-5696398	Nucleotide Excision Repair	2	119	0.00858029	0.987778	0.987778	13	36	0.00309199	9606	Homo sapiens	C00153;PARP2		R-HSA-5690996;R-HSA-5696670;R-HSA-5696664;R-HSA-5691000;R-HSA-6790487;R-HSA-6790454;R-HSA-5690213;R-HSA-5689861;R-HSA-5689317;R-HSA-5690990;R-HSA-5696655;R-HSA-5690991;R-HSA-5690988
R-HSA-2262752	Cellular responses to stress	17	511	0.0368448	0.987958	0.987958	24	184	0.0158035	9606	Homo sapiens	ADSL;C00153;C00042;PDIA1_HUMAN;GSTP1;NUDT2;GPX7;GSTP1_HUMAN;SOD2;SOD3;PRDX2_HUMAN;PRDX3;KCC2D_HUMAN;TERA_HUMAN;PRDX1_HUMAN;CA9;C00026		R-HSA-3322995;R-HSA-3341296;R-HSA-1234166;R-HSA-1234164;R-HSA-3343700;R-HSA-3209111;R-HSA-1234165;R-HSA-5324632;R-HSA-1235035;R-HSA-3209114;R-HSA-3341343;R-HSA-3209151;R-HSA-1234173;R-HSA-3299682;R-HSA-3222593;R-HSA-1234179;R-HSA-3299680;R-HSA-5696197;R-HSA-1234177;R-HSA-3697838;R-HSA-1234181;R-HSA-3371467;R-HSA-4837364;R-HSA-5082387
R-HSA-9018519	Estrogen-dependent gene expression	3	153	0.0110318	0.988622	0.988622	10	66	0.00566864	9606	Homo sapiens	ADSL;CITED1;AGO2		R-HSA-9011961;R-HSA-9008315;R-HSA-9012203;R-HSA-9012186;R-HSA-9008271;R-HSA-9012208;R-HSA-9023859;R-HSA-9023860;R-HSA-9012196;R-HSA-9011958
R-HSA-170834	Signaling by TGF-beta Receptor Complex	1	85	0.00612878	0.989682	0.989682	1	82	0.00704286	9606	Homo sapiens	C00153		R-HSA-2187325
R-HSA-73894	DNA Repair	10	349	0.025164	0.990348	0.990348	66	309	0.0265396	9606	Homo sapiens	PRKDC_HUMAN;C00153;C00042;C00262;TERA_HUMAN;PARP2;APEX1_HUMAN;C00106;C00026;C00147		R-HSA-110215;R-HSA-5649873;R-HSA-5693533;R-HSA-5651805;R-HSA-110218;R-HSA-110349;R-HSA-110221;R-HSA-5649883;R-HSA-110351;R-HSA-5687640;R-HSA-110350;R-HSA-110353;R-HSA-110352;R-HSA-110355;R-HSA-110354;R-HSA-111253;R-HSA-110356;R-HSA-5687360;R-HSA-5649856;R-HSA-110359;R-HSA-110231;R-HSA-5685953;R-HSA-110360;R-HSA-110363;R-HSA-5654989;R-HSA-110364;R-HSA-5654985;R-HSA-110368;R-HSA-110371;R-HSA-565182…
R-HSA-6811442	Intra-Golgi and retrograde Golgi-to-ER traffic	5	217	0.0156464	0.990646	0.990646	12	48	0.00412265	9606	Homo sapiens	PA1B3_HUMAN;MAN1C1;PLA2G4A;RAB6B;TM7SF2		R-HSA-6811431;R-HSA-8849350;R-HSA-6811429;R-HSA-8848484;R-HSA-6811428;R-HSA-8849348;R-HSA-8847635;R-HSA-6814674;R-HSA-6814671;R-HSA-6814682;R-HSA-8849353;R-HSA-8847544
R-HSA-6802957	Oncogenic MAPK signaling	1	87	0.00627298	0.990738	0.990738	5	34	0.00292021	9606	Homo sapiens	PAPSS1		R-HSA-6802935;R-HSA-6802934;R-HSA-6802933;R-HSA-6802932;R-HSA-6802927
R-HSA-68874	M/G1 Transition	1	88	0.00634509	0.991224	0.991224	9	21	0.00180366	9606	Homo sapiens	MCM7_HUMAN		R-HSA-68849;R-HSA-68960;R-HSA-68914;R-HSA-68917;R-HSA-68916;R-HSA-68919;R-HSA-68918;R-HSA-68954;R-HSA-68940
R-HSA-69002	DNA Replication Pre-Initiation	1	88	0.00634509	0.991224	0.991224	9	21	0.00180366	9606	Homo sapiens	MCM7_HUMAN		R-HSA-68849;R-HSA-68960;R-HSA-68914;R-HSA-68917;R-HSA-68916;R-HSA-68919;R-HSA-68918;R-HSA-68954;R-HSA-68940
R-HSA-416476	G alpha (q) signalling events	7	274	0.0197563	0.991262	0.991262	8	29	0.00249077	9606	Homo sapiens	PLCB3;DGKD;PLCB4;DGKQ;C00219;PPOX;MGLL		R-HSA-114688;R-HSA-749448;R-HSA-426240;R-HSA-749452;R-HSA-5694462;R-HSA-398188;R-HSA-426043;R-HSA-379048
R-HSA-8939211	ESR-mediated signaling	3	160	0.0115365	0.991569	0.991569	10	72	0.00618397	9606	Homo sapiens	ADSL;CITED1;AGO2		R-HSA-9011961;R-HSA-9008315;R-HSA-9012203;R-HSA-9012186;R-HSA-9008271;R-HSA-9012208;R-HSA-9023859;R-HSA-9023860;R-HSA-9012196;R-HSA-9011958
R-HSA-5693607	Processing of DNA double-strand break ends	1	90	0.00648929	0.992123	0.992123	1	17	0.0014601	9606	Homo sapiens	C00153		R-HSA-5685953
R-HSA-187037	Signaling by NTRK1 (TRKA)	1	90	0.00648929	0.992123	0.992123	1	55	0.00472387	9606	Homo sapiens	DNM2		R-HSA-177501
R-HSA-373760	L1CAM interactions	2	129	0.00930132	0.992365	0.992365	2	54	0.00463798	9606	Homo sapiens	LYPLA2;DNM2		R-HSA-555065;R-HSA-8933328
R-HSA-5693538	Homology Directed Repair	2	130	0.00937342	0.992718	0.992718	4	50	0.00429443	9606	Homo sapiens	C00153;PARP2		R-HSA-5687653;R-HSA-5685953;R-HSA-5687484;R-HSA-5687640
R-HSA-69052	Switching of origins to a post-replicative state	1	92	0.0066335	0.992929	0.992929	2	9	0.000772997	9606	Homo sapiens	MCM7_HUMAN		R-HSA-68944;R-HSA-69019
R-HSA-1168372	Downstream signaling events of B Cell Receptor (BCR)	1	92	0.0066335	0.992929	0.992929	1	14	0.00120244	9606	Homo sapiens	DUS2		R-HSA-2025882
R-HSA-425393	Transport of inorganic cations/anions and amino acids/oligopeptides	3	165	0.011897	0.993207	0.993207	6	75	0.00644164	9606	Homo sapiens	C00099;NAT1;C00149		R-HSA-351987;R-HSA-352029;R-HSA-375487;R-HSA-1614546;R-HSA-352174;R-HSA-372843
R-HSA-5250941	Negative epigenetic regulation of rRNA expression	1	93	0.0067056	0.993301	0.993301	2	12	0.00103066	9606	Homo sapiens	C00153		R-HSA-5211239;R-HSA-427514
R-HSA-450531	Regulation of mRNA stability by proteins that bind AU-rich elements	1	93	0.0067056	0.993301	0.993301	2	26	0.0022331	9606	Homo sapiens	2018-09-01		R-HSA-450431;R-HSA-450488
R-HSA-8876198	RAB GEFs exchange GTP for GDP on RABs	1	94	0.00677771	0.993653	0.993653	1	21	0.00180366	9606	Homo sapiens	RAB6B		R-HSA-8876193
R-HSA-2173782	Binding and Uptake of Ligands by Scavenger Receptors	3	167	0.0120412	0.993772	0.993772	22	33	0.00283432	9606	Homo sapiens	HPX;C00187;FTMT;FRIH_HUMAN		R-HSA-2168897;R-HSA-2187264;R-HSA-2187266;R-HSA-2230983;R-HSA-2512800;R-HSA-2507854;R-HSA-2197770;R-HSA-2197645;R-HSA-2197646;R-HSA-2173778;R-HSA-2168884;R-HSA-2247511;R-HSA-2168887;R-HSA-2203479;R-HSA-2168886;R-HSA-2168889;R-HSA-2247514;R-HSA-2247512;R-HSA-2247513;R-HSA-2187261;R-HSA-2981040;R-HSA-2299677
R-HSA-5693532	DNA Double-Strand Break Repair	3	167	0.0120412	0.993772	0.993772	13	107	0.00919007	9606	Homo sapiens	PRKDC_HUMAN;C00153;PARP2		R-HSA-5687484;R-HSA-5693533;R-HSA-5687640;R-HSA-5693574;R-HSA-5693575;R-HSA-5693604;R-HSA-5687653;R-HSA-5687360;R-HSA-5685953;R-HSA-5687183;R-HSA-5693615;R-HSA-5686924;R-HSA-5693578
R-HSA-1643685	Disease	61	1512	0.10902	0.993963	0.993963	79	944	0.0810788	9606	Homo sapiens	GALNT12;C00387;C00187;ACY1;C01835;HEXB;IDHC_HUMAN;LFNG;GYS1;MOGS_HUMAN;LYAG_HUMAN;IDS;C00105;PGM1;C00026;C00147;MCCC2;C00199;C00153;DCXR;GAA;MCCC1;ALG2;PRDX2_HUMAN;BTD;PCCA;TERA_HUMAN;MAN1B1;LCT;CHST3;ABCB1;GALT;IDUA;MAOA;MCCB_HUMAN;PAPSS2;PAPSS1;CYP27B1;C08320;C00208;C00645;C06425;KL;C00055;C00099;GALNT3;IDH1;SRD5A3;GFPT1_HUMAN;FMO3;SOD2;CP;RPIA;KITLG;CYP24A1;G6PC3;NAT1;PRDX1_HUMAN;C00219;NMT2;E…		R-HSA-9036041;R-HSA-5602004;R-HSA-5609939;R-HSA-9036046;R-HSA-6802927;R-HSA-9036037;R-HSA-3814838;R-HSA-3282876;R-HSA-6802935;R-HSA-3595175;R-HSA-6802934;R-HSA-4793947;R-HSA-6802933;R-HSA-6802932;R-HSA-5096537;R-HSA-4793949;R-HSA-5096538;R-HSA-5602242;R-HSA-5096532;R-HSA-5579081;R-HSA-4085027;R-HSA-5653622;R-HSA-8866854;R-HSA-5659764;R-HSA-5627891;R-HSA-5387386;R-HSA-8870703;R-HSA-5679101;R-HSA-2…
R-HSA-168928	DDX58/IFIH1-mediated induction of interferon-alpha/beta	1	96	0.00692191	0.994303	0.994303	28	46	0.00395087	9606	Homo sapiens	DDX58_HUMAN		R-HSA-936390;R-HSA-168909;R-HSA-990528;R-HSA-936412;R-HSA-933532;R-HSA-933530;R-HSA-936475;R-HSA-918232;R-HSA-933528;R-HSA-933526;R-HSA-918230;R-HSA-933527;R-HSA-918229;R-HSA-933525;R-HSA-918227;R-HSA-933523;R-HSA-918224;R-HSA-918225;R-HSA-168934;R-HSA-168935;R-HSA-933538;R-HSA-933539;R-HSA-933537;R-HSA-990526;R-HSA-937343;R-HSA-936381;R-HSA-936378;R-HSA-936563
R-HSA-388841	Costimulation by the CD28 family	1	97	0.00699402	0.994603	0.994603	1	34	0.00292021	9606	Homo sapiens	THEM4		R-HSA-198640
R-HSA-390466	Chaperonin-mediated protein folding	1	99	0.00713822	0.995155	0.995155	1	19	0.00163188	9606	Homo sapiens	SPHK1		R-HSA-391266
R-HSA-983170	Antigen Presentation: Folding, assembly and peptide loading of class I MHC	1	102	0.00735453	0.99588	0.99588	5	16	0.00137422	9606	Homo sapiens	PDIA3_HUMAN		R-HSA-8951499;R-HSA-983148;R-HSA-983146;R-HSA-983161;R-HSA-983142
R-HSA-166016	Toll Like Receptor 4 (TLR4) Cascade	2	144	0.0103829	0.996264	0.996264	1	94	0.00807352	9606	Homo sapiens	PLCG2;DNM2		R-HSA-2201293
R-HSA-69242	S Phase	3	179	0.0129065	0.99632	0.99632	5	54	0.00463798	9606	Homo sapiens	C00055;MCM7_HUMAN;C00105		R-HSA-68944;R-HSA-69144;R-HSA-69019;R-HSA-176942;R-HSA-169468
R-HSA-391251	Protein folding	1	105	0.00757084	0.996497	0.996497	1	28	0.00240488	9606	Homo sapiens	SPHK1		R-HSA-391266
R-HSA-8939236	RUNX1 regulates transcription of genes involved in differentiation of HSCs	1	106	0.00764294	0.996681	0.996681	3	15	0.00128833	9606	Homo sapiens	ME2		R-HSA-8956568;R-HSA-8956586;R-HSA-8956608
R-HSA-597592	Post-translational protein modification	63	1589	0.114572	0.996708	0.996708	86	521	0.0447479	9606	Homo sapiens	PRKDC_HUMAN;GALNT12;GALNT11;GALNT14;GALNT13;ST6GALNAC2;CMAS;GALNT16;GALNT15;PDIA1_HUMAN;GALNT18;PIGQ;PIGP;UBP5_HUMAN;GANAB_HUMAN;GALNT10;RAB22A;NANP;MOGS_HUMAN;FPGT;QSOX1;C00105;ALG2;ALPPL2;STT3A_HUMAN;PCCA;DDX58_HUMAN;TERA_HUMAN;PIGA;B3GNT5;PDIA3_HUMAN;B3GNT4;MVD;PIGL;MAN1B1;PIGH;B4GALT5;FUOM;PDIA6_HUMAN;TTL;FUT3;FUT8;GMDS;UB2L3_HUMAN;MAN1C1;C00645;ARSD;RAB6B;GALNT7;GALNT6;C00055;GALNT4;GALNT3;S…		R-HSA-8956040;R-HSA-1614362;R-HSA-8956045;R-HSA-913675;R-HSA-446208;R-HSA-446209;R-HSA-6810464;R-HSA-8853515;R-HSA-5696600;R-HSA-964737;R-HSA-548890;R-HSA-4085033;R-HSA-8852127;R-HSA-8938770;R-HSA-4085028;R-HSA-8938773;R-HSA-8853529;R-HSA-975919;R-HSA-901036;R-HSA-977071;R-HSA-5617143;R-HSA-8952618;R-HSA-901039;R-HSA-4085021;R-HSA-8952620;R-HSA-8852130;R-HSA-8850594;R-HSA-8852129;R-HSA-5617138;R-…
R-HSA-168898	Toll-Like Receptors Cascades	3	183	0.0131949	0.996917	0.996917	2	180	0.0154599	9606	Homo sapiens	C00187;PLCG2;DNM2		R-HSA-8869667;R-HSA-2201293
R-HSA-1474228	Degradation of the extracellular matrix	2	148	0.0106713	0.996918	0.996918	10	105	0.00901829	9606	Homo sapiens	PLMN_HUMAN;PHYKPL		R-HSA-1602488;R-HSA-1604712;R-HSA-1592314;R-HSA-1602458;R-HSA-1566979;R-HSA-1592316;R-HSA-1592398;R-HSA-1592371;R-HSA-1454843;R-HSA-5696408
R-HSA-397014	Muscle contraction	4	216	0.0155743	0.997011	0.997011	9	39	0.00334965	9606	Homo sapiens	AT1A1_HUMAN;AHCYL1;KCC2D_HUMAN;CAD		R-HSA-427910;R-HSA-169683;R-HSA-445700;R-HSA-445699;R-HSA-5226904;R-HSA-5576895;R-HSA-445704;R-HSA-936897;R-HSA-445705
R-HSA-381340	Transcriptional regulation of white adipocyte differentiation	1	108	0.00778715	0.997021	0.997021	2	18	0.00154599	9606	Homo sapiens	C00219		R-HSA-560473;R-HSA-560517
R-HSA-8856825	Cargo recognition for clathrin-mediated endocytosis	1	109	0.00785925	0.997178	0.997178	1	14	0.00120244	9606	Homo sapiens	C00187		R-HSA-8863471
R-HSA-3371453	Regulation of HSF1-mediated heat shock response	1	111	0.00800346	0.997467	0.997467	1	14	0.00120244	9606	Homo sapiens	C00153		R-HSA-3371467
R-HSA-5357801	Programmed Cell Death	3	188	0.0135554	0.997532	0.997532	12	139	0.0119385	9606	Homo sapiens	TH;CAD;DNM1L;DNM1L_HUMAN		R-HSA-211186;R-HSA-211239;R-HSA-211207;R-HSA-211191;R-HSA-211190;R-HSA-211206;R-HSA-5675470;R-HSA-351948;R-HSA-211193;R-HSA-9029667;R-HSA-211224;R-HSA-211247
R-HSA-8856828	Clathrin-mediated endocytosis	2	155	0.011176	0.997802	0.997802	16	34	0.00292021	9606	Homo sapiens	C00187;DNM2		R-HSA-8868071;R-HSA-8868230;R-HSA-8863471;R-HSA-8868236;R-HSA-8867756;R-HSA-8868651;R-HSA-8867754;R-HSA-8868648;R-HSA-8868072;R-HSA-8868661;R-HSA-8868660;R-HSA-8868659;R-HSA-8868658;R-HSA-8869438;R-HSA-8871194;R-HSA-8871193
R-HSA-166520	Signaling by NTRKs	1	115	0.00829187	0.99796	0.99796	1	117	0.010049	9606	Homo sapiens	DNM2		R-HSA-177501
R-HSA-983705	Signaling by the B Cell Receptor (BCR)	3	195	0.0140601	0.998197	0.998197	4	35	0.0030061	9606	Homo sapiens	DUS2;AHCYL1;PLCG2		R-HSA-169683;R-HSA-2025882;R-HSA-983704;R-HSA-1112666
R-HSA-156827	L13a-mediated translational silencing of Ceruloplasmin expression	1	118	0.00850818	0.998266	0.998266	1	3	0.000257666	9606	Homo sapiens	IF4A1_HUMAN		R-HSA-156823
R-HSA-2559583	Cellular Senescence	3	198	0.0142764	0.998425	0.998425	4	89	0.00764408	9606	Homo sapiens	ADSL;C00042;C00026		R-HSA-3222593;R-HSA-3209111;R-HSA-3209114;R-HSA-3209151
R-HSA-72706	GTP hydrolysis and joining of the 60S ribosomal subunit	1	122	0.0087966	0.998603	0.998603	1	3	0.000257666	9606	Homo sapiens	IF4A1_HUMAN		R-HSA-72619
R-HSA-2871796	FCERI mediated MAPK activation	1	123	0.0088687	0.998677	0.998677	7	20	0.00171777	9606	Homo sapiens	PLCG2		R-HSA-2730889;R-HSA-2730841;R-HSA-2730856;R-HSA-2730840;R-HSA-2730892;R-HSA-2730851;R-HSA-2396606
R-HSA-5621481	C-type lectin receptors (CLRs)	3	202	0.0145649	0.998685	0.998685	9	68	0.00584042	9606	Homo sapiens	DUS2;AHCYL1;PLCG2		R-HSA-169683;R-HSA-5607735;R-HSA-5607745;R-HSA-5621347;R-HSA-5621363;R-HSA-2730849;R-HSA-5621356;R-HSA-2730867;R-HSA-5607755
R-HSA-5693567	HDR through Homologous Recombination (HRR) or Single Strand Annealing (SSA)	1	124	0.0089408	0.998747	0.998747	1	42	0.00360732	9606	Homo sapiens	C00153		R-HSA-5685953
R-HSA-5683057	MAPK family signaling cascades	7	328	0.0236499	0.998748	0.998748	3	86	0.00738641	9606	Homo sapiens	KL;ADSL;KITLG;KCC2D_HUMAN;AGO2;ERBB2_HUMAN		R-HSA-5672965;R-HSA-5687103;R-HSA-5687113
R-HSA-5673001	RAF/MAP kinase cascade	5	270	0.0194679	0.998833	0.998833	1	39	0.00334965	9606	Homo sapiens	KL;KITLG;KCC2D_HUMAN;ERBB2_HUMAN		R-HSA-5672965
R-HSA-8953897	Cellular responses to external stimuli	17	598	0.0431177	0.998896	0.998896	24	254	0.0218157	9606	Homo sapiens	ADSL;C00153;C00042;PDIA1_HUMAN;GSTP1;NUDT2;GPX7;GSTP1_HUMAN;SOD2;SOD3;PRDX2_HUMAN;PRDX3;KCC2D_HUMAN;TERA_HUMAN;PRDX1_HUMAN;CA9;C00026		R-HSA-3322995;R-HSA-3341296;R-HSA-1234166;R-HSA-1234164;R-HSA-3343700;R-HSA-3209111;R-HSA-1234165;R-HSA-5324632;R-HSA-1235035;R-HSA-3209114;R-HSA-3341343;R-HSA-3209151;R-HSA-1234173;R-HSA-3299682;R-HSA-3222593;R-HSA-1234179;R-HSA-3299680;R-HSA-5696197;R-HSA-1234177;R-HSA-3697838;R-HSA-1234181;R-HSA-3371467;R-HSA-4837364;R-HSA-5082387
R-HSA-983712	Ion channel transport	3	207	0.0149254	0.998952	0.998952	3	39	0.00334965	9606	Homo sapiens	AT1A1_HUMAN;KCC2D_HUMAN;VATA_HUMAN		R-HSA-427910;R-HSA-5252133;R-HSA-936897
R-HSA-9007101	Rab regulation of trafficking	1	129	0.00930132	0.999044	0.999044	2	35	0.0030061	9606	Homo sapiens	RAB6B		R-HSA-8876193;R-HSA-8854303
R-HSA-5684996	MAPK1/MAPK3 signaling	5	277	0.0199726	0.999124	0.999124	1	46	0.00395087	9606	Homo sapiens	KL;KITLG;KCC2D_HUMAN;ERBB2_HUMAN		R-HSA-5672965
R-HSA-72737	Cap-dependent Translation Initiation	1	131	0.00944553	0.999142	0.999142	8	18	0.00154599	9606	Homo sapiens	IF4A1_HUMAN		R-HSA-72647;R-HSA-72631;R-HSA-72697;R-HSA-72619;R-HSA-72635;R-HSA-156808;R-HSA-157849;R-HSA-72621
R-HSA-72613	Eukaryotic Translation Initiation	1	131	0.00944553	0.999142	0.999142	9	21	0.00180366	9606	Homo sapiens	IF4A1_HUMAN		R-HSA-156823;R-HSA-72647;R-HSA-72631;R-HSA-72697;R-HSA-72619;R-HSA-72635;R-HSA-156808;R-HSA-157849;R-HSA-72621
R-HSA-109582	Hemostasis	25	806	0.0581152	0.999207	0.999207	36	327	0.0280855	9606	Homo sapiens	C00187;DGKD;CANT1;PDE1A;PDE11A;PLCG2;QSOX1;C00327;ABCC4;GUCY1A1;NOS2;NOS3;PDE2A;ITPK1;PLA2G4A;MIF;PAFAH2;SCCPDH;PLMN_HUMAN;DGKQ;C00219;PDE5A;ALDOA;PDE9A;MGLL		R-HSA-158722;R-HSA-114689;R-HSA-158784;R-HSA-418436;R-HSA-158721;R-HSA-158982;R-HSA-426240;R-HSA-432129;R-HSA-392143;R-HSA-8948034;R-HSA-2267372;R-HSA-158925;R-HSA-8869206;R-HSA-994140;R-HSA-994137;R-HSA-158747;R-HSA-158744;R-HSA-158942;R-HSA-158750;R-HSA-392152;R-HSA-418456;R-HSA-158941;R-HSA-429157;R-HSA-158756;R-HSA-428961;R-HSA-481007;R-HSA-5694462;R-HSA-435244;R-HSA-158766;R-HSA-158893;R-HSA…
R-HSA-109581	Apoptosis	2	180	0.0129786	0.999352	0.999352	11	126	0.010822	9606	Homo sapiens	CAD;DNM1L;DNM1L_HUMAN		R-HSA-211186;R-HSA-211239;R-HSA-211207;R-HSA-211191;R-HSA-211190;R-HSA-211206;R-HSA-351948;R-HSA-211193;R-HSA-9029667;R-HSA-211224;R-HSA-211247
R-HSA-6809371	Formation of the cornified envelope	1	138	0.00995025	0.999413	0.999413	5	27	0.00231899	9606	Homo sapiens	C00187		R-HSA-6814387;R-HSA-6814734;R-HSA-6814764;R-HSA-6814298;R-HSA-6810937
R-HSA-9006934	Signaling by Receptor Tyrosine Kinases	13	518	0.0373495	0.999465	0.999465	113	628	0.053938	9606	Homo sapiens	KL;KITLG;AHCYL1;GALNT3;PLMN_HUMAN;NOS3;SPHK1;VATA_HUMAN;THEM4;C00327;ERBB2_HUMAN;DNM2		R-HSA-8848005;R-HSA-6785636;R-HSA-205319;R-HSA-1562641;R-HSA-1562640;R-HSA-205321;R-HSA-1433374;R-HSA-5654596;R-HSA-205328;R-HSA-5654597;R-HSA-5654594;R-HSA-5654592;R-HSA-6785648;R-HSA-5654600;R-HSA-1963581;R-HSA-1963582;R-HSA-8851619;R-HSA-1433395;R-HSA-1963578;R-HSA-1470012;R-HSA-1470010;R-HSA-1470011;R-HSA-5654392;R-HSA-1470009;R-HSA-1963563;R-HSA-1250346;R-HSA-190268;R-HSA-1306963;R-HSA-12519…
R-HSA-909733	Interferon alpha/beta signaling	2	184	0.013267	0.999468	0.999468	2	20	0.00171777	9606	Homo sapiens	IP6K2		R-HSA-1015702;R-HSA-1015699
R-HSA-157118	Signaling by NOTCH	4	257	0.0185305	0.999481	0.999481	15	152	0.0130551	9606	Homo sapiens	LFNG;C00055;ADSL;AGO2		R-HSA-1912413;R-HSA-1912412;R-HSA-1606682;R-HSA-1912409;R-HSA-1912410;R-HSA-1912378;R-HSA-1912406;R-HSA-1912368;R-HSA-1912364;R-HSA-1912367;R-HSA-1912366;R-HSA-1912363;R-HSA-1912362;R-HSA-1606561;R-HSA-1912355
R-HSA-72163	mRNA Splicing - Major Pathway	2	185	0.0133391	0.999493	0.999493	8	9	0.000772997	9606	Homo sapiens	DHX9_HUMAN;PPIL6		R-HSA-72160;R-HSA-72130;R-HSA-156661;R-HSA-72139;R-HSA-72107;R-HSA-72124;R-HSA-72143;R-HSA-72127
R-HSA-194840	Rho GTPase cycle	1	144	0.0103829	0.999576	0.999576	5	5	0.000429443	9606	Homo sapiens	RHOF		R-HSA-194913;R-HSA-194854;R-HSA-195146;R-HSA-194922;R-HSA-194894
R-HSA-2132295	MHC class II antigen presentation	1	147	0.0105992	0.999639	0.999639	4	26	0.0022331	9606	Homo sapiens	DNM2		R-HSA-2130641;R-HSA-8951498;R-HSA-2130725;R-HSA-2130619
R-HSA-195721	Signaling by WNT	6	330	0.0237941	0.99964	0.99964	8	156	0.0133986	9606	Homo sapiens	PLCB3;ADSL;C00153;TERT;AGO2;PDE6B		R-HSA-3322422;R-HSA-4086392;R-HSA-4086393;R-HSA-398193;R-HSA-4518575;R-HSA-4518585;R-HSA-3640858;R-HSA-398040
R-HSA-392499	Metabolism of proteins	97	2432	0.175355	0.999652	0.999652	135	916	0.0786739	9606	Homo sapiens	PRKDC_HUMAN;GALNT12;CBPA3_HUMAN;GALNT11;ACHE;GALNT14;ST6GALNAC2;CMAS;GALNT13;GALNT16;GALNT15;PDIA1_HUMAN;GALNT18;PIGQ;ECI2;PIGP;DHB4_HUMAN;UBP5_HUMAN;IDHC_HUMAN;CROT;GANAB_HUMAN;GALNT10;TPP1_HUMAN;RAB22A;NANP;MOGS_HUMAN;FPGT;QSOX1;ACAA1;C00105;SPHK1;ALG2;ALPPL2;STT3A_HUMAN;PLMN_HUMAN;DDX58_HUMAN;ACOX2;PCCA;TERA_HUMAN;PIGA;B3GNT5;PDIA3_HUMAN;B3GNT4;MVD;PIGL;MAN1B1;SLC27A2;ACOT4;PIGH;B4GALT5;HSD17B…		R-HSA-1299475;R-HSA-8956040;R-HSA-1614362;R-HSA-1299478;R-HSA-8956045;R-HSA-913675;R-HSA-446208;R-HSA-446209;R-HSA-1299476;R-HSA-6810464;R-HSA-9023617;R-HSA-1299482;R-HSA-9023619;R-HSA-1299480;R-HSA-1299487;R-HSA-5696600;R-HSA-381461;R-HSA-548890;R-HSA-4085033;R-HSA-8852127;R-HSA-2028294;R-HSA-4085028;R-HSA-5693001;R-HSA-975919;R-HSA-4085021;R-HSA-8852130;R-HSA-1268022;R-HSA-8850594;R-HSA-8852129…
R-HSA-375276	Peptide ligand-binding receptors	2	194	0.013988	0.999676	0.999676	3	73	0.00626986	9606	Homo sapiens	PNP;PPOX		R-HSA-388863;R-HSA-389487;R-HSA-389481
R-HSA-1852241	Organelle biogenesis and maintenance	6	334	0.0240825	0.999694	0.999694	5	86	0.00738641	9606	Homo sapiens	ATP5S;IDHP_HUMAN;GLUD1;C00153;IDH2;C00219;DHE3_HUMAN;SOD2		R-HSA-5688294;R-HSA-5688276;R-HSA-8949580;R-HSA-1592238;R-HSA-5688289
R-HSA-2454202	Fc epsilon receptor (FCERI) signaling	3	234	0.0168722	0.999698	0.999698	15	63	0.00541098	9606	Homo sapiens	DUS2;AHCYL1;PLCG2		R-HSA-2730889;R-HSA-2730888;R-HSA-2730856;R-HSA-2730858;R-HSA-2730892;R-HSA-2730849;R-HSA-2730851;R-HSA-2730885;R-HSA-2730841;R-HSA-2730840;R-HSA-169683;R-HSA-2730847;R-HSA-2730833;R-HSA-2396606;R-HSA-2730867
R-HSA-72172	mRNA Splicing	2	196	0.0141322	0.999706	0.999706	8	14	0.00120244	9606	Homo sapiens	DHX9_HUMAN;PPIL6		R-HSA-72160;R-HSA-72130;R-HSA-156661;R-HSA-72139;R-HSA-72107;R-HSA-72124;R-HSA-72143;R-HSA-72127
R-HSA-69481	G2/M Checkpoints	1	154	0.0111039	0.999753	0.999753	2	24	0.00206132	9606	Homo sapiens	MCM7_HUMAN		R-HSA-176298;R-HSA-176318
R-HSA-73887	Death Receptor Signalling	1	157	0.0113202	0.99979	0.99979	1	90	0.00772997	9606	Homo sapiens	SMPD3		R-HSA-5626981
R-HSA-5689880	Ub-specific processing proteases	2	206	0.0148533	0.999821	0.999821	5	40	0.00343554	9606	Homo sapiens	DDX58_HUMAN;UBP5_HUMAN		R-HSA-5696564;R-HSA-936390;R-HSA-5690159;R-HSA-5690152;R-HSA-5696600
R-HSA-8868773	rRNA processing in the nucleus and cytosol	2	207	0.0149254	0.99983	0.99983	2	15	0.00128833	9606	Homo sapiens	DKC1_HUMAN;DDX21_HUMAN		R-HSA-6791219;R-HSA-6790905
R-HSA-162599	Late Phase of HIV Life Cycle	1	161	0.0116086	0.999831	0.999831	1	75	0.00644164	9606	Homo sapiens	NMT2		R-HSA-184392
R-HSA-1236974	ER-Phagosome pathway	1	164	0.0118249	0.999857	0.999857	2	10	0.000858885	9606	Homo sapiens	PDIA3_HUMAN		R-HSA-8863973;R-HSA-1236971
R-HSA-449147	Signaling by Interleukins	16	640	0.0461461	0.999866	0.999866	11	491	0.0421713	9606	Homo sapiens	MTAP_HUMAN;MTAP;GSTO2;NOS2;PDIA1_HUMAN;MAOA;GSTA2;MIF;SOD2;PTGS2		R-HSA-8950456;R-HSA-6797271;R-HSA-8950586;R-HSA-8950732;R-HSA-8950365;R-HSA-8950175;R-HSA-8870703;R-HSA-8950113;R-HSA-6790029;R-HSA-6790041;R-HSA-8950183
R-HSA-201681	TCF dependent signaling in response to WNT	2	216	0.0155743	0.999892	0.999892	2	71	0.00609808	9606	Homo sapiens	C00153;TERT		R-HSA-3322422;R-HSA-3640858
R-HSA-4839726	Chromatin organization	3	257	0.0185305	0.999897	0.999897	17	84	0.00721464	9606	Homo sapiens	C00042;PADI2_HUMAN;C00026		R-HSA-3247569;R-HSA-4754187;R-HSA-4754176;R-HSA-1183128;R-HSA-5661116;R-HSA-5661114;R-HSA-4754181;R-HSA-5661115;R-HSA-5661124;R-HSA-5661125;R-HSA-5661122;R-HSA-4724284;R-HSA-5661120;R-HSA-5661121;R-HSA-4722133;R-HSA-5423117;R-HSA-4724279
R-HSA-3247509	Chromatin modifying enzymes	3	257	0.0185305	0.999897	0.999897	17	84	0.00721464	9606	Homo sapiens	C00042;PADI2_HUMAN;C00026		R-HSA-3247569;R-HSA-4754187;R-HSA-4754176;R-HSA-1183128;R-HSA-5661116;R-HSA-5661114;R-HSA-4754181;R-HSA-5661115;R-HSA-5661124;R-HSA-5661125;R-HSA-5661122;R-HSA-4724284;R-HSA-5661120;R-HSA-5661121;R-HSA-4722133;R-HSA-5423117;R-HSA-4724279
R-HSA-8878171	Transcriptional regulation by RUNX1	3	261	0.0188189	0.999915	0.999915	15	132	0.0113373	9606	Homo sapiens	ADSL;AGO2;ME2		R-HSA-8938440;R-HSA-8935785;R-HSA-8937097;R-HSA-8956586;R-HSA-8938507;R-HSA-8937134;R-HSA-8956608;R-HSA-8936068;R-HSA-8935864;R-HSA-8956568;R-HSA-8939129;R-HSA-8935930;R-HSA-8936058;R-HSA-8935766;R-HSA-8938487
R-HSA-162587	HIV Life Cycle	1	175	0.0126181	0.999921	0.999921	1	113	0.0097054	9606	Homo sapiens	NMT2		R-HSA-184392
R-HSA-5633007	Regulation of TP53 Activity	1	178	0.0128344	0.999933	0.999933	2	98	0.00841707	9606	Homo sapiens	PIP4P1		R-HSA-6810410;R-HSA-6810392
R-HSA-3108232	SUMO E3 ligases SUMOylate target proteins	1	178	0.0128344	0.999933	0.999933	1	130	0.0111655	9606	Homo sapiens	PARK7_HUMAN		R-HSA-4085331
R-HSA-72766	Translation	5	340	0.0245151	0.99994	0.99994	21	99	0.00850296	9606	Homo sapiens	SYAC_HUMAN;SYK_HUMAN;SYDC_HUMAN;SYWC_HUMAN;IF4A1_HUMAN		R-HSA-379974;R-HSA-72647;R-HSA-72619;R-HSA-156808;R-HSA-379982;R-HSA-380233;R-HSA-72621;R-HSA-379977;R-HSA-380008;R-HSA-379893;R-HSA-379861;R-HSA-156823;R-HSA-72631;R-HSA-72697;R-HSA-72635;R-HSA-157849;R-HSA-379865;R-HSA-379993;R-HSA-379864;R-HSA-379867;R-HSA-379994
R-HSA-1236975	Antigen processing-Cross presentation	1	186	0.0134112	0.999957	0.999957	2	23	0.00197544	9606	Homo sapiens	PDIA3_HUMAN		R-HSA-8863973;R-HSA-1236971
R-HSA-2990846	SUMOylation	1	187	0.0134833	0.999959	0.999959	1	139	0.0119385	9606	Homo sapiens	PARK7_HUMAN		R-HSA-4085331
R-HSA-6791226	Major pathway of rRNA processing in the nucleolus and cytosol	1	189	0.0136275	0.999963	0.999963	1	7	0.00060122	9606	Homo sapiens	DDX21_HUMAN		R-HSA-6791219
R-HSA-69278	Cell Cycle, Mitotic	12	569	0.0410268	0.999965	0.999965	23	334	0.0286868	9606	Homo sapiens	C00055;MCM7_HUMAN;RRM2;C00042;TK1;C00105;TYMS;LPIN1;C00026		R-HSA-68960;R-HSA-5195402;R-HSA-5221130;R-HSA-2172678;R-HSA-8962050;R-HSA-176942;R-HSA-68940;R-HSA-4419948;R-HSA-8961991;R-HSA-68849;R-HSA-68944;R-HSA-68914;R-HSA-68917;R-HSA-68916;R-HSA-68919;R-HSA-8961982;R-HSA-68918;R-HSA-69144;R-HSA-69019;R-HSA-68954;R-HSA-8961972;R-HSA-169468;R-HSA-8962039
R-HSA-983231	Factors involved in megakaryocyte development and platelet production	1	193	0.0139159	0.99997	0.99997	3	43	0.00369321	9606	Homo sapiens	ITPK1		R-HSA-994140;R-HSA-994137;R-HSA-2267372
R-HSA-72312	rRNA processing	2	245	0.0176653	0.999975	0.999975	2	21	0.00180366	9606	Homo sapiens	DKC1_HUMAN;DDX21_HUMAN		R-HSA-6791219;R-HSA-6790905
R-HSA-5688426	Deubiquitination	3	288	0.0207657	0.999977	0.999977	8	77	0.00661342	9606	Homo sapiens	DDX58_HUMAN;TERA_HUMAN;UBP5_HUMAN		R-HSA-5696564;R-HSA-936381;R-HSA-5688834;R-HSA-6781953;R-HSA-936390;R-HSA-5690159;R-HSA-5690152;R-HSA-5696600
R-HSA-72203	Processing of Capped Intron-Containing Pre-mRNA	2	256	0.0184584	0.999986	0.999986	8	32	0.00274843	9606	Homo sapiens	DHX9_HUMAN;PPIL6		R-HSA-72160;R-HSA-72130;R-HSA-156661;R-HSA-72139;R-HSA-72107;R-HSA-72124;R-HSA-72143;R-HSA-72127
R-HSA-202733	Cell surface interactions at the vascular wall	2	256	0.0184584	0.999986	0.999986	2	64	0.00549687	9606	Homo sapiens	C00187;MIF		R-HSA-5676133;R-HSA-203130
R-HSA-913531	Interferon Signaling	5	388	0.0279761	0.999993	0.999993	6	51	0.00438031	9606	Homo sapiens	KCC2D_HUMAN;DDX58_HUMAN;IF4A1_HUMAN;IP6K2		R-HSA-1678841;R-HSA-1678842;R-HSA-1015702;R-HSA-1015699;R-HSA-909552;R-HSA-1169406
R-HSA-8953854	Metabolism of RNA	18	782	0.0563847	0.999993	0.999993	27	187	0.0160612	9606	Homo sapiens	PUS3;C00055;ZCCHC11;CNOT6L;C00042;PUS1;DKC1_HUMAN;DDX21_HUMAN;PUS7;DUS2;DHX9_HUMAN;SEP1;LCMT2;C00105;C00026;IF4A1_HUMAN;PPIL6		R-HSA-430021;R-HSA-72130;R-HSA-429955;R-HSA-6782881;R-HSA-8941312;R-HSA-6787566;R-HSA-72139;R-HSA-6782381;R-HSA-430028;R-HSA-6782890;R-HSA-72143;R-HSA-429845;R-HSA-6791219;R-HSA-6783473;R-HSA-8870289;R-HSA-6790905;R-HSA-72160;R-HSA-72107;R-HSA-429992;R-HSA-6786583;R-HSA-156661;R-HSA-6783455;R-HSA-450431;R-HSA-72124;R-HSA-72127;R-HSA-450488;R-HSA-6782296
R-HSA-6805567	Keratinization	1	226	0.0162953	0.999995	0.999995	5	34	0.00292021	9606	Homo sapiens	C00187		R-HSA-6814387;R-HSA-6814734;R-HSA-6814764;R-HSA-6814298;R-HSA-6810937
R-HSA-1640170	Cell Cycle	14	681	0.0491023	0.999995	0.999995	33	423	0.0363308	9606	Homo sapiens	MCM7_HUMAN;C00055;RRM2;TERT;C00042;DKC1_HUMAN;TK1;LPIN1;C00105;TYMS;C00026		R-HSA-5195402;R-HSA-5221130;R-HSA-164616;R-HSA-8962050;R-HSA-164617;R-HSA-68940;R-HSA-164620;R-HSA-8961991;R-HSA-163090;R-HSA-68944;R-HSA-163099;R-HSA-69144;R-HSA-69019;R-HSA-163096;R-HSA-68954;R-HSA-68960;R-HSA-2172678;R-HSA-176298;R-HSA-174441;R-HSA-176942;R-HSA-4419948;R-HSA-68849;R-HSA-163120;R-HSA-68914;R-HSA-68917;R-HSA-68916;R-HSA-68919;R-HSA-8961982;R-HSA-68918;R-HSA-176318;R-HSA-8961972;…
R-HSA-5663202	Diseases of signal transduction	7	470	0.0338885	0.999996	0.999996	10	297	0.0255089	9606	Homo sapiens	KL;KITLG;C00187;TERA_HUMAN;ERBB2_HUMAN;PAPSS1		R-HSA-6802935;R-HSA-6802934;R-HSA-6802933;R-HSA-6802932;R-HSA-5483238;R-HSA-5387386;R-HSA-6802927;R-HSA-2400009;R-HSA-5358460;R-HSA-5387389
R-HSA-373076	Class A/1 (Rhodopsin-like receptors)	5	402	0.0289855	0.999996	0.999996	6	143	0.0122821	9606	Homo sapiens	PNP;PLPPR2;C00042;PPOX;C00026		R-HSA-3296244;R-HSA-6797630;R-HSA-388863;R-HSA-389487;R-HSA-964773;R-HSA-389481
R-HSA-418555	G alpha (s) signalling events	11	602	0.0434062	0.999997	0.999997	3	14	0.00120244	9606	Homo sapiens	PDE11A;ADCY9;PDE1A;PDE2A;PDE4A;ADCY3;ADCY1;PDE7A;PDE8B;ADCY6;ADCY5		R-HSA-163617;R-HSA-392129;R-HSA-418553
R-HSA-8951664	Neddylation	1	241	0.0173769	0.999998	0.999998	11	31	0.00266254	9606	Homo sapiens	PCCA		R-HSA-8956040;R-HSA-8956106;R-HSA-8952618;R-HSA-8952620;R-HSA-8952044;R-HSA-8956045;R-HSA-8952638;R-HSA-8952639;R-HSA-8956099;R-HSA-8956103;R-HSA-8952039
R-HSA-877300	Interferon gamma signaling	1	250	0.0180258	0.999999	0.999999	1	15	0.00128833	9606	Homo sapiens	KCC2D_HUMAN		R-HSA-909552
R-HSA-162906	HIV Infection	1	260	0.0187468	0.999999	0.999999	1	156	0.0133986	9606	Homo sapiens	NMT2		R-HSA-184392
R-HSA-195258	RHO GTPase Effectors	2	315	0.0227125	0.999999	0.999999	3	107	0.00919007	9606	Homo sapiens	C00042;C00026		R-HSA-5625797;R-HSA-5625870;R-HSA-5625848
R-HSA-69620	Cell Cycle Checkpoints	1	279	0.0201168	1	1	2	57	0.00489565	9606	Homo sapiens	MCM7_HUMAN		R-HSA-176298;R-HSA-176318
R-HSA-68886	M Phase	3	389	0.0280482	1	1	4	66	0.00566864	9606	Homo sapiens	C00042;LPIN1;C00026		R-HSA-5195402;R-HSA-5221130;R-HSA-2172678;R-HSA-4419948
R-HSA-983168	Antigen processing: Ubiquitination & Proteasome degradation	1	315	0.0227125	1	1	4	9	0.000772997	9606	Homo sapiens	UB2L3_HUMAN		R-HSA-983157;R-HSA-983156;R-HSA-983140;R-HSA-983152
R-HSA-194315	Signaling by Rho GTPases	3	446	0.0321581	1	1	8	112	0.00961951	9606	Homo sapiens	C00042;RHOF;C00026		R-HSA-5625797;R-HSA-194913;R-HSA-194854;R-HSA-195146;R-HSA-194922;R-HSA-5625870;R-HSA-194894;R-HSA-5625848
R-HSA-1280215	Cytokine Signaling in Immune system	21	1051	0.0757805	1	1	17	624	0.0535944	9606	Homo sapiens	MTAP_HUMAN;GSTO2;NOS2;PDIA1_HUMAN;MAOA;MIF;SOD2;PTGS2;MTAP;KCC2D_HUMAN;DDX58_HUMAN;GSTA2;IF4A1_HUMAN;IP6K2		R-HSA-1678841;R-HSA-1678842;R-HSA-8950732;R-HSA-8870703;R-HSA-8950113;R-HSA-6790029;R-HSA-1169406;R-HSA-8950183;R-HSA-8950456;R-HSA-6797271;R-HSA-8950586;R-HSA-8950365;R-HSA-8950175;R-HSA-1015702;R-HSA-1015699;R-HSA-909552;R-HSA-6790041
R-HSA-199991	Membrane Trafficking	8	659	0.047516	1	1	38	218	0.0187237	9606	Homo sapiens	C00187;PA1B3_HUMAN;FTMT;FRIH_HUMAN;MAN1C1;PLA2G4A;RAB6B;TM7SF2;DNM2		R-HSA-6811431;R-HSA-8849350;R-HSA-421831;R-HSA-8868230;R-HSA-6811429;R-HSA-6811428;R-HSA-8849348;R-HSA-432706;R-HSA-432707;R-HSA-8868236;R-HSA-421835;R-HSA-8849353;R-HSA-8847635;R-HSA-8854303;R-HSA-8871194;R-HSA-8871193;R-HSA-8868071;R-HSA-8848484;R-HSA-8876193;R-HSA-6814671;R-HSA-8863471;R-HSA-8867756;R-HSA-8868651;R-HSA-8867754;R-HSA-190829;R-HSA-8868648;R-HSA-8868072;R-HSA-8868661;R-HSA-196017…
R-HSA-388396	GPCR downstream signalling	30	1347	0.0971231	1	1	53	216	0.0185519	9606	Homo sapiens	C00187;DGKD;AHCYL1;PDE1C;C00042;PDE1A;ADCY3;ADCY1;PPOX;ADCY6;ADCY5;PDE11A;PNP;AWAT2;CYP4V2;RDH10;PDE4A;PDE6B;PDE8B;C00026;PDE2A;PLA2G4A;PLCB3;ADCY9;PLCB4;DGKQ;C00219;NMT2;PDE7A;MGLL		R-HSA-114688;R-HSA-749448;R-HSA-749454;R-HSA-392064;R-HSA-111879;R-HSA-426240;R-HSA-749452;R-HSA-2404131;R-HSA-111881;R-HSA-2404140;R-HSA-111883;R-HSA-392206;R-HSA-2584246;R-HSA-2424254;R-HSA-749456;R-HSA-111898;R-HSA-163617;R-HSA-112037;R-HSA-170666;R-HSA-5694462;R-HSA-380073;R-HSA-2395784;R-HSA-170671;R-HSA-379048;R-HSA-170674;R-HSA-170672;R-HSA-170676;R-HSA-170677;R-HSA-111930;R-HSA-170686;R-H…
R-HSA-500792	GPCR ligand binding	5	593	0.0427572	1	1	6	170	0.014601	9606	Homo sapiens	PNP;PLPPR2;C00042;PPOX;C00026		R-HSA-3296244;R-HSA-6797630;R-HSA-388863;R-HSA-389487;R-HSA-964773;R-HSA-389481
R-HSA-372790	Signaling by GPCR	31	1414	0.101954	1	1	59	386	0.033153	9606	Homo sapiens	C00187;DGKD;AHCYL1;PLPPR2;PDE1C;C00042;PDE1A;ADCY3;ADCY1;PPOX;ADCY6;ADCY5;PDE11A;PNP;AWAT2;CYP4V2;RDH10;PDE4A;PDE6B;PDE8B;C00026;PDE2A;PLA2G4A;PLCB3;ADCY9;PLCB4;DGKQ;C00219;NMT2;PDE7A;MGLL		R-HSA-114688;R-HSA-749448;R-HSA-749454;R-HSA-392064;R-HSA-111879;R-HSA-426240;R-HSA-749452;R-HSA-2404131;R-HSA-111881;R-HSA-2404140;R-HSA-111883;R-HSA-392206;R-HSA-2584246;R-HSA-2424254;R-HSA-749456;R-HSA-111898;R-HSA-163617;R-HSA-112037;R-HSA-170666;R-HSA-5694462;R-HSA-964773;R-HSA-380073;R-HSA-2395784;R-HSA-170671;R-HSA-379048;R-HSA-170674;R-HSA-170672;R-HSA-170676;R-HSA-170677;R-HSA-111930;R-H…
R-HSA-983169	Class I MHC mediated antigen processing & presentation	2	464	0.0334559	1	1	11	48	0.00412265	9606	Homo sapiens	UB2L3_HUMAN;PDIA3_HUMAN		R-HSA-8863973;R-HSA-8951499;R-HSA-983148;R-HSA-983146;R-HSA-983161;R-HSA-1236971;R-HSA-983142;R-HSA-983157;R-HSA-983156;R-HSA-983140;R-HSA-983152
R-HSA-168256	Immune System	78	2638	0.190208	1	1	118	1470	0.126256	9606	Homo sapiens	PRKDC_HUMAN;GPI;C00187;AHCYL1;PDIA1_HUMAN;HEXB;AMD1;LPCAT1;FRIH_HUMAN;IDHC_HUMAN;PYGL;MPO;HK3;PNP;DHX9_HUMAN;LYAG_HUMAN;IMDH2_HUMAN;QSOX1;ACAA1;PGM1;PNPH_HUMAN;MANBA;GSTO2;ARG1;GAA;MIF;RHOF;KPYM_HUMAN;MET7A_HUMAN;NME1;DNM2;DUS2;MTAP;PLPP5;KCC2D_HUMAN;DDX58_HUMAN;TERA_HUMAN;PDIA3_HUMAN;ALDOA;SLC27A2;MTAP_HUMAN;PDXK;ASAH1;CANT1;MAOA;GSTP1;MGST1;PLD4;GSTP1_HUMAN;PTGS2;PLD1;PRDX4;FTMT;UB2L3_HUMAN;PLC…		R-HSA-2130725;R-HSA-9604480;R-HSA-5607745;R-HSA-936475;R-HSA-8950175;R-HSA-5607755;R-HSA-5621363;R-HSA-8950183;R-HSA-8950456;R-HSA-990526;R-HSA-5621347;R-HSA-5621356;R-HSA-2730856;R-HSA-8951498;R-HSA-8951499;R-HSA-2730858;R-HSA-8950732;R-HSA-2730849;R-HSA-3134821;R-HSA-2730851;R-HSA-1112666;R-HSA-6800426;R-HSA-990528;R-HSA-6800434;R-HSA-2730867;R-HSA-8863973;R-HSA-5607735;R-HSA-983148;R-HSA-98314…
R-HSA-5653656	Vesicle-mediated transport	9	818	0.0589805	1	1	60	251	0.021558	9606	Homo sapiens	HPX;C00187;PA1B3_HUMAN;FTMT;FRIH_HUMAN;MAN1C1;PLA2G4A;RAB6B;TM7SF2;DNM2		R-HSA-8868230;R-HSA-2512800;R-HSA-8868236;R-HSA-8847635;R-HSA-2168884;R-HSA-2168887;R-HSA-2168886;R-HSA-8854303;R-HSA-2168889;R-HSA-8871194;R-HSA-2981040;R-HSA-8871193;R-HSA-2187264;R-HSA-2187266;R-HSA-8876193;R-HSA-6814671;R-HSA-8867756;R-HSA-2197770;R-HSA-8868651;R-HSA-2197645;R-HSA-8867754;R-HSA-8868648;R-HSA-2197646;R-HSA-8868661;R-HSA-196017;R-HSA-8868660;R-HSA-8868659;R-HSA-190519;R-HSA-886…
R-HSA-422475	Axon guidance	3	582	0.0419641	1	1	5	297	0.0255089	9606	Homo sapiens	LYPLA2;ERBB2_HUMAN;DNM2		R-HSA-555065;R-HSA-373750;R-HSA-416594;R-HSA-8933328;R-HSA-416588
R-HSA-5663205	Infectious disease	2	537	0.0387194	1	1	2	328	0.0281714	9606	Homo sapiens	C00153;NMT2		R-HSA-5336421;R-HSA-184392
R-HSA-212436	Generic Transcription Pathway	23	1376	0.0992141	1	1	38	649	0.0557416	9606	Homo sapiens	GPI;G6PD;ADSL;SURF1;RRM2;C00153;CNOT6L;CITED1;GLS2;COX6C;COX5A;PRDX2_HUMAN;CH60_HUMAN;PIP4P1;SESN1;PRDX1_HUMAN;AGO2;ME2;ERBB2_HUMAN;G6PD_HUMAN		R-HSA-8938440;R-HSA-8937097;R-HSA-2318752;R-HSA-8938507;R-HSA-5632914;R-HSA-8956608;R-HSA-5632924;R-HSA-5631903;R-HSA-70475;R-HSA-163214;R-HSA-8936068;R-HSA-6810410;R-HSA-70609;R-HSA-8956568;R-HSA-5629189;R-HSA-5631941;R-HSA-2321904;R-HSA-8864466;R-HSA-5629187;R-HSA-5631885;R-HSA-2187325;R-HSA-8935766;R-HSA-8935785;R-HSA-8956586;R-HSA-8937134;R-HSA-70377;R-HSA-3341343;R-HSA-9007591;R-HSA-8935864;…
R-HSA-73857	RNA Polymerase II Transcription	23	1515	0.109236	1	1	38	708	0.0608091	9606	Homo sapiens	GPI;G6PD;ADSL;SURF1;RRM2;C00153;CNOT6L;CITED1;GLS2;COX6C;COX5A;PRDX2_HUMAN;CH60_HUMAN;PIP4P1;SESN1;PRDX1_HUMAN;AGO2;ME2;ERBB2_HUMAN;G6PD_HUMAN		R-HSA-8938440;R-HSA-8937097;R-HSA-2318752;R-HSA-8938507;R-HSA-5632914;R-HSA-8956608;R-HSA-5632924;R-HSA-5631903;R-HSA-70475;R-HSA-163214;R-HSA-8936068;R-HSA-6810410;R-HSA-70609;R-HSA-8956568;R-HSA-5629189;R-HSA-5631941;R-HSA-2321904;R-HSA-8864466;R-HSA-5629187;R-HSA-5631885;R-HSA-2187325;R-HSA-8935766;R-HSA-8935785;R-HSA-8956586;R-HSA-8937134;R-HSA-70377;R-HSA-3341343;R-HSA-9007591;R-HSA-8935864;…
R-HSA-1280218	Adaptive Immune System	8	999	0.0720311	1	1	21	253	0.0217298	9606	Homo sapiens	DUS2;AHCYL1;UB2L3_HUMAN;PDIA3_HUMAN;PLCG2;THEM4;XDH;DNM2		R-HSA-8863973;R-HSA-8951498;R-HSA-8951499;R-HSA-983148;R-HSA-8851044;R-HSA-2025882;R-HSA-983146;R-HSA-2130725;R-HSA-983142;R-HSA-1112666;R-HSA-983140;R-HSA-2130641;R-HSA-169683;R-HSA-198640;R-HSA-983161;R-HSA-983704;R-HSA-1236971;R-HSA-983157;R-HSA-983156;R-HSA-2130619;R-HSA-983152
R-HSA-74160	Gene expression (Transcription)	28	1674	0.120701	1	1	66	819	0.0703427	9606	Homo sapiens	GPI;CITED1;C00042;GLS2;PLD6;COX5A;PIP4P1;HENMT1;SESN1;ME2;C00026;G6PD_HUMAN;G6PD;ADSL;SURF1;RRM2;C00153;CNOT6L;DDX21_HUMAN;COX6C;PRDX2_HUMAN;CH60_HUMAN;PRDX1_HUMAN;AGO2;ERBB2_HUMAN		R-HSA-5578965;R-HSA-8937097;R-HSA-2318752;R-HSA-5578966;R-HSA-8938507;R-HSA-5601887;R-HSA-163214;R-HSA-8936068;R-HSA-5578712;R-HSA-8956568;R-HSA-5631941;R-HSA-5220952;R-HSA-426522;R-HSA-2187325;R-HSA-426520;R-HSA-9023912;R-HSA-2106625;R-HSA-5250930;R-HSA-8956586;R-HSA-5578742;R-HSA-8937134;R-HSA-5211239;R-HSA-5250938;R-HSA-9023909;R-HSA-3341343;R-HSA-5578744;R-HSA-8935864;R-HSA-8869558;R-HSA-5220…
R-HSA-162582	Signal Transduction	60	3114	0.22453	1	1	253	2100	0.180366	9606	Homo sapiens	C00187;AHCYL1;DGKD;CITED1;PDIA1_HUMAN;SMPD3;LFNG;PNP;CYP4V2;PDE4A;PDE8B;C00026;ADSL;CPT1A;CNOT6L;C00153;SPHK1;PLA2G4A;MIF;RHOF;DNM2;PLCB3;ADCY9;PLCB4;KCC2D_HUMAN;PLMN_HUMAN;TERA_HUMAN;DGKQ;ALDH1A1;MGLL;C00042;PLPPR2;PDE1C;ADH1A;PDE1A;ADCY3;ADCY1;PPOX;ADCY6;ADCY5;PDE11A;TERT;AWAT2;RDH10;THEM4;C00327;PDE6B;KL;C00055;GALNT3;NOS3;PDE2A;KITLG;AGO2;C00219;VATA_HUMAN;NMT2;PDE7A;ERBB2_HUMAN		R-HSA-114688;R-HSA-8848005;R-HSA-1606682;R-HSA-6785636;R-HSA-205319;R-HSA-3322422;R-HSA-1562641;R-HSA-9008271;R-HSA-1562640;R-HSA-205321;R-HSA-392206;R-HSA-5654596;R-HSA-205328;R-HSA-5654597;R-HSA-5654594;R-HSA-5654592;R-HSA-6785648;R-HSA-2187325;R-HSA-5654600;R-HSA-1963581;R-HSA-1963582;R-HSA-8851619;R-HSA-1963578;R-HSA-1912378;R-HSA-1470012;R-HSA-1470010;R-HSA-1470011;R-HSA-1912368;R-HSA-364085…
R-HSA-1266738	Developmental Biology	8	1176	0.0847934	1	1	14	484	0.04157	9606	Homo sapiens	LYPLA2;C00187;PKLR;C00219;ME2;ERBB2_HUMAN;DNM2		R-HSA-211461;R-HSA-6814734;R-HSA-416588;R-HSA-6814764;R-HSA-560517;R-HSA-555065;R-HSA-560473;R-HSA-448948;R-HSA-373750;R-HSA-416594;R-HSA-6814387;R-HSA-8933328;R-HSA-6814298;R-HSA-6810937
