# Supplementary material for: Prioritization of metabolic genes as novel therapeutic targets in estrogen-receptor negative breast tumors using multi-omics data and text mining
Source: Oncotarget. 2019 Jun 11;10(39):3894–909. doi: 10.18632/oncotarget.26995 (PMC6570467; doi:10.18632/oncotarget.26995)
Supplement: Supplementary file 10 [file oncotarget-10-3894-s010.xlsx]

## Sheet: Supplementary Table 10
Reactome pathway analysis - metabolites
Pathway identifier	Pathway name	#Entities found	#Entities total	Entities ratio	Entities pValue	Entities FDR	#Reactions found	#Reactions total	Reactions ratio	Species identifier	Species name	Submitted entities found	Mapped entities	Found reaction identifiers
R-HSA-425407	SLC-mediated transmembrane transport	14	165	0.0899673	0.000419259	0.06984	26	184	0.0277946	9606	Homo sapiens	C00387;C00055;C00099;C00791;C00042;C00262;C08320;C00106;C00105;C00149;C06425;C00026;C00147;C00158	17368;17361;30915;16695;16750;28866;28822;16708;30769;15741;16958;30797;17568;16737	R-HSA-741450;R-HSA-1614546;R-HSA-433101;R-HSA-727749;R-HSA-109527;R-HSA-433104;R-HSA-561054;R-HSA-549279;R-HSA-352029;R-HSA-109529;R-HSA-561041;R-HSA-727767;R-HSA-434650;R-HSA-735702;R-HSA-109534;R-HSA-109536;R-HSA-109539;R-HSA-109538;R-HSA-561059;R-HSA-744231;R-HSA-879585;R-HSA-433131;R-HSA-372843;R-HSA-727807;R-HSA-351987;R-HSA-375487
R-HSA-8956321	Nucleotide salvage	7	45	0.0245365	0.000483025	0.06984	11	21	0.00317221	9606	Homo sapiens	C00387;C00055;C00262;C00106;C00105;C02067;C00147	16708;17368;17361;16695;16750;17802;17568	R-HSA-112033;R-HSA-6788295;R-HSA-112034;R-HSA-74213;R-HSA-74372;R-HSA-74215;R-HSA-112266;R-HSA-109903;R-HSA-73599;R-HSA-73598;R-HSA-8954327
R-HSA-425397	Transport of vitamins, nucleosides, and related molecules	8	61	0.0332606	0.00057719	0.06984	13	33	0.00498489	9606	Homo sapiens	C00387;C00055;C00262;C08320;C00106;C00105;C06425;C00147	16708;17368;17361;16695;16750;28866;28822;17568	R-HSA-741450;R-HSA-109536;R-HSA-109539;R-HSA-109538;R-HSA-744231;R-HSA-879585;R-HSA-727749;R-HSA-727807;R-HSA-109527;R-HSA-109529;R-HSA-727767;R-HSA-735702;R-HSA-109534
R-HSA-71403	Citric acid cycle (TCA cycle)	5	28	0.0152672	0.00179637	0.140217	15	17	0.00256798	9606	Homo sapiens	C00122;C00042;C00149;C00026;C00158	30915;18012;30769;15741;30797	R-HSA-70979;R-HSA-9012268;R-HSA-71783;R-HSA-70982;R-HSA-71401;R-HSA-450984;R-HSA-70994;R-HSA-70997;R-HSA-9012349;R-HSA-70967;R-HSA-450975;R-HSA-70971;R-HSA-71775;R-HSA-70975;R-HSA-451033
R-HSA-83936	Transport of nucleosides and free purine and pyrimidine bases across the plasma membrane	4	18	0.00981461	0.00242252	0.140217	8	11	0.00166163	9606	Homo sapiens	C00387;C00262;C00106;C00147	16708;17368;16750;17568	R-HSA-109536;R-HSA-109539;R-HSA-109538;R-HSA-109527;R-HSA-109529;R-HSA-727767;R-HSA-727749;R-HSA-109534
R-HSA-382551	Transport of small molecules	15	224	0.122137	0.00286945	0.140217	80	390	0.0589124	9606	Homo sapiens	C00387;C00055;C00099;C00187;C00791;C00042;C00262;C08320;C00106;C00105;C00149;C06425;C00026;C00147;C00158	17368;17361;16113;30915;16695;16750;28866;28822;16708;30769;15741;16958;30797;17568;16737	R-HSA-8933258;R-HSA-8865667;R-HSA-8866304;R-HSA-171141;R-HSA-8858252;R-HSA-8854408;R-HSA-8866327;R-HSA-216723;R-HSA-174739;R-HSA-8866321;R-HSA-561054;R-HSA-174741;R-HSA-549279;R-HSA-352029;R-HSA-561041;R-HSA-8876696;R-HSA-174624;R-HSA-8933292;R-HSA-174757;R-HSA-561059;R-HSA-744231;R-HSA-171059;R-HSA-8848053;R-HSA-265783;R-HSA-216756;R-HSA-8854462;R-HSA-375487;R-HSA-266303;R-HSA-8876472;R-HSA-2662…
R-HSA-73614	Pyrimidine salvage	4	23	0.0125409	0.00576081	0.140217	7	10	0.00151057	9606	Homo sapiens	C00055;C00106;C00105;C02067	17361;16695;17802;17568	R-HSA-6788295;R-HSA-74372;R-HSA-112266;R-HSA-109903;R-HSA-73599;R-HSA-73598;R-HSA-8954327
R-HSA-73884	Base Excision Repair	4	23	0.0125409	0.00576081	0.140217	7	33	0.00498489	9606	Homo sapiens	C00153;C00262;C00106;C00147	16708;17368;17154;17568	R-HSA-110231;R-HSA-110215;R-HSA-110246;R-HSA-110251;R-HSA-110218;R-HSA-110221;R-HSA-5651723
R-HSA-73894	DNA Repair	6	53	0.0288986	0.00599128	0.140217	17	149	0.0225076	9606	Homo sapiens	C00153;C00042;C00262;C00106;C00026;C00147	16708;17368;30915;17154;15741;17568	R-HSA-110215;R-HSA-110246;R-HSA-110251;R-HSA-110218;R-HSA-110221;R-HSA-5687653;R-HSA-110231;R-HSA-112118;R-HSA-5685953;R-HSA-112121;R-HSA-112120;R-HSA-5696655;R-HSA-112123;R-HSA-8857692;R-HSA-112125;R-HSA-112124;R-HSA-5651723
R-HSA-2262749	Cellular response to hypoxia	2	4	0.00218103	0.00701084	0.140217	7	7	0.0010574	9606	Homo sapiens	C00042;C00026	30915;15741	R-HSA-1234179;R-HSA-1234177;R-HSA-1234166;R-HSA-1234164;R-HSA-1234165;R-HSA-1234181;R-HSA-1234173
R-HSA-1234174	Regulation of Hypoxia-inducible Factor (HIF) by oxygen	2	4	0.00218103	0.00701084	0.140217	7	7	0.0010574	9606	Homo sapiens	C00042;C00026	30915;15741	R-HSA-1234179;R-HSA-1234177;R-HSA-1234166;R-HSA-1234164;R-HSA-1234165;R-HSA-1234181;R-HSA-1234173
R-HSA-1234176	Oxygen-dependent proline hydroxylation of Hypoxia-inducible Factor Alpha	2	4	0.00218103	0.00701084	0.140217	6	6	0.000906344	9606	Homo sapiens	C00042;C00026	30915;15741	R-HSA-1234179;R-HSA-1234177;R-HSA-1234166;R-HSA-1234165;R-HSA-1234181;R-HSA-1234173
R-HSA-1234162	Oxygen-dependent asparagine hydroxylation of Hypoxia-inducible Factor Alpha	2	4	0.00218103	0.00701084	0.140217	1	1	0.000151057	9606	Homo sapiens	C00042;C00026	30915;15741	R-HSA-1234164
R-HSA-69166	Removal of the Flap Intermediate	2	4	0.00218103	0.00701084	0.140217	1	1	0.000151057	9606	Homo sapiens	C00055;C00105	17361;16695	R-HSA-69144
R-HSA-69183	Processive synthesis on the lagging strand	2	4	0.00218103	0.00701084	0.140217	1	1	0.000151057	9606	Homo sapiens	C00055;C00105	17361;16695	R-HSA-69144
R-HSA-433137	Sodium-coupled sulphate, di- and tri-carboxylate transporters	2	4	0.00218103	0.00701084	0.140217	3	5	0.000755287	9606	Homo sapiens	C00042;C00158	30769;15741	R-HSA-433104;R-HSA-433101;R-HSA-433131
R-HSA-71387	Metabolism of carbohydrates	10	134	0.0730643	0.00780791	0.142642	31	201	0.0303625	9606	Homo sapiens	C00199;C00055;C00121;C00197;C00191;C00105;C00149;C00258;C00026;C00158	17794;17361;30915;32398;4178;16695;17363;30769;47013;30797	R-HSA-70592;R-HSA-70467;R-HSA-71299;R-HSA-71303;R-HSA-71306;R-HSA-8955844;R-HSA-2046285;R-HSA-2162226;R-HSA-6813749;R-HSA-2162227;R-HSA-70613;R-HSA-71445;R-HSA-2162229;R-HSA-376851;R-HSA-70486;R-HSA-3781024;R-HSA-8955794;R-HSA-1678854;R-HSA-6799495;R-HSA-372449;R-HSA-71783;R-HSA-71654;R-HSA-198440;R-HSA-71850;R-HSA-744231;R-HSA-372843;R-HSA-198508;R-HSA-8955760;R-HSA-199803;R-HSA-177784;R-HSA-378…
R-HSA-73929	Base-Excision Repair, AP Site Formation	3	14	0.00763359	0.00957662	0.142642	6	22	0.00332326	9606	Homo sapiens	C00262;C00106;C00147	16708;17368;17568	R-HSA-110231;R-HSA-110215;R-HSA-110246;R-HSA-110251;R-HSA-110218;R-HSA-110221
R-HSA-3214842	HDMs demethylate histones	2	5	0.00272628	0.0107396	0.142642	15	17	0.00256798	9606	Homo sapiens	C00042;C00026	30915;15741	R-HSA-4754187;R-HSA-4754176;R-HSA-5661116;R-HSA-5661114;R-HSA-4754181;R-HSA-5661115;R-HSA-5661124;R-HSA-5661125;R-HSA-5661122;R-HSA-4724284;R-HSA-5661120;R-HSA-5661121;R-HSA-4722133;R-HSA-5423117;R-HSA-4724279
R-HSA-110331	Cleavage of the damaged purine	2	5	0.00272628	0.0107396	0.142642	2	5	0.000755287	9606	Homo sapiens	C00262;C00147	16708;17368	R-HSA-110246;R-HSA-110251
R-HSA-73927	Depurination	2	5	0.00272628	0.0107396	0.142642	2	5	0.000755287	9606	Homo sapiens	C00262;C00147	16708;17368	R-HSA-110246;R-HSA-110251
R-HSA-174437	Removal of the Flap Intermediate from the C-strand	2	5	0.00272628	0.0107396	0.142642	1	4	0.00060423	9606	Homo sapiens	C00055;C00105	17361;16695	R-HSA-174441
R-HSA-71406	Pyruvate metabolism and Citric Acid (TCA) cycle	5	43	0.023446	0.0108052	0.142642	20	36	0.00543807	9606	Homo sapiens	C00122;C00042;C00149;C00026;C00158	30915;18012;30769;15741;30797	R-HSA-70979;R-HSA-9012268;R-HSA-71783;R-HSA-70982;R-HSA-71401;R-HSA-880007;R-HSA-880033;R-HSA-9012036;R-HSA-450984;R-HSA-880002;R-HSA-70994;R-HSA-70997;R-HSA-9012349;R-HSA-70967;R-HSA-450975;R-HSA-70971;R-HSA-71775;R-HSA-70975;R-HSA-880050;R-HSA-451033
R-HSA-5619115	Disorders of transmembrane transporters	8	99	0.0539804	0.0111699	0.142642	9	82	0.0123867	9606	Homo sapiens	C00387;C00055;C00099;C00187;C08320;C00105;C06425;C00147	16708;17361;16113;16695;16750;28866;28822;16958	R-HSA-5651942;R-HSA-5653622;R-HSA-5628807;R-HSA-5652099;R-HSA-5627891;R-HSA-5682111;R-HSA-5679101;R-HSA-5659674;R-HSA-5679145
R-HSA-8956319	Nucleobase catabolism	8	100	0.0545256	0.0118182	0.142642	24	58	0.00876133	9606	Homo sapiens	C00387;C00055;C00099;C00385;C00262;C00106;C00117;C00105	17797;17368;17361;16695;16750;16958;17568;17712	R-HSA-8851396;R-HSA-74242;R-HSA-109380;R-HSA-2393954;R-HSA-74247;R-HSA-109449;R-HSA-909765;R-HSA-112265;R-HSA-74249;R-HSA-109480;R-HSA-74376;R-HSA-74248;R-HSA-109291;R-HSA-109387;R-HSA-109514;R-HSA-74255;R-HSA-73585;R-HSA-74258;R-HSA-73591;R-HSA-8851356;R-HSA-909776;R-HSA-8851225;R-HSA-109470;R-HSA-109278
R-HSA-189085	Digestion of dietary carbohydrate	3	16	0.0087241	0.0136876	0.142642	8	13	0.00196375	9606	Homo sapiens	C01835;C01083;C00208	16551;27931;17306	R-HSA-188979;R-HSA-191108;R-HSA-191114;R-HSA-188985;R-HSA-189102;R-HSA-191116;R-HSA-191101;R-HSA-189053
R-HSA-888590	GABA synthesis, release, reuptake and degradation	3	16	0.0087241	0.0136876	0.142642	3	9	0.00135952	9606	Homo sapiens	C00099;C00042;C00026	30915;15741;16958	R-HSA-352029;R-HSA-888548;R-HSA-916855
R-HSA-5619102	SLC transporter disorders	7	83	0.0452563	0.0141487	0.142642	6	63	0.00951662	9606	Homo sapiens	C00387;C00055;C00099;C08320;C00105;C06425;C00147	16708;17361;16695;16750;28866;28822;16958	R-HSA-5651942;R-HSA-5653622;R-HSA-5628807;R-HSA-5652099;R-HSA-5627891;R-HSA-5659674
R-HSA-430039	mRNA decay by 5' to 3' exoribonuclease	2	6	0.00327154	0.0151625	0.142642	1	2	0.000302115	9606	Homo sapiens	C00055;C00105	17361;16695	R-HSA-429845
R-HSA-69186	Lagging Strand Synthesis	2	6	0.00327154	0.0151625	0.142642	1	2	0.000302115	9606	Homo sapiens	C00055;C00105	17361;16695	R-HSA-69144
R-HSA-69190	DNA strand elongation	2	6	0.00327154	0.0151625	0.142642	1	2	0.000302115	9606	Homo sapiens	C00055;C00105	17361;16695	R-HSA-69144
R-HSA-5659898	Intestinal saccharidase deficiencies	2	6	0.00327154	0.0151625	0.142642	2	5	0.000755287	9606	Homo sapiens	C01835;C00208	27931;17306	R-HSA-5659922;R-HSA-5659899
R-HSA-69278	Cell Cycle, Mitotic	4	31	0.0169029	0.0158491	0.142642	2	119	0.0179758	9606	Homo sapiens	C00055;C00042;C00105;C00026	17361;30915;16695;15741	R-HSA-2172678;R-HSA-69144
R-HSA-15869	Metabolism of nucleotides	10	151	0.0823337	0.0171239	0.154115	42	135	0.0203927	9606	Homo sapiens	C00387;C00055;C00099;C00385;C00262;C00106;C00117;C00105;C02067;C00147	16708;17797;17368;17361;16695;16750;17802;16958;17568;17712	R-HSA-8851396;R-HSA-74242;R-HSA-109380;R-HSA-74372;R-HSA-2393954;R-HSA-74247;R-HSA-109449;R-HSA-909765;R-HSA-112265;R-HSA-74249;R-HSA-74376;R-HSA-74248;R-HSA-109387;R-HSA-109514;R-HSA-112266;R-HSA-73548;R-HSA-109903;R-HSA-74255;R-HSA-74258;R-HSA-6788798;R-HSA-8851356;R-HSA-909776;R-HSA-73564;R-HSA-8851225;R-HSA-8954327;R-HSA-109470;R-HSA-109278;R-HSA-112033;R-HSA-6788295;R-HSA-112034;R-HSA-74213;…
R-HSA-70263	Gluconeogenesis	4	33	0.0179935	0.0194505	0.16188	10	26	0.00392749	9606	Homo sapiens	C00197;C00149;C00026;C00158	17794;30915;30769;30797	R-HSA-70592;R-HSA-70613;R-HSA-372449;R-HSA-71445;R-HSA-376851;R-HSA-71783;R-HSA-70486;R-HSA-198440;R-HSA-372843;R-HSA-198508
R-HSA-1640170	Cell Cycle	4	33	0.0179935	0.0194505	0.16188	3	162	0.0244713	9606	Homo sapiens	C00055;C00042;C00105;C00026	17361;30915;16695;15741	R-HSA-2172678;R-HSA-69144;R-HSA-174441
R-HSA-5619063	Defective SLC29A3 causes histiocytosis-lymphadenopathy plus syndrome (HLAS)	2	7	0.00381679	0.020235	0.16188	1	1	0.000151057	9606	Homo sapiens	C00387;C00147	16708;16750	R-HSA-5628807
R-HSA-112122	ALKBH2 mediated reversal of alkylation damage	2	7	0.00381679	0.020235	0.16188	3	6	0.000906344	9606	Homo sapiens	C00042;C00026	30915;15741	R-HSA-112118;R-HSA-112121;R-HSA-112120
R-HSA-112126	ALKBH3 mediated reversal of alkylation damage	2	7	0.00381679	0.020235	0.16188	3	6	0.000906344	9606	Homo sapiens	C00042;C00026	30915;15741	R-HSA-112123;R-HSA-112125;R-HSA-112124
R-HSA-429958	mRNA decay by 3' to 5' exoribonuclease	2	8	0.00436205	0.0259146	0.182925	1	3	0.000453172	9606	Homo sapiens	C00055;C00105	17361;16695	R-HSA-430028
R-HSA-2559580	Oxidative Stress Induced Senescence	2	8	0.00436205	0.0259146	0.182925	1	19	0.00287009	9606	Homo sapiens	C00042;C00026	30915;15741	R-HSA-3222593
R-HSA-1428517	The citric acid (TCA) cycle and respiratory electron transport	5	54	0.0294438	0.0261321	0.182925	20	62	0.00936556	9606	Homo sapiens	C00122;C00042;C00149;C00026;C00158	30915;18012;30769;15741;30797	R-HSA-70979;R-HSA-9012268;R-HSA-71783;R-HSA-70982;R-HSA-71401;R-HSA-880007;R-HSA-880033;R-HSA-9012036;R-HSA-450984;R-HSA-880002;R-HSA-70994;R-HSA-70997;R-HSA-9012349;R-HSA-70967;R-HSA-450975;R-HSA-70971;R-HSA-71775;R-HSA-70975;R-HSA-880050;R-HSA-451033
R-HSA-212165	Epigenetic regulation of gene expression	3	21	0.0114504	0.0277764	0.192964	5	18	0.00271903	9606	Homo sapiens	C00153;C00042;C00026	30915;17154;15741	R-HSA-5220990;R-HSA-5220952;R-HSA-5211239;R-HSA-5221014;R-HSA-427514
R-HSA-6791461	RPIA deficiency: failed conversion of RU5P to R5P	1	1	0.000545256	0.0306098	0.192964	1	1	0.000151057	9606	Homo sapiens	C00199	17363	R-HSA-5660013
R-HSA-916853	Degradation of GABA	2	9	0.00490731	0.0321607	0.192964	2	2	0.000302115	9606	Homo sapiens	C00042;C00026	30915;15741	R-HSA-888548;R-HSA-916855
R-HSA-5619108	Defective SLC27A4 causes ichthyosis prematurity syndrome (IPS)	2	9	0.00490731	0.0321607	0.192964	1	1	0.000151057	9606	Homo sapiens	C08320;C06425	28866;28822	R-HSA-5627891
R-HSA-5221030	TET1,2,3 and TDG demethylate DNA	2	9	0.00490731	0.0321607	0.192964	3	5	0.000755287	9606	Homo sapiens	C00042;C00026	30915;15741	R-HSA-5220990;R-HSA-5220952;R-HSA-5221014
R-HSA-73943	Reversal of alkylation damage by DNA dioxygenases	2	9	0.00490731	0.0321607	0.192964	7	13	0.00196375	9606	Homo sapiens	C00042;C00026	30915;15741	R-HSA-112118;R-HSA-112121;R-HSA-112120;R-HSA-112123;R-HSA-8857692;R-HSA-112125;R-HSA-112124
R-HSA-1655829	Regulation of cholesterol biosynthesis by SREBP (SREBF)	2	9	0.00490731	0.0321607	0.192964	4	8	0.00120846	9606	Homo sapiens	C00187;C00219	16113;15843	R-HSA-1655848;R-HSA-1655850;R-HSA-2317530;R-HSA-1655826
R-HSA-1650814	Collagen biosynthesis and modifying enzymes	2	9	0.00490731	0.0321607	0.192964	3	12	0.00181269	9606	Homo sapiens	C00042;C00026	30915;15741	R-HSA-1650808;R-HSA-1980233;R-HSA-1981104
R-HSA-2022854	Keratan sulfate biosynthesis	2	9	0.00490731	0.0321607	0.192964	2	8	0.00120846	9606	Homo sapiens	C00055;C00105	17361;16695	R-HSA-2046285;R-HSA-744231
R-HSA-429914	Deadenylation-dependent mRNA decay	2	9	0.00490731	0.0321607	0.192964	2	9	0.00135952	9606	Homo sapiens	C00055;C00105	17361;16695	R-HSA-429845;R-HSA-430028
R-HSA-174414	Processive synthesis on the C-strand of the telomere	2	9	0.00490731	0.0321607	0.192964	1	7	0.0010574	9606	Homo sapiens	C00055;C00105	17361;16695	R-HSA-174441
R-HSA-73621	Pyrimidine catabolism	4	39	0.021265	0.0331338	0.194673	11	17	0.00256798	9606	Homo sapiens	C00055;C00099;C00106;C00105	17361;16695;16958;17568	R-HSA-73585;R-HSA-109380;R-HSA-73591;R-HSA-109449;R-HSA-909765;R-HSA-112265;R-HSA-109480;R-HSA-74376;R-HSA-109291;R-HSA-109514;R-HSA-909776
R-HSA-8935690	Digestion	4	41	0.0223555	0.0386892	0.194673	9	23	0.00347432	9606	Homo sapiens	C00187;C01835;C01083;C00208	16113;16551;27931;17306	R-HSA-188979;R-HSA-192417;R-HSA-191108;R-HSA-191114;R-HSA-188985;R-HSA-189102;R-HSA-191116;R-HSA-191101;R-HSA-189053
R-HSA-804914	Transport of fatty acids	2	10	0.00545256	0.0389346	0.194673	1	2	0.000302115	9606	Homo sapiens	C08320;C06425	28866;28822	R-HSA-879585
R-HSA-73942	DNA Damage Reversal	2	10	0.00545256	0.0389346	0.194673	7	15	0.00226586	9606	Homo sapiens	C00042;C00026	30915;15741	R-HSA-112118;R-HSA-112121;R-HSA-112120;R-HSA-112123;R-HSA-8857692;R-HSA-112125;R-HSA-112124
R-HSA-2299718	Condensation of Prophase Chromosomes	2	10	0.00545256	0.0389346	0.194673	1	6	0.000906344	9606	Homo sapiens	C00042;C00026	30915;15741	R-HSA-2172678
R-HSA-70326	Glucose metabolism	4	43	0.023446	0.044751	0.223755	15	48	0.00725076	9606	Homo sapiens	C00197;C00149;C00026;C00158	17794;30915;30769;30797	R-HSA-70592;R-HSA-70467;R-HSA-372449;R-HSA-71783;R-HSA-71654;R-HSA-198440;R-HSA-71850;R-HSA-372843;R-HSA-198508;R-HSA-70613;R-HSA-71445;R-HSA-376851;R-HSA-70486;R-HSA-8955760;R-HSA-8955794
R-HSA-5625886	Activated PKN1 stimulates transcription of AR (androgen receptor) regulated genes KLK2 and KLK3	2	11	0.00599782	0.0461993	0.230996	3	11	0.00166163	9606	Homo sapiens	C00042;C00026	30915;15741	R-HSA-5625797;R-HSA-5625870;R-HSA-5625848
R-HSA-8963743	Digestion and absorption	4	44	0.0239913	0.0479722	0.238737	10	29	0.00438066	9606	Homo sapiens	C00187;C01835;C01083;C00208	16113;16551;27931;17306	R-HSA-188979;R-HSA-192417;R-HSA-191108;R-HSA-265443;R-HSA-191114;R-HSA-188985;R-HSA-189102;R-HSA-191116;R-HSA-191101;R-HSA-189053
R-HSA-8953854	Metabolism of RNA	4	44	0.0239913	0.0479722	0.238737	3	95	0.0143505	9606	Homo sapiens	C00055;C00042;C00105;C00026	17361;16695;16810;15741	R-HSA-429845;R-HSA-6783455;R-HSA-430028
R-HSA-977068	Termination of O-glycan biosynthesis	1	2	0.00109051	0.0602986	0.238737	5	5	0.000755287	9606	Homo sapiens	C00055	17361	R-HSA-977071;R-HSA-977228;R-HSA-981497;R-HSA-981814;R-HSA-981809
R-HSA-5663020	Defective SLC35A1 causes congenital disorder of glycosylation 2F (CDG2F)	1	2	0.00109051	0.0602986	0.238737	1	1	0.000151057	9606	Homo sapiens	C00055	17361	R-HSA-5651942
R-HSA-5619083	Defective SLC35A3 causes arthrogryposis, mental retardation, and seizures (AMRS)	1	2	0.00109051	0.0602986	0.238737	1	1	0.000151057	9606	Homo sapiens	C00105	16695	R-HSA-5653622
R-HSA-5619037	Defective SLC35A1 causes congenital disorder of glycosylation 2F (CDG2F)	1	2	0.00109051	0.0602986	0.238737	1	1	0.000151057	9606	Homo sapiens	C00055	17361	R-HSA-5651942
R-HSA-5696394	DNA Damage Recognition in GG-NER	1	2	0.00109051	0.0602986	0.238737	1	1	0.000151057	9606	Homo sapiens	C00153	17154	R-HSA-5696655
R-HSA-4641257	Degradation of AXIN	1	2	0.00109051	0.0602986	0.238737	1	1	0.000151057	9606	Homo sapiens	C00153	17154	R-HSA-3640858
R-HSA-2151201	Transcriptional activation of mitochondrial biogenesis	2	13	0.00708833	0.0620618	0.238737	4	6	0.000906344	9606	Homo sapiens	C00153;C00219	17154;15843	R-HSA-5688294;R-HSA-5688276;R-HSA-1592238;R-HSA-5688289
R-HSA-727802	Transport of nucleotide sugars	2	13	0.00708833	0.0620618	0.238737	4	10	0.00151057	9606	Homo sapiens	C00055;C00105	17361;16695	R-HSA-741450;R-HSA-727807;R-HSA-744231;R-HSA-735702
R-HSA-1483148	Synthesis of PG	2	13	0.00708833	0.0620618	0.238737	1	5	0.000755287	9606	Homo sapiens	C00055;C00093	17361;15978	R-HSA-1482939
R-HSA-69239	Synthesis of DNA	2	13	0.00708833	0.0620618	0.238737	1	7	0.0010574	9606	Homo sapiens	C00055;C00105	17361;16695	R-HSA-69144
R-HSA-112310	Neurotransmitter release cycle	4	48	0.0261723	0.0621193	0.238737	4	35	0.00528701	9606	Homo sapiens	C00099;C00042;C00219;C00026	30915;15843;15741;16958	R-HSA-352029;R-HSA-888548;R-HSA-916855;R-HSA-6803753
R-HSA-1592230	Mitochondrial biogenesis	2	14	0.00763359	0.070594	0.238737	4	8	0.00120846	9606	Homo sapiens	C00153;C00219	17154;15843	R-HSA-5688294;R-HSA-5688276;R-HSA-1592238;R-HSA-5688289
R-HSA-1474290	Collagen formation	2	14	0.00763359	0.070594	0.238737	3	15	0.00226586	9606	Homo sapiens	C00042;C00026	30915;15741	R-HSA-1650808;R-HSA-1980233;R-HSA-1981104
R-HSA-6782861	Synthesis of wybutosine at G37 of tRNA(Phe)	2	14	0.00763359	0.070594	0.238737	1	8	0.00120846	9606	Homo sapiens	C00042;C00026	16810;15741	R-HSA-6783455
R-HSA-69306	DNA Replication	2	14	0.00763359	0.070594	0.238737	1	8	0.00120846	9606	Homo sapiens	C00055;C00105	17361;16695	R-HSA-69144
R-HSA-174417	Telomere C-strand (Lagging Strand) Synthesis	2	14	0.00763359	0.070594	0.238737	1	14	0.0021148	9606	Homo sapiens	C00055;C00105	17361;16695	R-HSA-174441
R-HSA-180786	Extension of Telomeres	2	14	0.00763359	0.070594	0.238737	1	20	0.00302115	9606	Homo sapiens	C00055;C00105	17361;16695	R-HSA-174441
R-HSA-157579	Telomere Maintenance	2	14	0.00763359	0.070594	0.238737	1	22	0.00332326	9606	Homo sapiens	C00055;C00105	17361;16695	R-HSA-174441
R-HSA-73886	Chromosome Maintenance	2	14	0.00763359	0.070594	0.238737	1	22	0.00332326	9606	Homo sapiens	C00055;C00105	17361;16695	R-HSA-174441
R-HSA-2559583	Cellular Senescence	2	14	0.00763359	0.070594	0.238737	1	33	0.00498489	9606	Homo sapiens	C00042;C00026	30915;15741	R-HSA-3222593
R-HSA-74217	Purine salvage	3	31	0.0169029	0.0721307	0.238737	4	11	0.00166163	9606	Homo sapiens	C00387;C00262;C00147	16708;17368;16750	R-HSA-112033;R-HSA-112034;R-HSA-74213;R-HSA-74215
R-HSA-70350	Fructose catabolism	2	15	0.00817884	0.0794854	0.238737	2	5	0.000755287	9606	Homo sapiens	C00197;C00258	17794;32398	R-HSA-6799495;R-HSA-6813749
R-HSA-71262	Carnitine synthesis	2	15	0.00817884	0.0794854	0.238737	2	6	0.000906344	9606	Homo sapiens	C00042;C00026	30915;15741	R-HSA-71241;R-HSA-71261
R-HSA-5625740	RHO GTPases activate PKNs	2	15	0.00817884	0.0794854	0.238737	3	17	0.00256798	9606	Homo sapiens	C00042;C00026	30915;15741	R-HSA-5625797;R-HSA-5625870;R-HSA-5625848
R-HSA-1643685	Disease	15	332	0.181025	0.0795791	0.238737	17	620	0.0936556	9606	Homo sapiens	C00387;C00199;C00055;C00099;C00187;C00153;C01835;C08320;C00208;C00219;C00645;C00105;C06425;C00026;C00147	17361;16113;30915;16695;17363;17154;16750;17122;28866;27931;28822;16708;15843;16958;17306	R-HSA-5653622;R-HSA-5659922;R-HSA-5627891;R-HSA-5682111;R-HSA-5679101;R-HSA-5659674;R-HSA-5358460;R-HSA-5659899;R-HSA-5651942;R-HSA-5628807;R-HSA-5336421;R-HSA-5652099;R-HSA-5602242;R-HSA-880053;R-HSA-5660013;R-HSA-4088322;R-HSA-5679145
R-HSA-74259	Purine catabolism	4	53	0.0288986	0.0825877	0.244522	10	28	0.00422961	9606	Homo sapiens	C00387;C00385;C00262;C00117	17797;17368;16750;17712	R-HSA-74242;R-HSA-74258;R-HSA-2393954;R-HSA-74247;R-HSA-74249;R-HSA-74248;R-HSA-109387;R-HSA-74255;R-HSA-109470;R-HSA-109278
R-HSA-3247509	Chromatin modifying enzymes	2	16	0.0087241	0.0887071	0.244522	15	72	0.0108761	9606	Homo sapiens	C00042;C00026	30915;15741	R-HSA-4754187;R-HSA-4754176;R-HSA-5661116;R-HSA-5661114;R-HSA-4754181;R-HSA-5661115;R-HSA-5661124;R-HSA-5661125;R-HSA-5661122;R-HSA-4724284;R-HSA-5661120;R-HSA-5661121;R-HSA-4722133;R-HSA-5423117;R-HSA-4724279
R-HSA-4839726	Chromatin organization	2	16	0.0087241	0.0887071	0.244522	15	72	0.0108761	9606	Homo sapiens	C00042;C00026	30915;15741	R-HSA-4754187;R-HSA-4754176;R-HSA-5661116;R-HSA-5661114;R-HSA-4754181;R-HSA-5661115;R-HSA-5661124;R-HSA-5661125;R-HSA-5661122;R-HSA-4724284;R-HSA-5661120;R-HSA-5661121;R-HSA-4722133;R-HSA-5423117;R-HSA-4724279
R-HSA-68875	Mitotic Prophase	2	16	0.0087241	0.0887071	0.244522	1	28	0.00422961	9606	Homo sapiens	C00042;C00026	30915;15741	R-HSA-2172678
R-HSA-5682113	Defective ABCA1 causes Tangier disease	1	3	0.00163577	0.0890936	0.244522	1	1	0.000151057	9606	Homo sapiens	C00187	16113	R-HSA-5682111
R-HSA-5619072	Defective SLC35A2 causes congenital disorder of glycosylation 2M (CDG2M)	1	3	0.00163577	0.0890936	0.244522	1	1	0.000151057	9606	Homo sapiens	C00105	16695	R-HSA-5652099
R-HSA-5336415	Uptake and function of diphtheria toxin	1	3	0.00163577	0.0890936	0.244522	1	2	0.000302115	9606	Homo sapiens	C00153	17154	R-HSA-5336421
R-HSA-8963678	Intestinal lipid absorption	1	3	0.00163577	0.0890936	0.244522	1	3	0.000453172	9606	Homo sapiens	C00187	16113	R-HSA-265443
R-HSA-977347	Serine biosynthesis	2	17	0.00926936	0.0982313	0.244522	2	7	0.0010574	9606	Homo sapiens	C00197;C00026	17794;30915	R-HSA-977348;R-HSA-977333
R-HSA-69242	S Phase	2	17	0.00926936	0.0982313	0.244522	1	18	0.00271903	9606	Homo sapiens	C00055;C00105	17361;16695	R-HSA-69144
R-HSA-425366	Transport of bile salts and organic acids, metal ions and amine compounds	5	79	0.0430752	0.0984639	0.244522	11	66	0.00996979	9606	Homo sapiens	C00099;C00791;C00042;C00026;C00158	30915;30769;15741;16958;16737	R-HSA-351987;R-HSA-433104;R-HSA-561054;R-HSA-549279;R-HSA-352029;R-HSA-561041;R-HSA-375487;R-HSA-561059;R-HSA-433101;R-HSA-434650;R-HSA-433131
R-HSA-1855183	Synthesis of IP2, IP, and Ins in the cytosol	2	18	0.00981461	0.108032	0.244522	3	13	0.00196375	9606	Homo sapiens	C03546;C00092	18384;4170	R-HSA-1855208;R-HSA-1855178;R-HSA-1855211
R-HSA-163560	Triglyceride catabolism	2	18	0.00981461	0.108032	0.244522	2	13	0.00196375	9606	Homo sapiens	C00187;C00093	16113;15978	R-HSA-188467;R-HSA-163432
R-HSA-1638074	Keratan sulfate/keratin metabolism	2	18	0.00981461	0.108032	0.244522	2	13	0.00196375	9606	Homo sapiens	C00055;C00105	17361;16695	R-HSA-2046285;R-HSA-744231
R-HSA-8964026	Chylomicron clearance	1	4	0.00218103	0.117021	0.244522	4	4	0.00060423	9606	Homo sapiens	C00187	16113	R-HSA-174706;R-HSA-174624;R-HSA-174657;R-HSA-174808
R-HSA-8964011	HDL clearance	1	4	0.00218103	0.117021	0.244522	3	3	0.000453172	9606	Homo sapiens	C00187	16113	R-HSA-349637;R-HSA-349638;R-HSA-8858252
R-HSA-8964046	VLDL clearance	1	4	0.00218103	0.117021	0.244522	3	3	0.000453172	9606	Homo sapiens	C00187	16113	R-HSA-8933292;R-HSA-8854462;R-HSA-8854408
R-HSA-8964041	LDL remodeling	1	4	0.00218103	0.117021	0.244522	2	2	0.000302115	9606	Homo sapiens	C00187	16113	R-HSA-266350;R-HSA-176879
R-HSA-5579011	Defective CYP2U1 causes Spastic paraplegia 56, autosomal recessive (SPG56)	1	4	0.00218103	0.117021	0.244522	1	1	0.000151057	9606	Homo sapiens	C00219	15843	R-HSA-5602242
R-HSA-1483076	Synthesis of CL	1	4	0.00218103	0.117021	0.244522	1	1	0.000151057	9606	Homo sapiens	C00055	17361	R-HSA-1483063
R-HSA-5679090	Defective ABCG8 causes gallbladder disease 4 and sitosterolemia	1	4	0.00218103	0.117021	0.244522	1	1	0.000151057	9606	Homo sapiens	C00187	16113	R-HSA-5679101
R-HSA-5679096	Defective ABCG5 causes sitosterolemia	1	4	0.00218103	0.117021	0.244522	1	1	0.000151057	9606	Homo sapiens	C00187	16113	R-HSA-5679145
R-HSA-8963888	Chylomicron assembly	1	4	0.00218103	0.117021	0.244522	3	4	0.00060423	9606	Homo sapiens	C00187	16113	R-HSA-174660;R-HSA-174741;R-HSA-174587
R-HSA-8866423	VLDL assembly	1	4	0.00218103	0.117021	0.244522	3	5	0.000755287	9606	Homo sapiens	C00187	16113	R-HSA-8866327;R-HSA-8866321;R-HSA-8866304
R-HSA-4085011	Defective GNE causes sialuria, Nonaka myopathy and inclusion body myopathy 2	1	4	0.00218103	0.117021	0.244522	1	2	0.000302115	9606	Homo sapiens	C00645	17122	R-HSA-4088322
R-HSA-2173795	Downregulation of SMAD2/3:SMAD4 transcriptional activity	1	4	0.00218103	0.117021	0.244522	1	3	0.000453172	9606	Homo sapiens	C00153	17154	R-HSA-2187325
R-HSA-68886	M Phase	2	19	0.0103599	0.118083	0.244522	1	44	0.00664653	9606	Homo sapiens	C00042;C00026	30915;15741	R-HSA-2172678
R-HSA-1483213	Synthesis of PE	2	20	0.0109051	0.128361	0.244522	5	9	0.00135952	9606	Homo sapiens	C00055;C00346	17553;17361	R-HSA-1483190;R-HSA-1483222;R-HSA-1482962;R-HSA-5696415;R-HSA-1483096
R-HSA-5652084	Fructose metabolism	2	20	0.0109051	0.128361	0.244522	2	7	0.0010574	9606	Homo sapiens	C00197;C00258	17794;32398	R-HSA-6799495;R-HSA-6813749
R-HSA-1852241	Organelle biogenesis and maintenance	2	20	0.0109051	0.128361	0.244522	4	38	0.00574018	9606	Homo sapiens	C00153;C00219	17154;15843	R-HSA-5688294;R-HSA-5688276;R-HSA-1592238;R-HSA-5688289
R-HSA-75105	Fatty acyl-CoA biosynthesis	3	42	0.0229008	0.142237	0.244522	4	23	0.00347432	9606	Homo sapiens	C00219;C00149;C00158	15843;30769;30797	R-HSA-548843;R-HSA-75849;R-HSA-200555;R-HSA-75848
R-HSA-112315	Transmission across Chemical Synapses	4	65	0.0354417	0.143264	0.244522	4	105	0.015861	9606	Homo sapiens	C00099;C00042;C00219;C00026	30915;15843;15741;16958	R-HSA-352029;R-HSA-888548;R-HSA-916855;R-HSA-6803753
R-HSA-112316	Neuronal System	4	65	0.0354417	0.143264	0.244522	4	128	0.0193353	9606	Homo sapiens	C00099;C00042;C00219;C00026	30915;15843;15741;16958	R-HSA-352029;R-HSA-888548;R-HSA-916855;R-HSA-6803753
R-HSA-2978092	Abnormal conversion of 2-oxoglutarate to 2-hydroxyglutarate	1	5	0.00272628	0.144107	0.244522	1	1	0.000151057	9606	Homo sapiens	C00026	30915	R-HSA-880053
R-HSA-1368082	RORA activates gene expression	1	5	0.00272628	0.144107	0.244522	1	1	0.000151057	9606	Homo sapiens	C00219	15843	R-HSA-1801587
R-HSA-1368108	BMAL1:CLOCK,NPAS2 activates circadian gene expression	1	5	0.00272628	0.144107	0.244522	1	1	0.000151057	9606	Homo sapiens	C00219	15843	R-HSA-879724
R-HSA-427359	SIRT1 negatively regulates rRNA expression	1	5	0.00272628	0.144107	0.244522	2	3	0.000453172	9606	Homo sapiens	C00153	17154	R-HSA-5211239;R-HSA-427514
R-HSA-5362768	Hh mutants that don't undergo autocatalytic processing are degraded by ERAD	1	5	0.00272628	0.144107	0.244522	1	2	0.000302115	9606	Homo sapiens	C00187	16113	R-HSA-5358460
R-HSA-5387390	Hh mutants abrogate ligand secretion	1	5	0.00272628	0.144107	0.244522	1	2	0.000302115	9606	Homo sapiens	C00187	16113	R-HSA-5358460
R-HSA-1912420	Pre-NOTCH Processing in Golgi	1	5	0.00272628	0.144107	0.244522	1	3	0.000453172	9606	Homo sapiens	C00055	17361	R-HSA-1912378
R-HSA-5685939	HDR through MMEJ (alt-NHEJ)	1	5	0.00272628	0.144107	0.244522	1	4	0.00060423	9606	Homo sapiens	C00153	17154	R-HSA-5687653
R-HSA-8948751	Regulation of PTEN stability and activity	1	5	0.00272628	0.144107	0.244522	1	5	0.000755287	9606	Homo sapiens	C00153	17154	R-HSA-8948800
R-HSA-389542	NADPH regeneration	1	6	0.00327154	0.170377	0.244522	3	3	0.000453172	9606	Homo sapiens	C00026	30915	R-HSA-389540;R-HSA-389550;R-HSA-390347
R-HSA-2426168	Activation of gene expression by SREBF (SREBP)	1	6	0.00327154	0.170377	0.244522	3	3	0.000453172	9606	Homo sapiens	C00219	15843	R-HSA-1655848;R-HSA-1655850;R-HSA-1655826
R-HSA-432142	Platelet sensitization by LDL	1	6	0.00327154	0.170377	0.244522	4	6	0.000906344	9606	Homo sapiens	C00187	16113	R-HSA-432129;R-HSA-435244;R-HSA-8948034;R-HSA-432121
R-HSA-888593	Reuptake of GABA	1	6	0.00327154	0.170377	0.244522	1	2	0.000302115	9606	Homo sapiens	C00099	16958	R-HSA-352029
R-HSA-2160916	Hyaluronan uptake and degradation	1	6	0.00327154	0.170377	0.244522	3	9	0.00135952	9606	Homo sapiens	C00191	4178	R-HSA-2162226;R-HSA-2162227;R-HSA-2162229
R-HSA-2142845	Hyaluronan metabolism	1	6	0.00327154	0.170377	0.244522	3	12	0.00181269	9606	Homo sapiens	C00191	4178	R-HSA-2162226;R-HSA-2162227;R-HSA-2162229
R-HSA-6791465	Pentose phosphate pathway disease	1	6	0.00327154	0.170377	0.244522	1	4	0.00060423	9606	Homo sapiens	C00199	17363	R-HSA-5660013
R-HSA-2173793	Transcriptional activity of SMAD2/SMAD3:SMAD4 heterotrimer	1	6	0.00327154	0.170377	0.244522	1	4	0.00060423	9606	Homo sapiens	C00153	17154	R-HSA-2187325
R-HSA-5663084	Diseases of carbohydrate metabolism	3	46	0.0250818	0.171914	0.244522	3	44	0.00664653	9606	Homo sapiens	C00199;C01835;C00208	17363;27931;17306	R-HSA-5659922;R-HSA-5660013;R-HSA-5659899
R-HSA-70614	Amino acid synthesis and interconversion (transamination)	3	47	0.025627	0.179602	0.244522	15	35	0.00528701	9606	Homo sapiens	C00099;C00197;C00026	17794;30915;16958	R-HSA-70592;R-HSA-507749;R-HSA-70596;R-HSA-70600;R-HSA-6787757;R-HSA-977348;R-HSA-70666;R-HSA-70613;R-HSA-70581;R-HSA-507775;R-HSA-70523;R-HSA-977333;R-HSA-70589;R-HSA-70524;R-HSA-70654
R-HSA-8850843	Phosphate bond hydrolysis by NTPDase proteins	2	25	0.0136314	0.182406	0.244522	3	12	0.00181269	9606	Homo sapiens	C00055;C00105	17361;16695	R-HSA-8851396;R-HSA-8851356;R-HSA-8851225
R-HSA-389599	Alpha-oxidation of phytanate	2	25	0.0136314	0.182406	0.244522	1	8	0.00120846	9606	Homo sapiens	C00042;C00026	30915;15741	R-HSA-389639
R-HSA-8963901	Chylomicron remodeling	1	7	0.00381679	0.195853	0.244522	3	3	0.000453172	9606	Homo sapiens	C00187	16113	R-HSA-174690;R-HSA-174739;R-HSA-174757
R-HSA-111995	phospho-PLA2 pathway	1	7	0.00381679	0.195853	0.244522	1	3	0.000453172	9606	Homo sapiens	C00219	15843	R-HSA-111883
R-HSA-480985	Synthesis of dolichyl-phosphate-glucose	1	7	0.00381679	0.195853	0.244522	1	3	0.000453172	9606	Homo sapiens	C00105	16695	R-HSA-6810464
R-HSA-1483152	Hydrolysis of LPE	1	7	0.00381679	0.195853	0.244522	1	3	0.000453172	9606	Homo sapiens	C00093	15978	R-HSA-1483107
R-HSA-5358346	Hedgehog ligand biogenesis	1	7	0.00381679	0.195853	0.244522	1	3	0.000453172	9606	Homo sapiens	C00187	16113	R-HSA-5358340
R-HSA-110362	POLB-Dependent Long Patch Base Excision Repair	1	7	0.00381679	0.195853	0.244522	1	4	0.00060423	9606	Homo sapiens	C00153	17154	R-HSA-5651723
R-HSA-400253	Circadian Clock	1	7	0.00381679	0.195853	0.244522	3	14	0.0021148	9606	Homo sapiens	C00219	15843	R-HSA-879724;R-HSA-1368065;R-HSA-1801587
R-HSA-8963676	Intestinal absorption	1	7	0.00381679	0.195853	0.244522	1	6	0.000906344	9606	Homo sapiens	C00187	16113	R-HSA-265443
R-HSA-110373	Resolution of AP sites via the multiple-nucleotide patch replacement pathway	1	7	0.00381679	0.195853	0.244522	1	6	0.000906344	9606	Homo sapiens	C00153	17154	R-HSA-5651723
R-HSA-3371453	Regulation of HSF1-mediated heat shock response	1	7	0.00381679	0.195853	0.244522	1	9	0.00135952	9606	Homo sapiens	C00153	17154	R-HSA-3371467
R-HSA-2168880	Scavenging of heme from plasma	1	7	0.00381679	0.195853	0.244522	1	11	0.00166163	9606	Homo sapiens	C00187	16113	R-HSA-2168889
R-HSA-170834	Signaling by TGF-beta Receptor Complex	1	7	0.00381679	0.195853	0.244522	1	12	0.00181269	9606	Homo sapiens	C00153	17154	R-HSA-2187325
R-HSA-9006936	Signaling by TGF-beta family members	1	7	0.00381679	0.195853	0.244522	1	17	0.00256798	9606	Homo sapiens	C00153	17154	R-HSA-2187325
R-HSA-4085001	Sialic acid metabolism	2	27	0.0147219	0.204902	0.244522	8	20	0.00302115	9606	Homo sapiens	C00055;C00645	17361;17122	R-HSA-4085021;R-HSA-727807;R-HSA-4084984;R-HSA-4085033;R-HSA-4084980;R-HSA-4085028;R-HSA-4084978;R-HSA-4085217
R-HSA-195258	RHO GTPase Effectors	2	27	0.0147219	0.204902	0.244522	3	94	0.0141994	9606	Homo sapiens	C00042;C00026	30915;15741	R-HSA-5625797;R-HSA-5625870;R-HSA-5625848
R-HSA-194315	Signaling by Rho GTPases	2	27	0.0147219	0.204902	0.244522	3	99	0.0149547	9606	Homo sapiens	C00042;C00026	30915;15741	R-HSA-5625797;R-HSA-5625870;R-HSA-5625848
R-HSA-6782315	tRNA modification in the nucleus and cytosol	2	27	0.0147219	0.204902	0.244522	1	33	0.00498489	9606	Homo sapiens	C00042;C00026	16810;15741	R-HSA-6783455
R-HSA-2262752	Cellular responses to stress	3	51	0.0278081	0.21125	0.244522	9	98	0.0148036	9606	Homo sapiens	C00153;C00042;C00026	30915;17154;15741	R-HSA-3222593;R-HSA-1234179;R-HSA-1234177;R-HSA-1234166;R-HSA-1234164;R-HSA-1234165;R-HSA-1234181;R-HSA-3371467;R-HSA-1234173
R-HSA-418346	Platelet homeostasis	2	28	0.0152672	0.21627	0.244522	5	24	0.00362538	9606	Homo sapiens	C00187;C00327	16113;16349	R-HSA-418436;R-HSA-432129;R-HSA-435244;R-HSA-8948034;R-HSA-432121
R-HSA-8979227	Triglyceride metabolism	2	28	0.0152672	0.21627	0.244522	4	20	0.00302115	9606	Homo sapiens	C00187;C00093	16113;15978	R-HSA-188467;R-HSA-163432;R-HSA-75887;R-HSA-75886
R-HSA-1474244	Extracellular matrix organization	2	28	0.0152672	0.21627	0.244522	3	39	0.00589124	9606	Homo sapiens	C00042;C00026	30915;15741	R-HSA-1650808;R-HSA-1980233;R-HSA-1981104
R-HSA-426048	Arachidonate production from DAG	1	8	0.00436205	0.220561	0.244522	2	3	0.000453172	9606	Homo sapiens	C00219	15843	R-HSA-5694462;R-HSA-426043
R-HSA-561048	Organic anion transport	1	8	0.00436205	0.220561	0.244522	2	3	0.000453172	9606	Homo sapiens	C00026	30915	R-HSA-561041;R-HSA-561059
R-HSA-2142696	Synthesis of Hepoxilins (HX) and Trioxilins (TrX)	1	8	0.00436205	0.220561	0.244522	1	2	0.000302115	9606	Homo sapiens	C00219	15843	R-HSA-2161794
R-HSA-140180	COX reactions	1	8	0.00436205	0.220561	0.244522	1	2	0.000302115	9606	Homo sapiens	C00219	15843	R-HSA-140355
R-HSA-913709	O-linked glycosylation of mucins	1	8	0.00436205	0.220561	0.244522	5	17	0.00256798	9606	Homo sapiens	C00055	17361	R-HSA-977071;R-HSA-977228;R-HSA-981497;R-HSA-981814;R-HSA-981809
R-HSA-5696399	Global Genome Nucleotide Excision Repair (GG-NER)	1	8	0.00436205	0.220561	0.244522	1	4	0.00060423	9606	Homo sapiens	C00153	17154	R-HSA-5696655
R-HSA-3000484	Scavenging by Class F Receptors	1	9	0.00490731	0.244522	0.244522	2	2	0.000302115	9606	Homo sapiens	C00187	16113	R-HSA-2247514;R-HSA-2197645
R-HSA-8964043	Plasma lipoprotein clearance	1	9	0.00490731	0.244522	0.244522	23	24	0.00362538	9606	Homo sapiens	C00187	16113	R-HSA-349637;R-HSA-171106;R-HSA-174624;R-HSA-8876485;R-HSA-8933258;R-HSA-349638;R-HSA-174657;R-HSA-8876484;R-HSA-8933292;R-HSA-8865667;R-HSA-171141;R-HSA-8876366;R-HSA-8937442;R-HSA-8858252;R-HSA-8854408;R-HSA-174706;R-HSA-171122;R-HSA-171059;R-HSA-8854462;R-HSA-174808;R-HSA-8876472;R-HSA-6813720;R-HSA-8876696
R-HSA-8964038	LDL clearance	1	9	0.00490731	0.244522	0.244522	13	14	0.0021148	9606	Homo sapiens	C00187	16113	R-HSA-171106;R-HSA-8876485;R-HSA-8933258;R-HSA-8876484;R-HSA-8865667;R-HSA-171141;R-HSA-8876366;R-HSA-8937442;R-HSA-171122;R-HSA-171059;R-HSA-8876472;R-HSA-6813720;R-HSA-8876696
R-HSA-6809371	Formation of the cornified envelope	1	9	0.00490731	0.244522	0.244522	5	12	0.00181269	9606	Homo sapiens	C00187	16113	R-HSA-6814387;R-HSA-6814734;R-HSA-6814764;R-HSA-6814298;R-HSA-6810937
R-HSA-6805567	Keratinization	1	9	0.00490731	0.244522	0.244522	5	12	0.00181269	9606	Homo sapiens	C00187	16113	R-HSA-6814387;R-HSA-6814734;R-HSA-6814764;R-HSA-6814298;R-HSA-6810937
R-HSA-1483226	Synthesis of PI	1	9	0.00490731	0.244522	0.244522	1	3	0.000453172	9606	Homo sapiens	C00055	17361	R-HSA-1482976
R-HSA-110329	Cleavage of the damaged pyrimidine	1	9	0.00490731	0.244522	0.244522	4	17	0.00256798	9606	Homo sapiens	C00106	17568	R-HSA-110231;R-HSA-110215;R-HSA-110218;R-HSA-110221
R-HSA-73928	Depyrimidination	1	9	0.00490731	0.244522	0.244522	4	17	0.00256798	9606	Homo sapiens	C00106	17568	R-HSA-110231;R-HSA-110215;R-HSA-110218;R-HSA-110221
R-HSA-381340	Transcriptional regulation of white adipocyte differentiation	1	9	0.00490731	0.244522	0.244522	2	10	0.00151057	9606	Homo sapiens	C00219	15843	R-HSA-560473;R-HSA-560517
R-HSA-1483115	Hydrolysis of LPC	1	9	0.00490731	0.244522	0.244522	1	6	0.000906344	9606	Homo sapiens	C00093	15978	R-HSA-1483116
R-HSA-5696398	Nucleotide Excision Repair	1	9	0.00490731	0.244522	0.244522	1	8	0.00120846	9606	Homo sapiens	C00153	17154	R-HSA-5696655
R-HSA-5693607	Processing of DNA double-strand break ends	1	9	0.00490731	0.244522	0.244522	1	10	0.00151057	9606	Homo sapiens	C00153	17154	R-HSA-5685953
R-HSA-2022928	HS-GAG biosynthesis	1	9	0.00490731	0.244522	0.244522	1	11	0.00166163	9606	Homo sapiens	C00105	16695	R-HSA-744231
R-HSA-73933	Resolution of Abasic Sites (AP sites)	1	9	0.00490731	0.244522	0.244522	1	11	0.00166163	9606	Homo sapiens	C00153	17154	R-HSA-5651723
R-HSA-3371556	Cellular response to heat stress	1	9	0.00490731	0.244522	0.244522	1	12	0.00181269	9606	Homo sapiens	C00153	17154	R-HSA-3371467
R-HSA-71336	Pentose phosphate pathway	2	31	0.0169029	0.250681	0.250681	6	20	0.00302115	9606	Homo sapiens	C00199;C00121	17363;47013	R-HSA-71299;R-HSA-71303;R-HSA-199803;R-HSA-177784;R-HSA-71306;R-HSA-8955844
R-HSA-72306	tRNA processing	2	31	0.0169029	0.250681	0.250681	1	43	0.00649547	9606	Homo sapiens	C00042;C00026	16810;15741	R-HSA-6783455
R-HSA-71064	Lysine catabolism	2	32	0.0174482	0.262208	0.262208	5	13	0.00196375	9606	Homo sapiens	C00956;C00026	30915;17082	R-HSA-372480;R-HSA-508561;R-HSA-70952;R-HSA-70938;R-HSA-70941
R-HSA-70171	Glycolysis	2	32	0.0174482	0.262208	0.262208	5	22	0.00332326	9606	Homo sapiens	C00197;C00158	17794;30769	R-HSA-70467;R-HSA-71654;R-HSA-8955760;R-HSA-8955794;R-HSA-71850
R-HSA-5668914	Diseases of metabolism	5	112	0.0610687	0.267758	0.267758	5	108	0.0163142	9606	Homo sapiens	C00199;C01835;C00208;C00219;C00026	30915;17363;27931;15843;17306	R-HSA-5659922;R-HSA-5602242;R-HSA-880053;R-HSA-5660013;R-HSA-5659899
R-HSA-880009	Interconversion of 2-oxoglutarate and 2-hydroxyglutarate	1	10	0.00545256	0.26776	0.26776	4	4	0.00060423	9606	Homo sapiens	C00026	30915	R-HSA-880007;R-HSA-880033;R-HSA-880002;R-HSA-880050
R-HSA-8963896	HDL assembly	1	10	0.00545256	0.26776	0.26776	3	7	0.0010574	9606	Homo sapiens	C00187	16113	R-HSA-216723;R-HSA-216756;R-HSA-349657
R-HSA-5250941	Negative epigenetic regulation of rRNA expression	1	10	0.00545256	0.26776	0.26776	2	6	0.000906344	9606	Homo sapiens	C00153	17154	R-HSA-5211239;R-HSA-427514
R-HSA-77108	Utilization of Ketone Bodies	1	10	0.00545256	0.26776	0.26776	1	3	0.000453172	9606	Homo sapiens	C00042	15741	R-HSA-74177
R-HSA-6807062	Cholesterol biosynthesis via lathosterol	1	10	0.00545256	0.26776	0.26776	1	4	0.00060423	9606	Homo sapiens	C00187	16113	R-HSA-6807055
R-HSA-6807047	Cholesterol biosynthesis via desmosterol	1	10	0.00545256	0.26776	0.26776	1	4	0.00060423	9606	Homo sapiens	C00187	16113	R-HSA-196417
R-HSA-8856825	Cargo recognition for clathrin-mediated endocytosis	1	10	0.00545256	0.26776	0.26776	1	5	0.000755287	9606	Homo sapiens	C00187	16113	R-HSA-8863471
R-HSA-5693538	Homology Directed Repair	1	10	0.00545256	0.26776	0.26776	2	20	0.00302115	9606	Homo sapiens	C00153	17154	R-HSA-5687653;R-HSA-5685953
R-HSA-3322077	Glycogen synthesis	1	10	0.00545256	0.26776	0.26776	2	22	0.00332326	9606	Homo sapiens	C00105	16695	R-HSA-3781024;R-HSA-3780994
R-HSA-5693567	HDR through Homologous Recombination (HRR) or Single Strand Annealing (SSA)	1	10	0.00545256	0.26776	0.26776	1	16	0.00241692	9606	Homo sapiens	C00153	17154	R-HSA-5685953
R-HSA-1630316	Glycosaminoglycan metabolism	3	58	0.0316249	0.269198	0.269198	6	72	0.0108761	9606	Homo sapiens	C00055;C00191;C00105	17361;4178;16695	R-HSA-2046285;R-HSA-2162226;R-HSA-2162227;R-HSA-2162229;R-HSA-744231;R-HSA-1678854
R-HSA-1638091	Heparan sulfate/heparin (HS-GAG) metabolism	2	33	0.0179935	0.273744	0.273744	2	28	0.00422961	9606	Homo sapiens	C00191;C00105	4178;16695	R-HSA-744231;R-HSA-1678854
R-HSA-1266738	Developmental Biology	2	33	0.0179935	0.273744	0.273744	7	186	0.0280967	9606	Homo sapiens	C00187;C00219	16113;15843	R-HSA-560473;R-HSA-6814387;R-HSA-6814734;R-HSA-6814764;R-HSA-6814298;R-HSA-560517;R-HSA-6810937
R-HSA-351202	Metabolism of polyamines	3	59	0.0321701	0.277655	0.277655	5	38	0.00574018	9606	Homo sapiens	C00791;C00327;C00147	16708;16349;16737	R-HSA-70577;R-HSA-70560;R-HSA-71287;R-HSA-1237160;R-HSA-70634
R-HSA-8953897	Cellular responses to external stimuli	3	59	0.0321701	0.277655	0.277655	9	149	0.0225076	9606	Homo sapiens	C00153;C00042;C00026	30915;17154;15741	R-HSA-3222593;R-HSA-1234179;R-HSA-1234177;R-HSA-1234166;R-HSA-1234164;R-HSA-1234165;R-HSA-1234181;R-HSA-3371467;R-HSA-1234173
R-HSA-74160	Gene expression (Transcription)	3	60	0.0327154	0.286143	0.286143	6	180	0.0271903	9606	Homo sapiens	C00153;C00042;C00026	30915;17154;15741	R-HSA-5220990;R-HSA-5220952;R-HSA-5211239;R-HSA-5221014;R-HSA-2187325;R-HSA-427514
R-HSA-3000497	Scavenging by Class H Receptors	1	11	0.00599782	0.290294	0.290294	4	4	0.00060423	9606	Homo sapiens	C00187	16113	R-HSA-2247511;R-HSA-2203479;R-HSA-2247513;R-HSA-2197770
R-HSA-2142816	Synthesis of (16-20)-hydroxyeicosatetraenoic acids (HETE)	1	11	0.00599782	0.290294	0.290294	3	3	0.000453172	9606	Homo sapiens	C00219	15843	R-HSA-2161795;R-HSA-2161940;R-HSA-2161814
R-HSA-1369062	ABC transporters in lipid homeostasis	1	11	0.00599782	0.290294	0.290294	6	10	0.00151057	9606	Homo sapiens	C00187	16113	R-HSA-1369028;R-HSA-8848053;R-HSA-265783;R-HSA-266082;R-HSA-1454928;R-HSA-1369052
R-HSA-8963898	Plasma lipoprotein assembly	1	11	0.00599782	0.290294	0.290294	9	16	0.00241692	9606	Homo sapiens	C00187	16113	R-HSA-8866327;R-HSA-216723;R-HSA-8866321;R-HSA-174660;R-HSA-8866304;R-HSA-216756;R-HSA-174741;R-HSA-174587;R-HSA-349657
R-HSA-6814848	Glycerophospholipid catabolism	1	11	0.00599782	0.290294	0.290294	2	7	0.0010574	9606	Homo sapiens	C00093	15978	R-HSA-6814132;R-HSA-6813740
R-HSA-392154	Nitric oxide stimulates guanylate cyclase	1	11	0.00599782	0.290294	0.290294	1	5	0.000755287	9606	Homo sapiens	C00327	16349	R-HSA-418436
R-HSA-202733	Cell surface interactions at the vascular wall	1	11	0.00599782	0.290294	0.290294	1	9	0.00135952	9606	Homo sapiens	C00187	16113	R-HSA-203130
R-HSA-201681	TCF dependent signaling in response to WNT	1	11	0.00599782	0.290294	0.290294	1	11	0.00166163	9606	Homo sapiens	C00153	17154	R-HSA-3640858
R-HSA-6807070	PTEN Regulation	1	11	0.00599782	0.290294	0.290294	1	12	0.00181269	9606	Homo sapiens	C00153	17154	R-HSA-8948800
R-HSA-111996	Ca-dependent events	1	11	0.00599782	0.290294	0.290294	1	16	0.00241692	9606	Homo sapiens	C00219	15843	R-HSA-111883
R-HSA-549132	Organic cation/anion/zwitterion transport	2	36	0.0196292	0.308294	0.308294	4	12	0.00181269	9606	Homo sapiens	C00791;C00026	30915;16737	R-HSA-561054;R-HSA-549279;R-HSA-561041;R-HSA-561059
R-HSA-2142712	Synthesis of 12-eicosatetraenoic acid derivatives	1	12	0.00654308	0.312147	0.312147	3	6	0.000906344	9606	Homo sapiens	C00219	15843	R-HSA-2161948;R-HSA-2161964;R-HSA-2161950
R-HSA-5686938	Regulation of TLR by endogenous ligand	1	12	0.00654308	0.312147	0.312147	1	6	0.000906344	9606	Homo sapiens	C00187	16113	R-HSA-8869667
R-HSA-1912422	Pre-NOTCH Expression and Processing	1	12	0.00654308	0.312147	0.312147	1	8	0.00120846	9606	Homo sapiens	C00055	17361	R-HSA-1912378
R-HSA-5358351	Signaling by Hedgehog	1	12	0.00654308	0.312147	0.312147	1	18	0.00271903	9606	Homo sapiens	C00187	16113	R-HSA-5358340
R-HSA-5339562	Uptake and actions of bacterial toxins	1	12	0.00654308	0.312147	0.312147	1	61	0.0092145	9606	Homo sapiens	C00153	17154	R-HSA-5336421
R-HSA-109582	Hemostasis	3	65	0.0354417	0.328854	0.328854	8	162	0.0244713	9606	Homo sapiens	C00187;C00219;C00327	16113;16349;15843	R-HSA-418436;R-HSA-432129;R-HSA-5694462;R-HSA-203130;R-HSA-435244;R-HSA-8948034;R-HSA-426043;R-HSA-432121
R-HSA-8964058	HDL remodeling	1	13	0.00708833	0.333339	0.333339	11	13	0.00196375	9606	Homo sapiens	C00187	16113	R-HSA-266310;R-HSA-264678;R-HSA-264695;R-HSA-264689;R-HSA-266082;R-HSA-349404;R-HSA-266303;R-HSA-266328;R-HSA-266089;R-HSA-266299;R-HSA-266315
R-HSA-196108	Pregnenolone biosynthesis	1	13	0.00708833	0.333339	0.333339	4	9	0.00135952	9606	Homo sapiens	C00187	16113	R-HSA-8951850;R-HSA-196086;R-HSA-196126;R-HSA-193054
R-HSA-114508	Effects of PIP2 hydrolysis	1	13	0.00708833	0.333339	0.333339	2	9	0.00135952	9606	Homo sapiens	C00219	15843	R-HSA-5694462;R-HSA-426043
R-HSA-157118	Signaling by NOTCH	1	13	0.00708833	0.333339	0.333339	1	15	0.00226586	9606	Homo sapiens	C00055	17361	R-HSA-1912378
R-HSA-1614635	Sulfur amino acid metabolism	3	67	0.0365322	0.345984	0.345984	3	36	0.00543807	9606	Homo sapiens	C00149;C00026;C00147	16708;30915;30797	R-HSA-1237160;R-HSA-1614546;R-HSA-9012597
R-HSA-1614558	Degradation of cysteine and homocysteine	2	40	0.0218103	0.353876	0.353876	2	22	0.00332326	9606	Homo sapiens	C00149;C00026	30915;30797	R-HSA-1614546;R-HSA-9012597
R-HSA-211935	Fatty acids	1	14	0.00763359	0.353889	0.353889	3	4	0.00060423	9606	Homo sapiens	C00219	15843	R-HSA-211904;R-HSA-211924;R-HSA-211983
R-HSA-200425	Import of palmitoyl-CoA into the mitochondrial matrix	1	14	0.00763359	0.353889	0.353889	2	8	0.00120846	9606	Homo sapiens	C00158	30769	R-HSA-75851;R-HSA-8876889
R-HSA-446219	Synthesis of substrates in N-glycan biosythesis	3	68	0.0370774	0.354542	0.354542	10	48	0.00725076	9606	Homo sapiens	C00055;C00645;C00105	17361;16695;17122	R-HSA-4085021;R-HSA-727807;R-HSA-4084984;R-HSA-6803761;R-HSA-4085033;R-HSA-6810464;R-HSA-4084980;R-HSA-4085028;R-HSA-4084978;R-HSA-4085217
R-HSA-400206	Regulation of lipid metabolism by Peroxisome proliferator-activated receptor alpha (PPARalpha)	1	15	0.00817884	0.373816	0.373816	42	42	0.00634441	9606	Homo sapiens	C00219	15843	R-HSA-400143;R-HSA-1655826;R-HSA-1989778;R-HSA-1989779;R-HSA-560517;R-HSA-1989776;R-HSA-1989777;R-HSA-1989774;R-HSA-560473;R-HSA-1989775;R-HSA-1989772;R-HSA-1989773;R-HSA-1989770;R-HSA-1368065;R-HSA-1989771;R-HSA-1989768;R-HSA-1989767;R-HSA-1989764;R-HSA-1989765;R-HSA-1989762;R-HSA-1989760;R-HSA-1989761;R-HSA-1989758;R-HSA-1989759;R-HSA-879724;R-HSA-1989756;R-HSA-1989757;R-HSA-1989754;R-HSA-19897…
R-HSA-1989781	PPARA activates gene expression	1	15	0.00817884	0.373816	0.373816	41	41	0.00619335	9606	Homo sapiens	C00219	15843	R-HSA-1655826;R-HSA-1989778;R-HSA-1989779;R-HSA-560517;R-HSA-1989776;R-HSA-1989777;R-HSA-1989774;R-HSA-560473;R-HSA-1989775;R-HSA-1989772;R-HSA-1989773;R-HSA-1989770;R-HSA-1368065;R-HSA-1989771;R-HSA-1989768;R-HSA-1989767;R-HSA-1989764;R-HSA-1989765;R-HSA-1989762;R-HSA-1989760;R-HSA-1989761;R-HSA-1989758;R-HSA-1989759;R-HSA-879724;R-HSA-1989756;R-HSA-1989757;R-HSA-1989754;R-HSA-1989755;R-HSA-1989…
R-HSA-3000471	Scavenging by Class B Receptors	1	15	0.00817884	0.373816	0.373816	4	4	0.00060423	9606	Homo sapiens	C00187	16113	R-HSA-2187264;R-HSA-2512800;R-HSA-2247512;R-HSA-2197646
R-HSA-5619094	Variant SLC6A14 may confer susceptibility towards obesity	1	15	0.00817884	0.373816	0.373816	1	1	0.000151057	9606	Homo sapiens	C00099	16958	R-HSA-5659674
R-HSA-2142670	Synthesis of epoxy (EET) and dihydroxyeicosatrienoic acids (DHET)	1	15	0.00817884	0.373816	0.373816	2	3	0.000453172	9606	Homo sapiens	C00219	15843	R-HSA-2161890;R-HSA-2161899
R-HSA-2142688	Synthesis of 5-eicosatetraenoic acids	1	15	0.00817884	0.373816	0.373816	1	4	0.00060423	9606	Homo sapiens	C00219	15843	R-HSA-265296
R-HSA-428643	Organic anion transporters	1	15	0.00817884	0.373816	0.373816	2	9	0.00135952	9606	Homo sapiens	C00149	30797	R-HSA-1614546;R-HSA-372843
R-HSA-211958	Miscellaneous substrates	1	15	0.00817884	0.373816	0.373816	1	5	0.000755287	9606	Homo sapiens	C00219	15843	R-HSA-211960
R-HSA-71288	Creatine metabolism	1	15	0.00817884	0.373816	0.373816	1	6	0.000906344	9606	Homo sapiens	C00791	16737	R-HSA-71287
R-HSA-2029485	Role of phospholipids in phagocytosis	1	15	0.00817884	0.373816	0.373816	1	10	0.00151057	9606	Homo sapiens	C00219	15843	R-HSA-2029475
R-HSA-1483249	Inositol phosphate metabolism	2	42	0.0229008	0.376315	0.376315	3	70	0.010574	9606	Homo sapiens	C03546;C00092	18384;4170	R-HSA-1855208;R-HSA-1855178;R-HSA-1855211
R-HSA-71291	Metabolism of amino acids and derivatives	10	284	0.154853	0.38744	0.38744	38	282	0.0425982	9606	Homo sapiens	C00099;C00153;C00197;C00791;C00042;C00956;C00327;C00149;C00026;C00147	17794;16708;30915;17154;16349;17082;15741;16958;30797;16737	R-HSA-70592;R-HSA-893583;R-HSA-70723;R-HSA-517444;R-HSA-2408544;R-HSA-70724;R-HSA-372480;R-HSA-70596;R-HSA-71241;R-HSA-70600;R-HSA-6787757;R-HSA-1614546;R-HSA-977348;R-HSA-70666;R-HSA-508179;R-HSA-70613;R-HSA-508561;R-HSA-508189;R-HSA-70938;R-HSA-71261;R-HSA-70941;R-HSA-70560;R-HSA-507749;R-HSA-6786245;R-HSA-70952;R-HSA-70634;R-HSA-70577;R-HSA-71155;R-HSA-70581;R-HSA-71287;R-HSA-507775;R-HSA-7052…
R-HSA-8963899	Plasma lipoprotein remodeling	1	16	0.0087241	0.393139	0.393139	16	24	0.00362538	9606	Homo sapiens	C00187	16113	R-HSA-174690;R-HSA-266310;R-HSA-264678;R-HSA-266082;R-HSA-174757;R-HSA-266350;R-HSA-176879;R-HSA-266089;R-HSA-266315;R-HSA-174739;R-HSA-264695;R-HSA-264689;R-HSA-349404;R-HSA-266303;R-HSA-266328;R-HSA-266299
R-HSA-8856828	Clathrin-mediated endocytosis	1	16	0.0087241	0.393139	0.393139	16	25	0.00377644	9606	Homo sapiens	C00187	16113	R-HSA-8868071;R-HSA-8868230;R-HSA-8863471;R-HSA-8867756;R-HSA-8868236;R-HSA-8868651;R-HSA-8867754;R-HSA-8868072;R-HSA-8868648;R-HSA-8868661;R-HSA-8868660;R-HSA-8868659;R-HSA-8868658;R-HSA-8869438;R-HSA-8871194;R-HSA-8871193
R-HSA-2142770	Synthesis of 15-eicosatetraenoic acid derivatives	1	16	0.0087241	0.393139	0.393139	2	4	0.00060423	9606	Homo sapiens	C00219	15843	R-HSA-2162002;R-HSA-2161951
R-HSA-1614517	Sulfide oxidation to sulfate	1	16	0.0087241	0.393139	0.393139	1	6	0.000906344	9606	Homo sapiens	C00149	30797	R-HSA-1614546
R-HSA-8982491	Glycogen metabolism	1	16	0.0087241	0.393139	0.393139	2	37	0.00558912	9606	Homo sapiens	C00105	16695	R-HSA-3781024;R-HSA-3780994
R-HSA-192456	Digestion of dietary lipid	1	17	0.00926936	0.411876	0.411876	1	8	0.00120846	9606	Homo sapiens	C00187	16113	R-HSA-192417
R-HSA-5218920	VEGFR2 mediated vascular permeability	1	17	0.00926936	0.411876	0.411876	1	15	0.00226586	9606	Homo sapiens	C00327	16349	R-HSA-202127
R-HSA-70895	Branched-chain amino acid catabolism	2	46	0.0250818	0.420228	0.420228	6	28	0.00422961	9606	Homo sapiens	C00042;C00026	30915;15741	R-HSA-70723;R-HSA-508179;R-HSA-70724;R-HSA-71241;R-HSA-508189;R-HSA-71261
R-HSA-5173105	O-linked glycosylation	1	18	0.00981461	0.430044	0.430044	5	25	0.00377644	9606	Homo sapiens	C00055	17361	R-HSA-977071;R-HSA-977228;R-HSA-981497;R-HSA-981814;R-HSA-981809
R-HSA-74182	Ketone body metabolism	1	18	0.00981461	0.430044	0.430044	1	11	0.00166163	9606	Homo sapiens	C00042	15741	R-HSA-74177
R-HSA-112043	PLC beta mediated events	1	18	0.00981461	0.430044	0.430044	1	21	0.00317221	9606	Homo sapiens	C00219	15843	R-HSA-111883
R-HSA-112040	G-protein mediated events	1	18	0.00981461	0.430044	0.430044	1	30	0.00453172	9606	Homo sapiens	C00219	15843	R-HSA-111883
R-HSA-2029480	Fcgamma receptor (FCGR) dependent phagocytosis	1	18	0.00981461	0.430044	0.430044	1	35	0.00528701	9606	Homo sapiens	C00219	15843	R-HSA-2029475
R-HSA-75109	Triglyceride biosynthesis	1	19	0.0103599	0.447661	0.447661	2	7	0.0010574	9606	Homo sapiens	C00093	15978	R-HSA-75887;R-HSA-75886
R-HSA-1237112	Methionine salvage pathway	1	19	0.0103599	0.447661	0.447661	1	7	0.0010574	9606	Homo sapiens	C00147	16708	R-HSA-1237160
R-HSA-193807	Synthesis of bile acids and bile salts via 27-hydroxycholesterol	1	19	0.0103599	0.447661	0.447661	1	12	0.00181269	9606	Homo sapiens	C00187	16113	R-HSA-192123
R-HSA-1222556	ROS, RNS production in phagocytes	1	19	0.0103599	0.447661	0.447661	1	12	0.00181269	9606	Homo sapiens	C00327	16349	R-HSA-418436
R-HSA-5693532	DNA Double-Strand Break Repair	1	19	0.0103599	0.447661	0.447661	2	61	0.0092145	9606	Homo sapiens	C00153	17154	R-HSA-5687653;R-HSA-5685953
R-HSA-1257604	PIP3 activates AKT signaling	1	19	0.0103599	0.447661	0.447661	1	39	0.00589124	9606	Homo sapiens	C00153	17154	R-HSA-8948800
R-HSA-446193	Biosynthesis of the N-glycan precursor (dolichol lipid-linked oligosaccharide, LLO) and transfer to a nascent protein	3	81	0.0441658	0.463636	0.463636	11	62	0.00936556	9606	Homo sapiens	C00055;C00645;C00105	17361;16695;17122	R-HSA-4085021;R-HSA-727807;R-HSA-4084984;R-HSA-6803761;R-HSA-4085033;R-HSA-6810464;R-HSA-446191;R-HSA-4084980;R-HSA-4085028;R-HSA-4084978;R-HSA-4085217
R-HSA-499943	Interconversion of nucleotide di- and triphosphates	2	51	0.0278081	0.472908	0.472908	6	33	0.00498489	9606	Homo sapiens	C00055;C00105	17361;16695	R-HSA-75125;R-HSA-110137;R-HSA-6788798;R-HSA-110138;R-HSA-73548;R-HSA-6788810
R-HSA-174824	Plasma lipoprotein assembly, remodeling, and clearance	1	21	0.0114504	0.481304	0.481304	48	64	0.00966767	9606	Homo sapiens	C00187	16113	R-HSA-349637;R-HSA-8876485;R-HSA-8933258;R-HSA-266310;R-HSA-349638;R-HSA-174657;R-HSA-8876484;R-HSA-8865667;R-HSA-174660;R-HSA-8866304;R-HSA-171141;R-HSA-8876366;R-HSA-8858252;R-HSA-8854408;R-HSA-266315;R-HSA-8866327;R-HSA-216723;R-HSA-174739;R-HSA-8866321;R-HSA-174741;R-HSA-349404;R-HSA-174808;R-HSA-266328;R-HSA-349657;R-HSA-8876696;R-HSA-171106;R-HSA-174690;R-HSA-174624;R-HSA-264678;R-HSA-89332…
R-HSA-382556	ABC-family proteins mediated transport	1	21	0.0114504	0.481304	0.481304	6	24	0.00362538	9606	Homo sapiens	C00187	16113	R-HSA-1369028;R-HSA-8848053;R-HSA-265783;R-HSA-266082;R-HSA-1454928;R-HSA-1369052
R-HSA-500753	Pyrimidine biosynthesis	1	21	0.0114504	0.481304	0.481304	1	6	0.000906344	9606	Homo sapiens	C00105	16695	R-HSA-73564
R-HSA-446210	Synthesis of UDP-N-acetyl-glucosamine	1	21	0.0114504	0.481304	0.481304	1	7	0.0010574	9606	Homo sapiens	C00645	17122	R-HSA-6803761
R-HSA-917937	Iron uptake and transport	1	21	0.0114504	0.481304	0.481304	1	24	0.00362538	9606	Homo sapiens	C00158	30769	R-HSA-5690911
R-HSA-70635	Urea cycle	1	22	0.0119956	0.497362	0.497362	3	8	0.00120846	9606	Homo sapiens	C00327	16349	R-HSA-70577;R-HSA-70560;R-HSA-70634
R-HSA-5619084	ABC transporter disorders	1	22	0.0119956	0.497362	0.497362	3	19	0.00287009	9606	Homo sapiens	C00187	16113	R-HSA-5682111;R-HSA-5679101;R-HSA-5679145
R-HSA-2024096	HS-GAG degradation	1	22	0.0119956	0.497362	0.497362	1	13	0.00196375	9606	Homo sapiens	C00191	4178	R-HSA-1678854
R-HSA-111885	Opioid Signalling	1	22	0.0119956	0.497362	0.497362	1	44	0.00664653	9606	Homo sapiens	C00219	15843	R-HSA-111883
R-HSA-70921	Histidine catabolism	1	23	0.0125409	0.512932	0.512932	1	8	0.00120846	9606	Homo sapiens	C00099	16958	R-HSA-6786245
R-HSA-2393930	Phosphate bond hydrolysis by NUDT proteins	1	24	0.0130862	0.528027	0.528027	1	13	0.00196375	9606	Homo sapiens	C00117	17797	R-HSA-2393954
R-HSA-5609975	Diseases associated with glycosylation precursor biosynthesis	1	24	0.0130862	0.528027	0.528027	1	16	0.00241692	9606	Homo sapiens	C00645	17122	R-HSA-4088322
R-HSA-195721	Signaling by WNT	1	24	0.0130862	0.528027	0.528027	1	43	0.00649547	9606	Homo sapiens	C00153	17154	R-HSA-3640858
R-HSA-425393	Transport of inorganic cations/anions and amino acids/oligopeptides	2	58	0.0316249	0.541775	0.541775	5	75	0.0113293	9606	Homo sapiens	C00099;C00149	16958;30797	R-HSA-351987;R-HSA-352029;R-HSA-375487;R-HSA-1614546;R-HSA-372843
R-HSA-6788656	Histidine, lysine, phenylalanine, tyrosine, proline and tryptophan catabolism	3	91	0.0496183	0.542241	0.542241	9	53	0.00800604	9606	Homo sapiens	C00099;C00956;C00026	30915;17082;16958	R-HSA-71155;R-HSA-893583;R-HSA-6786245;R-HSA-517444;R-HSA-372480;R-HSA-508561;R-HSA-70952;R-HSA-70938;R-HSA-70941
R-HSA-1483166	Synthesis of PA	1	26	0.0141767	0.556852	0.556852	4	17	0.00256798	9606	Homo sapiens	C00093	15978	R-HSA-549112;R-HSA-75889;R-HSA-188467;R-HSA-1482695
R-HSA-203615	eNOS activation	1	26	0.0141767	0.556852	0.556852	2	20	0.00302115	9606	Homo sapiens	C00327	16349	R-HSA-5693373;R-HSA-202127
R-HSA-202131	Metabolism of nitric oxide	1	26	0.0141767	0.556852	0.556852	2	26	0.00392749	9606	Homo sapiens	C00327	16349	R-HSA-5693373;R-HSA-202127
R-HSA-203765	eNOS activation and regulation	1	26	0.0141767	0.556852	0.556852	2	26	0.00392749	9606	Homo sapiens	C00327	16349	R-HSA-5693373;R-HSA-202127
R-HSA-70268	Pyruvate metabolism	1	26	0.0141767	0.556852	0.556852	1	15	0.00226586	9606	Homo sapiens	C00149	30797	R-HSA-9012036
R-HSA-76002	Platelet activation, signaling and aggregation	1	26	0.0141767	0.556852	0.556852	2	79	0.0119335	9606	Homo sapiens	C00219	15843	R-HSA-5694462;R-HSA-426043
R-HSA-9006925	Intracellular signaling by second messengers	1	26	0.0141767	0.556852	0.556852	1	56	0.00845921	9606	Homo sapiens	C00153	17154	R-HSA-8948800
R-HSA-1483206	Glycerophospholipid biosynthesis	3	93	0.0507088	0.557197	0.557197	16	133	0.0200906	9606	Homo sapiens	C00055;C00093;C00346	17553;17361;15978	R-HSA-1483190;R-HSA-1483222;R-HSA-1483063;R-HSA-1482962;R-HSA-1482961;R-HSA-5696415;R-HSA-1482973;R-HSA-1482939;R-HSA-1483096;R-HSA-549112;R-HSA-75889;R-HSA-188467;R-HSA-1482695;R-HSA-1483107;R-HSA-1482976;R-HSA-1483116
R-HSA-390918	Peroxisomal lipid metabolism	2	61	0.0332606	0.569388	0.569388	1	35	0.00528701	9606	Homo sapiens	C00042;C00026	30915;15741	R-HSA-389639
R-HSA-1483191	Synthesis of PC	1	27	0.0147219	0.570609	0.570609	2	18	0.00271903	9606	Homo sapiens	C00055	17361	R-HSA-1482961;R-HSA-1482973
R-HSA-75876	Synthesis of very long-chain fatty acyl-CoAs	1	27	0.0147219	0.570609	0.570609	1	12	0.00181269	9606	Homo sapiens	C00219	15843	R-HSA-548843
R-HSA-1483255	PI Metabolism	1	28	0.0152672	0.583946	0.583946	2	78	0.0117825	9606	Homo sapiens	C00093	15978	R-HSA-6814132;R-HSA-6813740
R-HSA-4420097	VEGFA-VEGFR2 Pathway	1	28	0.0152672	0.583946	0.583946	1	64	0.00966767	9606	Homo sapiens	C00327	16349	R-HSA-202127
R-HSA-194138	Signaling by VEGF	1	28	0.0152672	0.583946	0.583946	1	64	0.00966767	9606	Homo sapiens	C00327	16349	R-HSA-202127
R-HSA-168898	Toll-Like Receptors Cascades	1	28	0.0152672	0.583946	0.583946	1	114	0.0172205	9606	Homo sapiens	C00187	16113	R-HSA-8869667
R-HSA-3000480	Scavenging by Class A Receptors	1	29	0.0158124	0.596876	0.596876	4	9	0.00135952	9606	Homo sapiens	C00187	16113	R-HSA-2173778;R-HSA-2507854;R-HSA-2187261;R-HSA-2981040
R-HSA-549127	Organic cation transport	1	29	0.0158124	0.596876	0.596876	2	9	0.00135952	9606	Homo sapiens	C00791	16737	R-HSA-561054;R-HSA-549279
R-HSA-199991	Membrane Trafficking	1	29	0.0158124	0.596876	0.596876	16	154	0.0232628	9606	Homo sapiens	C00187	16113	R-HSA-8868071;R-HSA-8868230;R-HSA-8863471;R-HSA-8867756;R-HSA-8868236;R-HSA-8868651;R-HSA-8867754;R-HSA-8868072;R-HSA-8868648;R-HSA-8868661;R-HSA-8868660;R-HSA-8868659;R-HSA-8868658;R-HSA-8869438;R-HSA-8871194;R-HSA-8871193
R-HSA-2142691	Synthesis of Leukotrienes (LT) and Eoxins (EX)	1	29	0.0158124	0.596876	0.596876	1	19	0.00287009	9606	Homo sapiens	C00219	15843	R-HSA-265296
R-HSA-193775	Synthesis of bile acids and bile salts via 24-hydroxycholesterol	1	29	0.0158124	0.596876	0.596876	1	28	0.00422961	9606	Homo sapiens	C00187	16113	R-HSA-192061
R-HSA-168249	Innate Immune System	3	102	0.0556161	0.620899	0.620899	3	372	0.0561934	9606	Homo sapiens	C00187;C00219;C00327	16113;16349;15843	R-HSA-418436;R-HSA-8869667;R-HSA-2029475
R-HSA-442660	Na+/Cl- dependent neurotransmitter transporters	1	31	0.0169029	0.621562	0.621562	3	15	0.00226586	9606	Homo sapiens	C00099	16958	R-HSA-351987;R-HSA-352029;R-HSA-375487
R-HSA-71182	Phenylalanine and tyrosine catabolism	1	31	0.0169029	0.621562	0.621562	2	12	0.00181269	9606	Homo sapiens	C00026	30915	R-HSA-71155;R-HSA-517444
R-HSA-1483257	Phospholipid metabolism	3	103	0.0561614	0.627596	0.627596	18	207	0.0312689	9606	Homo sapiens	C00055;C00093;C00346	17553;17361;15978	R-HSA-1483190;R-HSA-1483222;R-HSA-1483063;R-HSA-1482962;R-HSA-1482961;R-HSA-5696415;R-HSA-1482973;R-HSA-6813740;R-HSA-1482939;R-HSA-1483096;R-HSA-549112;R-HSA-75889;R-HSA-188467;R-HSA-1482695;R-HSA-6814132;R-HSA-1483107;R-HSA-1482976;R-HSA-1483116
R-HSA-2408508	Metabolism of ingested SeMet, Sec, MeSec into H2Se	1	32	0.0174482	0.633342	0.633342	1	10	0.00151057	9606	Homo sapiens	C00153	17154	R-HSA-2408544
R-HSA-352230	Amino acid transport across the plasma membrane	1	34	0.0185387	0.655832	0.655832	3	36	0.00543807	9606	Homo sapiens	C00099	16958	R-HSA-351987;R-HSA-352029;R-HSA-375487
R-HSA-71240	Tryptophan catabolism	1	34	0.0185387	0.655832	0.655832	1	16	0.00241692	9606	Homo sapiens	C00026	30915	R-HSA-893583
R-HSA-975634	Retinoid metabolism and transport	1	35	0.019084	0.666563	0.666563	9	28	0.00422961	9606	Homo sapiens	C00187	16113	R-HSA-2395764;R-HSA-2187332;R-HSA-2404131;R-HSA-2404140;R-HSA-2424254;R-HSA-2395768;R-HSA-2395784;R-HSA-2423785;R-HSA-2429643
R-HSA-196071	Metabolism of steroid hormones	1	35	0.019084	0.666563	0.666563	4	37	0.00558912	9606	Homo sapiens	C00187	16113	R-HSA-8951850;R-HSA-196086;R-HSA-196126;R-HSA-193054
R-HSA-1660661	Sphingolipid de novo biosynthesis	1	35	0.019084	0.666563	0.666563	2	28	0.00422961	9606	Homo sapiens	C00346	17553	R-HSA-428676;R-HSA-428681
R-HSA-2173782	Binding and Uptake of Ligands by Scavenger Receptors	1	38	0.0207197	0.696821	0.696821	15	30	0.00453172	9606	Homo sapiens	C00187	16113	R-HSA-2187264;R-HSA-2512800;R-HSA-2507854;R-HSA-2197770;R-HSA-2197645;R-HSA-2197646;R-HSA-2173778;R-HSA-2247511;R-HSA-2203479;R-HSA-2168889;R-HSA-2247514;R-HSA-2247512;R-HSA-2247513;R-HSA-2187261;R-HSA-2981040
R-HSA-373076	Class A/1 (Rhodopsin-like receptors)	2	78	0.04253	0.70342	0.70342	2	69	0.010423	9606	Homo sapiens	C00042;C00026	30915;15741	R-HSA-3296244;R-HSA-964773
R-HSA-446203	Asparagine N-linked glycosylation	3	116	0.0632497	0.707427	0.707427	11	131	0.0197885	9606	Homo sapiens	C00055;C00645;C00105	17361;16695;17122	R-HSA-4085021;R-HSA-727807;R-HSA-4084984;R-HSA-6803761;R-HSA-4085033;R-HSA-6810464;R-HSA-446191;R-HSA-4084980;R-HSA-4085028;R-HSA-4084978;R-HSA-4085217
R-HSA-162582	Signal Transduction	7	259	0.141221	0.711567	0.711567	26	1106	0.167069	9606	Homo sapiens	C00055;C00187;C00153;C00042;C00219;C00327;C00026	17361;16113;30915;17154;16349;15843;15741	R-HSA-749454;R-HSA-3296244;R-HSA-2404131;R-HSA-8948800;R-HSA-2404140;R-HSA-111883;R-HSA-202127;R-HSA-2423785;R-HSA-5625797;R-HSA-2395764;R-HSA-5358340;R-HSA-2424254;R-HSA-5625870;R-HSA-749456;R-HSA-2187325;R-HSA-2395768;R-HSA-2187332;R-HSA-1912378;R-HSA-5694462;R-HSA-964773;R-HSA-380073;R-HSA-2395784;R-HSA-5625848;R-HSA-3640858;R-HSA-2429643;R-HSA-426043
R-HSA-197264	Nicotinamide salvaging	1	40	0.0218103	0.715477	0.715477	3	12	0.00181269	9606	Homo sapiens	C00153	17154	R-HSA-197250;R-HSA-8938073;R-HSA-5359451
R-HSA-9006934	Signaling by Receptor Tyrosine Kinases	1	40	0.0218103	0.715477	0.715477	1	378	0.0570997	9606	Homo sapiens	C00327	16349	R-HSA-202127
R-HSA-418594	G alpha (i) signalling events	4	159	0.0866957	0.739304	0.739304	13	138	0.0208459	9606	Homo sapiens	C00187;C00042;C00219;C00026	16113;30915;15843;15741	R-HSA-749454;R-HSA-2187332;R-HSA-2404131;R-HSA-2404140;R-HSA-111883;R-HSA-380073;R-HSA-2395784;R-HSA-2423785;R-HSA-2429643;R-HSA-2395764;R-HSA-2424254;R-HSA-749456;R-HSA-2395768
R-HSA-2162123	Synthesis of Prostaglandins (PG) and Thromboxanes (TX)	1	43	0.023446	0.741365	0.741365	2	32	0.00483384	9606	Homo sapiens	C00219	15843	R-HSA-140355;R-HSA-2309787
R-HSA-211976	Endogenous sterols	1	44	0.0239913	0.749469	0.749469	3	19	0.00287009	9606	Homo sapiens	C00187	16113	R-HSA-192051;R-HSA-192123;R-HSA-192061
R-HSA-168256	Immune System	3	127	0.0692475	0.764495	0.764495	3	619	0.0935045	9606	Homo sapiens	C00187;C00219;C00327	16113;16349;15843	R-HSA-418436;R-HSA-8869667;R-HSA-2029475
R-HSA-6806667	Metabolism of fat-soluble vitamins	1	46	0.0250818	0.764936	0.764936	9	34	0.00513595	9606	Homo sapiens	C00187	16113	R-HSA-2395764;R-HSA-2187332;R-HSA-2404131;R-HSA-2404140;R-HSA-2424254;R-HSA-2395768;R-HSA-2395784;R-HSA-2423785;R-HSA-2429643
R-HSA-191273	Cholesterol biosynthesis	1	46	0.0250818	0.764936	0.764936	3	32	0.00483384	9606	Homo sapiens	C00187	16113	R-HSA-196417;R-HSA-5250531;R-HSA-6807055
R-HSA-8978934	Metabolism of cofactors	1	47	0.025627	0.772313	0.772313	3	26	0.00392749	9606	Homo sapiens	C00026	30915	R-HSA-389540;R-HSA-389550;R-HSA-390347
R-HSA-8956320	Nucleobase biosynthesis	1	47	0.025627	0.772313	0.772313	1	23	0.00347432	9606	Homo sapiens	C00105	16695	R-HSA-73564
R-HSA-156584	Cytosolic sulfonation of small molecules	1	47	0.025627	0.772313	0.772313	1	24	0.00362538	9606	Homo sapiens	C00187	16113	R-HSA-176609
R-HSA-5579029	Metabolic disorders of biological oxidation enzymes	1	47	0.025627	0.772313	0.772313	1	38	0.00574018	9606	Homo sapiens	C00219	15843	R-HSA-5602242
R-HSA-212436	Generic Transcription Pathway	1	48	0.0261723	0.779463	0.779463	1	120	0.0181269	9606	Homo sapiens	C00153	17154	R-HSA-2187325
R-HSA-73857	RNA Polymerase II Transcription	1	51	0.0278081	0.799615	0.799615	1	145	0.0219033	9606	Homo sapiens	C00153	17154	R-HSA-2187325
R-HSA-193368	Synthesis of bile acids and bile salts via 7alpha-hydroxycholesterol	1	52	0.0283533	0.805922	0.805922	1	39	0.00589124	9606	Homo sapiens	C00187	16113	R-HSA-192051
R-HSA-3781865	Diseases of glycosylation	1	53	0.0288986	0.812033	0.812033	1	77	0.0116314	9606	Homo sapiens	C00645	17122	R-HSA-4088322
R-HSA-196807	Nicotinate metabolism	1	55	0.0299891	0.823694	0.823694	5	29	0.00438066	9606	Homo sapiens	C00153	17154	R-HSA-197250;R-HSA-8938073;R-HSA-8938076;R-HSA-5359451;R-HSA-8870346
R-HSA-5663205	Infectious disease	1	57	0.0310796	0.834643	0.834643	1	148	0.0223565	9606	Homo sapiens	C00153	17154	R-HSA-5336421
R-HSA-2408522	Selenoamino acid metabolism	1	61	0.0332606	0.854576	0.854576	1	33	0.00498489	9606	Homo sapiens	C00153	17154	R-HSA-2408544
R-HSA-5653656	Vesicle-mediated transport	1	62	0.0338059	0.859178	0.859178	31	184	0.0277946	9606	Homo sapiens	C00187	16113	R-HSA-8868230;R-HSA-2512800;R-HSA-8868236;R-HSA-2168889;R-HSA-2187261;R-HSA-8871194;R-HSA-2981040;R-HSA-8871193;R-HSA-8868071;R-HSA-2187264;R-HSA-8863471;R-HSA-2507854;R-HSA-8867756;R-HSA-2197770;R-HSA-8868651;R-HSA-2197645;R-HSA-8867754;R-HSA-8868072;R-HSA-8868648;R-HSA-2197646;R-HSA-8868661;R-HSA-8868660;R-HSA-2173778;R-HSA-8868659;R-HSA-8868658;R-HSA-2247511;R-HSA-2203479;R-HSA-2247514;R-HSA-8…
R-HSA-416476	G alpha (q) signalling events	1	62	0.0338059	0.859178	0.859178	2	25	0.00377644	9606	Homo sapiens	C00219	15843	R-HSA-5694462;R-HSA-426043
R-HSA-428157	Sphingolipid metabolism	1	67	0.0365322	0.880127	0.880127	2	59	0.00891239	9606	Homo sapiens	C00346	17553	R-HSA-428676;R-HSA-428681
R-HSA-388396	GPCR downstream signalling	4	201	0.109597	0.883917	0.883917	15	199	0.0300604	9606	Homo sapiens	C00187;C00042;C00219;C00026	16113;30915;15843;15741	R-HSA-749454;R-HSA-2187332;R-HSA-2404131;R-HSA-2404140;R-HSA-5694462;R-HSA-111883;R-HSA-380073;R-HSA-2395784;R-HSA-2423785;R-HSA-2429643;R-HSA-2395764;R-HSA-2424254;R-HSA-749456;R-HSA-2395768;R-HSA-426043
R-HSA-2187338	Visual phototransduction	1	68	0.0370774	0.883933	0.883933	9	86	0.0129909	9606	Homo sapiens	C00187	16113	R-HSA-2395764;R-HSA-2187332;R-HSA-2404131;R-HSA-2404140;R-HSA-2424254;R-HSA-2395768;R-HSA-2395784;R-HSA-2423785;R-HSA-2429643
R-HSA-5663202	Diseases of signal transduction	1	70	0.0381679	0.891193	0.891193	1	188	0.0283988	9606	Homo sapiens	C00187	16113	R-HSA-5358460
R-HSA-372790	Signaling by GPCR	4	205	0.111778	0.893241	0.893241	17	277	0.0418429	9606	Homo sapiens	C00187;C00042;C00219;C00026	16113;30915;15843;15741	R-HSA-749454;R-HSA-2187332;R-HSA-3296244;R-HSA-2404131;R-HSA-2404140;R-HSA-5694462;R-HSA-111883;R-HSA-964773;R-HSA-380073;R-HSA-2395784;R-HSA-2423785;R-HSA-2429643;R-HSA-2395764;R-HSA-2424254;R-HSA-749456;R-HSA-2395768;R-HSA-426043
R-HSA-211897	Cytochrome P450 - arranged by substrate type	2	121	0.065976	0.89728	0.89728	7	62	0.00936556	9606	Homo sapiens	C00187;C00219	16113;15843	R-HSA-192051;R-HSA-211904;R-HSA-211924;R-HSA-192123;R-HSA-211960;R-HSA-211983;R-HSA-192061
R-HSA-8978868	Fatty acid metabolism	5	250	0.136314	0.903406	0.903406	25	215	0.0324773	9606	Homo sapiens	C00042;C00219;C00149;C00026;C00158	30915;15843;30769;15741;30797	R-HSA-140355;R-HSA-389639;R-HSA-2161890;R-HSA-75849;R-HSA-75848;R-HSA-75851;R-HSA-111883;R-HSA-2161899;R-HSA-2161964;R-HSA-265296;R-HSA-8876889;R-HSA-5693751;R-HSA-2161794;R-HSA-2161795;R-HSA-548843;R-HSA-200555;R-HSA-2162002;R-HSA-2161940;R-HSA-2161814;R-HSA-428990;R-HSA-5693742;R-HSA-2309787;R-HSA-2161948;R-HSA-2161950;R-HSA-2161951
R-HSA-192105	Synthesis of bile acids and bile salts	1	77	0.0419847	0.913258	0.913258	4	83	0.0125378	9606	Homo sapiens	C00187	16113	R-HSA-192051;R-HSA-192123;R-HSA-191983;R-HSA-192061
R-HSA-597592	Post-translational protein modification	3	173	0.0943293	0.914488	0.914488	16	280	0.0422961	9606	Homo sapiens	C00055;C00645;C00105	17361;16695;17122	R-HSA-977071;R-HSA-977228;R-HSA-4085021;R-HSA-4084984;R-HSA-6810464;R-HSA-446191;R-HSA-4084980;R-HSA-4084978;R-HSA-727807;R-HSA-6803761;R-HSA-981497;R-HSA-4085033;R-HSA-981814;R-HSA-4085028;R-HSA-981809;R-HSA-4085217
R-HSA-194068	Bile acid and bile salt metabolism	1	78	0.04253	0.916028	0.916028	4	94	0.0141994	9606	Homo sapiens	C00187	16113	R-HSA-192051;R-HSA-192123;R-HSA-191983;R-HSA-192061
R-HSA-500792	GPCR ligand binding	2	132	0.0719738	0.923266	0.923266	2	78	0.0117825	9606	Homo sapiens	C00042;C00026	30915;15741	R-HSA-3296244;R-HSA-964773
R-HSA-196854	Metabolism of vitamins and cofactors	3	189	0.103053	0.941881	0.941881	17	200	0.0302115	9606	Homo sapiens	C00187;C00153;C00026	16113;30915;17154	R-HSA-389540;R-HSA-197250;R-HSA-2187332;R-HSA-2404131;R-HSA-2404140;R-HSA-5359451;R-HSA-389550;R-HSA-2395784;R-HSA-8870346;R-HSA-2423785;R-HSA-390347;R-HSA-2429643;R-HSA-2395764;R-HSA-8938073;R-HSA-8938076;R-HSA-2424254;R-HSA-2395768
R-HSA-8957322	Metabolism of steroids	2	148	0.0806979	0.950395	0.950395	15	189	0.0285498	9606	Homo sapiens	C00187;C00219	16113;15843	R-HSA-8951850;R-HSA-196417;R-HSA-6807055;R-HSA-1655826;R-HSA-191983;R-HSA-192051;R-HSA-1655848;R-HSA-5250531;R-HSA-1655850;R-HSA-196086;R-HSA-2317530;R-HSA-192123;R-HSA-196126;R-HSA-193054;R-HSA-192061
R-HSA-2142753	Arachidonic acid metabolism	1	105	0.0572519	0.965282	0.965282	18	77	0.0116314	9606	Homo sapiens	C00219	15843	R-HSA-5693751;R-HSA-140355;R-HSA-2161794;R-HSA-2161890;R-HSA-2161795;R-HSA-111883;R-HSA-2161899;R-HSA-2161964;R-HSA-2162002;R-HSA-2161940;R-HSA-265296;R-HSA-2161814;R-HSA-428990;R-HSA-5693742;R-HSA-2309787;R-HSA-2161948;R-HSA-2161950;R-HSA-2161951
R-HSA-196849	Metabolism of water-soluble vitamins and cofactors	1	126	0.0687023	0.9827	0.9827	5	140	0.021148	9606	Homo sapiens	C00153	17154	R-HSA-197250;R-HSA-8938073;R-HSA-8938076;R-HSA-5359451;R-HSA-8870346
R-HSA-392499	Metabolism of proteins	3	240	0.130862	0.984562	0.984562	16	475	0.0717523	9606	Homo sapiens	C00055;C00645;C00105	17361;16695;17122	R-HSA-977071;R-HSA-977228;R-HSA-4085021;R-HSA-4084984;R-HSA-6810464;R-HSA-446191;R-HSA-4084980;R-HSA-4084978;R-HSA-727807;R-HSA-6803761;R-HSA-981497;R-HSA-4085033;R-HSA-981814;R-HSA-4085028;R-HSA-981809;R-HSA-4085217
R-HSA-211945	Phase I - Functionalization of compounds	2	194	0.10578	0.98678	0.98678	9	98	0.0148036	9606	Homo sapiens	C00187;C00219	16113;15843	R-HSA-192051;R-HSA-140355;R-HSA-211904;R-HSA-211924;R-HSA-192123;R-HSA-8937442;R-HSA-211960;R-HSA-211983;R-HSA-192061
R-HSA-156580	Phase II - Conjugation of compounds	1	148	0.0806979	0.991737	0.991737	1	70	0.010574	9606	Homo sapiens	C00187	16113	R-HSA-176609
R-HSA-556833	Metabolism of lipids	9	628	0.342421	0.999471	0.999471	103	875	0.132175	9606	Homo sapiens	C00055;C00187;C00042;C00093;C00219;C00149;C00346;C00026;C00158	17553;17361;16113;30915;15843;30769;15741;30797;15978	R-HSA-389639;R-HSA-400143;R-HSA-111883;R-HSA-1655826;R-HSA-2161964;R-HSA-1368065;R-HSA-196126;R-HSA-193054;R-HSA-1483063;R-HSA-188467;R-HSA-192051;R-HSA-1655848;R-HSA-1655850;R-HSA-2161940;R-HSA-2161948;R-HSA-2161950;R-HSA-192061;R-HSA-2161951;R-HSA-140355;R-HSA-196417;R-HSA-75849;R-HSA-75848;R-HSA-75851;R-HSA-6813740;R-HSA-1483096;R-HSA-560473;R-HSA-265296;R-HSA-1989758;R-HSA-5693751;R-HSA-19897…
R-HSA-211859	Biological oxidations	2	324	0.176663	0.999796	0.999796	10	185	0.0279456	9606	Homo sapiens	C00187;C00219	16113;15843	R-HSA-192051;R-HSA-140355;R-HSA-176609;R-HSA-211904;R-HSA-211924;R-HSA-192123;R-HSA-8937442;R-HSA-211960;R-HSA-211983;R-HSA-192061
R-HSA-1430728	Metabolism	30	1405	0.766085	0.99998	0.99998	259	2086	0.315106	9606	Homo sapiens	C00387;C00122;C00121;C00187;C00385;C00042;C00262;C00327;C00106;C00105;C00149;C02067;C00346;C00026;C00147;C03546;C00199;C00055;C00099;C00153;C00197;C00791;C00093;C00092;C00191;C00219;C00956;C00117;C00258;C00158	17368;17361;16113;30915;17363;4178;16695;18012;16750;17082;4170;15843;30769;17802;47013;15741;16958;16737;17568;17794;17553;17797;18384;17154;16708;32398;16349;15978;30797;17712	R-HSA-389639;R-HSA-74242;R-HSA-74247;R-HSA-74249;R-HSA-74248;R-HSA-70666;R-HSA-1655826;R-HSA-211983;R-HSA-74255;R-HSA-2162226;R-HSA-2162227;R-HSA-74258;R-HSA-2162229;R-HSA-1368065;R-HSA-376851;R-HSA-196126;R-HSA-193054;R-HSA-1678854;R-HSA-188467;R-HSA-192051;R-HSA-1655848;R-HSA-1655850;R-HSA-110137;R-HSA-110138;R-HSA-192061;R-HSA-140355;R-HSA-70723;R-HSA-2408544;R-HSA-70724;R-HSA-71241;R-HSA-7584…
