# Supplementary material for: Prioritization of metabolic genes as novel therapeutic targets in estrogen-receptor negative breast tumors using multi-omics data and text mining
Source: Oncotarget. 2019 Jun 11;10(39):3894–909. doi: 10.18632/oncotarget.26995 (PMC6570467; doi:10.18632/oncotarget.26995)
Supplement: Supplementary file 11 [file oncotarget-10-3894-s011.xlsx]

## Sheet: Supplementary Table 11
Reactome pathway analysis - proteins
Pathway identifier	Pathway name	#Entities found	#Entities total	Entities ratio	Entities pValue	Entities FDR	#Reactions found	#Reactions total	Reactions ratio	Species identifier	Species name	Submitted entities found	Mapped entities	Found reaction identifiers
R-HSA-1430728	Metabolism	57	2116	0.191026	3.21965e-15	1.114e-12	91	1952	0.171937	9606	Homo sapiens	NAMPT_HUMAN;ADH1B_HUMAN;DHB4_HUMAN;IDHC_HUMAN;UGDH_HUMAN;DHPR_HUMAN;P5CS_HUMAN;ARY1_HUMAN;IDHP_HUMAN;G3P_HUMAN;THIC_HUMAN;LYAG_HUMAN;IMDH2_HUMAN;5NTC_HUMAN;GLNA_HUMAN;MMSA_HUMAN;PNPH_HUMAN;DHE3_HUMAN;F16P1_HUMAN;KPYM_HUMAN;PPT1_HUMAN;PUR9_HUMAN;6PGD_HUMAN;FAAA_HUMAN;TKT_HUMAN;ARK73_HUMAN;UGPA_HUMAN;ASSY_HUMAN;FUMH_HUMAN;LGUL_HUMAN;MTAP_HUMAN;SPRE_HUMAN;MCCB_HUMAN;THIL_HUMAN;CAH2_HUMAN;GSTP1_HUMAN…	P06733;Q13510;Q04760;P18440;P16930;P11245;P50897;O95154;Q00796;O75390;P14618-2;P14618-1;P07195;P31939;P09211;P24752;Q13126;P07954;P09417;P04406;P52209;Q02252;P11413;P12268;P22102;P54886-1;P09467;P54886-2;P00491;O43175;P10253;P32322;P16435;P15104;O60701;P00966;P00325;P23368;P21266;P07099;Q16851;P00367;Q15046;P29401;P43490;O75874;P14868;P51659;Q9HCC0;P00918;Q9H773;P34897;Q9BWD1;P35270;P00558;P49902…	R-HSA-197250;R-HSA-71299;R-HSA-74242;R-HSA-74249;R-HSA-70664;R-HSA-74248;R-HSA-71181;R-HSA-508040;R-HSA-70286;R-HSA-508308;R-HSA-71707;R-HSA-1497869;R-HSA-71324;R-HSA-173597;R-HSA-163741;R-HSA-112033;R-HSA-389540;R-HSA-5694071;R-HSA-112034;R-HSA-9012268;R-HSA-163751;R-HSA-71335;R-HSA-71849;R-HSA-2993799;R-HSA-389550;R-HSA-71850;R-HSA-5694077;R-HSA-193455;R-HSA-450984;R-HSA-70449;R-HSA-70577;R-HSA…
R-HSA-70614	Amino acid synthesis and interconversion (transamination)	6	35	0.0031597	1.3686e-06	0.000236768	6	33	0.00290672	9606	Homo sapiens	P5CR1_HUMAN;DHE3_HUMAN;GLNA_HUMAN;SERA_HUMAN;P5CS_HUMAN	O43175;P54886-1;P00367;P32322;P15104;P54886-2	R-HSA-70600;R-HSA-70664;R-HSA-977348;R-HSA-70589;R-HSA-508040;R-HSA-70606
R-HSA-71291	Metabolism of amino acids and derivatives	15	371	0.0334928	3.05718e-06	0.000351576	15	244	0.0214921	9606	Homo sapiens	MTAP_HUMAN;MMSA_HUMAN;MCCB_HUMAN;THIL_HUMAN;DHE3_HUMAN;P5CR1_HUMAN;DHPR_HUMAN;P5CS_HUMAN;SYK_HUMAN;SYDC_HUMAN;FAAA_HUMAN;ASSY_HUMAN;GLNA_HUMAN;SERA_HUMAN	Q13126;O43175;P09417;Q02252;P14868;Q9HCC0;P32322;P15104;P16930;P00966;P54886-1;P00367;Q15046;P24752;P54886-2	R-HSA-2408546;R-HSA-70600;R-HSA-70664;R-HSA-977348;R-HSA-70893;R-HSA-71181;R-HSA-508040;R-HSA-70606;R-HSA-70577;R-HSA-508308;R-HSA-70773;R-HSA-1237160;R-HSA-71130;R-HSA-70589;R-HSA-70844
R-HSA-71387	Metabolism of carbohydrates	12	279	0.0251873	1.75806e-05	0.00121699	18	208	0.0183211	9606	Homo sapiens	6PGD_HUMAN;G3P_HUMAN;DHSO_HUMAN;LYAG_HUMAN;TKT_HUMAN;PGK1_HUMAN;UGPA_HUMAN;ENOA_HUMAN;F16P1_HUMAN;KPYM_HUMAN;G6PD_HUMAN	P29401;Q00796;P06733;P14618-2;P14618-1;P04406;P00558;P52209;Q16851;P11413;P10253;P09467	R-HSA-71299;R-HSA-163751;R-HSA-71335;R-HSA-70377;R-HSA-71850;R-HSA-71660;R-HSA-70479;R-HSA-70286;R-HSA-70449;R-HSA-5662471;R-HSA-70482;R-HSA-5652195;R-HSA-71670;R-HSA-70486;R-HSA-71324;R-HSA-9036727;R-HSA-163741;R-HSA-70494
R-HSA-71406	Pyruvate metabolism and Citric Acid (TCA) cycle	6	55	0.00496524	1.76375e-05	0.00121699	8	36	0.00317097	9606	Homo sapiens	LGUL_HUMAN;IDHP_HUMAN;LDHB_HUMAN;CISY_HUMAN;FUMH_HUMAN;MAOM_HUMAN	P07954;O75390;P07195;P23368;Q04760;P48735	R-HSA-5694071;R-HSA-9012268;R-HSA-70982;R-HSA-71849;R-HSA-450984;R-HSA-70975;R-HSA-70510;R-HSA-451033
R-HSA-211859	Biological oxidations	10	223	0.0201318	6.49889e-05	0.00334204	11	174	0.0153263	9606	Homo sapiens	ARY1_HUMAN;ARY2_HUMAN;NCPR_HUMAN;ADH1B_HUMAN;GSTM3_HUMAN;ARK73_HUMAN;HYEP_HUMAN;UGPA_HUMAN;GSTP1_HUMAN;UGDH_HUMAN	O60701;P21266;P07099;P00325;P18440;Q16851;P09211;P11245;P16435;O95154	R-HSA-174963;R-HSA-158832;R-HSA-176054;R-HSA-174967;R-HSA-5423637;R-HSA-71707;R-HSA-5694077;R-HSA-174959;R-HSA-173597;R-HSA-76494;R-HSA-70286
R-HSA-71403	Citric acid cycle (TCA cycle)	4	22	0.0019861	6.8205e-05	0.00334204	5	17	0.0014974	9606	Homo sapiens	IDHP_HUMAN;CISY_HUMAN;FUMH_HUMAN;MAOM_HUMAN	P07954;O75390;P23368;P48735	R-HSA-9012268;R-HSA-70982;R-HSA-450984;R-HSA-70975;R-HSA-451033
R-HSA-379716	Cytosolic tRNA aminoacylation	4	24	0.00216665	9.51798e-05	0.00409273	11	21	0.00184973	9606	Homo sapiens	SYAC_HUMAN;SYK_HUMAN;SYDC_HUMAN;SYWC_HUMAN	P23381;P14868;P49588;Q15046	R-HSA-379893;R-HSA-379861;R-HSA-379974;R-HSA-379982;R-HSA-379865;R-HSA-379993;R-HSA-379977;R-HSA-380008;R-HSA-379864;R-HSA-379867;R-HSA-379994
R-HSA-156582	Acetylation	2	2	0.000180554	0.000182554	0.00693704	4	4	0.00035233	9606	Homo sapiens	ARY1_HUMAN;ARY2_HUMAN	P18440;P11245	R-HSA-174963;R-HSA-158832;R-HSA-174967;R-HSA-174959
R-HSA-73817	Purine ribonucleoside monophosphate biosynthesis	3	12	0.00108333	0.000231951	0.00788632	6	17	0.0014974	9606	Homo sapiens	PUR9_HUMAN;IMDH2_HUMAN;PUR2_HUMAN	P31939;P22102;P12268	R-HSA-73794;R-HSA-73810;R-HSA-73797;R-HSA-73813;R-HSA-73798;R-HSA-73814
R-HSA-70263	Gluconeogenesis	4	34	0.00306942	0.000356072	0.00931581	4	25	0.00220206	9606	Homo sapiens	G3P_HUMAN;PGK1_HUMAN;ENOA_HUMAN;F16P1_HUMAN	P06733;P04406;P00558;P09467	R-HSA-70482;R-HSA-70486;R-HSA-70479;R-HSA-70494
R-HSA-70326	Glucose metabolism	6	96	0.00866661	0.000362855	0.00931581	8	49	0.00431604	9606	Homo sapiens	G3P_HUMAN;PGK1_HUMAN;ENOA_HUMAN;F16P1_HUMAN;KPYM_HUMAN	P06733;P14618-2;P14618-1;P04406;P00558;P09467	R-HSA-70449;R-HSA-70482;R-HSA-71670;R-HSA-70486;R-HSA-71850;R-HSA-71660;R-HSA-70479;R-HSA-70494
R-HSA-532668	N-glycan trimming in the ER and Calnexin/Calreticulin cycle	4	35	0.0031597	0.000396909	0.00931581	5	16	0.00140932	9606	Homo sapiens	MOGS_HUMAN;TERA_HUMAN;PDIA3_HUMAN;GANAB_HUMAN	Q14697;Q13724;P55072;P30101	R-HSA-548890;R-HSA-532667;R-HSA-8850594;R-HSA-901047;R-HSA-532678
R-HSA-173599	Formation of the active cofactor, UDP-glucuronate	2	3	0.000270831	0.000408163	0.00931581	2	3	0.000264247	9606	Homo sapiens	UGPA_HUMAN;UGDH_HUMAN	O60701;Q16851	R-HSA-173597;R-HSA-70286
R-HSA-71336	Pentose phosphate pathway	3	15	0.00135416	0.00044361	0.00931581	6	20	0.00176165	9606	Homo sapiens	6PGD_HUMAN;TKT_HUMAN;G6PD_HUMAN	P29401;P52209;P11413	R-HSA-71299;R-HSA-163751;R-HSA-71335;R-HSA-70377;R-HSA-71324;R-HSA-163741
R-HSA-8956320	Nucleobase biosynthesis	3	15	0.00135416	0.00044361	0.00931581	6	23	0.0020259	9606	Homo sapiens	PUR9_HUMAN;IMDH2_HUMAN;PUR2_HUMAN	P31939;P22102;P12268	R-HSA-73794;R-HSA-73810;R-HSA-73797;R-HSA-73813;R-HSA-73798;R-HSA-73814
R-HSA-1650814	Collagen biosynthesis and modifying enzymes	5	67	0.00604857	0.000516037	0.00996225	14	51	0.0044922	9606	Homo sapiens	PLOD1_HUMAN;PDIA1_HUMAN;PPIB_HUMAN;P4HA1_HUMAN;PLOD3_HUMAN	O60568;P23284;Q02809;P07237;P13674	R-HSA-8948232;R-HSA-1650808;R-HSA-8948234;R-HSA-2002460;R-HSA-2022073;R-HSA-8948224;R-HSA-8948226;R-HSA-1981104;R-HSA-8948230;R-HSA-8948219;R-HSA-8948222;R-HSA-1981128;R-HSA-1980233;R-HSA-1981157
R-HSA-15869	Metabolism of nucleotides	6	103	0.00929855	0.000524329	0.00996225	12	133	0.011715	9606	Homo sapiens	PUR9_HUMAN;PNPH_HUMAN;DCTP1_HUMAN;IMDH2_HUMAN;5NTC_HUMAN;PUR2_HUMAN	P00491;P31939;P22102;P49902;P12268;Q9H773	R-HSA-112033;R-HSA-73794;R-HSA-74242;R-HSA-112034;R-HSA-73810;R-HSA-73797;R-HSA-73813;R-HSA-6786257;R-HSA-73798;R-HSA-73814;R-HSA-74249;R-HSA-74248
R-HSA-3299685	Detoxification of Reactive Oxygen Species	4	39	0.00352081	0.000594117	0.0106941	3	32	0.00281864	9606	Homo sapiens	PDIA1_HUMAN;PRDX1_HUMAN;GSTP1_HUMAN;PRDX2_HUMAN	P32119;Q06830;P09211;P07237	R-HSA-3341296;R-HSA-3343700;R-HSA-3341343
R-HSA-156580	Phase II - Conjugation of compounds	6	110	0.00993049	0.000736939	0.0125065	7	66	0.00581344	9606	Homo sapiens	ARY1_HUMAN;ARY2_HUMAN;GSTM3_HUMAN;UGPA_HUMAN;GSTP1_HUMAN;UGDH_HUMAN	O60701;P21266;P18440;Q16851;P09211;P11245	R-HSA-174963;R-HSA-158832;R-HSA-176054;R-HSA-174967;R-HSA-174959;R-HSA-173597;R-HSA-70286
R-HSA-379724	tRNA Aminoacylation	4	42	0.00379164	0.000781656	0.0125065	12	42	0.00369946	9606	Homo sapiens	SYAC_HUMAN;SYK_HUMAN;SYDC_HUMAN;SYWC_HUMAN	P23381;P14868;P49588;Q15046	R-HSA-379893;R-HSA-379861;R-HSA-379974;R-HSA-379982;R-HSA-379865;R-HSA-379993;R-HSA-380233;R-HSA-379977;R-HSA-380008;R-HSA-379864;R-HSA-379867;R-HSA-379994
R-HSA-70171	Glycolysis	5	76	0.00686106	0.000905146	0.0135772	4	24	0.00211398	9606	Homo sapiens	G3P_HUMAN;PGK1_HUMAN;ENOA_HUMAN;KPYM_HUMAN	P06733;P14618-2;P14618-1;P04406;P00558	R-HSA-70449;R-HSA-71670;R-HSA-71850;R-HSA-71660
R-HSA-70895	Branched-chain amino acid catabolism	3	23	0.00207637	0.00151229	0.0226843	4	24	0.00211398	9606	Homo sapiens	MMSA_HUMAN;THIL_HUMAN;MCCB_HUMAN	Q02252;Q9HCC0;P24752	R-HSA-508308;R-HSA-70773;R-HSA-70893;R-HSA-70844
R-HSA-1474290	Collagen formation	5	90	0.00812494	0.00189595	0.0265433	14	77	0.00678235	9606	Homo sapiens	PLOD1_HUMAN;PDIA1_HUMAN;PPIB_HUMAN;P4HA1_HUMAN;PLOD3_HUMAN	O60568;P23284;Q02809;P07237;P13674	R-HSA-8948232;R-HSA-1650808;R-HSA-8948234;R-HSA-2002460;R-HSA-2022073;R-HSA-8948224;R-HSA-8948226;R-HSA-1981104;R-HSA-8948230;R-HSA-8948219;R-HSA-8948222;R-HSA-1981128;R-HSA-1980233;R-HSA-1981157
R-HSA-6798695	Neutrophil degranulation	12	480	0.043333	0.00237434	0.0308664	7	10	0.000880824	9606	Homo sapiens	PNPH_HUMAN;ASAH1_HUMAN;TERA_HUMAN;LYAG_HUMAN;FRIH_HUMAN;PADI2_HUMAN;IMDH2_HUMAN;IDHC_HUMAN;GSTP1_HUMAN;KPYM_HUMAN;PRDX4_HUMAN;MET7A_HUMAN	P00491;Q13510;P14618;O75874;Q13162;P09211;Q9Y2J8;P55072;P10253;P12268;Q9H8H3;P02794	R-HSA-6798739;R-HSA-6800434;R-HSA-6798751;R-HSA-6798748;R-HSA-6798747;R-HSA-6800426;R-HSA-6798745
R-HSA-2408517	SeMet incorporation into proteins	2	11	0.000993049	0.00521834	0.06262	1	1	8.80824e-05	9606	Homo sapiens	SYK_HUMAN;SYDC_HUMAN	P14868;Q15046	R-HSA-2408546
R-HSA-71182	Phenylalanine and tyrosine catabolism	2	11	0.000993049	0.00521834	0.06262	2	12	0.00105699	9606	Homo sapiens	FAAA_HUMAN;DHPR_HUMAN	P09417;P16930	R-HSA-71130;R-HSA-71181
R-HSA-1428517	The citric acid (TCA) cycle and respiratory electron transport	6	175	0.0157985	0.00724508	0.0820773	8	62	0.00546111	9606	Homo sapiens	LGUL_HUMAN;IDHP_HUMAN;LDHB_HUMAN;CISY_HUMAN;FUMH_HUMAN;MAOM_HUMAN	P07954;O75390;P07195;P23368;Q04760;P48735	R-HSA-5694071;R-HSA-9012268;R-HSA-70982;R-HSA-71849;R-HSA-450984;R-HSA-70975;R-HSA-70510;R-HSA-451033
R-HSA-8852135	Protein ubiquitination	4	79	0.00713189	0.00746157	0.0820773	9	32	0.00281864	9606	Homo sapiens	PRKDC_HUMAN;UB2L3_HUMAN;TERA_HUMAN;UBP5_HUMAN	P68036;P45974;P55072;P78527	R-HSA-8943080;R-HSA-8943083;R-HSA-8852130;R-HSA-8852129;R-HSA-8852127;R-HSA-8938770;R-HSA-8853515;R-HSA-8938773;R-HSA-8853529
R-HSA-389542	NADPH regeneration	1	1	9.02772e-05	0.00961358	0.0961358	2	2	0.000176165	9606	Homo sapiens	IDHC_HUMAN	O75874	R-HSA-389540;R-HSA-389550
R-HSA-4793954	Defective MOGS causes MOGS-CDG (CDG-2b)	1	1	9.02772e-05	0.00961358	0.0961358	1	1	8.80824e-05	9606	Homo sapiens	MOGS_HUMAN	Q13724	R-HSA-4793947
R-HSA-4085023	Defective GFPT1 causes CMSTA1	1	1	9.02772e-05	0.00961358	0.0961358	1	1	8.80824e-05	9606	Homo sapiens	GFPT1_HUMAN	Q06210	R-HSA-4085027
R-HSA-2978092	Abnormal conversion of 2-oxoglutarate to 2-hydroxyglutarate	1	1	9.02772e-05	0.00961358	0.0961358	1	1	8.80824e-05	9606	Homo sapiens	IDHC_HUMAN	O75874	R-HSA-880053
R-HSA-8978934	Metabolism of cofactors	2	19	0.00171527	0.0148095	0.148095	5	19	0.00167357	9606	Homo sapiens	SPRE_HUMAN;IDHC_HUMAN	P35270;O75874	R-HSA-1475414;R-HSA-389540;R-HSA-1497869;R-HSA-1497853;R-HSA-389550
R-HSA-381038	XBP1(S) activates chaperone genes	3	55	0.00496524	0.0165678	0.148176	3	48	0.00422796	9606	Homo sapiens	GFPT1_HUMAN;PDIA6_HUMAN;TPP1_HUMAN	Q15084;O14773;Q06210	R-HSA-1791131;R-HSA-1791138;R-HSA-1791088
R-HSA-74259	Purine catabolism	2	21	0.00189582	0.0178674	0.148176	3	28	0.00246631	9606	Homo sapiens	PNPH_HUMAN;5NTC_HUMAN	P00491;P49902	R-HSA-74242;R-HSA-74249;R-HSA-74248
R-HSA-381070	IRE1alpha activates chaperones	3	57	0.0051458	0.0181899	0.148176	3	54	0.00475645	9606	Homo sapiens	GFPT1_HUMAN;PDIA6_HUMAN;TPP1_HUMAN	Q15084;O14773;Q06210	R-HSA-1791131;R-HSA-1791138;R-HSA-1791088
R-HSA-73930	Abasic sugar-phosphate removal via the single-nucleotide replacement pathway	1	2	0.000180554	0.0191356	0.148176	2	2	0.000176165	9606	Homo sapiens	APEX1_HUMAN	P27695	R-HSA-110375;R-HSA-110360
R-HSA-5357609	Glycogen storage disease type II (GAA)	1	2	0.000180554	0.0191356	0.148176	1	1	8.80824e-05	9606	Homo sapiens	LYAG_HUMAN	P10253	R-HSA-9036729
R-HSA-163754	Insulin effects increased synthesis of Xylulose-5-Phosphate	1	2	0.000180554	0.0191356	0.148176	2	3	0.000264247	9606	Homo sapiens	TKT_HUMAN	P29401	R-HSA-163751;R-HSA-163741
R-HSA-5652227	Fructose biosynthesis	1	2	0.000180554	0.0191356	0.148176	1	2	0.000176165	9606	Homo sapiens	DHSO_HUMAN	Q00796	R-HSA-5652195
R-HSA-916853	Degradation of GABA	1	2	0.000180554	0.0191356	0.148176	1	2	0.000176165	9606	Homo sapiens	GABT_HUMAN	P80404	R-HSA-916855
R-HSA-8866654	E3 ubiquitin ligases ubiquitinate target proteins	3	59	0.00532635	0.0198974	0.148176	4	16	0.00140932	9606	Homo sapiens	PRKDC_HUMAN;UB2L3_HUMAN;TERA_HUMAN	P68036;P55072;P78527	R-HSA-8943080;R-HSA-8943083;R-HSA-8938770;R-HSA-8938773
R-HSA-8863678	Neurodegenerative Diseases	2	23	0.00207637	0.021168	0.148176	2	22	0.00193781	9606	Homo sapiens	PRDX1_HUMAN;PRDX2_HUMAN	P32119;Q06830	R-HSA-8868567;R-HSA-8868573
R-HSA-8862803	Deregulated CDK5 triggers multiple neurodegenerative pathways in Alzheimer's disease models	2	23	0.00207637	0.021168	0.148176	2	22	0.00193781	9606	Homo sapiens	PRDX1_HUMAN;PRDX2_HUMAN	P32119;Q06830	R-HSA-8868567;R-HSA-8868573
R-HSA-156588	Glucuronidation	2	24	0.00216665	0.022906	0.160342	2	9	0.000792742	9606	Homo sapiens	UGPA_HUMAN;UGDH_HUMAN	O60701;Q16851	R-HSA-173597;R-HSA-70286
R-HSA-901042	Calnexin/calreticulin cycle	2	26	0.00234721	0.0265513	0.185859	2	11	0.000968907	9606	Homo sapiens	PDIA3_HUMAN;GANAB_HUMAN	Q14697;P30101	R-HSA-548890;R-HSA-901047
R-HSA-8982491	Glycogen metabolism	2	27	0.00243748	0.0284561	0.199193	2	37	0.00325905	9606	Homo sapiens	LYAG_HUMAN;UGPA_HUMAN	Q16851;P10253	R-HSA-9036727;R-HSA-70286
R-HSA-8866652	Synthesis of active ubiquitin: roles of E1 and E2 enzymes	2	30	0.00270831	0.034485	0.219574	5	16	0.00140932	9606	Homo sapiens	UB2L3_HUMAN;UBP5_HUMAN	P68036;P45974	R-HSA-8852130;R-HSA-8852129;R-HSA-8852127;R-HSA-8853515;R-HSA-8853529
R-HSA-70268	Pyruvate metabolism	2	31	0.00279859	0.0365956	0.219574	3	15	0.00132124	9606	Homo sapiens	LGUL_HUMAN;LDHB_HUMAN	P07195;Q04760	R-HSA-5694071;R-HSA-71849;R-HSA-70510
R-HSA-1251932	PLCG1 events in ERBB2 signaling	1	4	0.000361109	0.0379084	0.22745	2	2	0.000176165	9606	Homo sapiens	ERBB2_HUMAN	P04626	R-HSA-1251922;R-HSA-1251944
R-HSA-110381	Resolution of AP sites via the single-nucleotide replacement pathway	1	4	0.000361109	0.0379084	0.22745	2	6	0.000528495	9606	Homo sapiens	APEX1_HUMAN	P27695	R-HSA-110375;R-HSA-110360
R-HSA-112313	Neurotransmitter uptake and metabolism In glial cells	1	4	0.000361109	0.0379084	0.22745	1	3	0.000264247	9606	Homo sapiens	GLNA_HUMAN	P15104	R-HSA-70606
R-HSA-210455	Astrocytic Glutamate-Glutamine Uptake And Metabolism	1	4	0.000361109	0.0379084	0.22745	1	3	0.000264247	9606	Homo sapiens	GLNA_HUMAN	P15104	R-HSA-70606
R-HSA-77108	Utilization of Ketone Bodies	1	4	0.000361109	0.0379084	0.22745	1	3	0.000264247	9606	Homo sapiens	THIL_HUMAN	P24752	R-HSA-74181
R-HSA-196854	Metabolism of vitamins and cofactors	5	192	0.0173332	0.0390464	0.229818	10	185	0.0162953	9606	Homo sapiens	NAMPT_HUMAN;GLYM_HUMAN;SPRE_HUMAN;MCCB_HUMAN;IDHC_HUMAN	P35270;P43490;O75874;Q9HCC0;P34897	R-HSA-1475414;R-HSA-389540;R-HSA-197250;R-HSA-3323111;R-HSA-3065959;R-HSA-2993799;R-HSA-1497869;R-HSA-1497853;R-HSA-389550;R-HSA-5694137
R-HSA-8866423	VLDL assembly	1	5	0.000451386	0.0471609	0.229818	1	5	0.000440412	9606	Homo sapiens	PDIA1_HUMAN	P07237	R-HSA-8866329
R-HSA-5661270	Formation of xylulose-5-phosphate	1	5	0.000451386	0.0471609	0.229818	1	5	0.000440412	9606	Homo sapiens	DHSO_HUMAN	Q00796	R-HSA-5662471
R-HSA-2161541	Abacavir metabolism	1	5	0.000451386	0.0471609	0.229818	1	5	0.000440412	9606	Homo sapiens	5NTC_HUMAN	P49902	R-HSA-2162066
R-HSA-8869496	TFAP2A acts as a transcriptional repressor during retinoic acid induced cell differentiation	1	5	0.000451386	0.0471609	0.229818	1	7	0.000616577	9606	Homo sapiens	CH60_HUMAN	P10809	R-HSA-8869558
R-HSA-156590	Glutathione conjugation	2	37	0.00334025	0.050241	0.229818	1	12	0.00105699	9606	Homo sapiens	GSTM3_HUMAN;GSTP1_HUMAN	P21266;P09211	R-HSA-176054
R-HSA-8864260	Transcriptional regulation by the AP-2 (TFAP2) family of transcription factors	2	37	0.00334025	0.050241	0.229818	2	44	0.00387563	9606	Homo sapiens	CH60_HUMAN;ERBB2_HUMAN	P04626;P10809	R-HSA-8869558;R-HSA-8864466
R-HSA-5689896	Ovarian tumor domain proteases	2	38	0.00343053	0.0526689	0.229818	2	14	0.00123315	9606	Homo sapiens	DDX58_HUMAN;TERA_HUMAN	O95786;P55072	R-HSA-936381;R-HSA-6781953
R-HSA-5628897	TP53 Regulates Metabolic Genes	3	88	0.00794439	0.0541765	0.229818	4	34	0.0029948	9606	Homo sapiens	PRDX1_HUMAN;G6PD_HUMAN;PRDX2_HUMAN	P32119;Q06830;P11413	R-HSA-70377;R-HSA-5631885;R-HSA-5631903;R-HSA-3341343
R-HSA-8956319	Nucleobase catabolism	2	39	0.00352081	0.0551379	0.229818	3	56	0.00493262	9606	Homo sapiens	PNPH_HUMAN;5NTC_HUMAN	P00491;P49902	R-HSA-74242;R-HSA-74249;R-HSA-74248
R-HSA-171319	Telomere Extension By Telomerase	1	6	0.000541663	0.0563252	0.229818	7	7	0.000616577	9606	Homo sapiens	DKC1_HUMAN	O60832	R-HSA-163090;R-HSA-163120;R-HSA-163099;R-HSA-163096;R-HSA-164616;R-HSA-164617;R-HSA-164620
R-HSA-1306955	GRB7 events in ERBB2 signaling	1	6	0.000541663	0.0563252	0.229818	1	1	8.80824e-05	9606	Homo sapiens	ERBB2_HUMAN	P04626	R-HSA-1306953
R-HSA-1237112	Methionine salvage pathway	1	6	0.000541663	0.0563252	0.229818	1	7	0.000616577	9606	Homo sapiens	MTAP_HUMAN	Q13126	R-HSA-1237160
R-HSA-381119	Unfolded Protein Response (UPR)	3	95	0.00857633	0.0650109	0.229818	3	95	0.00836783	9606	Homo sapiens	GFPT1_HUMAN;PDIA6_HUMAN;TPP1_HUMAN	Q15084;O14773;Q06210	R-HSA-1791131;R-HSA-1791138;R-HSA-1791088
R-HSA-3134963	DEx/H-box helicases activate type I IFN and inflammatory cytokines production	1	7	0.00063194	0.0654022	0.229818	3	5	0.000440412	9606	Homo sapiens	DHX9_HUMAN	Q08211	R-HSA-9604480;R-HSA-3134954;R-HSA-3134953
R-HSA-3371599	Defective HLCS causes multiple carboxylase deficiency	1	7	0.00063194	0.0654022	0.229818	1	4	0.00035233	9606	Homo sapiens	MCCB_HUMAN	Q9HCC0	R-HSA-9035987
R-HSA-9033500	TYSND1 cleaves peroxisomal proteins	1	7	0.00063194	0.0654022	0.229818	1	7	0.000616577	9606	Homo sapiens	DHB4_HUMAN	P51659	R-HSA-9033530
R-HSA-5652084	Fructose metabolism	1	7	0.00063194	0.0654022	0.229818	1	7	0.000616577	9606	Homo sapiens	DHSO_HUMAN	Q00796	R-HSA-5652195
R-HSA-1474244	Extracellular matrix organization	6	301	0.0271734	0.0721559	0.229818	23	318	0.0280102	9606	Homo sapiens	PLOD1_HUMAN;PLMN_HUMAN;PDIA1_HUMAN;PPIB_HUMAN;P4HA1_HUMAN;PLOD3_HUMAN	O60568;P23284;P00747;Q02809;P07237;P13674	R-HSA-8948232;R-HSA-1602488;R-HSA-1650808;R-HSA-1592314;R-HSA-1602458;R-HSA-8948234;R-HSA-2002460;R-HSA-1592316;R-HSA-2022073;R-HSA-8948224;R-HSA-8948226;R-HSA-1592371;R-HSA-1454843;R-HSA-1981104;R-HSA-8948230;R-HSA-1604712;R-HSA-8948219;R-HSA-1566979;R-HSA-8948222;R-HSA-1981128;R-HSA-1592398;R-HSA-1980233;R-HSA-1981157
R-HSA-6788656	Histidine, lysine, phenylalanine, tyrosine, proline and tryptophan catabolism	2	46	0.00415275	0.0734914	0.229818	2	48	0.00422796	9606	Homo sapiens	FAAA_HUMAN;DHPR_HUMAN	P09417;P16930	R-HSA-71130;R-HSA-71181
R-HSA-3323169	Defects in biotin (Btn) metabolism	1	8	0.000722217	0.0743926	0.229818	1	6	0.000528495	9606	Homo sapiens	MCCB_HUMAN	Q9HCC0	R-HSA-9035987
R-HSA-1247673	Erythrocytes take up oxygen and release carbon dioxide	1	8	0.000722217	0.0743926	0.229818	1	6	0.000528495	9606	Homo sapiens	CAH2_HUMAN	P00918	R-HSA-1475436
R-HSA-446210	Synthesis of UDP-N-acetyl-glucosamine	1	8	0.000722217	0.0743926	0.229818	1	7	0.000616577	9606	Homo sapiens	GFPT1_HUMAN	Q06210	R-HSA-449715
R-HSA-77111	Synthesis of Ketone Bodies	1	8	0.000722217	0.0743926	0.229818	1	8	0.00070466	9606	Homo sapiens	THIL_HUMAN	P24752	R-HSA-73916
R-HSA-110362	POLB-Dependent Long Patch Base Excision Repair	1	8	0.000722217	0.0743926	0.229818	1	10	0.000880824	9606	Homo sapiens	APEX1_HUMAN	P27695	R-HSA-5649873
R-HSA-446203	Asparagine N-linked glycosylation	6	304	0.0274443	0.0748777	0.229818	7	132	0.0116269	9606	Homo sapiens	STT3A_HUMAN;MOGS_HUMAN;TERA_HUMAN;PDIA3_HUMAN;GFPT1_HUMAN;GANAB_HUMAN	Q14697;Q13724;P55072;Q06210;P30101;P46977	R-HSA-548890;R-HSA-532667;R-HSA-449715;R-HSA-8850594;R-HSA-446209;R-HSA-901047;R-HSA-532678
R-HSA-9020591	Interleukin-12 signaling	2	47	0.00424303	0.0762549	0.229818	3	56	0.00493262	9606	Homo sapiens	MTAP_HUMAN;PDIA1_HUMAN	Q13126;P07237	R-HSA-8950456;R-HSA-8950365;R-HSA-8950113
R-HSA-5668914	Diseases of metabolism	3	105	0.0094791	0.0820645	0.229818	3	114	0.0100414	9606	Homo sapiens	MCCB_HUMAN;LYAG_HUMAN;IDHC_HUMAN	O75874;P10253;Q9HCC0	R-HSA-9036729;R-HSA-880053;R-HSA-9035987
R-HSA-389887	Beta-oxidation of pristanoyl-CoA	1	9	0.000812494	0.0832975	0.229818	2	10	0.000880824	9606	Homo sapiens	DHB4_HUMAN	P51659	R-HSA-389986;R-HSA-389995
R-HSA-977347	Serine biosynthesis	1	9	0.000812494	0.0832975	0.229818	1	7	0.000616577	9606	Homo sapiens	SERA_HUMAN	O43175	R-HSA-977348
R-HSA-9020933	Interleukin-23 signaling	1	9	0.000812494	0.0832975	0.229818	1	12	0.00105699	9606	Homo sapiens	PDIA1_HUMAN	P07237	R-HSA-8950183
R-HSA-211945	Phase I - Functionalization of compounds	3	106	0.00956938	0.0838669	0.229818	3	98	0.00863208	9606	Homo sapiens	NCPR_HUMAN;ADH1B_HUMAN;HYEP_HUMAN	P07099;P00325;P16435	R-HSA-71707;R-HSA-5694077;R-HSA-76494
R-HSA-110357	Displacement of DNA glycosylase by APEX1	1	10	0.000902772	0.0921174	0.229818	8	8	0.00070466	9606	Homo sapiens	APEX1_HUMAN	P27695	R-HSA-110353;R-HSA-110352;R-HSA-110355;R-HSA-110354;R-HSA-110356;R-HSA-110349;R-HSA-110351;R-HSA-110350
R-HSA-8963888	Chylomicron assembly	1	10	0.000902772	0.0921174	0.229818	2	5	0.000440412	9606	Homo sapiens	PDIA1_HUMAN	P07237	R-HSA-174786;R-HSA-174741
R-HSA-1474151	Tetrahydrobiopterin (BH4) synthesis, recycling, salvage and regulation	1	10	0.000902772	0.0921174	0.229818	3	10	0.000880824	9606	Homo sapiens	SPRE_HUMAN	P35270	R-HSA-1475414;R-HSA-1497869;R-HSA-1497853
R-HSA-74182	Ketone body metabolism	1	10	0.000902772	0.0921174	0.229818	2	11	0.000968907	9606	Homo sapiens	THIL_HUMAN	P24752	R-HSA-74181;R-HSA-73916
R-HSA-70635	Urea cycle	1	10	0.000902772	0.0921174	0.229818	1	8	0.00070466	9606	Homo sapiens	ASSY_HUMAN	P00966	R-HSA-70577
R-HSA-2161522	Abacavir transport and metabolism	1	10	0.000902772	0.0921174	0.229818	1	8	0.00070466	9606	Homo sapiens	5NTC_HUMAN	P49902	R-HSA-2162066
R-HSA-5578775	Ion homeostasis	2	54	0.00487497	0.0964669	0.229818	2	15	0.00132124	9606	Homo sapiens	AT1A1_HUMAN;KCC2D_HUMAN	Q13557;P05023	R-HSA-427910;R-HSA-936897
R-HSA-936837	Ion transport by P-type ATPases	2	55	0.00496524	0.0994683	0.229818	2	14	0.00123315	9606	Homo sapiens	AT1A1_HUMAN;KCC2D_HUMAN	Q13557;P05023	R-HSA-427910;R-HSA-936897
R-HSA-196780	Biotin transport and metabolism	1	11	0.000993049	0.100853	0.229818	3	12	0.00105699	9606	Homo sapiens	MCCB_HUMAN	Q9HCC0	R-HSA-3323111;R-HSA-3065959;R-HSA-2993799
R-HSA-390247	Beta-oxidation of very long chain fatty acids	1	11	0.000993049	0.100853	0.229818	2	11	0.000968907	9606	Homo sapiens	DHB4_HUMAN	P51659	R-HSA-390252;R-HSA-390251
R-HSA-203615	eNOS activation	1	11	0.000993049	0.100853	0.229818	1	19	0.00167357	9606	Homo sapiens	SPRE_HUMAN	P35270	R-HSA-1497869
R-HSA-168249	Innate Immune System	16	1180	0.106527	0.102956	0.229818	41	643	0.056637	9606	Homo sapiens	PRKDC_HUMAN;PNPH_HUMAN;ASAH1_HUMAN;FRIH_HUMAN;IDHC_HUMAN;GSTP1_HUMAN;KPYM_HUMAN;MET7A_HUMAN;DDX58_HUMAN;TERA_HUMAN;DHX9_HUMAN;LYAG_HUMAN;VATA_HUMAN;PADI2_HUMAN;IMDH2_HUMAN;PRDX4_HUMAN	O95786;P00491;Q13510;P14618;O75874;Q9Y2J8;P38606;P78527;P10253;P12268;Q08211;Q13162;P09211;P55072;Q9H8H3;P02794	R-HSA-3134954;R-HSA-3134953;R-HSA-936390;R-HSA-3134821;R-HSA-6800426;R-HSA-168909;R-HSA-990528;R-HSA-9604480;R-HSA-936412;R-HSA-933532;R-HSA-933530;R-HSA-6800434;R-HSA-936475;R-HSA-918232;R-HSA-933528;R-HSA-933526;R-HSA-918230;R-HSA-933527;R-HSA-918229;R-HSA-933525;R-HSA-918227;R-HSA-933523;R-HSA-918224;R-HSA-918225;R-HSA-1834939;R-HSA-168934;R-HSA-168935;R-HSA-1222516;R-HSA-933538;R-HSA-933539;R…
R-HSA-2151201	Transcriptional activation of mitochondrial biogenesis	2	57	0.0051458	0.105549	0.229818	2	32	0.00281864	9606	Homo sapiens	IDHP_HUMAN;DHE3_HUMAN	P00367;P48735	R-HSA-5688276;R-HSA-5688289
R-HSA-447115	Interleukin-12 family signaling	2	57	0.0051458	0.105549	0.229818	4	114	0.0100414	9606	Homo sapiens	MTAP_HUMAN;PDIA1_HUMAN	Q13126;P07237	R-HSA-8950456;R-HSA-8950365;R-HSA-8950113;R-HSA-8950183
R-HSA-917937	Iron uptake and transport	2	58	0.00523607	0.108626	0.229818	3	34	0.0029948	9606	Homo sapiens	VATA_HUMAN;FRIH_HUMAN	P38606;P02794	R-HSA-1562626;R-HSA-5252133;R-HSA-917841
R-HSA-933543	NF-kB activation through FADD/RIP-1 pathway mediated by caspase-8 and -10	1	12	0.00108333	0.109506	0.229818	5	5	0.000440412	9606	Homo sapiens	DDX58_HUMAN	O95786	R-HSA-933532;R-HSA-168934;R-HSA-933526;R-HSA-933539;R-HSA-933523
R-HSA-176974	Unwinding of DNA	1	12	0.00108333	0.109506	0.229818	2	4	0.00035233	9606	Homo sapiens	MCM7_HUMAN	P33993	R-HSA-176942;R-HSA-169468
R-HSA-1475029	Reversible hydration of carbon dioxide	1	12	0.00108333	0.109506	0.229818	2	8	0.00070466	9606	Homo sapiens	CAH2_HUMAN	P00918	R-HSA-1475026;R-HSA-1475022
R-HSA-5689877	Josephin domain DUBs	1	12	0.00108333	0.109506	0.229818	1	6	0.000528495	9606	Homo sapiens	TERA_HUMAN	P55072	R-HSA-5688834
R-HSA-1480926	O2/CO2 exchange in erythrocytes	1	12	0.00108333	0.109506	0.229818	2	13	0.00114507	9606	Homo sapiens	CAH2_HUMAN	P00918	R-HSA-1475436;R-HSA-1475435
R-HSA-1237044	Erythrocytes take up carbon dioxide and release oxygen	1	12	0.00108333	0.109506	0.229818	1	7	0.000616577	9606	Homo sapiens	CAH2_HUMAN	P00918	R-HSA-1475435
R-HSA-71384	Ethanol oxidation	1	12	0.00108333	0.109506	0.229818	1	7	0.000616577	9606	Homo sapiens	ADH1B_HUMAN	P00325	R-HSA-71707
R-HSA-3371511	HSF1 activation	1	12	0.00108333	0.109506	0.229818	1	7	0.000616577	9606	Homo sapiens	TERA_HUMAN	P55072	R-HSA-5324632
R-HSA-75205	Dissolution of Fibrin Clot	1	13	0.0011736	0.118076	0.229818	13	19	0.00167357	9606	Homo sapiens	PLMN_HUMAN	P00747	R-HSA-158722;R-HSA-158784;R-HSA-158721;R-HSA-158982;R-HSA-158756;R-HSA-158766;R-HSA-158925;R-HSA-158893;R-HSA-158747;R-HSA-158744;R-HSA-158942;R-HSA-158750;R-HSA-158941
R-HSA-3270619	IRF3-mediated induction of type I IFN	1	13	0.0011736	0.118076	0.229818	1	5	0.000440412	9606	Homo sapiens	PRKDC_HUMAN	P78527	R-HSA-1834939
R-HSA-74217	Purine salvage	1	13	0.0011736	0.118076	0.229818	2	11	0.000968907	9606	Homo sapiens	PNPH_HUMAN	P00491	R-HSA-112033;R-HSA-112034
R-HSA-2046106	alpha-linolenic acid (ALA) metabolism	1	13	0.0011736	0.118076	0.229818	2	14	0.00123315	9606	Homo sapiens	DHB4_HUMAN	P51659	R-HSA-2066780;R-HSA-2066778
R-HSA-2046104	alpha-linolenic (omega3) and linoleic (omega6) acid metabolism	1	13	0.0011736	0.118076	0.229818	2	22	0.00193781	9606	Homo sapiens	DHB4_HUMAN	P51659	R-HSA-2066780;R-HSA-2066778
R-HSA-8866910	TFAP2 (AP-2) family regulates transcription of growth factors and their receptors	1	13	0.0011736	0.118076	0.229818	1	18	0.00158548	9606	Homo sapiens	ERBB2_HUMAN	P04626	R-HSA-8864466
R-HSA-381426	Regulation of Insulin-like Growth Factor (IGF) transport and uptake by Insulin-like Growth Factor Binding Proteins (IGFBPs)	3	124	0.0111944	0.119052	0.229818	2	14	0.00123315	9606	Homo sapiens	PLMN_HUMAN;PDIA1_HUMAN;PDIA6_HUMAN	P00747;Q15084;P07237	R-HSA-381461;R-HSA-8952289
R-HSA-196849	Metabolism of water-soluble vitamins and cofactors	3	126	0.0113749	0.123258	0.229818	5	134	0.011803	9606	Homo sapiens	NAMPT_HUMAN;GLYM_HUMAN;MCCB_HUMAN	P43490;Q9HCC0;P34897	R-HSA-197250;R-HSA-3323111;R-HSA-3065959;R-HSA-2993799;R-HSA-5694137
R-HSA-1834949	Cytosolic sensors of pathogen-associated DNA	2	63	0.00568746	0.124356	0.229818	5	48	0.00422796	9606	Homo sapiens	PRKDC_HUMAN;DHX9_HUMAN	P78527;Q08211	R-HSA-1834939;R-HSA-9604480;R-HSA-3134954;R-HSA-3134953;R-HSA-3134821
R-HSA-918233	TRAF3-dependent IRF activation pathway	1	14	0.00126388	0.126564	0.229818	4	9	0.000792742	9606	Homo sapiens	DDX58_HUMAN	O95786	R-HSA-918232;R-HSA-918229;R-HSA-918227;R-HSA-918225
R-HSA-1358803	Downregulation of ERBB2:ERBB3 signaling	1	14	0.00126388	0.126564	0.229818	2	8	0.00070466	9606	Homo sapiens	ERBB2_HUMAN	P04626	R-HSA-1358798;R-HSA-1358792
R-HSA-9033241	Peroxisomal protein import	2	64	0.00577774	0.127565	0.229818	4	26	0.00229014	9606	Homo sapiens	DHB4_HUMAN;IDHC_HUMAN	O75874;P51659	R-HSA-9033530;R-HSA-9033233;R-HSA-9033235;R-HSA-9033236
R-HSA-1268020	Mitochondrial protein import	2	65	0.00586801	0.130795	0.229818	5	14	0.00123315	9606	Homo sapiens	CH60_HUMAN;CISY_HUMAN	O75390;P10809	R-HSA-1299475;R-HSA-1268022;R-HSA-1299478;R-HSA-1299480;R-HSA-8986181
R-HSA-5358346	Hedgehog ligand biogenesis	2	65	0.00586801	0.130795	0.229818	5	15	0.00132124	9606	Homo sapiens	TERA_HUMAN;PDIA1_HUMAN	P55072;P07237	R-HSA-5358336;R-HSA-5358340;R-HSA-5362441;R-HSA-5362459;R-HSA-5362412
R-HSA-442729	CREB phosphorylation through the activation of CaMKII	1	15	0.00135416	0.134972	0.229818	4	4	0.00035233	9606	Homo sapiens	KCC2D_HUMAN	Q13557	R-HSA-445367;R-HSA-442725;R-HSA-443475;R-HSA-444792
R-HSA-5609975	Diseases associated with glycosylation precursor biosynthesis	1	15	0.00135416	0.134972	0.229818	1	16	0.00140932	9606	Homo sapiens	GFPT1_HUMAN	Q06210	R-HSA-4085027
R-HSA-203765	eNOS activation and regulation	1	15	0.00135416	0.134972	0.229818	1	25	0.00220206	9606	Homo sapiens	SPRE_HUMAN	P35270	R-HSA-1497869
R-HSA-202131	Metabolism of nitric oxide	1	15	0.00135416	0.134972	0.229818	1	25	0.00220206	9606	Homo sapiens	SPRE_HUMAN	P35270	R-HSA-1497869
R-HSA-8847993	ERBB2 Activates PTK6 Signaling	1	16	0.00144443	0.143299	0.229818	2	2	0.000176165	9606	Homo sapiens	ERBB2_HUMAN	P04626	R-HSA-8848005;R-HSA-8847995
R-HSA-3229121	Glycogen storage diseases	1	16	0.00144443	0.143299	0.229818	1	10	0.000880824	9606	Homo sapiens	LYAG_HUMAN	P10253	R-HSA-9036729
R-HSA-70221	Glycogen breakdown (glycogenolysis)	1	16	0.00144443	0.143299	0.229818	1	15	0.00132124	9606	Homo sapiens	LYAG_HUMAN	P10253	R-HSA-9036727
R-HSA-1834941	STING mediated induction of host immune responses	1	16	0.00144443	0.143299	0.229818	1	19	0.00167357	9606	Homo sapiens	PRKDC_HUMAN	P78527	R-HSA-1834939
R-HSA-3322077	Glycogen synthesis	1	16	0.00144443	0.143299	0.229818	1	22	0.00193781	9606	Homo sapiens	UGPA_HUMAN	Q16851	R-HSA-70286
R-HSA-442982	Ras activation upon Ca2+ influx through NMDA receptor	1	17	0.00153471	0.151547	0.229818	2	2	0.000176165	9606	Homo sapiens	KCC2D_HUMAN	Q13557	R-HSA-442732;R-HSA-442760
R-HSA-438066	Unblocking of NMDA receptor, glutamate binding and activation	1	17	0.00153471	0.151547	0.229818	3	4	0.00035233	9606	Homo sapiens	KCC2D_HUMAN	Q13557	R-HSA-432164;R-HSA-432162;R-HSA-432172
R-HSA-1810476	RIP-mediated NFkB activation via ZBP1	1	17	0.00153471	0.151547	0.229818	1	4	0.00035233	9606	Homo sapiens	DHX9_HUMAN	Q08211	R-HSA-9604480
R-HSA-8876725	Protein methylation	1	17	0.00153471	0.151547	0.229818	1	9	0.000792742	9606	Homo sapiens	TERA_HUMAN	P55072	R-HSA-8932276
R-HSA-2022377	Metabolism of Angiotensinogen to Angiotensins	1	17	0.00153471	0.151547	0.229818	1	17	0.0014974	9606	Homo sapiens	CBPA3_HUMAN	P15088	R-HSA-2028294
R-HSA-3781860	Diseases associated with N-glycosylation of proteins	1	17	0.00153471	0.151547	0.229818	1	23	0.0020259	9606	Homo sapiens	MOGS_HUMAN	Q13724	R-HSA-4793947
R-HSA-392499	Metabolism of proteins	25	2111	0.190575	0.155837	0.229818	62	900	0.0792742	9606	Homo sapiens	PRKDC_HUMAN;CBPA3_HUMAN;PDIA1_HUMAN;DHB4_HUMAN;UBP5_HUMAN;IDHC_HUMAN;GANAB_HUMAN;PDIA6_HUMAN;TPP1_HUMAN;MOGS_HUMAN;SYAC_HUMAN;UB2L3_HUMAN;SYK_HUMAN;SYDC_HUMAN;CISY_HUMAN;SYWC_HUMAN;GFPT1_HUMAN;PARK7_HUMAN;CH60_HUMAN;STT3A_HUMAN;PLMN_HUMAN;DDX58_HUMAN;TERA_HUMAN;PDIA3_HUMAN;IF4A1_HUMAN	P78527;P30101;O75390;P00747;Q15084;P68036;P45974;P55072;Q15046;P07237;O95786;Q14697;Q13724;O75874;P23381;P14868;P51659;Q06210;P15088;Q99497;O14773;P49588;P10809;P46977;P60842	R-HSA-1299475;R-HSA-1791131;R-HSA-1299478;R-HSA-446209;R-HSA-156808;R-HSA-1299480;R-HSA-8853515;R-HSA-5696600;R-HSA-381461;R-HSA-548890;R-HSA-156823;R-HSA-9033233;R-HSA-8852127;R-HSA-2028294;R-HSA-9033235;R-HSA-8938770;R-HSA-157849;R-HSA-9033236;R-HSA-8938773;R-HSA-8853529;R-HSA-8852130;R-HSA-1268022;R-HSA-8850594;R-HSA-8852129;R-HSA-72619;R-HSA-72621;R-HSA-9033530;R-HSA-532667;R-HSA-936381;R-HSA…
R-HSA-72766	Translation	5	294	0.0265415	0.156101	0.229818	21	99	0.00872016	9606	Homo sapiens	SYAC_HUMAN;SYK_HUMAN;SYDC_HUMAN;SYWC_HUMAN;IF4A1_HUMAN	P23381;P14868;P49588;Q15046;P60842	R-HSA-379974;R-HSA-72647;R-HSA-72619;R-HSA-156808;R-HSA-379982;R-HSA-380233;R-HSA-72621;R-HSA-379977;R-HSA-380008;R-HSA-379893;R-HSA-379861;R-HSA-156823;R-HSA-72631;R-HSA-72697;R-HSA-72635;R-HSA-157849;R-HSA-379865;R-HSA-379993;R-HSA-379864;R-HSA-379867;R-HSA-379994
R-HSA-1963642	PI3K events in ERBB2 signaling	1	18	0.00162499	0.159716	0.229818	7	7	0.000616577	9606	Homo sapiens	ERBB2_HUMAN	P04626	R-HSA-1306963;R-HSA-1306979;R-HSA-1306965;R-HSA-1250346;R-HSA-1250462;R-HSA-1306957;R-HSA-1250189
R-HSA-1963640	GRB2 events in ERBB2 signaling	1	18	0.00162499	0.159716	0.229818	4	4	0.00035233	9606	Homo sapiens	ERBB2_HUMAN	P04626	R-HSA-1250498;R-HSA-1306969;R-HSA-1250488;R-HSA-1306972
R-HSA-6785631	ERBB2 Regulates Cell Motility	1	18	0.00162499	0.159716	0.229818	2	2	0.000176165	9606	Homo sapiens	ERBB2_HUMAN	P04626	R-HSA-6785636;R-HSA-6785648
R-HSA-196757	Metabolism of folate and pterines	1	18	0.00162499	0.159716	0.229818	1	28	0.00246631	9606	Homo sapiens	GLYM_HUMAN	P34897	R-HSA-5694137
R-HSA-110320	Translesion Synthesis by POLH	1	19	0.00171527	0.167807	0.229818	2	8	0.00070466	9606	Homo sapiens	TERA_HUMAN	P55072	R-HSA-5654989;R-HSA-5654985
R-HSA-3000480	Scavenging by Class A Receptors	1	19	0.00171527	0.167807	0.229818	2	10	0.000880824	9606	Homo sapiens	FRIH_HUMAN	P02794	R-HSA-2187266;R-HSA-2299677
R-HSA-8963898	Plasma lipoprotein assembly	1	19	0.00171527	0.167807	0.229818	3	19	0.00167357	9606	Homo sapiens	PDIA1_HUMAN	P07237	R-HSA-174786;R-HSA-174741;R-HSA-8866329
R-HSA-888590	GABA synthesis, release, reuptake and degradation	1	19	0.00171527	0.167807	0.229818	1	9	0.000792742	9606	Homo sapiens	GABT_HUMAN	P80404	R-HSA-916855
R-HSA-197264	Nicotinamide salvaging	1	19	0.00171527	0.167807	0.229818	1	12	0.00105699	9606	Homo sapiens	NAMPT_HUMAN	P43490	R-HSA-197250
R-HSA-1169410	Antiviral mechanism by IFN-stimulated genes	2	78	0.00704162	0.174271	0.229818	3	16	0.00140932	9606	Homo sapiens	DDX58_HUMAN;IF4A1_HUMAN	O95786;P60842	R-HSA-1678841;R-HSA-1678842;R-HSA-1169406
R-HSA-1169408	ISG15 antiviral mechanism	2	78	0.00704162	0.174271	0.229818	3	16	0.00140932	9606	Homo sapiens	DDX58_HUMAN;IF4A1_HUMAN	O95786;P60842	R-HSA-1678841;R-HSA-1678842;R-HSA-1169406
R-HSA-416572	Sema4D induced cell migration and growth-cone collapse	1	20	0.00180554	0.175821	0.229818	3	6	0.000528495	9606	Homo sapiens	ERBB2_HUMAN	P04626	R-HSA-373750;R-HSA-416594;R-HSA-416588
R-HSA-5423646	Aflatoxin activation and detoxification	1	20	0.00180554	0.175821	0.229818	1	10	0.000880824	9606	Homo sapiens	ARK73_HUMAN	O95154	R-HSA-5423637
R-HSA-5651801	PCNA-Dependent Long Patch Base Excision Repair	1	21	0.00189582	0.183759	0.229818	6	6	0.000528495	9606	Homo sapiens	APEX1_HUMAN	P27695	R-HSA-110368;R-HSA-110371;R-HSA-5651809;R-HSA-110363;R-HSA-5651805;R-HSA-110364
R-HSA-1606322	ZBP1(DAI) mediated induction of type I IFNs	1	21	0.00189582	0.183759	0.229818	1	10	0.000880824	9606	Homo sapiens	DHX9_HUMAN	Q08211	R-HSA-9604480
R-HSA-379726	Mitochondrial tRNA aminoacylation	1	21	0.00189582	0.183759	0.229818	1	21	0.00184973	9606	Homo sapiens	SYK_HUMAN	Q15046	R-HSA-380233
R-HSA-3296482	Defects in vitamin and cofactor metabolism	1	22	0.0019861	0.191621	0.229818	1	22	0.00193781	9606	Homo sapiens	MCCB_HUMAN	Q9HCC0	R-HSA-9035987
R-HSA-2262752	Cellular responses to stress	6	405	0.0365622	0.198157	0.229818	5	181	0.0159429	9606	Homo sapiens	KCC2D_HUMAN;TERA_HUMAN;PDIA1_HUMAN;PRDX1_HUMAN;GSTP1_HUMAN;PRDX2_HUMAN	P32119;Q13557;Q06830;P09211;P55072;P07237	R-HSA-3341296;R-HSA-3343700;R-HSA-5324632;R-HSA-3341343;R-HSA-5082387
R-HSA-351202	Metabolism of polyamines	2	85	0.00767356	0.198549	0.229818	2	35	0.00308289	9606	Homo sapiens	MTAP_HUMAN;ASSY_HUMAN	Q13126;P00966	R-HSA-70577;R-HSA-1237160
R-HSA-8956321	Nucleotide salvage	1	23	0.00207637	0.199407	0.229818	2	21	0.00184973	9606	Homo sapiens	PNPH_HUMAN	P00491	R-HSA-112033;R-HSA-112034
R-HSA-933542	TRAF6 mediated NF-kB activation	1	24	0.00216665	0.20712	0.229818	2	4	0.00035233	9606	Homo sapiens	DDX58_HUMAN	O95786	R-HSA-933530;R-HSA-933528
R-HSA-400685	Sema4D in semaphorin signaling	1	24	0.00216665	0.20712	0.229818	3	12	0.00105699	9606	Homo sapiens	ERBB2_HUMAN	P04626	R-HSA-373750;R-HSA-416594;R-HSA-416588
R-HSA-193368	Synthesis of bile acids and bile salts via 7alpha-hydroxycholesterol	1	24	0.00216665	0.20712	0.229818	4	31	0.00273056	9606	Homo sapiens	DHB4_HUMAN	P51659	R-HSA-193508;R-HSA-192331;R-HSA-193455;R-HSA-193535
R-HSA-3371571	HSF1-dependent transactivation	1	24	0.00216665	0.20712	0.229818	1	8	0.00070466	9606	Homo sapiens	KCC2D_HUMAN	Q13557	R-HSA-5082387
R-HSA-429947	Deadenylation of mRNA	1	25	0.00225693	0.214759	0.229818	4	4	0.00035233	9606	Homo sapiens	IF4A1_HUMAN	P60842	R-HSA-430021;R-HSA-429955;R-HSA-8941312;R-HSA-429992
R-HSA-110373	Resolution of AP sites via the multiple-nucleotide patch replacement pathway	1	25	0.00225693	0.214759	0.229818	10	19	0.00167357	9606	Homo sapiens	APEX1_HUMAN	P27695	R-HSA-110368;R-HSA-110371;R-HSA-111253;R-HSA-5649856;R-HSA-5649873;R-HSA-5651809;R-HSA-5649854;R-HSA-110363;R-HSA-5651805;R-HSA-110364
R-HSA-77387	Insulin receptor recycling	1	26	0.00234721	0.222325	0.229818	2	6	0.000528495	9606	Homo sapiens	VATA_HUMAN	P38606	R-HSA-74723;R-HSA-5252133
R-HSA-191273	Cholesterol biosynthesis	1	26	0.00234721	0.222325	0.229818	1	32	0.00281864	9606	Homo sapiens	THIC_HUMAN	Q9BWD1	R-HSA-8848215
R-HSA-3371556	Cellular response to heat stress	2	93	0.00839578	0.226754	0.229818	2	29	0.00255439	9606	Homo sapiens	KCC2D_HUMAN;TERA_HUMAN	Q13557;P55072	R-HSA-5324632;R-HSA-5082387
R-HSA-1250196	SHC1 events in ERBB2 signaling	1	27	0.00243748	0.229818	0.229818	4	6	0.000528495	9606	Homo sapiens	ERBB2_HUMAN	P04626	R-HSA-1250195;R-HSA-1250486;R-HSA-1963578;R-HSA-1250463
R-HSA-442742	CREB phosphorylation through the activation of Ras	1	27	0.00243748	0.229818	0.229818	3	8	0.00070466	9606	Homo sapiens	KCC2D_HUMAN	Q13557	R-HSA-442726;R-HSA-442732;R-HSA-442760
R-HSA-1368108	BMAL1:CLOCK,NPAS2 activates circadian gene expression	1	27	0.00243748	0.229818	0.229818	1	20	0.00176165	9606	Homo sapiens	NAMPT_HUMAN	P43490	R-HSA-1368889
R-HSA-1614635	Sulfur amino acid metabolism	1	27	0.00243748	0.229818	0.229818	1	36	0.00317097	9606	Homo sapiens	MTAP_HUMAN	Q13126	R-HSA-1237160
R-HSA-933541	TRAF6 mediated IRF7 activation	1	28	0.00252776	0.237241	0.237241	5	11	0.000968907	9606	Homo sapiens	DDX58_HUMAN	O95786	R-HSA-918230;R-HSA-933527;R-HSA-933525;R-HSA-933538;R-HSA-933537
R-HSA-1592230	Mitochondrial biogenesis	2	96	0.00866661	0.237412	0.237412	2	36	0.00317097	9606	Homo sapiens	IDHP_HUMAN;DHE3_HUMAN	P00367;P48735	R-HSA-5688276;R-HSA-5688289
R-HSA-390918	Peroxisomal lipid metabolism	1	29	0.00261804	0.244592	0.244592	4	32	0.00281864	9606	Homo sapiens	DHB4_HUMAN	P51659	R-HSA-389986;R-HSA-390252;R-HSA-390251;R-HSA-389995
R-HSA-180786	Extension of Telomeres	1	30	0.00270831	0.251873	0.251873	7	21	0.00184973	9606	Homo sapiens	DKC1_HUMAN	O60832	R-HSA-163090;R-HSA-163120;R-HSA-163099;R-HSA-163096;R-HSA-164616;R-HSA-164617;R-HSA-164620
R-HSA-499943	Interconversion of nucleotide di- and triphosphates	1	30	0.00270831	0.251873	0.251873	1	33	0.00290672	9606	Homo sapiens	DCTP1_HUMAN	Q9H773	R-HSA-6786257
R-HSA-399719	Trafficking of AMPA receptors	1	31	0.00279859	0.259085	0.259085	1	4	0.00035233	9606	Homo sapiens	KCC2D_HUMAN	Q13557	R-HSA-416320
R-HSA-917977	Transferrin endocytosis and recycling	1	31	0.00279859	0.259085	0.259085	2	11	0.000968907	9606	Homo sapiens	VATA_HUMAN	P38606	R-HSA-5252133;R-HSA-917841
R-HSA-399721	Glutamate binding, activation of AMPA receptors and synaptic plasticity	1	31	0.00279859	0.259085	0.259085	1	9	0.000792742	9606	Homo sapiens	KCC2D_HUMAN	Q13557	R-HSA-416320
R-HSA-196807	Nicotinate metabolism	1	31	0.00279859	0.259085	0.259085	1	28	0.00246631	9606	Homo sapiens	NAMPT_HUMAN	P43490	R-HSA-197250
R-HSA-983712	Ion channel transport	3	184	0.016611	0.262822	0.262822	3	39	0.00343522	9606	Homo sapiens	AT1A1_HUMAN;KCC2D_HUMAN;VATA_HUMAN	Q13557;P38606;P05023	R-HSA-427910;R-HSA-5252133;R-HSA-936897
R-HSA-8863795	Downregulation of ERBB2 signaling	1	32	0.00288887	0.266228	0.266228	8	14	0.00123315	9606	Homo sapiens	ERBB2_HUMAN	P04626	R-HSA-1918092;R-HSA-1918095;R-HSA-1963563;R-HSA-8864125;R-HSA-1358798;R-HSA-8863804;R-HSA-1358792;R-HSA-8864105
R-HSA-1222556	ROS, RNS production in phagocytes	1	32	0.00288887	0.266228	0.266228	1	4	0.00035233	9606	Homo sapiens	VATA_HUMAN	P38606	R-HSA-1222516
R-HSA-69190	DNA strand elongation	1	32	0.00288887	0.266228	0.266228	2	15	0.00132124	9606	Homo sapiens	MCM7_HUMAN	P33993	R-HSA-176942;R-HSA-169468
R-HSA-68962	Activation of the pre-replicative complex	1	33	0.00297915	0.273302	0.273302	8	9	0.000792742	9606	Homo sapiens	MCM7_HUMAN	P33993	R-HSA-68960;R-HSA-68914;R-HSA-68917;R-HSA-68916;R-HSA-68919;R-HSA-68918;R-HSA-68954;R-HSA-68940
R-HSA-1592389	Activation of Matrix Metalloproteinases	1	33	0.00297915	0.273302	0.273302	6	27	0.00237823	9606	Homo sapiens	PLMN_HUMAN	P00747	R-HSA-1602488;R-HSA-1604712;R-HSA-1602458;R-HSA-1592316;R-HSA-1592398;R-HSA-1592371
R-HSA-8957275	Post-translational protein phosphorylation	2	107	0.00965966	0.276651	0.276651	1	1	8.80824e-05	9606	Homo sapiens	PDIA1_HUMAN;PDIA6_HUMAN	Q15084;P07237	R-HSA-8952289
R-HSA-936440	Negative regulators of DDX58/IFIH1 signaling	1	34	0.00306942	0.280309	0.280309	9	13	0.00114507	9606	Homo sapiens	DDX58_HUMAN	O95786	R-HSA-990526;R-HSA-937343;R-HSA-936412;R-HSA-936381;R-HSA-936378;R-HSA-936475;R-HSA-936390;R-HSA-936563;R-HSA-990528
R-HSA-192105	Synthesis of bile acids and bile salts	1	34	0.00306942	0.280309	0.280309	4	63	0.00554919	9606	Homo sapiens	DHB4_HUMAN	P51659	R-HSA-193508;R-HSA-192331;R-HSA-193455;R-HSA-193535
R-HSA-5663084	Diseases of carbohydrate metabolism	1	34	0.00306942	0.280309	0.280309	1	44	0.00387563	9606	Homo sapiens	LYAG_HUMAN	P10253	R-HSA-9036729
R-HSA-438064	Post NMDA receptor activation events	1	35	0.0031597	0.287249	0.287249	7	19	0.00167357	9606	Homo sapiens	KCC2D_HUMAN	Q13557	R-HSA-442726;R-HSA-445367;R-HSA-442725;R-HSA-443475;R-HSA-442732;R-HSA-442760;R-HSA-444792
R-HSA-176187	Activation of ATR in response to replication stress	1	37	0.00334025	0.300931	0.300931	2	9	0.000792742	9606	Homo sapiens	MCM7_HUMAN	P33993	R-HSA-176298;R-HSA-176318
R-HSA-75105	Fatty acyl-CoA biosynthesis	1	37	0.00334025	0.300931	0.300931	1	24	0.00211398	9606	Homo sapiens	PPT1_HUMAN	P50897	R-HSA-5690517
R-HSA-8950505	Gene and protein expression by JAK-STAT signaling after Interleukin-12 stimulation	1	38	0.00343053	0.307674	0.307674	1	36	0.00317097	9606	Homo sapiens	MTAP_HUMAN	Q13126	R-HSA-8950365
R-HSA-73933	Resolution of Abasic Sites (AP sites)	1	39	0.00352081	0.314352	0.314352	21	43	0.00378755	9606	Homo sapiens	APEX1_HUMAN	P27695	R-HSA-110368;R-HSA-110371;R-HSA-110375;R-HSA-5649873;R-HSA-5649854;R-HSA-5651805;R-HSA-110349;R-HSA-110351;R-HSA-110350;R-HSA-110353;R-HSA-110352;R-HSA-110355;R-HSA-110354;R-HSA-111253;R-HSA-110356;R-HSA-5649856;R-HSA-110359;R-HSA-5651809;R-HSA-110360;R-HSA-110363;R-HSA-110364
R-HSA-442755	Activation of NMDA receptor and postsynaptic events	1	39	0.00352081	0.314352	0.314352	10	23	0.0020259	9606	Homo sapiens	KCC2D_HUMAN	Q13557	R-HSA-442726;R-HSA-445367;R-HSA-432164;R-HSA-442725;R-HSA-432162;R-HSA-443475;R-HSA-442732;R-HSA-432172;R-HSA-442760;R-HSA-444792
R-HSA-73884	Base Excision Repair	1	39	0.00352081	0.314352	0.314352	21	87	0.00766317	9606	Homo sapiens	APEX1_HUMAN	P27695	R-HSA-110368;R-HSA-110371;R-HSA-110375;R-HSA-5649873;R-HSA-5649854;R-HSA-5651805;R-HSA-110349;R-HSA-110351;R-HSA-110350;R-HSA-110353;R-HSA-110352;R-HSA-110355;R-HSA-110354;R-HSA-111253;R-HSA-110356;R-HSA-5649856;R-HSA-110359;R-HSA-5651809;R-HSA-110360;R-HSA-110363;R-HSA-110364
R-HSA-110313	Translesion synthesis by Y family DNA polymerases bypasses lesions on DNA template	1	39	0.00352081	0.314352	0.314352	2	28	0.00246631	9606	Homo sapiens	TERA_HUMAN	P55072	R-HSA-5654989;R-HSA-5654985
R-HSA-2408522	Selenoamino acid metabolism	2	118	0.0106527	0.315799	0.315799	1	23	0.0020259	9606	Homo sapiens	SYK_HUMAN;SYDC_HUMAN	P14868;Q15046	R-HSA-2408546
R-HSA-8953897	Cellular responses to external stimuli	6	482	0.0435136	0.322544	0.322544	5	251	0.0221087	9606	Homo sapiens	KCC2D_HUMAN;TERA_HUMAN;PDIA1_HUMAN;PRDX1_HUMAN;GSTP1_HUMAN;PRDX2_HUMAN	P32119;Q13557;Q06830;P09211;P55072;P07237	R-HSA-3341296;R-HSA-3343700;R-HSA-5324632;R-HSA-3341343;R-HSA-5082387
R-HSA-194068	Bile acid and bile salt metabolism	1	43	0.00388192	0.340434	0.340434	4	74	0.0065181	9606	Homo sapiens	DHB4_HUMAN	P51659	R-HSA-193508;R-HSA-192331;R-HSA-193455;R-HSA-193535
R-HSA-3899300	SUMOylation of transcription cofactors	1	44	0.00397219	0.3468	0.3468	1	27	0.00237823	9606	Homo sapiens	PARK7_HUMAN	Q99497	R-HSA-4085331
R-HSA-5576892	Phase 0 - rapid depolarisation	1	45	0.00406247	0.353104	0.353104	1	2	0.000176165	9606	Homo sapiens	KCC2D_HUMAN	Q13557	R-HSA-5576895
R-HSA-1660662	Glycosphingolipid metabolism	1	46	0.00415275	0.359348	0.359348	1	32	0.00281864	9606	Homo sapiens	ASAH1_HUMAN	Q13510	R-HSA-1606602
R-HSA-112315	Transmission across Chemical Synapses	3	223	0.0201318	0.365371	0.365371	13	104	0.00916057	9606	Homo sapiens	KCC2D_HUMAN;GABT_HUMAN;GLNA_HUMAN	Q13557;P15104;P80404	R-HSA-442726;R-HSA-432164;R-HSA-442725;R-HSA-432162;R-HSA-416320;R-HSA-442732;R-HSA-432172;R-HSA-442760;R-HSA-70606;R-HSA-445367;R-HSA-443475;R-HSA-916855;R-HSA-444792
R-HSA-73893	DNA Damage Bypass	1	49	0.00442358	0.377725	0.377725	2	34	0.0029948	9606	Homo sapiens	TERA_HUMAN	P55072	R-HSA-5654989;R-HSA-5654985
R-HSA-112310	Neurotransmitter release cycle	1	51	0.00460413	0.389685	0.389685	1	32	0.00281864	9606	Homo sapiens	GABT_HUMAN	P80404	R-HSA-916855
R-HSA-5576891	Cardiac conduction	2	140	0.0126388	0.392391	0.392391	3	26	0.00229014	9606	Homo sapiens	AT1A1_HUMAN;KCC2D_HUMAN	Q13557;P05023	R-HSA-427910;R-HSA-5576895;R-HSA-936897
R-HSA-5693571	Nonhomologous End-Joining (NHEJ)	1	52	0.00469441	0.395579	0.395579	9	13	0.00114507	9606	Homo sapiens	PRKDC_HUMAN	P78527	R-HSA-5693574;R-HSA-5693575;R-HSA-5693604;R-HSA-5687360;R-HSA-5687183;R-HSA-5693615;R-HSA-5686924;R-HSA-5693533;R-HSA-5693578
R-HSA-6811436	COPI-independent Golgi-to-ER retrograde traffic	1	52	0.00469441	0.395579	0.395579	1	7	0.000616577	9606	Homo sapiens	PA1B3_HUMAN	Q15102	R-HSA-8848484
R-HSA-75153	Apoptotic execution phase	1	52	0.00469441	0.395579	0.395579	1	57	0.0050207	9606	Homo sapiens	DNM1L_HUMAN	O00429	R-HSA-351948
R-HSA-3781865	Diseases of glycosylation	2	141	0.0127291	0.39579	0.39579	2	77	0.00678235	9606	Homo sapiens	MOGS_HUMAN;GFPT1_HUMAN	Q13724;Q06210	R-HSA-4793947;R-HSA-4085027
R-HSA-1227986	Signaling by ERBB2	1	55	0.00496524	0.412926	0.412926	34	43	0.00378755	9606	Homo sapiens	ERBB2_HUMAN	P04626	R-HSA-1306963;R-HSA-1250195;R-HSA-1251922;R-HSA-8848005;R-HSA-6785636;R-HSA-1306965;R-HSA-1306969;R-HSA-1250463;R-HSA-1250462;R-HSA-1306972;R-HSA-1250498;R-HSA-1918092;R-HSA-1918095;R-HSA-6785648;R-HSA-1963589;R-HSA-1358798;R-HSA-1306953;R-HSA-1358792;R-HSA-1306957;R-HSA-1250189;R-HSA-1963586;R-HSA-1963581;R-HSA-1963582;R-HSA-1250486;R-HSA-1963578;R-HSA-1250488;R-HSA-8864105;R-HSA-1306979;R-HSA-1…
R-HSA-5362768	Hh mutants that don't undergo autocatalytic processing are degraded by ERAD	1	56	0.00505552	0.418598	0.418598	3	6	0.000528495	9606	Homo sapiens	TERA_HUMAN	P55072	R-HSA-5483238;R-HSA-5387386;R-HSA-5387389
R-HSA-429914	Deadenylation-dependent mRNA decay	1	56	0.00505552	0.418598	0.418598	4	10	0.000880824	9606	Homo sapiens	IF4A1_HUMAN	P60842	R-HSA-430021;R-HSA-429955;R-HSA-8941312;R-HSA-429992
R-HSA-432722	Golgi Associated Vesicle Biogenesis	1	56	0.00505552	0.418598	0.418598	1	7	0.000616577	9606	Homo sapiens	FRIH_HUMAN	P02794	R-HSA-434362
R-HSA-5358351	Signaling by Hedgehog	2	149	0.0134513	0.422668	0.422668	5	82	0.00722276	9606	Homo sapiens	TERA_HUMAN;PDIA1_HUMAN	P55072;P07237	R-HSA-5358336;R-HSA-5358340;R-HSA-5362441;R-HSA-5362459;R-HSA-5362412
R-HSA-9006927	Signaling by Non-Receptor Tyrosine Kinases	1	57	0.0051458	0.424216	0.424216	2	52	0.00458029	9606	Homo sapiens	ERBB2_HUMAN	P04626	R-HSA-8848005;R-HSA-8847995
R-HSA-8848021	Signaling by PTK6	1	57	0.0051458	0.424216	0.424216	2	52	0.00458029	9606	Homo sapiens	ERBB2_HUMAN	P04626	R-HSA-8848005;R-HSA-8847995
R-HSA-8957322	Metabolism of steroids	2	152	0.0137221	0.432592	0.432592	5	203	0.0178807	9606	Homo sapiens	THIC_HUMAN;DHB4_HUMAN	Q9BWD1;P51659	R-HSA-8848215;R-HSA-193508;R-HSA-192331;R-HSA-193455;R-HSA-193535
R-HSA-72649	Translation initiation complex formation	1	59	0.00532635	0.43529	0.43529	2	2	0.000176165	9606	Homo sapiens	IF4A1_HUMAN	P60842	R-HSA-156808;R-HSA-157849
R-HSA-72702	Ribosomal scanning and start codon recognition	1	59	0.00532635	0.43529	0.43529	2	2	0.000176165	9606	Homo sapiens	IF4A1_HUMAN	P60842	R-HSA-72697;R-HSA-72621
R-HSA-5387390	Hh mutants abrogate ligand secretion	1	59	0.00532635	0.43529	0.43529	3	7	0.000616577	9606	Homo sapiens	TERA_HUMAN	P55072	R-HSA-5483238;R-HSA-5387386;R-HSA-5387389
R-HSA-186797	Signaling by PDGF	1	59	0.00532635	0.43529	0.43529	1	28	0.00246631	9606	Homo sapiens	PLMN_HUMAN	P00747	R-HSA-382061
R-HSA-5250924	B-WICH complex positively regulates rRNA expression	1	60	0.00541663	0.440748	0.440748	3	3	0.000264247	9606	Homo sapiens	DDX21_HUMAN	Q9NR30	R-HSA-5250930;R-HSA-5250947;R-HSA-5250938
R-HSA-72662	Activation of the mRNA upon binding of the cap-binding complex and eIFs, and subsequent binding to 43S	1	60	0.00541663	0.440748	0.440748	5	6	0.000528495	9606	Homo sapiens	IF4A1_HUMAN	P60842	R-HSA-72647;R-HSA-72631;R-HSA-72635;R-HSA-156808;R-HSA-157849
R-HSA-6790901	rRNA modification in the nucleus and cytosol	1	60	0.00541663	0.440748	0.440748	1	8	0.00070466	9606	Homo sapiens	DKC1_HUMAN	O60832	R-HSA-6790905
R-HSA-5678895	Defective CFTR causes cystic fibrosis	1	61	0.00550691	0.446153	0.446153	3	7	0.000616577	9606	Homo sapiens	TERA_HUMAN	P55072	R-HSA-8866854;R-HSA-8866857;R-HSA-8866856
R-HSA-157579	Telomere Maintenance	1	63	0.00568746	0.45681	0.45681	7	23	0.0020259	9606	Homo sapiens	DKC1_HUMAN	O60832	R-HSA-163090;R-HSA-163120;R-HSA-163099;R-HSA-163096;R-HSA-164616;R-HSA-164617;R-HSA-164620
R-HSA-446219	Synthesis of substrates in N-glycan biosythesis	1	63	0.00568746	0.45681	0.45681	1	40	0.0035233	9606	Homo sapiens	GFPT1_HUMAN	Q06210	R-HSA-449715
R-HSA-373755	Semaphorin interactions	1	64	0.00577774	0.462061	0.462061	3	40	0.0035233	9606	Homo sapiens	ERBB2_HUMAN	P04626	R-HSA-373750;R-HSA-416594;R-HSA-416588
R-HSA-211897	Cytochrome P450 - arranged by substrate type	1	65	0.00586801	0.467263	0.467263	1	62	0.00546111	9606	Homo sapiens	NCPR_HUMAN	P16435	R-HSA-76494
R-HSA-68867	Assembly of the pre-replicative complex	1	68	0.00613885	0.48257	0.48257	1	12	0.00105699	9606	Homo sapiens	MCM7_HUMAN	P33993	R-HSA-68849
R-HSA-400253	Circadian Clock	1	68	0.00613885	0.48257	0.48257	1	59	0.00519686	9606	Homo sapiens	NAMPT_HUMAN	P43490	R-HSA-1368889
R-HSA-168256	Immune System	22	2226	0.200957	0.490574	0.490574	60	1461	0.128688	9606	Homo sapiens	PRKDC_HUMAN;MTAP_HUMAN;PNPH_HUMAN;ASAH1_HUMAN;PDIA1_HUMAN;FRIH_HUMAN;IDHC_HUMAN;GSTP1_HUMAN;KPYM_HUMAN;MET7A_HUMAN;KCC2D_HUMAN;UB2L3_HUMAN;DDX58_HUMAN;TERA_HUMAN;DHX9_HUMAN;PDIA3_HUMAN;LYAG_HUMAN;VATA_HUMAN;PADI2_HUMAN;IMDH2_HUMAN;PRDX4_HUMAN;IF4A1_HUMAN	Q13126;O95786;P00491;Q13510;P14618;O75874;Q13557;Q9Y2J8;P38606;P78527;P10253;P30101;P12268;Q08211;P68036;Q13162;P09211;P55072;P07237;Q9H8H3;P02794;P60842	R-HSA-9604480;R-HSA-933532;R-HSA-933530;R-HSA-936475;R-HSA-933528;R-HSA-933526;R-HSA-933527;R-HSA-933525;R-HSA-933523;R-HSA-1834939;R-HSA-933538;R-HSA-933539;R-HSA-933537;R-HSA-8950183;R-HSA-8950456;R-HSA-990526;R-HSA-936381;R-HSA-936378;R-HSA-8951499;R-HSA-3134954;R-HSA-3134953;R-HSA-936390;R-HSA-3134821;R-HSA-6800426;R-HSA-168909;R-HSA-990528;R-HSA-936412;R-HSA-6800434;R-HSA-8950365;R-HSA-91823…
R-HSA-68949	Orc1 removal from chromatin	1	71	0.00640968	0.497441	0.497441	1	4	0.00035233	9606	Homo sapiens	MCM7_HUMAN	P33993	R-HSA-68944
R-HSA-174824	Plasma lipoprotein assembly, remodeling, and clearance	1	72	0.00649995	0.502304	0.502304	3	83	0.00731084	9606	Homo sapiens	PDIA1_HUMAN	P07237	R-HSA-174786;R-HSA-174741;R-HSA-8866329
R-HSA-421837	Clathrin derived vesicle budding	1	74	0.00668051	0.511889	0.511889	1	19	0.00167357	9606	Homo sapiens	FRIH_HUMAN	P02794	R-HSA-434362
R-HSA-199992	trans-Golgi Network Vesicle Budding	1	74	0.00668051	0.511889	0.511889	1	19	0.00167357	9606	Homo sapiens	FRIH_HUMAN	P02794	R-HSA-434362
R-HSA-5688426	Deubiquitination	3	282	0.0254582	0.514515	0.514515	8	77	0.00678235	9606	Homo sapiens	DDX58_HUMAN;TERA_HUMAN;UBP5_HUMAN	O95786;P45974;P55072	R-HSA-5696564;R-HSA-936381;R-HSA-5688834;R-HSA-6781953;R-HSA-936390;R-HSA-5690159;R-HSA-5690152;R-HSA-5696600
R-HSA-5250913	Positive epigenetic regulation of rRNA expression	1	75	0.00677079	0.516613	0.516613	3	7	0.000616577	9606	Homo sapiens	DDX21_HUMAN	Q9NR30	R-HSA-5250930;R-HSA-5250947;R-HSA-5250938
R-HSA-8978868	Fatty acid metabolism	2	179	0.0161596	0.517553	0.517553	7	189	0.0166476	9606	Homo sapiens	DHB4_HUMAN;PPT1_HUMAN	P51659;P50897	R-HSA-2066780;R-HSA-5690517;R-HSA-2066778;R-HSA-389986;R-HSA-390252;R-HSA-390251;R-HSA-389995
R-HSA-913531	Interferon Signaling	3	284	0.0256387	0.519271	0.519271	4	51	0.0044922	9606	Homo sapiens	KCC2D_HUMAN;DDX58_HUMAN;IF4A1_HUMAN	O95786;Q13557;P60842	R-HSA-1678841;R-HSA-1678842;R-HSA-909552;R-HSA-1169406
R-HSA-5619084	ABC transporter disorders	1	76	0.00686106	0.521292	0.521292	3	22	0.00193781	9606	Homo sapiens	TERA_HUMAN	P55072	R-HSA-8866854;R-HSA-8866857;R-HSA-8866856
R-HSA-168928	DDX58/IFIH1-mediated induction of interferon-alpha/beta	1	77	0.00695134	0.525925	0.525925	28	46	0.00405179	9606	Homo sapiens	DDX58_HUMAN	O95786	R-HSA-936390;R-HSA-168909;R-HSA-990528;R-HSA-936412;R-HSA-933532;R-HSA-933530;R-HSA-936475;R-HSA-918232;R-HSA-933528;R-HSA-933526;R-HSA-918230;R-HSA-933527;R-HSA-918229;R-HSA-933525;R-HSA-918227;R-HSA-933523;R-HSA-918224;R-HSA-918225;R-HSA-168934;R-HSA-168935;R-HSA-933538;R-HSA-933539;R-HSA-933537;R-HSA-990526;R-HSA-937343;R-HSA-936381;R-HSA-936378;R-HSA-936563
R-HSA-446193	Biosynthesis of the N-glycan precursor (dolichol lipid-linked oligosaccharide, LLO) and transfer to a nascent protein	1	78	0.00704162	0.530515	0.530515	1	54	0.00475645	9606	Homo sapiens	GFPT1_HUMAN	Q06210	R-HSA-449715
R-HSA-2219530	Constitutive Signaling by Aberrant PI3K in Cancer	1	79	0.00713189	0.53506	0.53506	1	2	0.000176165	9606	Homo sapiens	ERBB2_HUMAN	P04626	R-HSA-2400009
R-HSA-73894	DNA Repair	3	296	0.026722	0.547279	0.547279	32	308	0.0271294	9606	Homo sapiens	PRKDC_HUMAN;TERA_HUMAN;APEX1_HUMAN	P27695;P55072;P78527	R-HSA-5649873;R-HSA-5693533;R-HSA-5651805;R-HSA-110349;R-HSA-110351;R-HSA-110350;R-HSA-5693574;R-HSA-110353;R-HSA-5693575;R-HSA-110352;R-HSA-110355;R-HSA-110354;R-HSA-111253;R-HSA-110356;R-HSA-5687360;R-HSA-5649856;R-HSA-110359;R-HSA-5687183;R-HSA-110360;R-HSA-5686924;R-HSA-110363;R-HSA-5654989;R-HSA-5693578;R-HSA-110364;R-HSA-5654985;R-HSA-110368;R-HSA-110371;R-HSA-110375;R-HSA-5649854;R-HSA-569…
R-HSA-74752	Signaling by Insulin receptor	1	84	0.00758328	0.557141	0.557141	2	34	0.0029948	9606	Homo sapiens	VATA_HUMAN	P38606	R-HSA-74723;R-HSA-5252133
R-HSA-382551	Transport of small molecules	7	726	0.0655412	0.557338	0.557338	13	428	0.0376993	9606	Homo sapiens	AT1A1_HUMAN;KCC2D_HUMAN;TERA_HUMAN;PDIA1_HUMAN;VATA_HUMAN;FRIH_HUMAN;CAH2_HUMAN	Q13557;P38606;P55072;P05023;P07237;P00918;P02794	R-HSA-427910;R-HSA-174786;R-HSA-8866542;R-HSA-936897;R-HSA-8866551;R-HSA-1562626;R-HSA-5252133;R-HSA-8866546;R-HSA-174741;R-HSA-1475436;R-HSA-1475435;R-HSA-8866329;R-HSA-917841
R-HSA-8868773	rRNA processing in the nucleus and cytosol	2	193	0.0174235	0.558219	0.558219	2	15	0.00132124	9606	Homo sapiens	DKC1_HUMAN;DDX21_HUMAN	O60832;Q9NR30	R-HSA-6791219;R-HSA-6790905
R-HSA-68874	M/G1 Transition	1	85	0.00767356	0.561431	0.561431	9	21	0.00184973	9606	Homo sapiens	MCM7_HUMAN	P33993	R-HSA-68849;R-HSA-68960;R-HSA-68914;R-HSA-68917;R-HSA-68916;R-HSA-68919;R-HSA-68918;R-HSA-68954;R-HSA-68940
R-HSA-69002	DNA Replication Pre-Initiation	1	85	0.00767356	0.561431	0.561431	9	21	0.00184973	9606	Homo sapiens	MCM7_HUMAN	P33993	R-HSA-68849;R-HSA-68960;R-HSA-68914;R-HSA-68917;R-HSA-68916;R-HSA-68919;R-HSA-68918;R-HSA-68954;R-HSA-68940
R-HSA-2980736	Peptide hormone metabolism	1	88	0.00794439	0.574055	0.574055	1	60	0.00528495	9606	Homo sapiens	CBPA3_HUMAN	P15088	R-HSA-2028294
R-HSA-73886	Chromosome Maintenance	1	90	0.00812494	0.58227	0.58227	7	27	0.00237823	9606	Homo sapiens	DKC1_HUMAN	O60832	R-HSA-163090;R-HSA-163120;R-HSA-163099;R-HSA-163096;R-HSA-164616;R-HSA-164617;R-HSA-164620
R-HSA-69052	Switching of origins to a post-replicative state	1	90	0.00812494	0.58227	0.58227	2	9	0.000792742	9606	Homo sapiens	MCM7_HUMAN	P33993	R-HSA-68944;R-HSA-69019
R-HSA-428157	Sphingolipid metabolism	1	90	0.00812494	0.58227	0.58227	1	62	0.00546111	9606	Homo sapiens	ASAH1_HUMAN	Q13510	R-HSA-1606602
R-HSA-72312	rRNA processing	2	203	0.0183263	0.585763	0.585763	2	21	0.00184973	9606	Homo sapiens	DKC1_HUMAN;DDX21_HUMAN	O60832;Q9NR30	R-HSA-6791219;R-HSA-6790905
R-HSA-5689880	Ub-specific processing proteases	2	205	0.0185068	0.591119	0.591119	5	40	0.0035233	9606	Homo sapiens	DDX58_HUMAN;UBP5_HUMAN	O95786;P45974	R-HSA-5696564;R-HSA-936390;R-HSA-5690159;R-HSA-5690152;R-HSA-5696600
R-HSA-397014	Muscle contraction	2	205	0.0185068	0.591119	0.591119	3	39	0.00343522	9606	Homo sapiens	AT1A1_HUMAN;KCC2D_HUMAN	Q13557;P05023	R-HSA-427910;R-HSA-5576895;R-HSA-936897
R-HSA-983170	Antigen Presentation: Folding, assembly and peptide loading of class I MHC	1	93	0.00839578	0.5943	0.5943	5	16	0.00140932	9606	Homo sapiens	PDIA3_HUMAN	P30101	R-HSA-8951499;R-HSA-983148;R-HSA-983146;R-HSA-983161;R-HSA-983142
R-HSA-597592	Post-translational protein modification	13	1415	0.127742	0.620051	0.620051	27	509	0.044834	9606	Homo sapiens	PRKDC_HUMAN;PDIA1_HUMAN;GFPT1_HUMAN;PARK7_HUMAN;UBP5_HUMAN;GANAB_HUMAN;PDIA6_HUMAN;STT3A_HUMAN;MOGS_HUMAN;UB2L3_HUMAN;DDX58_HUMAN;TERA_HUMAN;PDIA3_HUMAN	O95786;Q14697;Q13724;Q06210;P78527;P30101;Q15084;P68036;Q99497;P45974;P55072;P07237;P46977	R-HSA-446209;R-HSA-936390;R-HSA-8853515;R-HSA-532678;R-HSA-5696600;R-HSA-548890;R-HSA-5688834;R-HSA-8852127;R-HSA-8938770;R-HSA-8938773;R-HSA-8853529;R-HSA-8943080;R-HSA-5696564;R-HSA-8943083;R-HSA-8852130;R-HSA-8850594;R-HSA-8852129;R-HSA-6781953;R-HSA-8952289;R-HSA-4085331;R-HSA-532667;R-HSA-936381;R-HSA-449715;R-HSA-5690159;R-HSA-901047;R-HSA-8932276;R-HSA-5690152
R-HSA-382556	ABC-family proteins mediated transport	1	103	0.00929855	0.631973	0.631973	3	28	0.00246631	9606	Homo sapiens	TERA_HUMAN	P55072	R-HSA-8866551;R-HSA-8866546;R-HSA-8866542
R-HSA-2219528	PI3K/AKT Signaling in Cancer	1	106	0.00956938	0.642584	0.642584	1	21	0.00184973	9606	Homo sapiens	ERBB2_HUMAN	P04626	R-HSA-2400009
R-HSA-6811558	PI5P, PP2A and IER3 Regulate PI3K/AKT Signaling	1	108	0.00974993	0.649489	0.649489	1	7	0.000616577	9606	Homo sapiens	ERBB2_HUMAN	P04626	R-HSA-2316434
R-HSA-163685	Integration of energy metabolism	1	111	0.0100208	0.659599	0.659599	2	65	0.00572536	9606	Homo sapiens	TKT_HUMAN	P29401	R-HSA-163751;R-HSA-163741
R-HSA-156827	L13a-mediated translational silencing of Ceruloplasmin expression	1	112	0.010111	0.662904	0.662904	1	3	0.000264247	9606	Homo sapiens	IF4A1_HUMAN	P60842	R-HSA-156823
R-HSA-72706	GTP hydrolysis and joining of the 60S ribosomal subunit	1	113	0.0102013	0.666178	0.666178	1	3	0.000264247	9606	Homo sapiens	IF4A1_HUMAN	P60842	R-HSA-72619
R-HSA-199418	Negative regulation of the PI3K/AKT network	1	115	0.0103819	0.672631	0.672631	1	10	0.000880824	9606	Homo sapiens	ERBB2_HUMAN	P04626	R-HSA-2316434
R-HSA-212165	Epigenetic regulation of gene expression	1	117	0.0105624	0.67896	0.67896	3	33	0.00290672	9606	Homo sapiens	DDX21_HUMAN	Q9NR30	R-HSA-5250930;R-HSA-5250947;R-HSA-5250938
R-HSA-69239	Synthesis of DNA	1	119	0.010743	0.685169	0.685169	4	26	0.00229014	9606	Homo sapiens	MCM7_HUMAN	P33993	R-HSA-68944;R-HSA-69019;R-HSA-176942;R-HSA-169468
R-HSA-72737	Cap-dependent Translation Initiation	1	120	0.0108333	0.688228	0.688228	8	18	0.00158548	9606	Homo sapiens	IF4A1_HUMAN	P60842	R-HSA-72647;R-HSA-72631;R-HSA-72697;R-HSA-72619;R-HSA-72635;R-HSA-156808;R-HSA-157849;R-HSA-72621
R-HSA-72613	Eukaryotic Translation Initiation	1	120	0.0108333	0.688228	0.688228	9	21	0.00184973	9606	Homo sapiens	IF4A1_HUMAN	P60842	R-HSA-156823;R-HSA-72647;R-HSA-72631;R-HSA-72697;R-HSA-72619;R-HSA-72635;R-HSA-156808;R-HSA-157849;R-HSA-72621
R-HSA-3700989	Transcriptional Regulation by TP53	3	367	0.0331317	0.692132	0.692132	4	258	0.0227253	9606	Homo sapiens	PRDX1_HUMAN;G6PD_HUMAN;PRDX2_HUMAN	P32119;Q06830;P11413	R-HSA-70377;R-HSA-5631885;R-HSA-5631903;R-HSA-3341343
R-HSA-112316	Neuronal System	3	370	0.0334025	0.697422	0.697422	13	157	0.0138289	9606	Homo sapiens	KCC2D_HUMAN;GABT_HUMAN;GLNA_HUMAN	Q13557;P15104;P80404	R-HSA-442726;R-HSA-432164;R-HSA-442725;R-HSA-432162;R-HSA-416320;R-HSA-442732;R-HSA-432172;R-HSA-442760;R-HSA-70606;R-HSA-445367;R-HSA-443475;R-HSA-916855;R-HSA-444792
R-HSA-69306	DNA Replication	1	127	0.0114652	0.708834	0.708834	13	47	0.00413987	9606	Homo sapiens	MCM7_HUMAN	P33993	R-HSA-68960;R-HSA-176942;R-HSA-68940;R-HSA-68849;R-HSA-68944;R-HSA-68914;R-HSA-68917;R-HSA-68916;R-HSA-68919;R-HSA-68918;R-HSA-69019;R-HSA-68954;R-HSA-169468
R-HSA-5673001	RAF/MAP kinase cascade	2	256	0.023111	0.710676	0.710676	1	39	0.00343522	9606	Homo sapiens	KCC2D_HUMAN;ERBB2_HUMAN	P04626;Q13557	R-HSA-5672965
R-HSA-114608	Platelet degranulation	1	128	0.0115555	0.711666	0.711666	1	11	0.000968907	9606	Homo sapiens	PLMN_HUMAN	P00747	R-HSA-481007
R-HSA-2173782	Binding and Uptake of Ligands by Scavenger Receptors	1	129	0.0116458	0.71447	0.71447	2	33	0.00290672	9606	Homo sapiens	FRIH_HUMAN	P02794	R-HSA-2187266;R-HSA-2299677
R-HSA-69206	G1/S Transition	1	131	0.0118263	0.719998	0.719998	8	61	0.00537303	9606	Homo sapiens	MCM7_HUMAN	P33993	R-HSA-68960;R-HSA-68914;R-HSA-68917;R-HSA-68916;R-HSA-68919;R-HSA-68918;R-HSA-68954;R-HSA-68940
R-HSA-5684996	MAPK1/MAPK3 signaling	2	263	0.0237429	0.724611	0.724611	1	46	0.00405179	9606	Homo sapiens	KCC2D_HUMAN;ERBB2_HUMAN	P04626;Q13557	R-HSA-5672965
R-HSA-76005	Response to elevated platelet cytosolic Ca2+	1	133	0.0120069	0.725419	0.725419	1	14	0.00123315	9606	Homo sapiens	PLMN_HUMAN	P00747	R-HSA-481007
R-HSA-8856688	Golgi-to-ER retrograde transport	1	136	0.0122777	0.733357	0.733357	1	18	0.00158548	9606	Homo sapiens	PA1B3_HUMAN	Q15102	R-HSA-8848484
R-HSA-1474228	Degradation of the extracellular matrix	1	140	0.0126388	0.743588	0.743588	9	105	0.00924866	9606	Homo sapiens	PLMN_HUMAN	P00747	R-HSA-1602488;R-HSA-1604712;R-HSA-1592314;R-HSA-1602458;R-HSA-1566979;R-HSA-1592316;R-HSA-1592398;R-HSA-1592371;R-HSA-1454843
R-HSA-5619115	Disorders of transmembrane transporters	1	144	0.0129999	0.75343	0.75343	3	88	0.00775126	9606	Homo sapiens	TERA_HUMAN	P55072	R-HSA-8866854;R-HSA-8866857;R-HSA-8866856
R-HSA-5693532	DNA Double-Strand Break Repair	1	148	0.013361	0.762898	0.762898	9	106	0.00933674	9606	Homo sapiens	PRKDC_HUMAN	P78527	R-HSA-5693574;R-HSA-5693575;R-HSA-5693604;R-HSA-5687360;R-HSA-5687183;R-HSA-5693615;R-HSA-5686924;R-HSA-5693533;R-HSA-5693578
R-HSA-453279	Mitotic G1-G1/S phases	1	149	0.0134513	0.765208	0.765208	8	98	0.00863208	9606	Homo sapiens	MCM7_HUMAN	P33993	R-HSA-68960;R-HSA-68914;R-HSA-68917;R-HSA-68916;R-HSA-68919;R-HSA-68918;R-HSA-68954;R-HSA-68940
R-HSA-69481	G2/M Checkpoints	1	151	0.0136318	0.769762	0.769762	2	24	0.00211398	9606	Homo sapiens	MCM7_HUMAN	P33993	R-HSA-176298;R-HSA-176318
R-HSA-1236974	ER-Phagosome pathway	1	152	0.0137221	0.772006	0.772006	2	10	0.000880824	9606	Homo sapiens	PDIA3_HUMAN	P30101	R-HSA-8863973;R-HSA-1236971
R-HSA-112314	Neurotransmitter receptors and postsynaptic signal transmission	1	152	0.0137221	0.772006	0.772006	11	56	0.00493262	9606	Homo sapiens	KCC2D_HUMAN	Q13557	R-HSA-442726;R-HSA-445367;R-HSA-432164;R-HSA-442725;R-HSA-432162;R-HSA-443475;R-HSA-416320;R-HSA-442732;R-HSA-432172;R-HSA-442760;R-HSA-444792
R-HSA-1852241	Organelle biogenesis and maintenance	2	297	0.0268123	0.784519	0.784519	2	86	0.00757509	9606	Homo sapiens	IDHP_HUMAN;DHE3_HUMAN	P00367;P48735	R-HSA-5688276;R-HSA-5688289
R-HSA-1643685	Disease	9	1148	0.103638	0.790435	0.790435	14	930	0.0819167	9606	Homo sapiens	MOGS_HUMAN;TERA_HUMAN;PRDX1_HUMAN;MCCB_HUMAN;LYAG_HUMAN;GFPT1_HUMAN;IDHC_HUMAN;ERBB2_HUMAN;PRDX2_HUMAN	P32119;Q13724;P04626;O75874;Q06830;P55072;Q06210;P10253;Q9HCC0	R-HSA-8866854;R-HSA-5387386;R-HSA-2400009;R-HSA-8866857;R-HSA-5387389;R-HSA-8866856;R-HSA-8868567;R-HSA-9036729;R-HSA-4793947;R-HSA-5483238;R-HSA-880053;R-HSA-8868573;R-HSA-9035987;R-HSA-4085027
R-HSA-69242	S Phase	1	161	0.0145346	0.79125	0.79125	4	54	0.00475645	9606	Homo sapiens	MCM7_HUMAN	P33993	R-HSA-68944;R-HSA-69019;R-HSA-176942;R-HSA-169468
R-HSA-5683057	MAPK family signaling cascades	2	302	0.0272637	0.792304	0.792304	1	86	0.00757509	9606	Homo sapiens	KCC2D_HUMAN;ERBB2_HUMAN	P04626;Q13557	R-HSA-5672965
R-HSA-1236975	Antigen processing-Cross presentation	1	168	0.0151666	0.805097	0.805097	2	22	0.00193781	9606	Homo sapiens	PDIA3_HUMAN	P30101	R-HSA-8863973;R-HSA-1236971
R-HSA-109581	Apoptosis	1	171	0.0154374	0.810749	0.810749	1	126	0.0110984	9606	Homo sapiens	DNM1L_HUMAN	O00429	R-HSA-351948
R-HSA-877300	Interferon gamma signaling	1	172	0.0155277	0.812597	0.812597	1	15	0.00132124	9606	Homo sapiens	KCC2D_HUMAN	Q13557	R-HSA-909552
R-HSA-3108232	SUMO E3 ligases SUMOylate target proteins	1	172	0.0155277	0.812597	0.812597	1	130	0.0114507	9606	Homo sapiens	PARK7_HUMAN	Q99497	R-HSA-4085331
R-HSA-5357801	Programmed Cell Death	1	176	0.0158888	0.819811	0.819811	1	139	0.0122435	9606	Homo sapiens	DNM1L_HUMAN	O00429	R-HSA-351948
R-HSA-2990846	SUMOylation	1	178	0.0160693	0.823314	0.823314	1	139	0.0122435	9606	Homo sapiens	PARK7_HUMAN	Q99497	R-HSA-4085331
R-HSA-72163	mRNA Splicing - Major Pathway	1	180	0.0162499	0.82675	0.82675	8	9	0.000792742	9606	Homo sapiens	DHX9_HUMAN	Q08211	R-HSA-72160;R-HSA-72130;R-HSA-156661;R-HSA-72139;R-HSA-72107;R-HSA-72124;R-HSA-72143;R-HSA-72127
R-HSA-6791226	Major pathway of rRNA processing in the nucleolus and cytosol	1	183	0.0165207	0.83178	0.83178	1	7	0.000616577	9606	Homo sapiens	DDX21_HUMAN	Q9NR30	R-HSA-6791219
R-HSA-9006934	Signaling by Receptor Tyrosine Kinases	3	471	0.0425205	0.837947	0.837947	37	628	0.0553158	9606	Homo sapiens	PLMN_HUMAN;VATA_HUMAN;ERBB2_HUMAN	P00747;P04626;P38606	R-HSA-1306963;R-HSA-1250195;R-HSA-1251922;R-HSA-8848005;R-HSA-6785636;R-HSA-1306965;R-HSA-1306969;R-HSA-1250463;R-HSA-1250462;R-HSA-1306972;R-HSA-1250498;R-HSA-1918092;R-HSA-1918095;R-HSA-6785648;R-HSA-1963589;R-HSA-1358798;R-HSA-1306953;R-HSA-1358792;R-HSA-1306957;R-HSA-1250189;R-HSA-1963586;R-HSA-1963581;R-HSA-74723;R-HSA-1963582;R-HSA-1250486;R-HSA-1963578;R-HSA-382061;R-HSA-1250488;R-HSA-8864…
R-HSA-72172	mRNA Splicing	1	188	0.0169721	0.839843	0.839843	8	14	0.00123315	9606	Homo sapiens	DHX9_HUMAN	Q08211	R-HSA-72160;R-HSA-72130;R-HSA-156661;R-HSA-72139;R-HSA-72107;R-HSA-72124;R-HSA-72143;R-HSA-72127
R-HSA-556833	Metabolism of lipids	5	746	0.0673468	0.854197	0.854197	15	812	0.0715229	9606	Homo sapiens	ASAH1_HUMAN;THIC_HUMAN;THIL_HUMAN;DHB4_HUMAN;PPT1_HUMAN	Q9BWD1;Q13510;P51659;P24752;P50897	R-HSA-2066780;R-HSA-5690517;R-HSA-74181;R-HSA-2066778;R-HSA-193508;R-HSA-389986;R-HSA-390252;R-HSA-192331;R-HSA-193455;R-HSA-390251;R-HSA-389995;R-HSA-8848215;R-HSA-1606602;R-HSA-193535;R-HSA-73916
R-HSA-6811442	Intra-Golgi and retrograde Golgi-to-ER traffic	1	205	0.0185068	0.8645	0.8645	1	48	0.00422796	9606	Homo sapiens	PA1B3_HUMAN	Q15102	R-HSA-8848484
R-HSA-1280215	Cytokine Signaling in Immune system	5	771	0.0696037	0.873216	0.873216	8	624	0.0549634	9606	Homo sapiens	MTAP_HUMAN;KCC2D_HUMAN;DDX58_HUMAN;PDIA1_HUMAN;IF4A1_HUMAN	Q13126;O95786;Q13557;P07237;P60842	R-HSA-1678841;R-HSA-8950456;R-HSA-1678842;R-HSA-8950365;R-HSA-8950113;R-HSA-909552;R-HSA-1169406;R-HSA-8950183
R-HSA-8953854	Metabolism of RNA	4	673	0.0607565	0.895624	0.895624	14	187	0.0164714	9606	Homo sapiens	DHX9_HUMAN;DKC1_HUMAN;DDX21_HUMAN;IF4A1_HUMAN	O60832;Q9NR30;Q08211;P60842	R-HSA-72160;R-HSA-430021;R-HSA-72130;R-HSA-429955;R-HSA-8941312;R-HSA-72139;R-HSA-72107;R-HSA-429992;R-HSA-72143;R-HSA-6791219;R-HSA-156661;R-HSA-72124;R-HSA-72127;R-HSA-6790905
R-HSA-5663202	Diseases of signal transduction	2	392	0.0353886	0.895731	0.895731	4	291	0.025632	9606	Homo sapiens	TERA_HUMAN;ERBB2_HUMAN	P04626;P55072	R-HSA-5483238;R-HSA-5387386;R-HSA-2400009;R-HSA-5387389
R-HSA-4839726	Chromatin organization	1	241	0.0217568	0.904981	0.904981	2	84	0.00739893	9606	Homo sapiens	PADI2_HUMAN	Q9Y2J8	R-HSA-3247569;R-HSA-1183128
R-HSA-3247509	Chromatin modifying enzymes	1	241	0.0217568	0.904981	0.904981	2	84	0.00739893	9606	Homo sapiens	PADI2_HUMAN	Q9Y2J8	R-HSA-3247569;R-HSA-1183128
R-HSA-72203	Processing of Capped Intron-Containing Pre-mRNA	1	243	0.0219373	0.906839	0.906839	8	32	0.00281864	9606	Homo sapiens	DHX9_HUMAN	Q08211	R-HSA-72160;R-HSA-72130;R-HSA-156661;R-HSA-72139;R-HSA-72107;R-HSA-72124;R-HSA-72143;R-HSA-72127
R-HSA-76002	Platelet activation, signaling and aggregation	1	262	0.0236526	0.922791	0.922791	1	114	0.0100414	9606	Homo sapiens	PLMN_HUMAN	P00747	R-HSA-481007
R-HSA-1257604	PIP3 activates AKT signaling	1	269	0.0242846	0.927959	0.927959	1	85	0.00748701	9606	Homo sapiens	ERBB2_HUMAN	P04626	R-HSA-2316434
R-HSA-983169	Class I MHC mediated antigen processing & presentation	2	440	0.0397219	0.929048	0.929048	11	47	0.00413987	9606	Homo sapiens	UB2L3_HUMAN;PDIA3_HUMAN	P68036;P30101	R-HSA-8863973;R-HSA-8951499;R-HSA-983148;R-HSA-983146;R-HSA-983161;R-HSA-1236971;R-HSA-983142;R-HSA-983157;R-HSA-983156;R-HSA-983140;R-HSA-983152
R-HSA-69620	Cell Cycle Checkpoints	1	274	0.0247359	0.931439	0.931439	2	57	0.0050207	9606	Homo sapiens	MCM7_HUMAN	P33993	R-HSA-176298;R-HSA-176318
R-HSA-449147	Signaling by Interleukins	2	457	0.0412567	0.938243	0.938243	4	491	0.0432485	9606	Homo sapiens	MTAP_HUMAN;PDIA1_HUMAN	Q13126;P07237	R-HSA-8950456;R-HSA-8950365;R-HSA-8950113;R-HSA-8950183
R-HSA-9006925	Intracellular signaling by second messengers	1	300	0.0270831	0.947021	0.947021	1	104	0.00916057	9606	Homo sapiens	ERBB2_HUMAN	P04626	R-HSA-2316434
R-HSA-983168	Antigen processing: Ubiquitination & Proteasome degradation	1	309	0.0278956	0.951552	0.951552	4	9	0.000792742	9606	Homo sapiens	UB2L3_HUMAN	P68036	R-HSA-983157;R-HSA-983156;R-HSA-983140;R-HSA-983152
R-HSA-1640170	Cell Cycle	2	621	0.0560621	0.984671	0.984671	22	423	0.0372589	9606	Homo sapiens	MCM7_HUMAN;DKC1_HUMAN	O60832;P33993	R-HSA-68960;R-HSA-176298;R-HSA-164616;R-HSA-164617;R-HSA-176942;R-HSA-68940;R-HSA-164620;R-HSA-68849;R-HSA-163090;R-HSA-68944;R-HSA-163120;R-HSA-68914;R-HSA-68917;R-HSA-68916;R-HSA-68919;R-HSA-68918;R-HSA-163099;R-HSA-69019;R-HSA-163096;R-HSA-68954;R-HSA-176318;R-HSA-169468
R-HSA-199991	Membrane Trafficking	2	630	0.0568746	0.985834	0.985834	2	218	0.019202	9606	Homo sapiens	PA1B3_HUMAN;FRIH_HUMAN	Q15102;P02794	R-HSA-8848484;R-HSA-434362
R-HSA-212436	Generic Transcription Pathway	5	1152	0.103999	0.989454	0.989454	6	648	0.0570774	9606	Homo sapiens	CH60_HUMAN;PRDX1_HUMAN;ERBB2_HUMAN;G6PD_HUMAN;PRDX2_HUMAN	P32119;P04626;Q06830;P11413;P10809	R-HSA-8869558;R-HSA-8864466;R-HSA-70377;R-HSA-5631885;R-HSA-5631903;R-HSA-3341343
R-HSA-69278	Cell Cycle, Mitotic	1	514	0.0464025	0.993805	0.993805	13	334	0.0294195	9606	Homo sapiens	MCM7_HUMAN	P33993	R-HSA-68960;R-HSA-176942;R-HSA-68940;R-HSA-68849;R-HSA-68944;R-HSA-68914;R-HSA-68917;R-HSA-68916;R-HSA-68919;R-HSA-68918;R-HSA-69019;R-HSA-68954;R-HSA-169468
R-HSA-5653656	Vesicle-mediated transport	2	756	0.0682495	0.995414	0.995414	4	251	0.0221087	9606	Homo sapiens	PA1B3_HUMAN;FRIH_HUMAN	Q15102;P02794	R-HSA-2187266;R-HSA-8848484;R-HSA-434362;R-HSA-2299677
R-HSA-74160	Gene expression (Transcription)	6	1416	0.127832	0.995444	0.995444	9	817	0.0719634	9606	Homo sapiens	CH60_HUMAN;PRDX1_HUMAN;DDX21_HUMAN;ERBB2_HUMAN;G6PD_HUMAN;PRDX2_HUMAN	P32119;P04626;Q06830;Q9NR30;P11413;P10809	R-HSA-8869558;R-HSA-5250930;R-HSA-5250947;R-HSA-8864466;R-HSA-70377;R-HSA-5631885;R-HSA-5631903;R-HSA-5250938;R-HSA-3341343
R-HSA-73857	RNA Polymerase II Transcription	5	1274	0.115013	0.995761	0.995761	6	707	0.0622743	9606	Homo sapiens	CH60_HUMAN;PRDX1_HUMAN;ERBB2_HUMAN;G6PD_HUMAN;PRDX2_HUMAN	P32119;P04626;Q06830;P11413;P10809	R-HSA-8869558;R-HSA-8864466;R-HSA-70377;R-HSA-5631885;R-HSA-5631903;R-HSA-3341343
R-HSA-422475	Axon guidance	1	556	0.0501941	0.995955	0.995955	3	296	0.0260724	9606	Homo sapiens	ERBB2_HUMAN	P04626	R-HSA-373750;R-HSA-416594;R-HSA-416588
R-HSA-1280218	Adaptive Immune System	2	944	0.0852216	0.999204	0.999204	11	252	0.0221968	9606	Homo sapiens	UB2L3_HUMAN;PDIA3_HUMAN	P68036;P30101	R-HSA-8863973;R-HSA-8951499;R-HSA-983148;R-HSA-983146;R-HSA-983161;R-HSA-1236971;R-HSA-983142;R-HSA-983157;R-HSA-983156;R-HSA-983140;R-HSA-983152
R-HSA-109582	Hemostasis	1	723	0.0652704	0.99927	0.99927	14	327	0.028803	9606	Homo sapiens	PLMN_HUMAN	P00747	R-HSA-158722;R-HSA-158784;R-HSA-158721;R-HSA-158982;R-HSA-158756;R-HSA-481007;R-HSA-158766;R-HSA-158925;R-HSA-158893;R-HSA-158747;R-HSA-158744;R-HSA-158942;R-HSA-158750;R-HSA-158941
R-HSA-1266738	Developmental Biology	1	1053	0.0950618	0.999977	0.999977	3	483	0.0425438	9606	Homo sapiens	ERBB2_HUMAN	P04626	R-HSA-373750;R-HSA-416594;R-HSA-416588
R-HSA-162582	Signal Transduction	6	2738	0.247179	1	1	44	2086	0.18374	9606	Homo sapiens	KCC2D_HUMAN;PLMN_HUMAN;TERA_HUMAN;PDIA1_HUMAN;VATA_HUMAN;ERBB2_HUMAN	P00747;P04626;Q13557;P38606;P55072;P07237	R-HSA-1306963;R-HSA-1250195;R-HSA-1251922;R-HSA-8848005;R-HSA-6785636;R-HSA-1306965;R-HSA-1306969;R-HSA-5362459;R-HSA-1250463;R-HSA-1250462;R-HSA-1306972;R-HSA-1250498;R-HSA-1918092;R-HSA-5358336;R-HSA-1918095;R-HSA-5672965;R-HSA-5358340;R-HSA-6785648;R-HSA-1963589;R-HSA-5362441;R-HSA-1358798;R-HSA-1306953;R-HSA-1358792;R-HSA-1306957;R-HSA-1250189;R-HSA-1963586;R-HSA-1963581;R-HSA-74723;R-HSA-196…
