# Supplementary material for: Prioritization of metabolic genes as novel therapeutic targets in estrogen-receptor negative breast tumors using multi-omics data and text mining
Source: Oncotarget. 2019 Jun 11;10(39):3894–909. doi: 10.18632/oncotarget.26995 (PMC6570467; doi:10.18632/oncotarget.26995)
Supplement: Supplementary file 12 [file oncotarget-10-3894-s012.xlsx]

## Sheet: Supplementary Table 12
Reactome pathway analysis - genes
Pathway identifier	Pathway name	#Entities found	#Entities total	Entities ratio	Entities pValue	Entities FDR	#Reactions found	#Reactions total	Reactions ratio	Species identifier	Species name	Submitted entities found	Mapped entities	Found reaction identifiers
R-HSA-1430728	Metabolism	425	3585	0.25849	1.11022e-16	3.86358e-14	704	2184	0.187581	9606	Homo sapiens	ENO1;LIPE;IL4I1;AS3MT;TDO2;PLCE1;GAMT;GLCE;HOGA1;SULT2B1;CH25H;MTAP;ADCY9;MTHFD2;HMBS;FAR1;FAR2;CYP2E1;HPD;ACOT4;IDO1;TPH2;HACD1;ABCB1;SHMT2;HACD3;SDSL;HACD2;ACMSD;SULT1A1;LDHB;UGT8;CHST11;PLCG2;FDFT1;SULT1A2;GSTM4;GSTM3;GLYATL2;GSTM2;GSTM1;GLYATL1;CYP4F3;MTHFR;MTHFS;GLUD1;UCK2;B4GAT1;ADI1;PLCH1;PLCH2;GSTM5;GPI;ACHE;HEXB;DPYS;LPCAT1;PYGL;CSAD;SMPD3;ATIC;PIP4P1;IMPA2;TK1;TPI1;GSTO2;ELOVL4;ARG1;ELO…		R-HSA-189442;R-HSA-1655833;R-HSA-3262512;R-HSA-1655832;R-HSA-8982667;R-HSA-1482771;R-HSA-2161701;R-HSA-1655836;R-HSA-1655839;R-HSA-209924;R-HSA-177157;R-HSA-1655827;R-HSA-71691;R-HSA-1482777;R-HSA-6806647;R-HSA-1482759;R-HSA-211991;R-HSA-1655823;R-HSA-211988;R-HSA-1605632;R-HSA-71707;R-HSA-189465;R-HSA-8955030;R-HSA-141341;R-HSA-1299507;R-HSA-70692;R-HSA-5691507;R-HSA-212005;R-HSA-1237045;R-HSA-2…
R-HSA-556833	Metabolism of lipids	140	1433	0.103324	1.11022e-16	3.86358e-14	268	942	0.080907	9606	Homo sapiens	FAAH;ACAA2;CERK;ECI2;GDE1;LCLAT1;TM7SF2;LIPE;FADS2;HPGDS;ACAA1;CPT1A;PCYT2;ACSL1;ACSL6;ACOT12;ACSL4;PISD;ALDH3A2;INPP4B;CH25H;PLA2G16;PLA2G10;FAR1;FAR2;CYP2E1;SLC27A2;PLPP2;ACOT4;IDI1;HACD1;ABCB1;PLD4;PLD6;HACD3;CYP2C19;PLD1;HACD2;ACAT2;CYP27B1;UGCG;UGT8;PTDSS1;PMVK;INPP5J;INPP5K;THEM4;ARSD;FDFT1;GSTM4;SRD5A2;SRD5A1;EPHX2;CYP4F3;SRD5A3;CYP4F11;ACER2;ACER1;AMACR;AKR1B15;DHCR7;DEGS2;CDS2;ACHE;MOGAT…		R-HSA-1655833;R-HSA-1655832;R-HSA-1614362;R-HSA-389632;R-HSA-1482771;R-HSA-2161701;R-HSA-1655836;R-HSA-1655839;R-HSA-8942208;R-HSA-1655827;R-HSA-5676637;R-HSA-1482777;R-HSA-1482759;R-HSA-1655823;R-HSA-9028255;R-HSA-1605632;R-HSA-193064;R-HSA-1482811;R-HSA-2065966;R-HSA-1655850;R-HSA-192056;R-HSA-2161692;R-HSA-8858298;R-HSA-8848582;R-HSA-163402;R-HSA-2161768;R-HSA-1482847;R-HSA-6813740;R-HSA-26529…
R-HSA-211859	Biological oxidations	71	547	0.0394405	2.33147e-15	5.40901e-13	76	186	0.0159753	9606	Homo sapiens	ACY3;ACY1;ACSM1;CYP4A22;ACSM5;COMT;ACSM2B;ABHD10;HPGDS;AS3MT;AKR7A2;ALDH2;CYP4V2;PTGIS;UGT2B11;GSTO2;CYP4A11;UGT2B15;ALDH3A2;SULT2B1;ALDH3A1;UGDH;IMPAD1;ALDH1A1;CYP2E1;MAOA;ADH1B;ADH1A;GSTP1;MGST1;MGST2;GSTT2;GLYAT;CYP2C19;PAPSS2;PAPSS1;SULT1A1;CYP27B1;UGP2;SULT1E1;ALDH1B1;UGT3A1;ACSS1;CBR3;SULT1A2;GSTM4;GSTM3;GLYATL2;GSTM2;GSTM1;GLYATL1;SMOX;CYP4F3;FMO3;CYP4F11;GGCT;GSTA5;CYP24A1;AADAC;NAT1;GSTA…		R-HSA-141186;R-HSA-76416;R-HSA-158849;R-HSA-5696213;R-HSA-176646;R-HSA-158468;R-HSA-176517;R-HSA-177157;R-HSA-71691;R-HSA-5696220;R-HSA-176521;R-HSA-5696091;R-HSA-158860;R-HSA-70286;R-HSA-76434;R-HSA-8953499;R-HSA-211991;R-HSA-211988;R-HSA-176664;R-HSA-71707;R-HSA-176669;R-HSA-141341;R-HSA-173597;R-HSA-192157;R-HSA-5433074;R-HSA-1247922;R-HSA-211873;R-HSA-76453;R-HSA-212005;R-HSA-212004;R-HSA-764…
R-HSA-156580	Phase II - Conjugation of compounds	46	258	0.0186026	5.88418e-15	1.02385e-12	34	70	0.0060122	9606	Homo sapiens	ACSM1;GSTP1;MGST1;MGST2;GSTT2;ACSM5;GLYAT;COMT;PAPSS2;ACSM2B;PAPSS1;SULT1A1;HPGDS;ABHD10;AS3MT;UGP2;SULT1E1;UGT3A1;SULT1A2;GSTM4;GSTM3;GLYATL2;GSTM2;UGT2B11;GSTM1;GLYATL1;GSTO2;UGT2B15;GGCT;SULT2B1;UGDH;GSTA5;NAT1;GSTA3;IMPAD1;GSTA2;GSTA1;GSTM5		R-HSA-158849;R-HSA-5696213;R-HSA-176646;R-HSA-158468;R-HSA-176517;R-HSA-177157;R-HSA-5696220;R-HSA-176585;R-HSA-176521;R-HSA-159566;R-HSA-159567;R-HSA-158860;R-HSA-70286;R-HSA-174931;R-HSA-159443;R-HSA-8953499;R-HSA-159574;R-HSA-176474;R-HSA-176664;R-HSA-176669;R-HSA-173597;R-HSA-1247922;R-HSA-176609;R-HSA-176494;R-HSA-174959;R-HSA-175983;R-HSA-5696230;R-HSA-174963;R-HSA-176054;R-HSA-176631;R-HSA…
R-HSA-71387	Metabolism of carbohydrates	51	413	0.0297786	1.42109e-10	1.97531e-08	81	213	0.0182943	9606	Homo sapiens	PFKFB1;GPI;GALT;IDUA;HEXB;PYGL;ENO1;PAPSS2;PAPSS1;HK3;GYS1;UGP2;CHST11;PGK1;IDS;PGM1;MANBA;G6PD;TPI1;PKLR;DCXR;GLCE;GAA;GOT2;SORD;PGD;DERA;RPIA;G6PC2;PFKL;GNPDA1;G6PC3;B4GAT1;MAN2B2;ALDH1A1;B3GNT4;CRYL1;MAN2B1;HPSE;ALDOA;TKT;FBP1;PFKP;RBKS;CHST3;B4GALT5;GALK1		R-HSA-3262512;R-HSA-70272;R-HSA-71299;R-HSA-8982667;R-HSA-1793182;R-HSA-1971483;R-HSA-2105001;R-HSA-71306;R-HSA-3322041;R-HSA-70286;R-HSA-2162225;R-HSA-6799604;R-HSA-70420;R-HSA-3781024;R-HSA-70427;R-HSA-3322025;R-HSA-71324;R-HSA-6787321;R-HSA-163741;R-HSA-3322003;R-HSA-1678650;R-HSA-3322001;R-HSA-3781018;R-HSA-1667005;R-HSA-163750;R-HSA-163751;R-HSA-71588;R-HSA-2046265;R-HSA-71335;R-HSA-3781023;…
R-HSA-71291	Metabolism of amino acids and derivatives	67	660	0.0475881	6.27838e-10	7.28292e-08	91	283	0.0243065	9606	Homo sapiens	AMD1;CSAD;HNMT;FTCD;IL4I1;TDO2;KYNU;PHGDH;GLUL;PSPH;MCCC2;GAMT;HGD;ARG1;PHYKPL;GPT2;MCCC1;DIO1;HOGA1;INMT;MTAP;CHDH;ASPA;HPD;BCAT2;IDO1;ALDH9A1;TPH2;DDC;GLS2;HAAO;HDC;ODC1;ASMT;MRI1;SDSL;PAPSS2;DDO;PAPSS1;ACMSD;SRM;RIDA;SRR;CBS;AMDHD1;PCBD1;MPST;CKM;SMOX;AADAT;GOT2;ASNS;BBOX1;SUOX;FAH;ASS1;GNMT;QDPR;GLUD1;GATM;TH;ADI1;PSAT1;SCLY		R-HSA-893583;R-HSA-372480;R-HSA-209924;R-HSA-70920;R-HSA-1655443;R-HSA-6798317;R-HSA-71181;R-HSA-350600;R-HSA-9034756;R-HSA-508308;R-HSA-508179;R-HSA-9013533;R-HSA-71188;R-HSA-508561;R-HSA-977301;R-HSA-209823;R-HSA-209821;R-HSA-141341;R-HSA-198563;R-HSA-1299507;R-HSA-9034539;R-HSA-977324;R-HSA-1614524;R-HSA-70692;R-HSA-5691507;R-HSA-209828;R-HSA-70569;R-HSA-70952;R-HSA-888614;R-HSA-70577;R-HSA-71…
R-HSA-156590	Glutathione conjugation	18	67	0.00483092	2.85735e-09	2.82878e-07	3	14	0.00120244	9606	Homo sapiens	GSTM4;GSTM3;GSTM2;GSTM1;GSTO2;GSTP1;MGST1;MGST2;GSTT2;GGCT;HPGDS;GSTA5;GSTA3;GSTA2;GSTA1;GSTM5		R-HSA-1247922;R-HSA-176054;R-HSA-176059
R-HSA-8978868	Fatty acid metabolism	49	429	0.0309323	4.04447e-09	3.51869e-07	76	217	0.0186378	9606	Homo sapiens	HACD1;FAAH;ACAA2;ECI2;CYP4A22;HSD17B4;CROT;HSD17B12;CYP2C19;LTC4S;HACD3;PTGS2;HSD17B8;HACD2;FADS2;HPGDS;THEM4;ACAA1;ALOXE3;CPT1A;PTGIS;GPX4;ELOVL4;PTGES2;ELOVL5;ACSL1;EPHX2;ELOVL2;CYP4A11;CYP4F3;FAAH2;ACOT12;ACSL6;PLA2G4A;ACSL4;ELOVL7;CYP4F11;PTGR1;PTGR2;ALDH3A2;AMACR;ACOX2;PCCA;CRAT;SLC27A2;ACSBG2;ACOT4		R-HSA-5695957;R-HSA-389889;R-HSA-5690066;R-HSA-389632;R-HSA-2161701;R-HSA-2161959;R-HSA-8942208;R-HSA-2161961;R-HSA-390284;R-HSA-111883;R-HSA-2046100;R-HSA-5676637;R-HSA-390281;R-HSA-2046099;R-HSA-389897;R-HSA-2046098;R-HSA-2046097;R-HSA-2046096;R-HSA-2046095;R-HSA-2046094;R-HSA-2046092;R-HSA-2046090;R-HSA-2046089;R-HSA-390291;R-HSA-2046088;R-HSA-2046085;R-HSA-2046084;R-HSA-2046083;R-HSA-2314686;…
R-HSA-15869	Metabolism of nucleotides	35	254	0.0183142	8.57764e-09	6.60479e-07	55	135	0.0115949	9606	Homo sapiens	GMPR2;DPYS;AMD1;AK2;AK4;AK5;NUDT5;TYMS;AK7;AK8;TYMP;DGUOK;ATIC;PNP;NUDT18;NT5M;TK1;UPP1;NUDT15;XDH;DUT;ADSL;RRM2;ENTPD3;ENTPD5;CAD;NME3;ENTPD8;NME1;DCTD;UCK2;IMPDH2;ADSSL1;CMPK1		R-HSA-74242;R-HSA-73605;R-HSA-74372;R-HSA-74247;R-HSA-111751;R-HSA-74249;R-HSA-112265;R-HSA-74376;R-HSA-112266;R-HSA-74258;R-HSA-73618;R-HSA-2395965;R-HSA-8851356;R-HSA-112033;R-HSA-73632;R-HSA-8851110;R-HSA-112034;R-HSA-111524;R-HSA-514604;R-HSA-76590;R-HSA-110137;R-HSA-6806877;R-HSA-482621;R-HSA-110138;R-HSA-482619;R-HSA-110141;R-HSA-8851129;R-HSA-110145;R-HSA-2395876;R-HSA-110144;R-HSA-2395879…
R-HSA-913709	O-linked glycosylation of mucins	18	74	0.00533564	1.28394e-08	8.8592e-07	4	17	0.0014601	9606	Homo sapiens	GALNT7;GALNT12;GALNT6;GALNT11;GALNT14;ST6GALNAC2;GALNT4;GALNT13;GALNT3;GALNT16;GALNT15;GALNT18;GALNT10;B3GNT5;B3GNT4;B4GALT5		R-HSA-913675;R-HSA-914010;R-HSA-1964501;R-HSA-981814
R-HSA-196849	Metabolism of water-soluble vitamins and cofactors	31	252	0.01817	6.76204e-07	4.26008e-05	37	140	0.0120244	9606	Homo sapiens	PDXK;PANK3;NAXE;SHMT2;PANK1;PTGS2;ALDH1L2;GPHN;PPCDC;THTPA;NADK2;MTHFD1L;FLAD1;PPCS;AOX1;CD38;ENPP1;NUDT12;MCCC2;PTGIS;GSTO2;MCCC1;MOCOS;MTHFR;MTHFS;NMNAT3;COASY;BTD;PCCA;MTHFD2		R-HSA-6808487;R-HSA-8938314;R-HSA-196929;R-HSA-965067;R-HSA-947531;R-HSA-3076905;R-HSA-3065959;R-HSA-2993447;R-HSA-964958;R-HSA-6801462;R-HSA-196754;R-HSA-5696839;R-HSA-6806966;R-HSA-76496;R-HSA-196753;R-HSA-8938076;R-HSA-3323111;R-HSA-6801328;R-HSA-6801456;R-HSA-196955;R-HSA-6801342;R-HSA-200474;R-HSA-198813;R-HSA-8955030;R-HSA-6809287;R-HSA-199203;R-HSA-964970;R-HSA-947499;R-HSA-196773;R-HSA-32…
R-HSA-1483249	Inositol phosphate metabolism	17	90	0.00648929	1.05182e-06	6.10054e-05	33	71	0.00609808	9606	Homo sapiens	ITPK1;PLD4;NUDT3;INPP4B;PLCB3;PLCB4;PPIP5K1;IMPA2;PPIP5K2;INPP5J;PLCG2;PLCE1;PLCH1;PLCH2;IP6K1;PLCD4;IP6K2		R-HSA-1855197;R-HSA-1855198;R-HSA-1855193;R-HSA-1855194;R-HSA-1855180;R-HSA-1855181;R-HSA-1855182;R-HSA-1855177;R-HSA-1855172;R-HSA-1855174;R-HSA-1855169;R-HSA-1855171;R-HSA-1855165;R-HSA-1855230;R-HSA-1855224;R-HSA-1855162;R-HSA-1855227;R-HSA-1855221;R-HSA-1855157;R-HSA-1855158;R-HSA-1855159;R-HSA-1855223;R-HSA-1855216;R-HSA-1855218;R-HSA-1855154;R-HSA-1855219;R-HSA-1855214;R-HSA-1855210;R-HSA-1…
R-HSA-9033241	Peroxisomal protein import	14	67	0.00483092	2.99263e-06	0.000158609	9	26	0.0022331	9606	Homo sapiens	NOS2;EPHX2;IDH1;ECI2;HSD17B4;CROT;DDO;HMGCL;AMACR;ACOX2;ACAA1;CRAT;SLC27A2;ACOT4		R-HSA-9033529;R-HSA-9033240;R-HSA-9033530;R-HSA-9033514;R-HSA-9033233;R-HSA-9033232;R-HSA-9033235;R-HSA-9033236;R-HSA-9033238
R-HSA-75876	Synthesis of very long-chain fatty acyl-CoAs	12	51	0.00367727	4.67015e-06	0.000225232	9	12	0.00103066	9606	Homo sapiens	HACD1;ELOVL4;ELOVL5;ACSL1;ELOVL2;ACSL6;ACSL4;ELOVL7;HSD17B12;HACD3;HACD2;ACSBG2		R-HSA-548843;R-HSA-5695957;R-HSA-548814;R-HSA-548830;R-HSA-548815;R-HSA-548800;R-HSA-201035;R-HSA-548818;R-HSA-5676637
R-HSA-2426168	Activation of gene expression by SREBF (SREBP)	14	70	0.00504723	4.89634e-06	0.000225232	14	42	0.00360732	9606	Homo sapiens	IDI1;GGPS1;PMVK;MVD;DHCR7;FDFT1;TM7SF2		R-HSA-1655833;R-HSA-1655832;R-HSA-1655836;R-HSA-2426144;R-HSA-1655839;R-HSA-2426146;R-HSA-2426156;R-HSA-1655827;R-HSA-2426152;R-HSA-2426155;R-HSA-2065966;R-HSA-1655850;R-HSA-2426161;R-HSA-1655823
R-HSA-196854	Metabolism of vitamins and cofactors	38	381	0.0274713	5.52814e-06	0.00023771	49	201	0.0172636	9606	Homo sapiens	VKORC1L1;PDXK;PANK3;NAXE;SHMT2;PANK1;PTGS2;ALDH1L2;GPHN;PPCDC;THTPA;NADK2;SPR;MTHFD1L;FLAD1;PPCS;AOX1;CD38;ENPP1;PDSS1;NUDT12;MCCC2;PTGIS;GSTO2;NOS3;IDH1;MCCC1;MOCOS;MTHFR;MTHFS;NMNAT3;COASY;COQ5;COQ3;BTD;PCCA;MTHFD2		R-HSA-3076905;R-HSA-2993447;R-HSA-6806647;R-HSA-196754;R-HSA-5696839;R-HSA-196753;R-HSA-200474;R-HSA-1497869;R-HSA-198813;R-HSA-8955030;R-HSA-6809287;R-HSA-199203;R-HSA-389540;R-HSA-947499;R-HSA-196773;R-HSA-2993799;R-HSA-2162186;R-HSA-389550;R-HSA-2162188;R-HSA-2309773;R-HSA-1497784;R-HSA-2162193;R-HSA-1475414;R-HSA-6808487;R-HSA-8938314;R-HSA-196929;R-HSA-965067;R-HSA-947531;R-HSA-3065959;R-HSA…
R-HSA-1483257	Phospholipid metabolism	33	315	0.0227125	8.64522e-06	0.000345809	70	218	0.0187237	9606	Homo sapiens	ACHE;LPCAT1;GDE1;PLD4;PIK3C2G;PLD6;PLD1;LCLAT1;PTDSS1;PIP4P1;AWAT2;INPP5J;INPP5K;GPAT3;PLA2G4F;PCYT1A;PCYT2;PNPLA7;PLA2G4E;PLA2G4C;PLA2G4A;PISD;INPP4B;PLA2G16;ETNK2;LPCAT2;PLA2G10;PNPLA3;CHPT1;GPD1L;LPIN1;MGLL;CDS2		R-HSA-1482647;R-HSA-1675928;R-HSA-1482900;R-HSA-1482771;R-HSA-1482897;R-HSA-1676177;R-HSA-1482654;R-HSA-1483165;R-HSA-1482777;R-HSA-1483142;R-HSA-1482759;R-HSA-1482884;R-HSA-1482629;R-HSA-1602446;R-HSA-5696448;R-HSA-8954398;R-HSA-1482892;R-HSA-1676162;R-HSA-1676164;R-HSA-1482635;R-HSA-1483190;R-HSA-372519;R-HSA-1482932;R-HSA-1483186;R-HSA-1482547;R-HSA-1482545;R-HSA-1482685;R-HSA-1482811;R-HSA-88…
R-HSA-1483206	Glycerophospholipid biosynthesis	26	222	0.0160069	1.23261e-05	0.00046839	60	133	0.0114232	9606	Homo sapiens	ACHE;LPCAT1;PLD4;PLD6;PLD1;LCLAT1;PTDSS1;AWAT2;GPAT3;PLA2G4F;PCYT1A;PCYT2;PLA2G4E;PLA2G4C;PLA2G4A;PISD;PLA2G16;ETNK2;LPCAT2;PLA2G10;PNPLA3;CHPT1;GPD1L;LPIN1;MGLL;CDS2		R-HSA-1482647;R-HSA-1482900;R-HSA-1482771;R-HSA-1482897;R-HSA-1482654;R-HSA-1483165;R-HSA-1482777;R-HSA-1483142;R-HSA-1482759;R-HSA-1482884;R-HSA-1482629;R-HSA-1602446;R-HSA-5696448;R-HSA-8954398;R-HSA-1482892;R-HSA-1482635;R-HSA-1483190;R-HSA-372519;R-HSA-1482932;R-HSA-1483186;R-HSA-1482547;R-HSA-1482545;R-HSA-1482685;R-HSA-1482811;R-HSA-1482533;R-HSA-1482656;R-HSA-1483182;R-HSA-1482543;R-HSA-88…
R-HSA-5173105	O-linked glycosylation	19	133	0.00958973	1.3335e-05	0.000472963	6	26	0.0022331	9606	Homo sapiens	GALNT7;GALNT12;GALNT6;GALNT11;GALNT14;ST6GALNAC2;GALNT4;GALNT13;GALNT3;GALNT16;GALNT15;GALNT18;GALNT10;B4GAT1;B3GNT5;B3GNT4;B4GALT5		R-HSA-5617143;R-HSA-913675;R-HSA-914010;R-HSA-5617138;R-HSA-1964501;R-HSA-981814
R-HSA-1855204	Synthesis of IP3 and IP4 in the cytosol	10	39	0.00281203	1.39107e-05	0.000472963	9	12	0.00103066	9606	Homo sapiens	PLCB3;PLCB4;ITPK1;INPP5J;PLCG2;PLCE1;PLD4;PLCH1;PLCH2;PLCD4		R-HSA-1855197;R-HSA-1855214;R-HSA-1855177;R-HSA-1855172;R-HSA-1855221;R-HSA-1855159;R-HSA-1855169;R-HSA-1855218;R-HSA-1855171
R-HSA-1475029	Reversible hydration of carbon dioxide	7	17	0.00122576	1.44467e-05	0.00047674	6	8	0.000687108	9606	Homo sapiens	CA12;CA4;CA7;CA6;CA9;CA14;CA13		R-HSA-1475026;R-HSA-1475025;R-HSA-1237045;R-HSA-1475022;R-HSA-1237081;R-HSA-1475017
R-HSA-6788656	Histidine, lysine, phenylalanine, tyrosine, proline and tryptophan catabolism	19	137	0.00987815	1.98961e-05	0.000616778	21	53	0.00455209	9606	Homo sapiens	HGD;AADAT;PHYKPL;HAAO;HDC;ODC1;FAH;HNMT;FTCD;ACMSD;QDPR;IL4I1;TDO2;AMDHD1;KYNU;PCBD1;HPD;IDO1		R-HSA-198563;R-HSA-893583;R-HSA-372480;R-HSA-70952;R-HSA-70920;R-HSA-888614;R-HSA-71146;R-HSA-71181;R-HSA-2160492;R-HSA-5696408;R-HSA-71217;R-HSA-71218;R-HSA-71188;R-HSA-508561;R-HSA-71223;R-HSA-71163;R-HSA-977301;R-HSA-70906;R-HSA-71130;R-HSA-175993;R-HSA-71164
R-HSA-1655829	Regulation of cholesterol biosynthesis by SREBP (SREBF)	14	86	0.00620088	4.59167e-05	0.0013775	14	52	0.0044662	9606	Homo sapiens	IDI1;GGPS1;PMVK;MVD;DHCR7;FDFT1;TM7SF2		R-HSA-1655833;R-HSA-1655832;R-HSA-1655836;R-HSA-2426144;R-HSA-1655839;R-HSA-2426146;R-HSA-2426156;R-HSA-1655827;R-HSA-2426152;R-HSA-2426155;R-HSA-2065966;R-HSA-1655850;R-HSA-2426161;R-HSA-1655823
R-HSA-8957322	Metabolism of steroids	31	321	0.0231451	7.15961e-05	0.00206036	57	234	0.0200979	9606	Homo sapiens	HSD3B7;IDI1;PTGIS;SRD5A2;GGPS1;SRD5A1;SRD5A3;HSD17B4;HSD17B12;ACAT2;TM7SF2;CH25H;CYP27B1;AMACR;CYP24A1;ACOX2;AKR1B15;HSD17B2;PMVK;MVD;DHCR7;SLC27A2;FDFT1		R-HSA-1655833;R-HSA-1655832;R-HSA-1655836;R-HSA-2426144;R-HSA-1655839;R-HSA-2426146;R-HSA-194698;R-HSA-2426156;R-HSA-1655827;R-HSA-192137;R-HSA-2426152;R-HSA-2426155;R-HSA-193424;R-HSA-191382;R-HSA-2426161;R-HSA-1655823;R-HSA-193816;R-HSA-469659;R-HSA-192157;R-HSA-191402;R-HSA-193064;R-HSA-193455;R-HSA-193711;R-HSA-193452;R-HSA-191405;R-HSA-193709;R-HSA-196402;R-HSA-2065966;R-HSA-1655850;R-HSA-19…
R-HSA-75105	Fatty acyl-CoA biosynthesis	13	79	0.00569616	7.63094e-05	0.00206036	10	24	0.00206132	9606	Homo sapiens	HACD1;ELOVL4;ELOVL5;ACSL1;ELOVL2;ACSL6;ACSL4;HSD17B12;ELOVL7;HACD3;HSD17B8;HACD2;ACSBG2		R-HSA-548843;R-HSA-5695957;R-HSA-548814;R-HSA-548830;R-HSA-548815;R-HSA-548800;R-HSA-201035;R-HSA-548818;R-HSA-5676637;R-HSA-8862152
R-HSA-499943	Interconversion of nucleotide di- and triphosphates	13	81	0.00584036	9.7505e-05	0.0024603	17	33	0.00283432	9606	Homo sapiens	DCTD;DUT;RRM2;AK2;CMPK1;NME3;AK4;AK5;TYMS;AK7;AK8;NME1		R-HSA-110145;R-HSA-110144;R-HSA-73666;R-HSA-73605;R-HSA-111751;R-HSA-73548;R-HSA-74220;R-HSA-75125;R-HSA-110137;R-HSA-6788798;R-HSA-6806877;R-HSA-482621;R-HSA-110138;R-HSA-482619;R-HSA-110141;R-HSA-73596;R-HSA-111742
R-HSA-177128	Conjugation of salicylate with glycine	6	16	0.00115365	9.84121e-05	0.0024603	2	2	0.000171777	9606	Homo sapiens	GLYATL2;GLYATL1;ACSM5;GLYAT;ACSM2B		R-HSA-159574;R-HSA-159567
R-HSA-156587	Amino Acid conjugation	7	24	0.00173048	0.000123639	0.00296733	5	6	0.000515331	9606	Homo sapiens	GLYATL2;GLYATL1;ACSM1;ACSM5;GLYAT;ACSM2B		R-HSA-159443;R-HSA-159574;R-HSA-177157;R-HSA-159566;R-HSA-159567
R-HSA-159424	Conjugation of carboxylic acids	7	24	0.00173048	0.000123639	0.00296733	5	6	0.000515331	9606	Homo sapiens	GLYATL2;GLYATL1;ACSM1;ACSM5;GLYAT;ACSM2B		R-HSA-159443;R-HSA-159574;R-HSA-177157;R-HSA-159566;R-HSA-159567
R-HSA-112043	PLC beta mediated events	11	62	0.0044704	0.000140863	0.00323986	10	23	0.00197544	9606	Homo sapiens	PLCB3;ADCY9;AHCYL1;PLCB4;PDE1C;PDE1A;PLA2G4A;ADCY3;ADCY1;ADCY6;ADCY5		R-HSA-169683;R-HSA-111955;R-HSA-112037;R-HSA-111956;R-HSA-111879;R-HSA-111881;R-HSA-111883;R-HSA-111930;R-HSA-111898;R-HSA-111870
R-HSA-112040	G-protein mediated events	11	63	0.0045425	0.000161465	0.00355223	19	32	0.00274843	9606	Homo sapiens	PLCB3;ADCY9;AHCYL1;PLCB4;PDE1C;PDE1A;PLA2G4A;ADCY3;ADCY1;ADCY6;ADCY5		R-HSA-112037;R-HSA-111879;R-HSA-170666;R-HSA-111881;R-HSA-111883;R-HSA-392206;R-HSA-170671;R-HSA-170674;R-HSA-169683;R-HSA-170672;R-HSA-111955;R-HSA-111956;R-HSA-170676;R-HSA-170677;R-HSA-111930;R-HSA-111898;R-HSA-170686;R-HSA-170685;R-HSA-111870
R-HSA-156588	Glucuronidation	10	55	0.00396568	0.000230725	0.00484523	4	9	0.000772997	9606	Homo sapiens	UGDH;ABHD10;UGT2B11;UGP2;UGT2B15;UGT3A1		R-HSA-174931;R-HSA-5694563;R-HSA-70286;R-HSA-173597
R-HSA-70326	Glucose metabolism	17	139	0.0100224	0.00023357	0.00490498	22	50	0.00429443	9606	Homo sapiens	PFKFB1;GPI;TPI1;PKLR;GOT2;ENO1;HK3;PFKL;G6PC2;GNPDA1;G6PC3;PGK1;ALDOA;FBP1;PFKP		R-HSA-3262512;R-HSA-70467;R-HSA-163750;R-HSA-71495;R-HSA-70471;R-HSA-71496;R-HSA-70475;R-HSA-71850;R-HSA-71660;R-HSA-70479;R-HSA-70481;R-HSA-6799604;R-HSA-70613;R-HSA-70420;R-HSA-70486;R-HSA-70262;R-HSA-71670;R-HSA-3266566;R-HSA-70454;R-HSA-71802;R-HSA-70494;R-HSA-163773
R-HSA-392154	Nitric oxide stimulates guanylate cyclase	8	36	0.00259572	0.000260148	0.00520295	4	7	0.00060122	9606	Homo sapiens	PDE11A;GUCY1A1;NOS2;NOS3;PDE1A;PDE2A;PDE5A;PDE9A		R-HSA-418436;R-HSA-392143;R-HSA-392152;R-HSA-418456
R-HSA-70614	Amino acid synthesis and interconversion (transamination)	12	82	0.00591247	0.000405915	0.00771238	18	35	0.0030061	9606	Homo sapiens	GLUD1;SRR;PSAT1;GLS2;GPT2;GOT2;ASNS;PHGDH;ASPA;GLUL;PSPH		R-HSA-507749;R-HSA-9034539;R-HSA-977324;R-HSA-5691507;R-HSA-70596;R-HSA-70599;R-HSA-9014766;R-HSA-70600;R-HSA-977348;R-HSA-70606;R-HSA-70609;R-HSA-70613;R-HSA-507775;R-HSA-70523;R-HSA-977333;R-HSA-9014741;R-HSA-70589;R-HSA-70524
R-HSA-111996	Ca-dependent events	8	39	0.00281203	0.000439779	0.00835581	6	18	0.00154599	9606	Homo sapiens	ADCY9;PDE1C;PDE1A;PLA2G4A;ADCY3;ADCY1;ADCY6;ADCY5		R-HSA-111955;R-HSA-111956;R-HSA-111881;R-HSA-111883;R-HSA-111930;R-HSA-111898
R-HSA-177135	Conjugation of benzoate with glycine	5	14	0.00100945	0.000467691	0.00841844	2	2	0.000171777	9606	Homo sapiens	GLYATL2;GLYATL1;ACSM1;GLYAT;ACSM2B		R-HSA-159443;R-HSA-159566
R-HSA-1482788	Acyl chain remodelling of PC	8	40	0.00288413	0.000518231	0.00932815	7	9	0.000772997	9606	Homo sapiens	PLA2G16;PLA2G4F;PLA2G4E;PLA2G10;PLA2G4C;LPCAT2;LPCAT1;PLA2G4A		R-HSA-1482533;R-HSA-1482547;R-HSA-1482816;R-HSA-1482862;R-HSA-1602417;R-HSA-1482827;R-HSA-1482856
R-HSA-2142753	Arachidonic acid metabolism	18	164	0.0118249	0.000550308	0.00935523	29	77	0.00661342	9606	Homo sapiens	FAAH;PTGIS;GPX4;PTGES2;EPHX2;CYP4A22;CYP4A11;CYP4F3;FAAH2;PLA2G4A;CYP2C19;LTC4S;CYP4F11;PTGS2;PTGR1;PTGR2;HPGDS;ALOXE3		R-HSA-2161701;R-HSA-266050;R-HSA-2161959;R-HSA-266051;R-HSA-8942208;R-HSA-2161768;R-HSA-2161961;R-HSA-111883;R-HSA-265295;R-HSA-2161899;R-HSA-76496;R-HSA-265296;R-HSA-2314686;R-HSA-2161791;R-HSA-2161792;R-HSA-5693751;R-HSA-211873;R-HSA-2309773;R-HSA-2161999;R-HSA-2309779;R-HSA-2161745;R-HSA-2161940;R-HSA-2161814;R-HSA-5693742;R-HSA-2309787;R-HSA-2161946;R-HSA-2161692;R-HSA-2161951;R-HSA-2161567
R-HSA-1489509	DAG and IP3 signaling	8	44	0.00317254	0.000952936	0.0145354	4	19	0.00163188	9606	Homo sapiens	ADCY9;AHCYL1;PDE1C;PDE1A;ADCY3;ADCY1;ADCY6;ADCY5		R-HSA-169683;R-HSA-111955;R-HSA-111956;R-HSA-111930
R-HSA-111933	Calmodulin induced events	7	34	0.00245151	0.00096903	0.0145354	3	14	0.00120244	9606	Homo sapiens	ADCY9;PDE1C;PDE1A;ADCY3;ADCY1;ADCY6;ADCY5		R-HSA-111955;R-HSA-111956;R-HSA-111930
R-HSA-111997	CaM pathway	7	34	0.00245151	0.00096903	0.0145354	3	15	0.00128833	9606	Homo sapiens	ADCY9;PDE1C;PDE1A;ADCY3;ADCY1;ADCY6;ADCY5		R-HSA-111955;R-HSA-111956;R-HSA-111930
R-HSA-1482922	Acyl chain remodelling of PI	6	25	0.00180258	0.00102397	0.0153595	4	6	0.000515331	9606	Homo sapiens	PLA2G16;PLA2G4F;PLA2G4E;PLA2G10;PLA2G4C;PLA2G4A		R-HSA-1602377;R-HSA-1482868;R-HSA-1482932;R-HSA-1482825
R-HSA-70263	Gluconeogenesis	10	67	0.00483092	0.00103857	0.0155029	9	26	0.0022331	9606	Homo sapiens	GPI;G6PC2;G6PC3;TPI1;GOT2;PGK1;ENO1;ALDOA;FBP1		R-HSA-70481;R-HSA-3262512;R-HSA-70613;R-HSA-71495;R-HSA-70486;R-HSA-3266566;R-HSA-70475;R-HSA-70479;R-HSA-70494
R-HSA-170660	Adenylate cyclase activating pathway	5	17	0.00122576	0.00110735	0.0155029	4	4	0.000343554	9606	Homo sapiens	ADCY9;ADCY3;ADCY1;ADCY6;ADCY5		R-HSA-170672;R-HSA-170676;R-HSA-170677;R-HSA-170685
R-HSA-6798695	Neutrophil degranulation	37	480	0.0346096	0.00113683	0.0159157	10	10	0.000858885	9606	Homo sapiens	GPI;ASAH1;PDXK;CANT1;GSTP1;HEXB;AMD1;LPCAT1;MGST1;PYGL;PLD1;MPO;HK3;PRDX4;PNP;FTMT;QSOX1;ACAA1;PGM1;MANBA;MGAM;ARG1;PTGES2;FUCA1;GAA;IDH1;RHOF;MIF;NME1;DERA;PFKL;IMPDH2;MAN2B1;HPSE;ALDOA;SLC27A2		R-HSA-6798743;R-HSA-6799350;R-HSA-6798739;R-HSA-6800434;R-HSA-6798751;R-HSA-6798749;R-HSA-6798748;R-HSA-6798747;R-HSA-6800426;R-HSA-6798745
R-HSA-70171	Glycolysis	13	108	0.00778715	0.00140138	0.0184766	13	24	0.00206132	9606	Homo sapiens	HK3;PFKFB1;GPI;PFKL;GNPDA1;TPI1;PKLR;PGK1;ENO1;ALDOA;PFKP		R-HSA-70467;R-HSA-163750;R-HSA-70471;R-HSA-71496;R-HSA-71850;R-HSA-71660;R-HSA-6799604;R-HSA-70420;R-HSA-70262;R-HSA-71670;R-HSA-70454;R-HSA-71802;R-HSA-163773
R-HSA-997269	Inhibition of adenylate cyclase pathway	5	18	0.00129786	0.00142128	0.0184766	5	5	0.000429443	9606	Homo sapiens	ADCY9;ADCY3;ADCY1;ADCY6;ADCY5		R-HSA-170674;R-HSA-170666;R-HSA-392206;R-HSA-170686;R-HSA-170671
R-HSA-170670	Adenylate cyclase inhibitory pathway	5	18	0.00129786	0.00142128	0.0184766	5	5	0.000429443	9606	Homo sapiens	ADCY9;ADCY3;ADCY1;ADCY6;ADCY5		R-HSA-170674;R-HSA-170666;R-HSA-392206;R-HSA-170686;R-HSA-170671
R-HSA-71384	Ethanol oxidation	6	28	0.00201889	0.00180839	0.023509	5	8	0.000687108	9606	Homo sapiens	ALDH2;ALDH1B1;ADH1B;ADH1A;ALDH1A1;ACSS1		R-HSA-449911;R-HSA-71691;R-HSA-71707;R-HSA-71723;R-HSA-5696091
R-HSA-3323169	Defects in biotin (Btn) metabolism	4	12	0.000865239	0.00222651	0.0267182	4	6	0.000515331	9606	Homo sapiens	MCCC2;BTD;PCCA;MCCC1		R-HSA-3325540;R-HSA-9035987;R-HSA-4225086;R-HSA-9035990
R-HSA-418457	cGMP effects	5	20	0.00144207	0.00223911	0.0268693	1	4	0.000343554	9606	Homo sapiens	PDE11A;PDE1A;PDE2A;PDE5A;PDE9A		R-HSA-418456
R-HSA-428157	Sphingolipid metabolism	16	157	0.0113202	0.00228192	0.0273831	18	62	0.00532509	9606	Homo sapiens	FAAH;ASAH1;ASAH2;CERK;SPHK1;HEXB;ALDH3A2;SMPD3;ACER2;GALC;UGCG;UGT8;ACER1;DEGS2;ARSD;PLPP2		R-HSA-1638104;R-HSA-428231;R-HSA-428260;R-HSA-1614362;R-HSA-1605595;R-HSA-1638845;R-HSA-6785933;R-HSA-428205;R-HSA-1606583;R-HSA-428214;R-HSA-1606602;R-HSA-5692261;R-HSA-428273;R-HSA-5693761;R-HSA-1605632;R-HSA-1606273;R-HSA-1606564;R-HSA-428696
R-HSA-111885	Opioid Signalling	12	103	0.00742663	0.00273312	0.0327974	20	49	0.00420854	9606	Homo sapiens	PLCB3;ADCY9;AHCYL1;PLCB4;PDE1C;PDE1A;PLA2G4A;PDE4A;ADCY3;ADCY1;ADCY6;ADCY5		R-HSA-112037;R-HSA-111879;R-HSA-170666;R-HSA-111881;R-HSA-111883;R-HSA-392206;R-HSA-170671;R-HSA-170674;R-HSA-169683;R-HSA-170672;R-HSA-111955;R-HSA-111956;R-HSA-170676;R-HSA-170677;R-HSA-111930;R-HSA-111898;R-HSA-111962;R-HSA-170686;R-HSA-170685;R-HSA-111870
R-HSA-196783	Coenzyme A biosynthesis	5	21	0.00151417	0.00275647	0.0330776	5	7	0.00060122	9606	Homo sapiens	PANK3;PANK1;PPCS;COASY;PPCDC		R-HSA-199203;R-HSA-196754;R-HSA-196753;R-HSA-196773;R-HSA-196840
R-HSA-163615	PKA activation	5	22	0.00158627	0.00335522	0.0369074	1	3	0.000257666	9606	Homo sapiens	ADCY9;ADCY3;ADCY1;ADCY6;ADCY5		R-HSA-111930
R-HSA-164378	PKA activation in glucagon signalling	5	23	0.00165837	0.00404219	0.0444641	1	2	0.000171777	9606	Homo sapiens	ADCY9;ADCY3;ADCY1;ADCY6;ADCY5		R-HSA-164377
R-HSA-2046106	alpha-linolenic acid (ALA) metabolism	7	45	0.00324465	0.00455717	0.0482417	10	15	0.00128833	9606	Homo sapiens	FADS2;ELOVL5;ACSL1;ELOVL2;HSD17B4;ACAA1		R-HSA-2066780;R-HSA-2046090;R-HSA-2066778;R-HSA-2046089;R-HSA-2046088;R-HSA-2046085;R-HSA-2046100;R-HSA-2046084;R-HSA-2066788;R-HSA-2046099
R-HSA-111931	PKA-mediated phosphorylation of CREB	5	24	0.00173048	0.00482417	0.0482417	1	6	0.000515331	9606	Homo sapiens	ADCY9;ADCY3;ADCY1;ADCY6;ADCY5		R-HSA-111930
R-HSA-71336	Pentose phosphate pathway	7	46	0.00331675	0.00511971	0.0511971	12	20	0.00171777	9606	Homo sapiens	RPIA;G6PD;TKT;PGD;PGM1;RBKS;DERA		R-HSA-71299;R-HSA-8982667;R-HSA-163751;R-HSA-71335;R-HSA-6787329;R-HSA-70377;R-HSA-177784;R-HSA-71306;R-HSA-8955844;R-HSA-71324;R-HSA-6787321;R-HSA-163741
R-HSA-199220	Vitamin B5 (pantothenate) metabolism	6	35	0.00252361	0.00532808	0.0532808	6	12	0.00103066	9606	Homo sapiens	PANK3;PANK1;PPCS;ENPP1;COASY;PPCDC		R-HSA-199203;R-HSA-196754;R-HSA-8938314;R-HSA-196753;R-HSA-196773;R-HSA-196840
R-HSA-211979	Eicosanoids	5	25	0.00180258	0.00570788	0.0570788	3	6	0.000515331	9606	Homo sapiens	PTGIS;CYP4A22;CYP4A11;CYP4F3;CYP4F11		R-HSA-76496;R-HSA-211873;R-HSA-215526
R-HSA-70370	Galactose catabolism	4	16	0.00115365	0.00612422	0.0610756	3	4	0.000343554	9606	Homo sapiens	GALT;PGM1;GALK1		R-HSA-70355;R-HSA-70361;R-HSA-70427
R-HSA-71240	Tryptophan catabolism	7	48	0.00346096	0.00639932	0.0610756	7	16	0.00137422	9606	Homo sapiens	TDO2;AADAT;HAAO;KYNU;ACMSD;IDO1		R-HSA-71217;R-HSA-198563;R-HSA-893583;R-HSA-71218;R-HSA-71188;R-HSA-71223;R-HSA-888614
R-HSA-8950505	Gene and protein expression by JAK-STAT signaling after Interleukin-12 stimulation	9	74	0.00533564	0.00678618	0.0610756	5	36	0.00309199	9606	Homo sapiens	MTAP;GSTO2;GSTA2;MIF;SOD2		R-HSA-8950586;R-HSA-8950732;R-HSA-8950365;R-HSA-8950175;R-HSA-8870703
R-HSA-390918	Peroxisomal lipid metabolism	10	90	0.00648929	0.00814026	0.0732623	15	35	0.0030061	9606	Homo sapiens	ALDH3A2;AMACR;ACOX2;ECI2;HSD17B4;CROT;ACAA1;CRAT;SLC27A2;ACOT4		R-HSA-389889;R-HSA-389632;R-HSA-389986;R-HSA-390252;R-HSA-390284;R-HSA-5690042;R-HSA-390281;R-HSA-389609;R-HSA-389897;R-HSA-390251;R-HSA-389995;R-HSA-390250;R-HSA-389622;R-HSA-390291;R-HSA-6809808
R-HSA-1483115	Hydrolysis of LPC	4	18	0.00129786	0.0091547	0.0823923	4	6	0.000515331	9606	Homo sapiens	PLA2G4F;PLA2G4E;PLA2G4C;PLA2G4A		R-HSA-1482612;R-HSA-1482629;R-HSA-1482685;R-HSA-1482696
R-HSA-1483166	Synthesis of PA	8	65	0.00468671	0.00972401	0.0875161	7	17	0.0014601	9606	Homo sapiens	PLA2G10;LPCAT1;PLA2G4A;GPAT3;GPD1L;PLD6;PLD1;LCLAT1		R-HSA-75889;R-HSA-1482656;R-HSA-1602446;R-HSA-8954398;R-HSA-1483182;R-HSA-1482604;R-HSA-75885
R-HSA-5668914	Diseases of metabolism	18	217	0.0156464	0.0101043	0.090939	25	114	0.00979129	9606	Homo sapiens	MCCC2;ACY1;IDUA;MAOA;DCXR;GAA;IDH1;MCCC1;FMO3;RPIA;GYS1;CYP27B1;G6PC3;BTD;CYP24A1;PCCA;IDS;LCT		R-HSA-9036041;R-HSA-5602004;R-HSA-5602966;R-HSA-5658001;R-HSA-9036046;R-HSA-9036037;R-HSA-3791349;R-HSA-3814838;R-HSA-3282876;R-HSA-3797226;R-HSA-5662851;R-HSA-3325540;R-HSA-9035987;R-HSA-5579081;R-HSA-9035990;R-HSA-5602186;R-HSA-3828061;R-HSA-9036729;R-HSA-5603108;R-HSA-2262743;R-HSA-880053;R-HSA-5660015;R-HSA-2206299;R-HSA-5660013;R-HSA-4225086
R-HSA-1855167	Synthesis of pyrophosphates in the cytosol	5	29	0.00209099	0.0103895	0.0935052	13	15	0.00128833	9606	Homo sapiens	PPIP5K1;PPIP5K2;ITPK1;IP6K1;NUDT3		R-HSA-1855165;R-HSA-1855198;R-HSA-1855193;R-HSA-1855162;R-HSA-1855194;R-HSA-1855227;R-HSA-1855158;R-HSA-1855223;R-HSA-1855216;R-HSA-1855219;R-HSA-1855182;R-HSA-2023973;R-HSA-2023971
R-HSA-3371599	Defective HLCS causes multiple carboxylase deficiency	3	10	0.000721033	0.0106075	0.0942786	2	4	0.000343554	9606	Homo sapiens	MCCC2;PCCA;MCCC1		R-HSA-9035987;R-HSA-9035990
R-HSA-196780	Biotin transport and metabolism	4	19	0.00136996	0.0109799	0.0942786	6	13	0.00111655	9606	Homo sapiens	MCCC2;BTD;PCCA;MCCC1		R-HSA-3323111;R-HSA-3076905;R-HSA-3065959;R-HSA-2993799;R-HSA-4167509;R-HSA-2993447
R-HSA-5628897	TP53 Regulates Metabolic Genes	12	125	0.00901291	0.0117848	0.0942786	12	34	0.00292021	9606	Homo sapiens	GPI;SURF1;G6PD;ADSL;GLS2;SESN1;AGO2;COX6C;COX5A		R-HSA-70609;R-HSA-5629189;R-HSA-5631941;R-HSA-2318752;R-HSA-2321904;R-HSA-5629187;R-HSA-5632914;R-HSA-70377;R-HSA-5632924;R-HSA-5631903;R-HSA-70475;R-HSA-163214
R-HSA-1482839	Acyl chain remodelling of PE	6	42	0.00302834	0.0123097	0.0984777	5	9	0.000772997	9606	Homo sapiens	PLA2G16;PLA2G4F;PLA2G4E;PLA2G10;PLA2G4C;PLA2G4A		R-HSA-1482884;R-HSA-1602398;R-HSA-1482828;R-HSA-1482892;R-HSA-8858298
R-HSA-71182	Phenylalanine and tyrosine catabolism	6	42	0.00302834	0.0123097	0.0984777	6	12	0.00103066	9606	Homo sapiens	QDPR;IL4I1;HGD;PCBD1;FAH;HPD		R-HSA-71163;R-HSA-71130;R-HSA-71146;R-HSA-71181;R-HSA-2160492;R-HSA-71164
R-HSA-8956321	Nucleotide salvage	8	68	0.00490302	0.0124582	0.0996657	9	21	0.00180366	9606	Homo sapiens	DGUOK;UCK2;PNP;GMPR2;AMD1;TK1;UPP1;TYMP		R-HSA-112033;R-HSA-73632;R-HSA-112034;R-HSA-74372;R-HSA-514604;R-HSA-112266;R-HSA-74207;R-HSA-109903;R-HSA-76590
R-HSA-2046104	alpha-linolenic (omega3) and linoleic (omega6) acid metabolism	7	55	0.00396568	0.0127842	0.102273	17	25	0.00214721	9606	Homo sapiens	FADS2;ELOVL5;ACSL1;ELOVL2;HSD17B4;ACAA1		R-HSA-2066780;R-HSA-2066778;R-HSA-2046100;R-HSA-2046099;R-HSA-2046098;R-HSA-2046097;R-HSA-2046096;R-HSA-2046095;R-HSA-2046094;R-HSA-2046092;R-HSA-2046090;R-HSA-2046089;R-HSA-2046088;R-HSA-2046085;R-HSA-2046084;R-HSA-2066788;R-HSA-2046083
R-HSA-389887	Beta-oxidation of pristanoyl-CoA	5	31	0.0022352	0.0135035	0.105897	7	11	0.000944774	9606	Homo sapiens	AMACR;ACOX2;HSD17B4;CROT;CRAT		R-HSA-389889;R-HSA-390291;R-HSA-389986;R-HSA-390284;R-HSA-390281;R-HSA-389897;R-HSA-389995
R-HSA-1482801	Acyl chain remodelling of PS	5	31	0.0022352	0.0135035	0.105897	3	8	0.000687108	9606	Homo sapiens	PLA2G16;PLA2G4F;PLA2G4E;PLA2G10;PLA2G4A		R-HSA-1482771;R-HSA-1482897;R-HSA-1602374
R-HSA-8982491	Glycogen metabolism	6	43	0.00310044	0.0136682	0.105897	18	37	0.00317788	9606	Homo sapiens	GYS1;UGP2;GAA;PYGL;PGM1		R-HSA-70272;R-HSA-3322003;R-HSA-3322001;R-HSA-3781018;R-HSA-71588;R-HSA-3781023;R-HSA-71590;R-HSA-3322005;R-HSA-3781009;R-HSA-3322041;R-HSA-70286;R-HSA-3781001;R-HSA-3781024;R-HSA-70427;R-HSA-3322057;R-HSA-3322025;R-HSA-453339;R-HSA-9036727
R-HSA-539107	Activation of E2F1 target genes at G1/S	6	43	0.00310044	0.0136682	0.105897	5	28	0.00240488	9606	Homo sapiens	RRM2;TK1;TYMS		R-HSA-8961982;R-HSA-8962050;R-HSA-8961972;R-HSA-8962039;R-HSA-8961991
R-HSA-69205	G1/S-Specific Transcription	6	43	0.00310044	0.0136682	0.105897	5	28	0.00240488	9606	Homo sapiens	RRM2;TK1;TYMS		R-HSA-8961982;R-HSA-8962050;R-HSA-8961972;R-HSA-8962039;R-HSA-8961991
R-HSA-196757	Metabolism of folate and pterines	6	44	0.00317254	0.0151281	0.105897	8	29	0.00249077	9606	Homo sapiens	MTHFD1L;MTHFD2;SHMT2;MTHFR;MTHFS;ALDH1L2		R-HSA-6808487;R-HSA-6801462;R-HSA-5696839;R-HSA-6801328;R-HSA-6801456;R-HSA-200676;R-HSA-6801342;R-HSA-5694137
R-HSA-2046105	Linoleic acid (LA) metabolism	5	32	0.0023073	0.0152733	0.106913	7	10	0.000858885	9606	Homo sapiens	FADS2;ELOVL5;ACSL1;ELOVL2		R-HSA-2046095;R-HSA-2046094;R-HSA-2046092;R-HSA-2046083;R-HSA-2046098;R-HSA-2046097;R-HSA-2046096
R-HSA-1483148	Synthesis of PG	4	21	0.00151417	0.0152966	0.107076	2	5	0.000429443	9606	Homo sapiens	PLD4;PLD6;PLD1;CDS2		R-HSA-1483142;R-HSA-1483165
R-HSA-9020591	Interleukin-12 signaling	9	85	0.00612878	0.015525	0.108675	5	56	0.00480976	9606	Homo sapiens	MTAP;GSTO2;GSTA2;MIF;SOD2		R-HSA-8950586;R-HSA-8950732;R-HSA-8950365;R-HSA-8950175;R-HSA-8870703
R-HSA-1660662	Glycosphingolipid metabolism	9	86	0.00620088	0.016605	0.116235	10	32	0.00274843	9606	Homo sapiens	GALC;SMPD3;UGCG;UGT8;ASAH1;ASAH2;CERK;HEXB;ARSD		R-HSA-1638104;R-HSA-1606602;R-HSA-1614362;R-HSA-1605595;R-HSA-1638845;R-HSA-1605632;R-HSA-1606273;R-HSA-6785933;R-HSA-1606564;R-HSA-1606583
R-HSA-156584	Cytosolic sulfonation of small molecules	8	72	0.00519143	0.0169307	0.118515	16	24	0.00206132	9606	Homo sapiens	SULT1A1;SULT2B1;SULT1E1;IMPAD1;PAPSS2;PAPSS1;SULT1A2		R-HSA-158849;R-HSA-176609;R-HSA-176646;R-HSA-158468;R-HSA-176517;R-HSA-176585;R-HSA-176521;R-HSA-176494;R-HSA-158860;R-HSA-8953499;R-HSA-176631;R-HSA-174389;R-HSA-176474;R-HSA-176664;R-HSA-174392;R-HSA-176669
R-HSA-191273	Cholesterol biosynthesis	8	72	0.00519143	0.0169307	0.118515	11	32	0.00274843	9606	Homo sapiens	IDI1;GGPS1;PMVK;MVD;DHCR7;ACAT2;FDFT1;TM7SF2		R-HSA-196402;R-HSA-8848215;R-HSA-191414;R-HSA-191382;R-HSA-191303;R-HSA-6807055;R-HSA-191322;R-HSA-191402;R-HSA-194698;R-HSA-191422;R-HSA-191405
R-HSA-8853383	Lysosomal oligosaccharide catabolism	3	12	0.000865239	0.0171767	0.120237	3	5	0.000429443	9606	Homo sapiens	MANBA;MAN2B2;MAN2B1		R-HSA-8853686;R-HSA-8853710;R-HSA-6799581
R-HSA-211945	Phase I - Functionalization of compounds	22	300	0.021631	0.0177511	0.124258	39	99	0.00850296	9606	Homo sapiens	PTGIS;SMOX;MAOA;ADH1B;ADH1A;CYP4A22;CYP4A11;CYP4F3;FMO3;CYP2C19;CYP4F11;ALDH3A2;ALDH3A1;CYP27B1;CYP24A1;AADAC;ALDH2;ALDH1B1;CYP4V2;ALDH1A1;CYP2E1;ACSS1;CBR3		R-HSA-141186;R-HSA-139970;R-HSA-76416;R-HSA-8937419;R-HSA-76354;R-HSA-211910;R-HSA-71691;R-HSA-5696091;R-HSA-209868;R-HSA-76496;R-HSA-76434;R-HSA-211991;R-HSA-211988;R-HSA-211924;R-HSA-6786239;R-HSA-211929;R-HSA-71707;R-HSA-141341;R-HSA-192157;R-HSA-211873;R-HSA-76453;R-HSA-215526;R-HSA-212005;R-HSA-212004;R-HSA-76456;R-HSA-211881;R-HSA-71723;R-HSA-76397;R-HSA-5692283;R-HSA-211950;R-HSA-143468;R-…
R-HSA-112311	Neurotransmitter clearance	5	34	0.00245151	0.0192635	0.134844	8	11	0.000944774	9606	Homo sapiens	ACHE;LRTOMT;ALDH2;MAOA;COMT		R-HSA-141186;R-HSA-372519;R-HSA-379382;R-HSA-380608;R-HSA-379395;R-HSA-8955010;R-HSA-379464;R-HSA-379387
R-HSA-162710	Synthesis of glycosylphosphatidylinositol (GPI)	5	36	0.00259572	0.0238832	0.15341	2	11	0.000944774	9606	Homo sapiens	PIGA;PIGQ;PIGP;PIGL;PIGH		R-HSA-162730;R-HSA-162857
R-HSA-8956319	Nucleobase catabolism	12	139	0.0100224	0.024449	0.15341	20	58	0.00498153	9606	Homo sapiens	PNP;ENTPD3;DPYS;ENTPD5;ENTPD8;NUDT18;NT5M;UPP1;NUDT15;NUDT5;XDH;TYMP		R-HSA-2395876;R-HSA-8851110;R-HSA-74242;R-HSA-2395879;R-HSA-2395873;R-HSA-74247;R-HSA-74249;R-HSA-112265;R-HSA-74376;R-HSA-109514;R-HSA-74258;R-HSA-73618;R-HSA-73589;R-HSA-8851538;R-HSA-2393939;R-HSA-8851550;R-HSA-2395965;R-HSA-2395869;R-HSA-8851356;R-HSA-8851129
R-HSA-379397	Enzymatic degradation of dopamine by COMT	3	14	0.00100945	0.0255683	0.15341	3	3	0.000257666	9606	Homo sapiens	LRTOMT;MAOA;COMT		R-HSA-379395;R-HSA-8955010;R-HSA-379387
R-HSA-2142691	Synthesis of Leukotrienes (LT) and Eoxins (EX)	6	50	0.00360516	0.0261965	0.157179	8	19	0.00163188	9606	Homo sapiens	CYP4A22;CYP4A11;CYP4F3;LTC4S;CYP4F11;PTGR1		R-HSA-2161792;R-HSA-2161745;R-HSA-211873;R-HSA-265296;R-HSA-266050;R-HSA-266051;R-HSA-2161768;R-HSA-2161567
R-HSA-71403	Citric acid cycle (TCA cycle)	6	50	0.00360516	0.0261965	0.157179	5	17	0.0014601	9606	Homo sapiens	FAHD1;IDH1;IDH2;ME3;ME2;IDH3A		R-HSA-9012349;R-HSA-9012268;R-HSA-70967;R-HSA-9012016;R-HSA-450984
R-HSA-5663084	Diseases of carbohydrate metabolism	8	80	0.00576826	0.0291468	0.174881	15	44	0.00377909	9606	Homo sapiens	RPIA;GYS1;G6PC3;IDUA;DCXR;GAA;IDS;LCT		R-HSA-9036041;R-HSA-5658001;R-HSA-9036046;R-HSA-3828061;R-HSA-9036037;R-HSA-3791349;R-HSA-3814838;R-HSA-3282876;R-HSA-9036729;R-HSA-3797226;R-HSA-2262743;R-HSA-5662851;R-HSA-5660015;R-HSA-2206299;R-HSA-5660013
R-HSA-977347	Serine biosynthesis	4	26	0.00187468	0.0302974	0.181784	6	7	0.00060122	9606	Homo sapiens	SRR;PSAT1;PHGDH;PSPH		R-HSA-9034539;R-HSA-977324;R-HSA-9014766;R-HSA-977348;R-HSA-977333;R-HSA-9014741
R-HSA-1482925	Acyl chain remodelling of PG	4	26	0.00187468	0.0302974	0.181784	7	10	0.000858885	9606	Homo sapiens	PLA2G4F;PLA2G10;LPCAT1;PLA2G4A		R-HSA-1482900;R-HSA-1602368;R-HSA-1482847;R-HSA-1482635;R-HSA-1482539;R-HSA-1482920;R-HSA-1482745
R-HSA-3322077	Glycogen synthesis	4	26	0.00187468	0.0302974	0.181784	13	22	0.00188955	9606	Homo sapiens	GYS1;UGP2;PGM1		R-HSA-70272;R-HSA-3322003;R-HSA-3322001;R-HSA-3781018;R-HSA-3781023;R-HSA-3322005;R-HSA-3781009;R-HSA-3322041;R-HSA-70286;R-HSA-3781001;R-HSA-3781024;R-HSA-3322057;R-HSA-3322025
R-HSA-189085	Digestion of dietary carbohydrate	4	26	0.00187468	0.0302974	0.181784	5	13	0.00111655	9606	Homo sapiens	MGAM;AMY1B;LCT		R-HSA-188979;R-HSA-189062;R-HSA-191114;R-HSA-189102;R-HSA-191116
R-HSA-351202	Metabolism of polyamines	12	144	0.0103829	0.0307899	0.184739	17	38	0.00326376	9606	Homo sapiens	GAMT;MTAP;GATM;CKM;SMOX;ARG1;ADI1;AMD1;ODC1;MRI1;ASS1;SRM		R-HSA-353125;R-HSA-1299507;R-HSA-350567;R-HSA-70692;R-HSA-70569;R-HSA-71275;R-HSA-351215;R-HSA-350600;R-HSA-1237119;R-HSA-70577;R-HSA-351222;R-HSA-71286;R-HSA-350578;R-HSA-1237096;R-HSA-1237160;R-HSA-200318;R-HSA-141341
R-HSA-1428517	The citric acid (TCA) cycle and respiratory electron transport	17	229	0.0165116	0.0309777	0.185866	23	65	0.00558275	9606	Homo sapiens	ATP5S;NDUFA9;SURF1;FAHD1;NDUFA3;IDH1;NDUFA10;IDH2;COX6C;COX5A;LDHB;NDUFS6;ME1;ME3;HAGH;ME2;IDH3A		R-HSA-164834;R-HSA-6800870;R-HSA-164832;R-HSA-6800868;R-HSA-6799203;R-HSA-6799202;R-HSA-9012268;R-HSA-71849;R-HSA-164840;R-HSA-6799179;R-HSA-163214;R-HSA-6799178;R-HSA-9012036;R-HSA-450984;R-HSA-70510;R-HSA-6799191;R-HSA-6783221;R-HSA-163217;R-HSA-9012349;R-HSA-70967;R-HSA-9012016;R-HSA-6799197;R-HSA-6799196
R-HSA-447115	Interleukin-12 family signaling	9	97	0.00699402	0.0323471	0.190378	5	114	0.00979129	9606	Homo sapiens	MTAP;GSTO2;GSTA2;MIF;SOD2		R-HSA-8950586;R-HSA-8950732;R-HSA-8950365;R-HSA-8950175;R-HSA-8870703
R-HSA-70221	Glycogen breakdown (glycogenolysis)	4	27	0.00194679	0.0340569	0.190378	5	15	0.00128833	9606	Homo sapiens	GAA;PYGL;PGM1		R-HSA-71588;R-HSA-71590;R-HSA-70427;R-HSA-453339;R-HSA-9036727
R-HSA-193048	Androgen biosynthesis	4	27	0.00194679	0.0340569	0.190378	2	7	0.00060122	9606	Homo sapiens	SRD5A2;SRD5A1;SRD5A3;HSD17B12		R-HSA-193064;R-HSA-469659
R-HSA-211958	Miscellaneous substrates	4	27	0.00194679	0.0340569	0.190378	1	5	0.000429443	9606	Homo sapiens	CYP4A22;CYP4A11;CYP4F3;CYP4F11		R-HSA-211962
R-HSA-71406	Pyruvate metabolism and Citric Acid (TCA) cycle	9	98	0.00706612	0.0341625	0.190378	9	36	0.00309199	9606	Homo sapiens	LDHB;FAHD1;IDH1;IDH2;ME1;ME3;HAGH;ME2;IDH3A		R-HSA-6783221;R-HSA-9012349;R-HSA-9012268;R-HSA-70967;R-HSA-71849;R-HSA-9012016;R-HSA-9012036;R-HSA-450984;R-HSA-70510
R-HSA-163359	Glucagon signaling in metabolic regulation	5	40	0.00288413	0.0351247	0.190378	3	6	0.000515331	9606	Homo sapiens	ADCY9;ADCY3;ADCY1;ADCY6;ADCY5		R-HSA-163617;R-HSA-164377;R-HSA-381704
R-HSA-8848584	Wax biosynthesis	3	16	0.00115365	0.0357881	0.190378	4	6	0.000515331	9606	Homo sapiens	AWAT2;FAR1;FAR2		R-HSA-8848582;R-HSA-390438;R-HSA-390425;R-HSA-8848585
R-HSA-74182	Ketone body metabolism	4	28	0.00201889	0.0380756	0.190378	3	11	0.000944774	9606	Homo sapiens	HMGCL;BDH2;OXCT1		R-HSA-74177;R-HSA-74180;R-HSA-5696457
R-HSA-426496	Post-transcriptional silencing by small RNAs	2	7	0.000504723	0.0396973	0.198486	3	3	0.000257666	9606	Homo sapiens	ADSL;AGO2		R-HSA-426522;R-HSA-426520;R-HSA-426489
R-HSA-190374	FGFR1c and Klotho ligand binding and activation	2	7	0.000504723	0.0396973	0.198486	2	2	0.000171777	9606	Homo sapiens	KL		R-HSA-191062;R-HSA-190268
R-HSA-379401	Dopamine clearance from the synaptic cleft	3	17	0.00122576	0.0415727	0.207864	5	6	0.000515331	9606	Homo sapiens	LRTOMT;MAOA;COMT		R-HSA-379382;R-HSA-379395;R-HSA-8955010;R-HSA-379464;R-HSA-379387
R-HSA-418346	Platelet homeostasis	10	118	0.00850818	0.0418509	0.209255	6	30	0.00257666	9606	Homo sapiens	PDE11A;GUCY1A1;NOS2;NOS3;PDE1A;PDE2A;PLA2G4A;PDE5A;PDE9A;PAFAH2		R-HSA-8869206;R-HSA-418436;R-HSA-428961;R-HSA-392143;R-HSA-392152;R-HSA-418456
R-HSA-211935	Fatty acids	4	29	0.00209099	0.0423545	0.211772	2	4	0.000343554	9606	Homo sapiens	CYP4A22;CYP4A11;CYP4F3;CYP4F11		R-HSA-76466;R-HSA-211924
R-HSA-193775	Synthesis of bile acids and bile salts via 24-hydroxycholesterol	5	43	0.00310044	0.0453871	0.226936	8	28	0.00240488	9606	Homo sapiens	HSD3B7;PTGIS;AMACR;SLC27A2		R-HSA-193763;R-HSA-193766;R-HSA-193736;R-HSA-193743;R-HSA-193727;R-HSA-193711;R-HSA-193789;R-HSA-193709
R-HSA-1482883	Acyl chain remodeling of DAG and TAG	3	18	0.00129786	0.0477967	0.238983	6	8	0.000687108	9606	Homo sapiens	AWAT2;PNPLA3;MGLL		R-HSA-1482647;R-HSA-5696448;R-HSA-1482654;R-HSA-1482543;R-HSA-1482811;R-HSA-1482777
R-HSA-111957	Cam-PDE 1 activation	2	8	0.000576826	0.0503762	0.251881	2	2	0.000171777	9606	Homo sapiens	PDE1C;PDE1A		R-HSA-111955;R-HSA-111956
R-HSA-9033500	TYSND1 cleaves peroxisomal proteins	2	8	0.000576826	0.0503762	0.251881	2	7	0.00060122	9606	Homo sapiens	HSD17B4;ACAA1		R-HSA-9033529;R-HSA-9033530
R-HSA-70921	Histidine catabolism	4	31	0.0022352	0.0516917	0.258459	4	8	0.000687108	9606	Homo sapiens	AMDHD1;HDC;HNMT;FTCD		R-HSA-70920;R-HSA-977301;R-HSA-70906;R-HSA-175993
R-HSA-991365	Activation of GABAB receptors	5	45	0.00324465	0.0531229	0.265615	5	6	0.000515331	9606	Homo sapiens	ADCY9;ADCY3;ADCY1;ADCY6;ADCY5		R-HSA-170674;R-HSA-170666;R-HSA-392206;R-HSA-170686;R-HSA-170671
R-HSA-977444	GABA B receptor activation	5	45	0.00324465	0.0531229	0.265615	5	7	0.00060122	9606	Homo sapiens	ADCY9;ADCY3;ADCY1;ADCY6;ADCY5		R-HSA-170674;R-HSA-170666;R-HSA-392206;R-HSA-170686;R-HSA-170671
R-HSA-8948700	Competing endogenous RNAs (ceRNAs) regulate PTEN translation	3	19	0.00136996	0.0544497	0.272248	11	11	0.000944774	9606	Homo sapiens	ADSL;CNOT6L;AGO2		R-HSA-8948536;R-HSA-8948602;R-HSA-8948651;R-HSA-8948524;R-HSA-8948621;R-HSA-8948623;R-HSA-8948641;R-HSA-8948594;R-HSA-8948612;R-HSA-8948582;R-HSA-8948583
R-HSA-193368	Synthesis of bile acids and bile salts via 7alpha-hydroxycholesterol	7	76	0.00547985	0.0567742	0.274373	14	39	0.00334965	9606	Homo sapiens	HSD3B7;PTGIS;AMACR;ACOX2;HSD17B4;SLC27A2		R-HSA-192097;R-HSA-193508;R-HSA-192331;R-HSA-192137;R-HSA-193455;R-HSA-192335;R-HSA-193452;R-HSA-193424;R-HSA-192056;R-HSA-193369;R-HSA-193401;R-HSA-193535;R-HSA-193407;R-HSA-192157
R-HSA-975576	N-glycan antennae elongation in the medial/trans-Golgi	5	46	0.00331675	0.0572607	0.274373	4	14	0.00120244	9606	Homo sapiens	FUT8;FUCA1;B4GALT5;FUT3		R-HSA-975919;R-HSA-5693925;R-HSA-5693807;R-HSA-1028788
R-HSA-209931	Serotonin and melatonin biosynthesis	3	20	0.00144207	0.0615198	0.274373	3	4	0.000343554	9606	Homo sapiens	TPH2;DDC;ASMT		R-HSA-209859;R-HSA-209828;R-HSA-209821
R-HSA-1483213	Synthesis of PE	4	33	0.00237941	0.0620594	0.274373	4	9	0.000772997	9606	Homo sapiens	PCYT2;ETNK2;LPIN1;PISD		R-HSA-1483222;R-HSA-1483190;R-HSA-1483203;R-HSA-1483212
R-HSA-1614635	Sulfur amino acid metabolism	8	94	0.00677771	0.0629764	0.274373	14	37	0.00317788	9606	Homo sapiens	MPST;MTAP;ADI1;CBS;GOT2;MRI1;CSAD;SUOX		R-HSA-1299507;R-HSA-1614524;R-HSA-1614544;R-HSA-1655443;R-HSA-9034756;R-HSA-1237119;R-HSA-9035227;R-HSA-9013533;R-HSA-9035484;R-HSA-9013471;R-HSA-9012721;R-HSA-1237096;R-HSA-1237160;R-HSA-9012597
R-HSA-8935690	Digestion	6	63	0.0045425	0.0657066	0.274373	9	24	0.00206132	9606	Homo sapiens	MGAM;AMY1B;PIR;CEL;LCT		R-HSA-188979;R-HSA-192417;R-HSA-189062;R-HSA-191114;R-HSA-192425;R-HSA-192430;R-HSA-189102;R-HSA-8953398;R-HSA-191116
R-HSA-1660661	Sphingolipid de novo biosynthesis	7	79	0.00569616	0.0667502	0.274373	8	30	0.00257666	9606	Homo sapiens	ACER2;ALDH3A2;ACER1;FAAH;SPHK1;DEGS2;PLPP2		R-HSA-428214;R-HSA-428231;R-HSA-428260;R-HSA-5692261;R-HSA-428273;R-HSA-5693761;R-HSA-428205;R-HSA-428696
R-HSA-73614	Pyrimidine salvage	4	34	0.00245151	0.0676237	0.274373	4	10	0.000858885	9606	Homo sapiens	UCK2;TK1;UPP1;TYMP		R-HSA-73632;R-HSA-74372;R-HSA-112266;R-HSA-109903
R-HSA-1630316	Glycosaminoglycan metabolism	13	182	0.0131228	0.0685933	0.274373	19	82	0.00704286	9606	Homo sapiens	CHST11;B4GAT1;IDUA;GLCE;HEXB;B3GNT4;IDS;HPSE;PAPSS2;PAPSS1;B4GALT5;CHST3		R-HSA-2025724;R-HSA-1678650;R-HSA-2018682;R-HSA-1667005;R-HSA-2046298;R-HSA-2025723;R-HSA-1678716;R-HSA-1793182;R-HSA-1971483;R-HSA-2046265;R-HSA-2105001;R-HSA-2090037;R-HSA-2076371;R-HSA-2162225;R-HSA-174389;R-HSA-1793186;R-HSA-174392;R-HSA-2024100;R-HSA-1638053
R-HSA-5661270	Formation of xylulose-5-phosphate	3	21	0.00151417	0.0689936	0.275975	3	6	0.000515331	9606	Homo sapiens	DCXR;SORD;CRYL1		R-HSA-5662471;R-HSA-5661290;R-HSA-5661240
R-HSA-6787639	GDP-fucose biosynthesis	3	21	0.00151417	0.0689936	0.275975	3	7	0.00060122	9606	Homo sapiens	GMDS;FPGT;FUOM		R-HSA-6787632;R-HSA-6787533;R-HSA-6787677
R-HSA-5423646	Aflatoxin activation and detoxification	5	49	0.00353306	0.0707505	0.283002	3	17	0.0014601	9606	Homo sapiens	AKR7A2;ACY3;ACY1;MGST1;MGST2		R-HSA-5433074;R-HSA-5423653;R-HSA-5423637
R-HSA-3299685	Detoxification of Reactive Oxygen Species	6	65	0.00468671	0.0738107	0.295243	8	34	0.00292021	9606	Homo sapiens	PRDX3;GSTP1;NUDT2;GPX7;SOD2;SOD3		R-HSA-3299682;R-HSA-3322995;R-HSA-3299680;R-HSA-3341296;R-HSA-5696197;R-HSA-3697838;R-HSA-3343700;R-HSA-4837364
R-HSA-203641	NOSTRIN mediated eNOS trafficking	2	10	0.000721033	0.0743283	0.297313	4	4	0.000343554	9606	Homo sapiens	NOS3;DNM2		R-HSA-203716;R-HSA-203625;R-HSA-203662;R-HSA-203565
R-HSA-379398	Enzymatic degradation of Dopamine by monoamine oxidase	2	10	0.000721033	0.0743283	0.297313	2	2	0.000171777	9606	Homo sapiens	MAOA;COMT		R-HSA-379382;R-HSA-379464
R-HSA-9026762	Biosynthesis of maresin conjugates in tissue regeneration (MCTR)	2	10	0.000721033	0.0743283	0.297313	2	4	0.000343554	9606	Homo sapiens	GSTM4;LTC4S		R-HSA-9026777;R-HSA-9026780
R-HSA-177162	Conjugation of phenylacetate with glutamine	2	10	0.000721033	0.0743283	0.297313	1	2	0.000171777	9606	Homo sapiens	ACSM1;ACSM2B		R-HSA-177157
R-HSA-3229121	Glycogen storage diseases	3	22	0.00158627	0.0768567	0.307427	6	10	0.000858885	9606	Homo sapiens	GYS1;G6PC3;GAA		R-HSA-9036729;R-HSA-3797226;R-HSA-3828061;R-HSA-3791349;R-HSA-3814838;R-HSA-3282876
R-HSA-8978934	Metabolism of cofactors	6	66	0.00475881	0.0780672	0.312269	11	27	0.00231899	9606	Homo sapiens	COQ3;SPR;NOS3;IDH1;PDSS1;COQ5		R-HSA-1475414;R-HSA-2162193;R-HSA-389540;R-HSA-1497796;R-HSA-2162186;R-HSA-1497869;R-HSA-1497853;R-HSA-389550;R-HSA-2162188;R-HSA-2162253;R-HSA-1497784
R-HSA-432040	Vasopressin regulates renal water homeostasis via Aquaporins	5	51	0.00367727	0.0806313	0.322525	2	15	0.00128833	9606	Homo sapiens	ADCY9;ADCY3;ADCY1;ADCY6;ADCY5		R-HSA-163617;R-HSA-164377
R-HSA-3371598	Defective BTD causes biotidinase deficiency	1	2	0.000144207	0.0854016	0.341607	2	2	0.000171777	9606	Homo sapiens	BTD		R-HSA-3325540;R-HSA-4225086
R-HSA-5609974	Defective PGM1 causes PGM1-CDG (CDG1t)	1	2	0.000144207	0.0854016	0.341607	1	1	8.58885e-05	9606	Homo sapiens	PGM1		R-HSA-5609939
R-HSA-6791461	RPIA deficiency: failed conversion of RU5P to R5P	1	2	0.000144207	0.0854016	0.341607	1	1	8.58885e-05	9606	Homo sapiens	RPIA		R-HSA-5660013
R-HSA-5659996	RPIA deficiency: failed conversion of R5P to RU5P	1	2	0.000144207	0.0854016	0.341607	1	1	8.58885e-05	9606	Homo sapiens	RPIA		R-HSA-5660015
R-HSA-2022854	Keratan sulfate biosynthesis	4	37	0.00266782	0.0857936	0.343174	4	9	0.000772997	9606	Homo sapiens	B4GAT1;B3GNT4;B4GALT5		R-HSA-2025724;R-HSA-2046298;R-HSA-2025723;R-HSA-2046265
R-HSA-1638074	Keratan sulfate/keratin metabolism	5	52	0.00374937	0.0858334	0.343334	5	15	0.00128833	9606	Homo sapiens	B4GAT1;HEXB;B3GNT4;B4GALT5		R-HSA-2025724;R-HSA-2046298;R-HSA-2025723;R-HSA-2046265;R-HSA-1638053
R-HSA-196071	Metabolism of steroid hormones	6	69	0.00497512	0.0916466	0.346099	4	37	0.00317788	9606	Homo sapiens	SRD5A2;SRD5A1;AKR1B15;SRD5A3;HSD17B2;HSD17B12		R-HSA-5696822;R-HSA-193064;R-HSA-469659;R-HSA-8862137
R-HSA-390247	Beta-oxidation of very long chain fatty acids	4	38	0.00273992	0.0923269	0.346099	5	12	0.00103066	9606	Homo sapiens	ECI2;HSD17B4;ACAA1;ACOT4		R-HSA-6809808;R-HSA-390252;R-HSA-5690042;R-HSA-390251;R-HSA-390250
R-HSA-196807	Nicotinate metabolism	7	86	0.00620088	0.093876	0.346099	7	29	0.00249077	9606	Homo sapiens	NADK2;PTGIS;NAXE;CD38;NMNAT3;PTGS2;NUDT12		R-HSA-6809287;R-HSA-6806966;R-HSA-76496;R-HSA-8938076;R-HSA-200474;R-HSA-2309773;R-HSA-8955030
R-HSA-1989781	PPARA activates gene expression	12	174	0.012546	0.0944297	0.346099	7	41	0.00352143	9606	Homo sapiens	FADS2;CPT1A;ABCB1;ACSL1;CYP4A11;CYP4A22;ME1;FDFT1		R-HSA-1989756;R-HSA-1989757;R-HSA-1655850;R-HSA-1989755;R-HSA-1801587;R-HSA-1989762;R-HSA-1989778
R-HSA-189445	Metabolism of porphyrins	5	54	0.00389358	0.0967506	0.346099	5	21	0.00180366	9606	Homo sapiens	ALAS2;FECH;HMBS;PPOX;BLVRA		R-HSA-189442;R-HSA-189384;R-HSA-189465;R-HSA-189406;R-HSA-189423
R-HSA-5609975	Diseases associated with glycosylation precursor biosynthesis	4	39	0.00281203	0.0990894	0.346099	4	16	0.00137422	9606	Homo sapiens	GALT;SRD5A3;PGM1;GALK1		R-HSA-5610038;R-HSA-5609939;R-HSA-4755572;R-HSA-5610026
R-HSA-189451	Heme biosynthesis	4	39	0.00281203	0.0990894	0.346099	4	16	0.00137422	9606	Homo sapiens	ALAS2;FECH;HMBS;PPOX		R-HSA-189442;R-HSA-189465;R-HSA-189406;R-HSA-189423
R-HSA-400206	Regulation of lipid metabolism by Peroxisome proliferator-activated receptor alpha (PPARalpha)	12	176	0.0126902	0.100386	0.346099	7	44	0.00377909	9606	Homo sapiens	FADS2;CPT1A;ABCB1;ACSL1;CYP4A11;CYP4A22;ME1;FDFT1		R-HSA-1989756;R-HSA-1989757;R-HSA-1655850;R-HSA-1989755;R-HSA-1801587;R-HSA-1989762;R-HSA-1989778
R-HSA-442720	CREB phosphorylation through the activation of Adenylate Cyclase	2	12	0.000865239	0.101117	0.346099	1	2	0.000171777	9606	Homo sapiens	ADCY3;ADCY1		R-HSA-442715
R-HSA-8963743	Digestion and absorption	6	71	0.00511933	0.101364	0.346099	9	30	0.00257666	9606	Homo sapiens	MGAM;AMY1B;PIR;CEL;LCT		R-HSA-188979;R-HSA-192417;R-HSA-189062;R-HSA-191114;R-HSA-192425;R-HSA-192430;R-HSA-189102;R-HSA-8953398;R-HSA-191116
R-HSA-1483191	Synthesis of PC	5	55	0.00396568	0.102461	0.346099	6	18	0.00154599	9606	Homo sapiens	ACHE;PCYT1A;LPCAT1;CHPT1;LPIN1		R-HSA-372519;R-HSA-8873923;R-HSA-1483203;R-HSA-1482973;R-HSA-8873834;R-HSA-1483081
R-HSA-1237112	Methionine salvage pathway	3	25	0.00180258	0.102623	0.346099	4	7	0.00060122	9606	Homo sapiens	MTAP;ADI1;MRI1		R-HSA-1299507;R-HSA-1237096;R-HSA-1237160;R-HSA-1237119
R-HSA-71288	Creatine metabolism	3	25	0.00180258	0.102623	0.346099	3	6	0.000515331	9606	Homo sapiens	GAMT;GATM;CKM		R-HSA-71286;R-HSA-71275;R-HSA-200318
R-HSA-2408508	Metabolism of ingested SeMet, Sec, MeSec into H2Se	4	40	0.00288413	0.106075	0.346099	3	10	0.000858885	9606	Homo sapiens	CBS;SCLY;HNMT;GNMT		R-HSA-2408544;R-HSA-2408524;R-HSA-2408559
R-HSA-209776	Amine-derived hormones	5	56	0.00403778	0.108334	0.346099	6	21	0.00180366	9606	Homo sapiens	TPH2;DDC;TH;ASMT;DIO1		R-HSA-209859;R-HSA-209924;R-HSA-209828;R-HSA-209823;R-HSA-209821;R-HSA-209772
R-HSA-163685	Integration of energy metabolism	10	143	0.0103108	0.111639	0.346099	13	65	0.00558275	9606	Homo sapiens	PFKFB1;PLCB3;ADCY9;AHCYL1;PKLR;ADCY3;ADCY1;TKT;ADCY6;ADCY5		R-HSA-381607;R-HSA-163617;R-HSA-163750;R-HSA-163751;R-HSA-400097;R-HSA-381704;R-HSA-400023;R-HSA-169683;R-HSA-163669;R-HSA-399998;R-HSA-164377;R-HSA-163741;R-HSA-163773
R-HSA-380612	Metabolism of serotonin	2	13	0.000937342	0.115366	0.346099	2	2	0.000171777	9606	Homo sapiens	ALDH2;MAOA		R-HSA-141186;R-HSA-380608
R-HSA-173599	Formation of the active cofactor, UDP-glucuronate	2	13	0.000937342	0.115366	0.346099	2	3	0.000257666	9606	Homo sapiens	UGDH;UGP2		R-HSA-70286;R-HSA-173597
R-HSA-174362	Transport and synthesis of PAPS	2	13	0.000937342	0.115366	0.346099	2	4	0.000343554	9606	Homo sapiens	PAPSS2;PAPSS1		R-HSA-174389;R-HSA-174392
R-HSA-2162123	Synthesis of Prostaglandins (PG) and Thromboxanes (TX)	5	58	0.00418199	0.12056	0.361681	8	32	0.00274843	9606	Homo sapiens	HPGDS;PTGIS;PTGES2;PTGS2;PTGR2		R-HSA-2309779;R-HSA-76496;R-HSA-2161701;R-HSA-2309787;R-HSA-265295;R-HSA-2161692;R-HSA-2314686;R-HSA-2309773
R-HSA-3296482	Defects in vitamin and cofactor metabolism	4	42	0.00302834	0.120689	0.362068	4	22	0.00188955	9606	Homo sapiens	MCCC2;BTD;PCCA;MCCC1		R-HSA-3325540;R-HSA-9035987;R-HSA-4225086;R-HSA-9035990
R-HSA-4549349	Defective ALG2 causes ALG2-CDG (CDG-1i)	1	3	0.00021631	0.125331	0.375994	1	1	8.58885e-05	9606	Homo sapiens	ALG2		R-HSA-4549368
R-HSA-5609976	Defective GALK1 can cause Galactosemia II (GALCT2)	1	3	0.00021631	0.125331	0.375994	1	1	8.58885e-05	9606	Homo sapiens	GALK1		R-HSA-5610026
R-HSA-3282872	Severe congenital neutropenia type 4 (G6PC3)	1	3	0.00021631	0.125331	0.375994	1	1	8.58885e-05	9606	Homo sapiens	G6PC3		R-HSA-3282876
R-HSA-4755579	Defective SRD5A3 causes SRD5A3-CDG (CDG-1q) and KHRZ	1	3	0.00021631	0.125331	0.375994	1	1	8.58885e-05	9606	Homo sapiens	SRD5A3		R-HSA-4755572
R-HSA-5609978	Defective GALT can cause Galactosemia	1	3	0.00021631	0.125331	0.375994	1	1	8.58885e-05	9606	Homo sapiens	GALT		R-HSA-5610038
R-HSA-5619109	Defective SLC6A2 causes orthostatic intolerance (OI)	1	3	0.00021631	0.125331	0.375994	1	1	8.58885e-05	9606	Homo sapiens	NAT1		R-HSA-5659764
R-HSA-192105	Synthesis of bile acids and bile salts	8	111	0.00800346	0.127782	0.383347	25	83	0.00712875	9606	Homo sapiens	HSD3B7;CH25H;PTGIS;AMACR;ACOX2;HSD17B4;SLC27A2		R-HSA-192331;R-HSA-193736;R-HSA-192137;R-HSA-192335;R-HSA-193743;R-HSA-193424;R-HSA-193816;R-HSA-193369;R-HSA-192157;R-HSA-193763;R-HSA-192097;R-HSA-193766;R-HSA-193508;R-HSA-193455;R-HSA-193711;R-HSA-191983;R-HSA-193452;R-HSA-193709;R-HSA-193845;R-HSA-192056;R-HSA-193401;R-HSA-193535;R-HSA-193727;R-HSA-193407;R-HSA-193789
R-HSA-77108	Utilization of Ketone Bodies	2	14	0.00100945	0.130085	0.390256	1	3	0.000257666	9606	Homo sapiens	OXCT1		R-HSA-74177
R-HSA-975578	Reactions specific to the complex N-glycan synthesis pathway	3	28	0.00201889	0.131294	0.393882	3	7	0.00060122	9606	Homo sapiens	FUT8;FUCA1;FUT3		R-HSA-5693925;R-HSA-5693807;R-HSA-1028788
R-HSA-418597	G alpha (z) signalling events	5	60	0.0043262	0.133401	0.400202	2	10	0.000858885	9606	Homo sapiens	ADCY9;ADCY3;ADCY1;ADCY6;ADCY5		R-HSA-392129;R-HSA-392064
R-HSA-74217	Purine salvage	4	44	0.00317254	0.136113	0.408339	5	11	0.000944774	9606	Homo sapiens	DGUOK;PNP;GMPR2;AMD1		R-HSA-112033;R-HSA-112034;R-HSA-514604;R-HSA-74207;R-HSA-76590
R-HSA-446219	Synthesis of substrates in N-glycan biosythesis	9	131	0.00944553	0.13635	0.409051	9	48	0.00412265	9606	Homo sapiens	NANP;ST6GALNAC2;CMAS;GMDS;ST8SIA1;FPGT;SRD5A3;MVD;FUOM		R-HSA-4084989;R-HSA-191414;R-HSA-6787632;R-HSA-4084982;R-HSA-4419979;R-HSA-6787533;R-HSA-4084980;R-HSA-6787677;R-HSA-4084978
R-HSA-8943723	Regulation of PTEN mRNA translation	3	29	0.00209099	0.141413	0.411277	24	24	0.00206132	9606	Homo sapiens	ADSL;CNOT6L;AGO2		R-HSA-8944522;R-HSA-8944650;R-HSA-2318752;R-HSA-8948651;R-HSA-8944684;R-HSA-8948524;R-HSA-8945709;R-HSA-8948621;R-HSA-8948623;R-HSA-8948641;R-HSA-8944706;R-HSA-8944483;R-HSA-8948612;R-HSA-8948582;R-HSA-8948583;R-HSA-8944632;R-HSA-8948536;R-HSA-8944569;R-HSA-8948569;R-HSA-8944538;R-HSA-8948602;R-HSA-8944497;R-HSA-8948594;R-HSA-8944599
R-HSA-2024101	CS/DS degradation	3	29	0.00209099	0.141413	0.411277	3	9	0.000772997	9606	Homo sapiens	IDUA;HEXB;IDS		R-HSA-1793182;R-HSA-1793186;R-HSA-2105001
R-HSA-1234158	Regulation of gene expression by Hypoxia-inducible Factor	2	15	0.00108155	0.145207	0.411277	1	7	0.00060122	9606	Homo sapiens	CA9		R-HSA-1235035
R-HSA-977443	GABA receptor activation	5	62	0.0044704	0.146824	0.411277	5	9	0.000772997	9606	Homo sapiens	ADCY9;ADCY3;ADCY1;ADCY6;ADCY5		R-HSA-170674;R-HSA-170666;R-HSA-392206;R-HSA-170686;R-HSA-170671
R-HSA-8956320	Nucleobase biosynthesis	5	62	0.0044704	0.146824	0.411277	9	23	0.00197544	9606	Homo sapiens	ADSL;ATIC;IMPDH2;CAD;ADSSL1		R-HSA-73571;R-HSA-73794;R-HSA-73797;R-HSA-73573;R-HSA-73828;R-HSA-111524;R-HSA-73798;R-HSA-73577;R-HSA-73800
R-HSA-380615	Serotonin clearance from the synaptic cleft	2	16	0.00115365	0.160667	0.411277	2	3	0.000257666	9606	Homo sapiens	ALDH2;MAOA		R-HSA-141186;R-HSA-380608
R-HSA-193144	Estrogen biosynthesis	2	16	0.00115365	0.160667	0.411277	2	7	0.00060122	9606	Homo sapiens	AKR1B15;HSD17B2		R-HSA-5696822;R-HSA-8862137
R-HSA-4793950	Defective MAN1B1 causes MRT15	1	4	0.000288413	0.163521	0.411277	4	4	0.000343554	9606	Homo sapiens	MAN1B1		R-HSA-9036008;R-HSA-9036011;R-HSA-4793949;R-HSA-9036012
R-HSA-3656248	Defective HEXB causes GM2G2	1	4	0.000288413	0.163521	0.411277	3	3	0.000257666	9606	Homo sapiens	HEXB		R-HSA-9035983;R-HSA-9035982;R-HSA-3662344
R-HSA-2206296	MPS II - Hunter syndrome	1	4	0.000288413	0.163521	0.411277	2	2	0.000171777	9606	Homo sapiens	IDS		R-HSA-2262743;R-HSA-9036046
R-HSA-3560796	Defective PAPSS2 causes SEMD-PA	1	4	0.000288413	0.163521	0.411277	2	2	0.000171777	9606	Homo sapiens	PAPSS2		R-HSA-3560785;R-HSA-3560794
R-HSA-3814836	Glycogen storage disease type XV (GYG1)	1	4	0.000288413	0.163521	0.411277	1	1	8.58885e-05	9606	Homo sapiens	GYS1		R-HSA-3814838
R-HSA-3828062	Glycogen storage disease type 0 (muscle GYS1)	1	4	0.000288413	0.163521	0.411277	1	1	8.58885e-05	9606	Homo sapiens	GYS1		R-HSA-3828061
R-HSA-5579007	Defective ACY1 causes encephalopathy	1	4	0.000288413	0.163521	0.411277	1	1	8.58885e-05	9606	Homo sapiens	ACY1		R-HSA-5579081
R-HSA-5579012	Defective MAOA causes Brunner syndrome (BRUNS)	1	4	0.000288413	0.163521	0.411277	1	1	8.58885e-05	9606	Homo sapiens	MAOA		R-HSA-5603108
R-HSA-5662853	Essential pentosuria	1	4	0.000288413	0.163521	0.411277	1	1	8.58885e-05	9606	Homo sapiens	DCXR		R-HSA-5662851
R-HSA-5619060	Defective CP causes aceruloplasminemia (ACERULOP)	1	4	0.000288413	0.163521	0.411277	1	1	8.58885e-05	9606	Homo sapiens	CP		R-HSA-5621402
R-HSA-5678771	Defective ABCB4 causes progressive familial intrahepatic cholestasis 3, intrahepatic cholestasis of pregnancy 3 and gallbladder disease 1	1	4	0.000288413	0.163521	0.411277	1	1	8.58885e-05	9606	Homo sapiens	ABCB1		R-HSA-5678749
R-HSA-5357609	Glycogen storage disease type II (GAA)	1	4	0.000288413	0.163521	0.411277	1	1	8.58885e-05	9606	Homo sapiens	GAA		R-HSA-9036729
R-HSA-3781865	Diseases of glycosylation	12	194	0.013988	0.163702	0.411277	18	77	0.00661342	9606	Homo sapiens	LFNG;GALNT12;GALT;GALNT3;HEXB;SRD5A3;ALG2;MAN1B1;PGM1;PAPSS2;CHST3;GALK1		R-HSA-9036008;R-HSA-9036011;R-HSA-5610038;R-HSA-9036012;R-HSA-5609939;R-HSA-9035983;R-HSA-3560785;R-HSA-9035982;R-HSA-3560794;R-HSA-3595175;R-HSA-5096537;R-HSA-4793949;R-HSA-5096538;R-HSA-5096532;R-HSA-4755572;R-HSA-4549368;R-HSA-5610026;R-HSA-3662344
R-HSA-2142789	Ubiquinol biosynthesis	3	32	0.0023073	0.173201	0.411277	4	9	0.000772997	9606	Homo sapiens	COQ3;PDSS1;COQ5		R-HSA-2162193;R-HSA-2162186;R-HSA-2162188;R-HSA-2162253
R-HSA-1855183	Synthesis of IP2, IP, and Ins in the cytosol	3	32	0.0023073	0.173201	0.411277	6	14	0.00120244	9606	Homo sapiens	INPP4B;IMPA2;INPP5J		R-HSA-1855180;R-HSA-1855210;R-HSA-1855211;R-HSA-1855174;R-HSA-1855202;R-HSA-1855154
R-HSA-8979227	Triglyceride metabolism	5	66	0.00475881	0.175282	0.411277	13	24	0.00206132	9606	Homo sapiens	LIPE;MOGAT1;PNPLA4;LPIN1;MGLL		R-HSA-163554;R-HSA-163489;R-HSA-8848355;R-HSA-163402;R-HSA-6800334;R-HSA-163595;R-HSA-163432;R-HSA-163602;R-HSA-8848338;R-HSA-75899;R-HSA-163416;R-HSA-163551;R-HSA-163549
R-HSA-196843	Vitamin B2 (riboflavin) metabolism	2	17	0.00122576	0.176408	0.411277	2	5	0.000429443	9606	Homo sapiens	FLAD1;ENPP1		R-HSA-196929;R-HSA-196955
R-HSA-194068	Bile acid and bile salt metabolism	8	121	0.00872449	0.177554	0.411277	26	94	0.00807352	9606	Homo sapiens	HSD3B7;CH25H;PTGIS;AMACR;ACOX2;HSD17B4;SLC27A2		R-HSA-159425;R-HSA-192331;R-HSA-193736;R-HSA-192137;R-HSA-192335;R-HSA-193743;R-HSA-193424;R-HSA-193816;R-HSA-193369;R-HSA-192157;R-HSA-193763;R-HSA-192097;R-HSA-193766;R-HSA-193508;R-HSA-193455;R-HSA-193711;R-HSA-191983;R-HSA-193452;R-HSA-193709;R-HSA-193845;R-HSA-192056;R-HSA-193401;R-HSA-193535;R-HSA-193727;R-HSA-193407;R-HSA-193789
R-HSA-73817	Purine ribonucleoside monophosphate biosynthesis	4	49	0.00353306	0.177808	0.411277	6	17	0.0014601	9606	Homo sapiens	ADSL;ATIC;IMPDH2;ADSSL1		R-HSA-73794;R-HSA-73797;R-HSA-73828;R-HSA-111524;R-HSA-73798;R-HSA-73800
R-HSA-446193	Biosynthesis of the N-glycan precursor (dolichol lipid-linked oligosaccharide, LLO) and transfer to a nascent protein	10	159	0.0114644	0.178274	0.411277	11	62	0.00532509	9606	Homo sapiens	NANP;ST6GALNAC2;CMAS;GMDS;ST8SIA1;FPGT;SRD5A3;ALG2;MVD;FUOM		R-HSA-449718;R-HSA-4084989;R-HSA-191414;R-HSA-446208;R-HSA-6787632;R-HSA-4084982;R-HSA-4419979;R-HSA-6787533;R-HSA-4084980;R-HSA-6787677;R-HSA-4084978
R-HSA-445717	Aquaporin-mediated transport	5	67	0.00483092	0.182706	0.411277	2	25	0.00214721	9606	Homo sapiens	ADCY9;ADCY3;ADCY1;ADCY6;ADCY5		R-HSA-163617;R-HSA-164377
R-HSA-8850843	Phosphate bond hydrolysis by NTPDase proteins	3	33	0.00237941	0.184214	0.411277	5	12	0.00103066	9606	Homo sapiens	ENTPD3;ENTPD5;ENTPD8		R-HSA-8851110;R-HSA-8851538;R-HSA-8851550;R-HSA-8851356;R-HSA-8851129
R-HSA-1855191	Synthesis of IPs in the nucleus	2	18	0.00129786	0.192375	0.411277	5	10	0.000858885	9606	Homo sapiens	IP6K1;IP6K2		R-HSA-1855181;R-HSA-1855230;R-HSA-1855224;R-HSA-1855157;R-HSA-1855207
R-HSA-5607763	CLEC7A (Dectin-1) induces NFAT activation	2	18	0.00129786	0.192375	0.411277	3	6	0.000515331	9606	Homo sapiens	DUS2;AHCYL1		R-HSA-169683;R-HSA-2730849;R-HSA-2730867
R-HSA-6814848	Glycerophospholipid catabolism	2	18	0.00129786	0.192375	0.411277	2	7	0.00060122	9606	Homo sapiens	PNPLA7;GDE1		R-HSA-6813740;R-HSA-8847912
R-HSA-1482798	Acyl chain remodeling of CL	2	18	0.00129786	0.192375	0.411277	3	12	0.00103066	9606	Homo sapiens	PLA2G4A;LCLAT1		R-HSA-1482759;R-HSA-1482867;R-HSA-1482861
R-HSA-2393930	Phosphate bond hydrolysis by NUDT proteins	3	34	0.00245151	0.195405	0.411277	6	13	0.00111655	9606	Homo sapiens	NUDT18;NUDT15;NUDT5		R-HSA-2395876;R-HSA-2395879;R-HSA-2395873;R-HSA-2393939;R-HSA-2395965;R-HSA-2395869
R-HSA-73621	Pyrimidine catabolism	4	51	0.00367727	0.195568	0.411277	5	17	0.0014601	9606	Homo sapiens	DPYS;NT5M;UPP1;TYMP		R-HSA-73618;R-HSA-73589;R-HSA-112265;R-HSA-74376;R-HSA-109514
R-HSA-70895	Branched-chain amino acid catabolism	5	69	0.00497512	0.197889	0.411277	6	28	0.00240488	9606	Homo sapiens	MCCC2;MCCC1;BBOX1;BCAT2;ALDH9A1		R-HSA-508308;R-HSA-70773;R-HSA-508179;R-HSA-70724;R-HSA-71261;R-HSA-71260
R-HSA-2206302	MPS I - Hurler syndrome	1	5	0.000360516	0.200045	0.411277	3	3	0.000257666	9606	Homo sapiens	IDUA		R-HSA-9036041;R-HSA-2206299;R-HSA-9036037
R-HSA-5579019	Defective FMO3 causes Trimethylaminuria (TMAU)	1	5	0.000360516	0.200045	0.411277	1	1	8.58885e-05	9606	Homo sapiens	FMO3		R-HSA-5602966
R-HSA-5579010	Defective CYP24A1 causes Hypercalcemia, infantile (HCAI)	1	5	0.000360516	0.200045	0.411277	1	1	8.58885e-05	9606	Homo sapiens	CYP24A1		R-HSA-5602004
R-HSA-5579014	Defective CYP27B1 causes Rickets vitamin D-dependent 1A (VDDR1A)	1	5	0.000360516	0.200045	0.411277	1	1	8.58885e-05	9606	Homo sapiens	CYP27B1		R-HSA-5602186
R-HSA-6782315	tRNA modification in the nucleus and cytosol	5	70	0.00504723	0.205638	0.411277	7	37	0.00317788	9606	Homo sapiens	DUS2;PUS3;PUS1;LCMT2;PUS7		R-HSA-6786583;R-HSA-6783473;R-HSA-6782881;R-HSA-8870289;R-HSA-6782381;R-HSA-6782890;R-HSA-6782296
R-HSA-2142712	Synthesis of 12-eicosatetraenoic acid derivatives	2	19	0.00136996	0.20852	0.417041	3	6	0.000515331	9606	Homo sapiens	GPX4;ALOXE3		R-HSA-2161959;R-HSA-8942208;R-HSA-2161999
R-HSA-211916	Vitamins	2	19	0.00136996	0.20852	0.417041	2	5	0.000429443	9606	Homo sapiens	CYP27B1;CYP24A1		R-HSA-211950;R-HSA-209868
R-HSA-71262	Carnitine synthesis	2	19	0.00136996	0.20852	0.417041	2	6	0.000515331	9606	Homo sapiens	BBOX1;ALDH9A1		R-HSA-71261;R-HSA-71260
R-HSA-975577	N-Glycan antennae elongation	2	19	0.00136996	0.20852	0.417041	1	6	0.000515331	9606	Homo sapiens	B4GALT5		R-HSA-975919
R-HSA-9018677	Biosynthesis of DHA-derived SPMs	6	89	0.00641719	0.210031	0.420063	10	58	0.00498153	9606	Homo sapiens	GSTM4;GPX4;EPHX2;CYP2E1;LTC4S;PTGS2		R-HSA-9026777;R-HSA-9027321;R-HSA-9026780;R-HSA-9020271;R-HSA-9026911;R-HSA-9024993;R-HSA-9020273;R-HSA-9027043;R-HSA-9020261;R-HSA-9027302
R-HSA-1614558	Degradation of cysteine and homocysteine	4	54	0.00389358	0.223154	0.446308	9	23	0.00197544	9606	Homo sapiens	MPST;GOT2;CSAD;SUOX		R-HSA-9035227;R-HSA-9013533;R-HSA-9035484;R-HSA-9013471;R-HSA-1614544;R-HSA-9012721;R-HSA-1655443;R-HSA-9012597;R-HSA-9034756
R-HSA-2142816	Synthesis of (16-20)-hydroxyeicosatetraenoic acids (HETE)	2	20	0.00144207	0.224797	0.448221	2	3	0.000257666	9606	Homo sapiens	CYP4A22;CYP4A11;CYP2C19		R-HSA-2161940;R-HSA-2161814
R-HSA-8849175	Threonine catabolism	2	20	0.00144207	0.224797	0.448221	2	4	0.000343554	9606	Homo sapiens	RIDA;SDSL		R-HSA-9014641;R-HSA-9014627
R-HSA-196836	Vitamin C (ascorbate) metabolism	2	20	0.00144207	0.224797	0.448221	1	5	0.000429443	9606	Homo sapiens	GSTO2		R-HSA-198813
R-HSA-1793185	Chondroitin sulfate/dermatan sulfate metabolism	5	73	0.00526354	0.229459	0.448221	5	24	0.00206132	9606	Homo sapiens	CHST11;IDUA;HEXB;IDS;CHST3		R-HSA-2018682;R-HSA-1793182;R-HSA-1971483;R-HSA-1793186;R-HSA-2105001
R-HSA-5083630	Defective LFNG causes SCDO3	1	6	0.00043262	0.234977	0.448221	1	1	8.58885e-05	9606	Homo sapiens	LFNG		R-HSA-5096538
R-HSA-2978092	Abnormal conversion of 2-oxoglutarate to 2-hydroxyglutarate	1	6	0.00043262	0.234977	0.448221	1	1	8.58885e-05	9606	Homo sapiens	IDH1		R-HSA-880053
R-HSA-2408552	Methylation of MeSeH for excretion	1	6	0.00043262	0.234977	0.448221	1	2	0.000171777	9606	Homo sapiens	INMT		R-HSA-2408554
R-HSA-5626978	TNFR1-mediated ceramide production	1	6	0.00043262	0.234977	0.448221	1	3	0.000257666	9606	Homo sapiens	SMPD3		R-HSA-5626981
R-HSA-1483255	PI Metabolism	7	112	0.00807556	0.237042	0.448221	10	89	0.00764408	9606	Homo sapiens	INPP4B;PIP4P1;PNPLA7;INPP5J;GDE1;INPP5K;PIK3C2G		R-HSA-1675928;R-HSA-1675949;R-HSA-1676109;R-HSA-1676177;R-HSA-1676162;R-HSA-6813740;R-HSA-1676164;R-HSA-6810410;R-HSA-8847912;R-HSA-6810392
R-HSA-74259	Purine catabolism	5	74	0.00533564	0.237572	0.448221	10	28	0.00240488	9606	Homo sapiens	PNP;NUDT18;NUDT15;NUDT5;XDH		R-HSA-2395876;R-HSA-74242;R-HSA-74258;R-HSA-2395879;R-HSA-2395873;R-HSA-74247;R-HSA-2393939;R-HSA-74249;R-HSA-2395965;R-HSA-2395869
R-HSA-964975	Vitamins B6 activation to pyridoxal phosphate	2	21	0.00151417	0.241162	0.448221	4	6	0.000515331	9606	Homo sapiens	PDXK;AOX1		R-HSA-964958;R-HSA-964970;R-HSA-3204311;R-HSA-964962
R-HSA-190242	FGFR1 ligand binding and activation	2	21	0.00151417	0.241162	0.448221	2	7	0.00060122	9606	Homo sapiens	KL		R-HSA-191062;R-HSA-190268
R-HSA-196791	Vitamin D (calciferol) metabolism	2	21	0.00151417	0.241162	0.448221	2	19	0.00163188	9606	Homo sapiens	CYP27B1;CYP24A1		R-HSA-209765;R-HSA-209868
R-HSA-6799198	Complex I biogenesis	4	57	0.00410989	0.251671	0.448221	9	13	0.00111655	9606	Homo sapiens	NDUFA9;NDUFS6;NDUFA3;NDUFA10		R-HSA-6799191;R-HSA-6800870;R-HSA-6800868;R-HSA-6799203;R-HSA-6799202;R-HSA-6799197;R-HSA-6799196;R-HSA-6799179;R-HSA-6799178
R-HSA-5365859	RA biosynthesis pathway	3	39	0.00281203	0.253445	0.448221	3	11	0.000944774	9606	Homo sapiens	RDH10;ADH1A;ALDH1A1		R-HSA-5362564;R-HSA-5362518;R-HSA-5362522
R-HSA-611105	Respiratory electron transport	7	115	0.00829187	0.256919	0.448221	11	19	0.00163188	9606	Homo sapiens	NDUFA9;SURF1;NDUFS6;NDUFA3;NDUFA10;COX6C;COX5A		R-HSA-6799191;R-HSA-6800870;R-HSA-163217;R-HSA-6800868;R-HSA-6799203;R-HSA-6799202;R-HSA-6799197;R-HSA-6799196;R-HSA-6799179;R-HSA-163214;R-HSA-6799178
R-HSA-163125	Post-translational modification: synthesis of GPI-anchored proteins	7	115	0.00829187	0.256919	0.448221	3	16	0.00137422	9606	Homo sapiens	PIGA;PIGQ;PIGP;PIGL;ALPPL2;PIGH		R-HSA-162730;R-HSA-162857;R-HSA-8940388
R-HSA-5654219	Phospholipase C-mediated cascade: FGFR1	2	22	0.00158627	0.257578	0.448221	3	3	0.000257666	9606	Homo sapiens	KL		R-HSA-5654167;R-HSA-5654165;R-HSA-5654149
R-HSA-2142770	Synthesis of 15-eicosatetraenoic acid derivatives	2	22	0.00158627	0.257578	0.448221	2	4	0.000343554	9606	Homo sapiens	GPX4;PTGS2		R-HSA-2161951;R-HSA-2161791
R-HSA-140179	Amine Oxidase reactions	2	22	0.00158627	0.257578	0.448221	2	6	0.000515331	9606	Homo sapiens	SMOX;MAOA		R-HSA-141186;R-HSA-141341
R-HSA-209905	Catecholamine biosynthesis	2	22	0.00158627	0.257578	0.448221	2	6	0.000515331	9606	Homo sapiens	DDC;TH		R-HSA-209924;R-HSA-209823
R-HSA-2408550	Metabolism of ingested H2SeO4 and H2SeO3 into H2Se	2	22	0.00158627	0.257578	0.448221	2	7	0.00060122	9606	Homo sapiens	PAPSS2;PAPSS1		R-HSA-2408540;R-HSA-2408525
R-HSA-114508	Effects of PIP2 hydrolysis	3	40	0.00288413	0.265356	0.448221	2	9	0.000772997	9606	Homo sapiens	DGKD;DGKQ;MGLL		R-HSA-426240;R-HSA-426043
R-HSA-203754	NOSIP mediated eNOS trafficking	1	7	0.000504723	0.268386	0.448221	2	2	0.000171777	9606	Homo sapiens	NOS3		R-HSA-203553;R-HSA-203680
R-HSA-888568	GABA synthesis	1	7	0.000504723	0.268386	0.448221	2	2	0.000171777	9606	Homo sapiens	GAD1		R-HSA-888572;R-HSA-888577
R-HSA-389542	NADPH regeneration	1	7	0.000504723	0.268386	0.448221	2	3	0.000257666	9606	Homo sapiens	IDH1		R-HSA-389540;R-HSA-389550
R-HSA-165158	Activation of AKT2	1	7	0.000504723	0.268386	0.448221	1	3	0.000257666	9606	Homo sapiens	THEM4		R-HSA-109700
R-HSA-163358	PKA-mediated phosphorylation of key metabolic factors	1	7	0.000504723	0.268386	0.448221	1	5	0.000429443	9606	Homo sapiens	PFKFB1		R-HSA-163773
R-HSA-197264	Nicotinamide salvaging	4	59	0.00425409	0.271086	0.448221	4	12	0.00103066	9606	Homo sapiens	PTGIS;NAXE;PTGS2;NUDT12		R-HSA-6809287;R-HSA-6806966;R-HSA-76496;R-HSA-2309773
R-HSA-2142670	Synthesis of epoxy (EET) and dihydroxyeicosatrienoic acids (DHET)	2	23	0.00165837	0.274009	0.448221	2	3	0.000257666	9606	Homo sapiens	EPHX2;CYP2C19		R-HSA-2161961;R-HSA-2161899
R-HSA-1237044	Erythrocytes take up carbon dioxide and release oxygen	2	23	0.00165837	0.274009	0.448221	2	7	0.00060122	9606	Homo sapiens	CYB5R2;CA4		R-HSA-1237047;R-HSA-6806831
R-HSA-1480926	O2/CO2 exchange in erythrocytes	2	23	0.00165837	0.274009	0.448221	3	13	0.00111655	9606	Homo sapiens	CYB5R2;CA4		R-HSA-1237059;R-HSA-1237047;R-HSA-6806831
R-HSA-9026395	Biosynthesis of DHA-derived sulfido conjugates	2	23	0.00165837	0.274009	0.448221	3	13	0.00111655	9606	Homo sapiens	GSTM4;LTC4S		R-HSA-9026777;R-HSA-9026780;R-HSA-9026911
R-HSA-203765	eNOS activation and regulation	3	41	0.00295623	0.277333	0.448221	22	26	0.0022331	9606	Homo sapiens	SPR;NOS3;DNM2		R-HSA-203553;R-HSA-203680;R-HSA-202144;R-HSA-203712;R-HSA-1497810;R-HSA-203716;R-HSA-203625;R-HSA-202127;R-HSA-203567;R-HSA-203662;R-HSA-1497784;R-HSA-203565;R-HSA-1497796;R-HSA-202129;R-HSA-202132;R-HSA-203700;R-HSA-203611;R-HSA-202137;R-HSA-1497869;R-HSA-202111;R-HSA-202110;R-HSA-203613
R-HSA-202131	Metabolism of nitric oxide	3	41	0.00295623	0.277333	0.448221	22	26	0.0022331	9606	Homo sapiens	SPR;NOS3;DNM2		R-HSA-203553;R-HSA-203680;R-HSA-202144;R-HSA-203712;R-HSA-1497810;R-HSA-203716;R-HSA-203625;R-HSA-202127;R-HSA-203567;R-HSA-203662;R-HSA-1497784;R-HSA-203565;R-HSA-1497796;R-HSA-202129;R-HSA-202132;R-HSA-203700;R-HSA-203611;R-HSA-202137;R-HSA-1497869;R-HSA-202111;R-HSA-202110;R-HSA-203613
R-HSA-4085001	Sialic acid metabolism	4	60	0.0043262	0.280891	0.448221	4	20	0.00171777	9606	Homo sapiens	NANP;ST6GALNAC2;CMAS;ST8SIA1		R-HSA-4084989;R-HSA-4084982;R-HSA-4084980;R-HSA-4084978
R-HSA-163560	Triglyceride catabolism	3	42	0.00302834	0.28936	0.448221	11	17	0.0014601	9606	Homo sapiens	LIPE;PNPLA4;MGLL		R-HSA-163554;R-HSA-163602;R-HSA-163489;R-HSA-8848355;R-HSA-8848338;R-HSA-163402;R-HSA-163595;R-HSA-163432;R-HSA-163416;R-HSA-163551;R-HSA-163549
R-HSA-2142700	Synthesis of Lipoxins (LX)	2	24	0.00173048	0.290423	0.448221	4	8	0.000687108	9606	Homo sapiens	LTC4S;PTGR1		R-HSA-2161907;R-HSA-2161844;R-HSA-266051;R-HSA-2161917
R-HSA-2142688	Synthesis of 5-eicosatetraenoic acids	2	24	0.00173048	0.290423	0.448221	2	4	0.000343554	9606	Homo sapiens	GPX4;LTC4S		R-HSA-265296;R-HSA-2161946
R-HSA-446199	Synthesis of Dolichyl-phosphate	2	24	0.00173048	0.290423	0.448221	2	6	0.000515331	9606	Homo sapiens	SRD5A3;MVD		R-HSA-191414;R-HSA-4419979
R-HSA-77111	Synthesis of Ketone Bodies	2	24	0.00173048	0.290423	0.448221	2	8	0.000687108	9606	Homo sapiens	HMGCL;BDH2		R-HSA-74180;R-HSA-5696457
R-HSA-389397	Orexin and neuropeptides FF and QRFP bind to their respective receptors	1	8	0.000576826	0.300338	0.448221	2	4	0.000343554	9606	Homo sapiens	PPOX		R-HSA-389487;R-HSA-389481
R-HSA-6791465	Pentose phosphate pathway disease	1	8	0.000576826	0.300338	0.448221	2	4	0.000343554	9606	Homo sapiens	RPIA		R-HSA-5660015;R-HSA-5660013
R-HSA-1483101	Synthesis of PS	1	8	0.000576826	0.300338	0.448221	1	2	0.000171777	9606	Homo sapiens	PTDSS1		R-HSA-1483186
R-HSA-5659898	Intestinal saccharidase deficiencies	1	8	0.000576826	0.300338	0.448221	1	5	0.000429443	9606	Homo sapiens	LCT		R-HSA-5658001
R-HSA-163765	ChREBP activates metabolic gene expression	1	8	0.000576826	0.300338	0.448221	1	6	0.000515331	9606	Homo sapiens	PKLR		R-HSA-163669
R-HSA-5579029	Metabolic disorders of biological oxidation enzymes	5	82	0.00591247	0.304841	0.448221	5	39	0.00334965	9606	Homo sapiens	CYP27B1;CYP24A1;ACY1;MAOA;FMO3		R-HSA-5603108;R-HSA-5602004;R-HSA-5602966;R-HSA-5579081;R-HSA-5602186
R-HSA-1368082	RORA activates gene expression	2	25	0.00180258	0.306789	0.448221	2	4	0.000343554	9606	Homo sapiens	CPT1A		R-HSA-5663264;R-HSA-1801587
R-HSA-2022870	Chondroitin sulfate biosynthesis	2	25	0.00180258	0.306789	0.448221	2	7	0.00060122	9606	Homo sapiens	CHST11;CHST3		R-HSA-2018682;R-HSA-1971483
R-HSA-112315	Transmission across Chemical Synapses	15	288	0.0207657	0.308828	0.448221	23	108	0.00927596	9606	Homo sapiens	ACHE;GLS2;MAOA;GAD1;ADCY3;ABAT;ADCY1;COMT;ADCY6;ADCY5;PLCB3;LRTOMT;ADCY9;ALDH2;GLUL		R-HSA-141186;R-HSA-888589;R-HSA-372519;R-HSA-380608;R-HSA-379395;R-HSA-170666;R-HSA-8955010;R-HSA-500717;R-HSA-392206;R-HSA-888577;R-HSA-170671;R-HSA-379464;R-HSA-70606;R-HSA-170674;R-HSA-70609;R-HSA-888572;R-HSA-379382;R-HSA-374909;R-HSA-916855;R-HSA-170686;R-HSA-442715;R-HSA-917744;R-HSA-379387
R-HSA-71064	Lysine catabolism	3	44	0.00317254	0.313512	0.448221	4	13	0.00111655	9606	Homo sapiens	AADAT;PHYKPL;ODC1		R-HSA-372480;R-HSA-508561;R-HSA-70952;R-HSA-5696408
R-HSA-2024096	HS-GAG degradation	3	44	0.00317254	0.313512	0.448221	4	14	0.00120244	9606	Homo sapiens	IDUA;IDS;HPSE		R-HSA-1678650;R-HSA-1667005;R-HSA-1678716;R-HSA-2090037
R-HSA-211897	Cytochrome P450 - arranged by substrate type	10	186	0.0134112	0.320815	0.448221	28	62	0.00532509	9606	Homo sapiens	CYP27B1;PTGIS;CYP24A1;CYP4V2;CYP4A22;CYP4A11;CYP4F3;CYP2E1;CYP2C19;CYP4F11		R-HSA-76416;R-HSA-76354;R-HSA-211910;R-HSA-209868;R-HSA-76496;R-HSA-76434;R-HSA-211991;R-HSA-211988;R-HSA-211924;R-HSA-6786239;R-HSA-211929;R-HSA-192157;R-HSA-211873;R-HSA-76453;R-HSA-215526;R-HSA-212005;R-HSA-212004;R-HSA-76456;R-HSA-211881;R-HSA-76397;R-HSA-211950;R-HSA-143468;R-HSA-193709;R-HSA-76466;R-HSA-193845;R-HSA-211962;R-HSA-76475;R-HSA-211966
R-HSA-422085	Synthesis, secretion, and deacylation of Ghrelin	2	26	0.00187468	0.323081	0.448221	2	8	0.000687108	9606	Homo sapiens	ACHE;PLA2G7		R-HSA-9023617;R-HSA-9023619
R-HSA-163200	Respiratory electron transport, ATP synthesis by chemiosmotic coupling, and heat production by uncoupling proteins.	8	146	0.0105271	0.329244	0.448221	14	29	0.00249077	9606	Homo sapiens	ATP5S;NDUFA9;SURF1;NDUFS6;NDUFA3;NDUFA10;COX6C;COX5A		R-HSA-164834;R-HSA-6800870;R-HSA-164832;R-HSA-6800868;R-HSA-6799203;R-HSA-6799202;R-HSA-164840;R-HSA-6799179;R-HSA-163214;R-HSA-6799178;R-HSA-6799191;R-HSA-163217;R-HSA-6799197;R-HSA-6799196
R-HSA-426486	Small interfering RNA (siRNA) biogenesis	1	9	0.000648929	0.330897	0.448221	5	5	0.000429443	9606	Homo sapiens	AGO2		R-HSA-9023912;R-HSA-2106625;R-HSA-426464;R-HSA-2106615;R-HSA-9023909
R-HSA-111995	phospho-PLA2 pathway	1	9	0.000648929	0.330897	0.448221	3	3	0.000257666	9606	Homo sapiens	PLA2G4A		R-HSA-111881;R-HSA-111883;R-HSA-111898
R-HSA-3595172	Defective CHST3 causes SEDCJD	1	9	0.000648929	0.330897	0.448221	1	1	8.58885e-05	9606	Homo sapiens	CHST3		R-HSA-3595175
R-HSA-1483152	Hydrolysis of LPE	1	9	0.000648929	0.330897	0.448221	2	3	0.000257666	9606	Homo sapiens	PLA2G4C		R-HSA-1482545;R-HSA-1482571
R-HSA-350864	Regulation of thyroid hormone activity	1	9	0.000648929	0.330897	0.448221	1	2	0.000171777	9606	Homo sapiens	DIO1		R-HSA-209772
R-HSA-163767	PP2A-mediated dephosphorylation of key metabolic factors	1	9	0.000648929	0.330897	0.448221	1	4	0.000343554	9606	Homo sapiens	PFKFB1		R-HSA-163750
R-HSA-5652084	Fructose metabolism	2	27	0.00194679	0.339273	0.448221	2	7	0.00060122	9606	Homo sapiens	ALDH1A1;SORD		R-HSA-6813749;R-HSA-5652195
R-HSA-5654689	PI-3K cascade:FGFR1	2	28	0.00201889	0.355345	0.448221	6	7	0.00060122	9606	Homo sapiens	KL		R-HSA-5654692;R-HSA-5654596;R-HSA-5654594;R-HSA-5654690;R-HSA-5654592;R-HSA-5654591
R-HSA-429947	Deadenylation of mRNA	2	28	0.00201889	0.355345	0.448221	2	4	0.000343554	9606	Homo sapiens	ZCCHC11;CNOT6L		R-HSA-429955;R-HSA-8941312
R-HSA-947581	Molybdenum cofactor biosynthesis	2	28	0.00201889	0.355345	0.448221	2	6	0.000515331	9606	Homo sapiens	MOCOS;GPHN		R-HSA-947531;R-HSA-947499
R-HSA-964827	Progressive trimming of alpha-1,2-linked mannose residues from Man9/8/7GlcNAc2 to produce Man5GlcNAc2	1	10	0.000721033	0.360124	0.448221	3	3	0.000257666	9606	Homo sapiens	MAN1C1		R-HSA-964830;R-HSA-964825;R-HSA-964737
R-HSA-163754	Insulin effects increased synthesis of Xylulose-5-Phosphate	1	10	0.000721033	0.360124	0.448221	2	3	0.000257666	9606	Homo sapiens	TKT		R-HSA-163751;R-HSA-163741
R-HSA-8847453	Synthesis of PIPs in the nucleus	1	10	0.000721033	0.360124	0.448221	2	3	0.000257666	9606	Homo sapiens	PIP4P1		R-HSA-6810410;R-HSA-6810392
R-HSA-2161517	Abacavir transmembrane transport	1	10	0.000721033	0.360124	0.448221	1	3	0.000257666	9606	Homo sapiens	ABCB1		R-HSA-2161538
R-HSA-112313	Neurotransmitter uptake and metabolism In glial cells	1	10	0.000721033	0.360124	0.448221	1	3	0.000257666	9606	Homo sapiens	GLUL		R-HSA-70606
R-HSA-210455	Astrocytic Glutamate-Glutamine Uptake And Metabolism	1	10	0.000721033	0.360124	0.448221	1	3	0.000257666	9606	Homo sapiens	GLUL		R-HSA-70606
R-HSA-1660499	Synthesis of PIPs at the plasma membrane	4	69	0.00497512	0.37064	0.448221	4	33	0.00283432	9606	Homo sapiens	INPP4B;INPP5J;INPP5K;PIK3C2G		R-HSA-1675949;R-HSA-1676109;R-HSA-1676177;R-HSA-1676164
R-HSA-5654688	SHC-mediated cascade:FGFR1	2	29	0.00209099	0.371274	0.448221	4	4	0.000343554	9606	Homo sapiens	KL		R-HSA-5654582;R-HSA-5654597;R-HSA-5654573;R-HSA-5654600
R-HSA-9018682	Biosynthesis of maresins	2	29	0.00209099	0.371274	0.448221	4	13	0.00111655	9606	Homo sapiens	EPHX2;CYP2E1		R-HSA-9027321;R-HSA-9024993;R-HSA-9027043;R-HSA-9027302
R-HSA-5654693	FRS-mediated FGFR1 signaling	2	30	0.0021631	0.387044	0.448221	9	9	0.000772997	9606	Homo sapiens	KL		R-HSA-5654578;R-HSA-5654575;R-HSA-5654586;R-HSA-5654587;R-HSA-5654571;R-HSA-5654584;R-HSA-5654392;R-HSA-8941623;R-HSA-5654569
R-HSA-211999	CYP2E1 reactions	2	30	0.0021631	0.387044	0.448221	6	6	0.000515331	9606	Homo sapiens	CYP2E1;CYP2C19		R-HSA-76416;R-HSA-76354;R-HSA-76434;R-HSA-76475;R-HSA-76397;R-HSA-143468
R-HSA-5218921	VEGFR2 mediated cell proliferation	2	30	0.0021631	0.387044	0.448221	3	12	0.00103066	9606	Homo sapiens	AHCYL1;SPHK1		R-HSA-169683;R-HSA-5218845;R-HSA-5218823
R-HSA-1614603	Cysteine formation from homocysteine	1	11	0.000793136	0.388075	0.448221	1	2	0.000171777	9606	Homo sapiens	CBS		R-HSA-1614524
R-HSA-916853	Degradation of GABA	1	11	0.000793136	0.388075	0.448221	1	2	0.000171777	9606	Homo sapiens	ABAT		R-HSA-916855
R-HSA-196025	Formation of annular gap junctions	1	11	0.000793136	0.388075	0.448221	1	2	0.000171777	9606	Homo sapiens	DNM2		R-HSA-196017
R-HSA-5652227	Fructose biosynthesis	1	11	0.000793136	0.388075	0.448221	1	2	0.000171777	9606	Homo sapiens	SORD		R-HSA-5652195
R-HSA-5362517	Signaling by Retinoic Acid	4	72	0.00519143	0.400607	0.448221	4	21	0.00180366	9606	Homo sapiens	CPT1A;RDH10;ADH1A;ALDH1A1		R-HSA-200406;R-HSA-5362564;R-HSA-5362518;R-HSA-5362522
R-HSA-389599	Alpha-oxidation of phytanate	2	31	0.0022352	0.402637	0.448221	3	8	0.000687108	9606	Homo sapiens	ALDH3A2;SLC27A2		R-HSA-389622;R-HSA-389632;R-HSA-389609
R-HSA-5601884	PIWI-interacting RNA (piRNA) biogenesis	2	31	0.0022352	0.402637	0.448221	4	15	0.00128833	9606	Homo sapiens	HENMT1;PLD6		R-HSA-5629237;R-HSA-5629203;R-HSA-5629218;R-HSA-5601887
R-HSA-8862803	Deregulated CDK5 triggers multiple neurodegenerative pathways in Alzheimer's disease models	2	31	0.0022352	0.402637	0.448221	1	22	0.00188955	9606	Homo sapiens	SOD2		R-HSA-8870703
R-HSA-8863678	Neurodegenerative Diseases	2	31	0.0022352	0.402637	0.448221	1	22	0.00188955	9606	Homo sapiens	SOD2		R-HSA-8870703
R-HSA-156581	Methylation	3	52	0.00374937	0.409644	0.448221	4	13	0.00111655	9606	Homo sapiens	AS3MT;GSTO2;COMT		R-HSA-5696230;R-HSA-5696213;R-HSA-5696220;R-HSA-175983
R-HSA-389661	Glyoxylate metabolism and glycine degradation	4	73	0.00526354	0.410546	0.448221	4	23	0.00197544	9606	Homo sapiens	GOT2;HOGA1;DDO;GNMT		R-HSA-6784423;R-HSA-6798317;R-HSA-6810076;R-HSA-6784393
R-HSA-171319	Telomere Extension By Telomerase	1	12	0.000865239	0.414808	0.448221	7	7	0.00060122	9606	Homo sapiens	TERT		R-HSA-163090;R-HSA-163120;R-HSA-163099;R-HSA-163096;R-HSA-164616;R-HSA-164617;R-HSA-164620
R-HSA-190873	Gap junction degradation	1	12	0.000865239	0.414808	0.448221	3	4	0.000343554	9606	Homo sapiens	DNM2		R-HSA-196017;R-HSA-190519;R-HSA-190829
R-HSA-8866907	Activation of the TFAP2 (AP-2) family of transcription factors	1	12	0.000865239	0.414808	0.448221	1	4	0.000343554	9606	Homo sapiens	CITED1		R-HSA-8864307
R-HSA-8851680	Butyrophilin (BTN) family interactions	1	12	0.000865239	0.414808	0.448221	1	8	0.000687108	9606	Homo sapiens	XDH		R-HSA-8851044
R-HSA-8934593	Regulation of RUNX1 Expression and Activity	2	32	0.0023073	0.41804	0.448221	11	19	0.00163188	9606	Homo sapiens	ADSL;AGO2		R-HSA-8935864;R-HSA-8938440;R-HSA-8935785;R-HSA-8939129;R-HSA-8935930;R-HSA-8936058;R-HSA-8938507;R-HSA-8937134;R-HSA-8936068;R-HSA-8935766;R-HSA-8938487
R-HSA-70635	Urea cycle	2	32	0.0023073	0.41804	0.448221	2	8	0.000687108	9606	Homo sapiens	ARG1;ASS1		R-HSA-70577;R-HSA-70569
R-HSA-400042	Adrenaline,noradrenaline inhibits insulin secretion	2	32	0.0023073	0.41804	0.448221	1	6	0.000515331	9606	Homo sapiens	ADCY6;ADCY5		R-HSA-400097
R-HSA-380994	ATF4 activates genes	2	32	0.0023073	0.41804	0.448221	1	7	0.00060122	9606	Homo sapiens	ASNS		R-HSA-1791118
R-HSA-3560782	Diseases associated with glycosaminoglycan metabolism	3	54	0.00389358	0.433142	0.448221	6	29	0.00249077	9606	Homo sapiens	HEXB;PAPSS2;CHST3		R-HSA-3595175;R-HSA-9035983;R-HSA-3560785;R-HSA-9035982;R-HSA-3560794;R-HSA-3662344
R-HSA-75109	Triglyceride biosynthesis	2	33	0.00237941	0.433238	0.448221	2	7	0.00060122	9606	Homo sapiens	MOGAT1;LPIN1		R-HSA-6800334;R-HSA-75899
R-HSA-9018679	Biosynthesis of EPA-derived SPMs	2	33	0.00237941	0.433238	0.448221	3	17	0.0014601	9606	Homo sapiens	GPX4;PTGS2		R-HSA-9018895;R-HSA-9018880;R-HSA-9018868
R-HSA-211994	Sterols are 12-hydroxylated by CYP8B1	1	13	0.000937342	0.440374	0.448221	3	3	0.000257666	9606	Homo sapiens	PTGIS		R-HSA-193845;R-HSA-192157;R-HSA-193709
R-HSA-3785653	Myoclonic epilepsy of Lafora	1	13	0.000937342	0.440374	0.448221	2	2	0.000171777	9606	Homo sapiens	GYS1		R-HSA-3797226;R-HSA-3791349
R-HSA-211227	Activation of DNA fragmentation factor	1	13	0.000937342	0.440374	0.448221	10	12	0.00103066	9606	Homo sapiens	CAD		R-HSA-211186;R-HSA-211239;R-HSA-211207;R-HSA-211191;R-HSA-211190;R-HSA-211206;R-HSA-211193;R-HSA-9029667;R-HSA-211224;R-HSA-211247
R-HSA-140342	Apoptosis induced DNA fragmentation	1	13	0.000937342	0.440374	0.448221	10	12	0.00103066	9606	Homo sapiens	CAD		R-HSA-211186;R-HSA-211239;R-HSA-211207;R-HSA-211191;R-HSA-211190;R-HSA-211206;R-HSA-211193;R-HSA-9029667;R-HSA-211224;R-HSA-211247
R-HSA-141334	PAOs oxidise polyamines to amines	1	13	0.000937342	0.440374	0.448221	1	3	0.000257666	9606	Homo sapiens	SMOX		R-HSA-141341
R-HSA-426048	Arachidonate production from DAG	1	13	0.000937342	0.440374	0.448221	1	3	0.000257666	9606	Homo sapiens	MGLL		R-HSA-426043
R-HSA-141333	Biogenic amines are oxidatively deaminated to aldehydes by MAOA and MAOB	1	13	0.000937342	0.440374	0.448221	1	3	0.000257666	9606	Homo sapiens	MAOA		R-HSA-141186
R-HSA-2161522	Abacavir transport and metabolism	2	34	0.00245151	0.448221	0.448221	2	10	0.000858885	9606	Homo sapiens	ABCB1;ADH1A		R-HSA-2161538;R-HSA-2162078
R-HSA-193807	Synthesis of bile acids and bile salts via 27-hydroxycholesterol	2	34	0.00245151	0.448221	0.448221	2	12	0.00103066	9606	Homo sapiens	HSD3B7;PTGIS		R-HSA-193845;R-HSA-193816
R-HSA-888590	GABA synthesis, release, reuptake and degradation	2	35	0.00252361	0.462978	0.462978	5	9	0.000772997	9606	Homo sapiens	GAD1;ABAT		R-HSA-888589;R-HSA-888572;R-HSA-916855;R-HSA-888577;R-HSA-917744
R-HSA-2206281	Mucopolysaccharidoses	2	35	0.00252361	0.462978	0.462978	5	22	0.00188955	9606	Homo sapiens	IDUA;IDS		R-HSA-9036041;R-HSA-2262743;R-HSA-9036046;R-HSA-2206299;R-HSA-9036037
R-HSA-210745	Regulation of gene expression in beta cells	2	35	0.00252361	0.462978	0.462978	1	12	0.00103066	9606	Homo sapiens	PKLR		R-HSA-211461
R-HSA-2025928	Calcineurin activates NFAT	1	14	0.00100945	0.464825	0.464825	1	2	0.000171777	9606	Homo sapiens	DUS2		R-HSA-2025882
R-HSA-71032	Propionyl-CoA catabolism	1	14	0.00100945	0.464825	0.464825	1	3	0.000257666	9606	Homo sapiens	PCCA		R-HSA-71031
R-HSA-6806664	Metabolism of vitamin K	1	14	0.00100945	0.464825	0.464825	1	4	0.000343554	9606	Homo sapiens	VKORC1L1		R-HSA-6806647
R-HSA-6807047	Cholesterol biosynthesis via desmosterol	1	14	0.00100945	0.464825	0.464825	1	4	0.000343554	9606	Homo sapiens	DHCR7		R-HSA-196402
R-HSA-6807062	Cholesterol biosynthesis via lathosterol	1	14	0.00100945	0.464825	0.464825	1	4	0.000343554	9606	Homo sapiens	DHCR7		R-HSA-6807055
R-HSA-196819	Vitamin B1 (thiamin) metabolism	1	14	0.00100945	0.464825	0.464825	1	5	0.000429443	9606	Homo sapiens	THTPA		R-HSA-965067
R-HSA-6787450	tRNA modification in the mitochondrion	1	14	0.00100945	0.464825	0.464825	1	7	0.00060122	9606	Homo sapiens	PUS1		R-HSA-6787566
R-HSA-70268	Pyruvate metabolism	3	57	0.00410989	0.467712	0.467712	4	15	0.00128833	9606	Homo sapiens	LDHB;ME1;HAGH		R-HSA-6783221;R-HSA-71849;R-HSA-9012036;R-HSA-70510
R-HSA-4086398	Ca2+ pathway	4	80	0.00576826	0.478864	0.478864	6	27	0.00231899	9606	Homo sapiens	PLCB3;ADSL;AGO2;PDE6B		R-HSA-4086392;R-HSA-4086393;R-HSA-398193;R-HSA-4518575;R-HSA-4518585;R-HSA-398040
R-HSA-109704	PI3K Cascade	3	58	0.00418199	0.479028	0.479028	2	6	0.000515331	9606	Homo sapiens	KL;THEM4		R-HSA-109699;R-HSA-109700
R-HSA-110362	POLB-Dependent Long Patch Base Excision Repair	1	15	0.00108155	0.48821	0.48821	5	10	0.000858885	9606	Homo sapiens	PARP2		R-HSA-5651828;R-HSA-5649873;R-HSA-5651723;R-HSA-5649883;R-HSA-5651739
R-HSA-5685939	HDR through MMEJ (alt-NHEJ)	1	15	0.00108155	0.48821	0.48821	3	8	0.000687108	9606	Homo sapiens	PARP2		R-HSA-5687653;R-HSA-5687484;R-HSA-5687640
R-HSA-203615	eNOS activation	2	37	0.00266782	0.491781	0.491781	16	20	0.00171777	9606	Homo sapiens	SPR;NOS3		R-HSA-202144;R-HSA-203712;R-HSA-1497810;R-HSA-202127;R-HSA-203567;R-HSA-1497784;R-HSA-1497796;R-HSA-202129;R-HSA-202132;R-HSA-203700;R-HSA-203611;R-HSA-202137;R-HSA-1497869;R-HSA-202111;R-HSA-202110;R-HSA-203613
R-HSA-1474151	Tetrahydrobiopterin (BH4) synthesis, recycling, salvage and regulation	2	37	0.00266782	0.491781	0.491781	5	15	0.00128833	9606	Homo sapiens	SPR;NOS3		R-HSA-1475414;R-HSA-1497796;R-HSA-1497869;R-HSA-1497853;R-HSA-1497784
R-HSA-77289	Mitochondrial Fatty Acid Beta-Oxidation	5	105	0.00757084	0.503348	0.503348	4	47	0.00403676	9606	Homo sapiens	ACAA2;PCCA;ACOT12;THEM4		R-HSA-5690066;R-HSA-71031;R-HSA-5690043;R-HSA-8874745
R-HSA-381042	PERK regulates gene expression	2	38	0.00273992	0.505812	0.505812	1	11	0.000944774	9606	Homo sapiens	ASNS		R-HSA-1791118
R-HSA-156582	Acetylation	1	16	0.00115365	0.510574	0.510574	2	4	0.000343554	9606	Homo sapiens	NAT1		R-HSA-174963;R-HSA-174959
R-HSA-217271	FMO oxidises nucleophiles	1	16	0.00115365	0.510574	0.510574	1	3	0.000257666	9606	Homo sapiens	FMO3		R-HSA-139970
R-HSA-1247673	Erythrocytes take up oxygen and release carbon dioxide	1	16	0.00115365	0.510574	0.510574	1	6	0.000515331	9606	Homo sapiens	CA4		R-HSA-1237059
R-HSA-351200	Interconversion of polyamines	1	16	0.00115365	0.510574	0.510574	1	7	0.00060122	9606	Homo sapiens	SMOX		R-HSA-141341
R-HSA-3781860	Diseases associated with N-glycosylation of proteins	2	39	0.00281203	0.519589	0.519589	5	23	0.00197544	9606	Homo sapiens	ALG2;MAN1B1		R-HSA-9036008;R-HSA-9036011;R-HSA-4793949;R-HSA-9036012;R-HSA-4549368
R-HSA-5654726	Negative regulation of FGFR1 signaling	2	39	0.00281203	0.519589	0.519589	3	15	0.00128833	9606	Homo sapiens	KL		R-HSA-5654672;R-HSA-5654560;R-HSA-5654673
R-HSA-1663150	The activation of arylsulfatases	1	17	0.00122576	0.531963	0.531963	1	2	0.000171777	9606	Homo sapiens	ARSD		R-HSA-1614362
R-HSA-6811555	PI5P Regulates TP53 Acetylation	1	17	0.00122576	0.531963	0.531963	2	8	0.000687108	9606	Homo sapiens	PIP4P1		R-HSA-6810410;R-HSA-6810392
R-HSA-174490	Membrane binding and targetting of GAG proteins	1	17	0.00122576	0.531963	0.531963	1	4	0.000343554	9606	Homo sapiens	NMT2		R-HSA-184392
R-HSA-112399	IRS-mediated signalling	3	64	0.00461461	0.544356	0.544356	2	9	0.000772997	9606	Homo sapiens	KL;THEM4		R-HSA-109699;R-HSA-109700
R-HSA-5654687	Downstream signaling of activated FGFR1	2	41	0.00295623	0.546363	0.546363	23	24	0.00206132	9606	Homo sapiens	KL		R-HSA-5654582;R-HSA-5654167;R-HSA-5654165;R-HSA-5654578;R-HSA-5654591;R-HSA-5654586;R-HSA-5654587;R-HSA-5654584;R-HSA-5654392;R-HSA-5654692;R-HSA-5654596;R-HSA-5654597;R-HSA-5654149;R-HSA-5654594;R-HSA-5654690;R-HSA-5654592;R-HSA-5656064;R-HSA-5654575;R-HSA-5654573;R-HSA-5654571;R-HSA-5654600;R-HSA-8941623;R-HSA-5654569
R-HSA-1433559	Regulation of KIT signaling	1	18	0.00129786	0.552418	0.552418	7	8	0.000687108	9606	Homo sapiens	KITLG		R-HSA-205319;R-HSA-1562640;R-HSA-1433506;R-HSA-1433410;R-HSA-205306;R-HSA-1470011;R-HSA-205244
R-HSA-964739	N-glycan trimming and elongation in the cis-Golgi	1	18	0.00129786	0.552418	0.552418	3	5	0.000429443	9606	Homo sapiens	MAN1C1		R-HSA-964830;R-HSA-964825;R-HSA-964737
R-HSA-177504	Retrograde neurotrophin signalling	1	18	0.00129786	0.552418	0.552418	1	3	0.000257666	9606	Homo sapiens	DNM2		R-HSA-177501
R-HSA-190372	FGFR3c ligand binding and activation	1	18	0.00129786	0.552418	0.552418	1	4	0.000343554	9606	Homo sapiens	GALNT3		R-HSA-8851619
R-HSA-174495	Synthesis And Processing Of GAG, GAGPOL Polyproteins	1	18	0.00129786	0.552418	0.552418	1	5	0.000429443	9606	Homo sapiens	NMT2		R-HSA-184392
R-HSA-9023661	Biosynthesis of E-series 18(R)-resolvins	1	18	0.00129786	0.552418	0.552418	1	7	0.00060122	9606	Homo sapiens	GPX4		R-HSA-9018895
R-HSA-9026766	Biosynthesis of protectin and resolvin conjugates in tissue regeneration (PCTR and RCTR)	1	18	0.00129786	0.552418	0.552418	1	8	0.000687108	9606	Homo sapiens	LTC4S		R-HSA-9026911
R-HSA-2160916	Hyaluronan uptake and degradation	1	18	0.00129786	0.552418	0.552418	1	9	0.000772997	9606	Homo sapiens	HEXB		R-HSA-2162225
R-HSA-1638091	Heparan sulfate/heparin (HS-GAG) metabolism	4	88	0.00634509	0.552848	0.552848	6	32	0.00274843	9606	Homo sapiens	IDUA;GLCE;IDS;HPSE		R-HSA-1678650;R-HSA-1667005;R-HSA-1678716;R-HSA-2090037;R-HSA-2024100;R-HSA-2076371
R-HSA-429914	Deadenylation-dependent mRNA decay	3	65	0.00468671	0.554775	0.554775	3	10	0.000858885	9606	Homo sapiens	ZCCHC11;CNOT6L;SEP1		R-HSA-429845;R-HSA-429955;R-HSA-8941312
R-HSA-1368108	BMAL1:CLOCK,NPAS2 activates circadian gene expression	2	42	0.00302834	0.559354	0.559354	2	20	0.00171777	9606	Homo sapiens	NOCT		R-HSA-5663138;R-HSA-549424
R-HSA-9018678	Biosynthesis of specialized proresolving mediators (SPMs)	7	159	0.0114644	0.565492	0.565492	22	124	0.0106502	9606	Homo sapiens	GSTM4;GPX4;EPHX2;CYP2E1;LTC4S;PTGS2;PTGR1		R-HSA-9026408;R-HSA-9027627;R-HSA-9027532;R-HSA-9020271;R-HSA-9018895;R-HSA-266051;R-HSA-9024993;R-HSA-9018880;R-HSA-9027043;R-HSA-9020261;R-HSA-9027302;R-HSA-9026777;R-HSA-9027321;R-HSA-2161907;R-HSA-2161844;R-HSA-9026780;R-HSA-9028255;R-HSA-9026911;R-HSA-9020273;R-HSA-9018868;R-HSA-2161917;R-HSA-9027607
R-HSA-400451	Free fatty acids regulate insulin secretion	1	19	0.00136996	0.571981	0.571981	2	5	0.000429443	9606	Homo sapiens	PLCB3		R-HSA-400023;R-HSA-399998
R-HSA-434316	Fatty Acids bound to GPR40 (FFAR1) regulate insulin secretion	1	19	0.00136996	0.571981	0.571981	2	5	0.000429443	9606	Homo sapiens	PLCB3		R-HSA-400023;R-HSA-399998
R-HSA-419408	Lysosphingolipid and LPA receptors	1	19	0.00136996	0.571981	0.571981	1	3	0.000257666	9606	Homo sapiens	PLPPR2		R-HSA-6797630
R-HSA-399997	Acetylcholine regulates insulin secretion	1	19	0.00136996	0.571981	0.571981	2	7	0.00060122	9606	Homo sapiens	PLCB3		R-HSA-400023;R-HSA-399998
R-HSA-2485179	Activation of the phototransduction cascade	1	19	0.00136996	0.571981	0.571981	2	8	0.000687108	9606	Homo sapiens	PDE6B		R-HSA-74065;R-HSA-74059
R-HSA-450513	Tristetraprolin (TTP, ZFP36) binds and destabilizes mRNA	1	19	0.00136996	0.571981	0.571981	1	4	0.000343554	9606	Homo sapiens	2018-09-01		R-HSA-450431
R-HSA-190239	FGFR3 ligand binding and activation	1	19	0.00136996	0.571981	0.571981	1	6	0.000515331	9606	Homo sapiens	GALNT3		R-HSA-8851619
R-HSA-450385	Butyrate Response Factor 1 (BRF1) binds and destabilizes mRNA	1	19	0.00136996	0.571981	0.571981	1	6	0.000515331	9606	Homo sapiens	2018-09-01		R-HSA-450488
R-HSA-2187335	The retinoid cycle in cones (daylight vision)	1	19	0.00136996	0.571981	0.571981	1	11	0.000944774	9606	Homo sapiens	AWAT2		R-HSA-2465919
R-HSA-5218920	VEGFR2 mediated vascular permeability	2	44	0.00317254	0.58453	0.58453	8	15	0.00128833	9606	Homo sapiens	NOS3;THEM4		R-HSA-202129;R-HSA-202144;R-HSA-198640;R-HSA-202137;R-HSA-202111;R-HSA-202127;R-HSA-202110;R-HSA-1497784
R-HSA-438064	Post NMDA receptor activation events	2	44	0.00317254	0.58453	0.58453	1	19	0.00163188	9606	Homo sapiens	ADCY3;ADCY1		R-HSA-442715
R-HSA-2428928	IRS-related events triggered by IGF1R	3	68	0.00490302	0.585162	0.585162	2	11	0.000944774	9606	Homo sapiens	KL;THEM4		R-HSA-109699;R-HSA-109700
R-HSA-9006925	Intracellular signaling by second messengers	15	347	0.0250198	0.585201	0.585201	31	104	0.00893241	9606	Homo sapiens	KL;ADSL;CNOT6L;AHCYL1;PDE1C;PDE1A;ADCY3;ADCY1;ADCY6;ADCY5;KITLG;ADCY9;AGO2;THEM4		R-HSA-8944522;R-HSA-8944650;R-HSA-2318752;R-HSA-8948621;R-HSA-8948623;R-HSA-8944706;R-HSA-8948612;R-HSA-199443;R-HSA-8948569;R-HSA-169683;R-HSA-8944538;R-HSA-111955;R-HSA-111956;R-HSA-8944599;R-HSA-8948651;R-HSA-8944684;R-HSA-8948524;R-HSA-8945709;R-HSA-8948641;R-HSA-8944483;R-HSA-8948582;R-HSA-8948583;R-HSA-8944632;R-HSA-8948536;R-HSA-2316434;R-HSA-8944569;R-HSA-8948602;R-HSA-198640;R-HSA-894449…
R-HSA-5083636	Defective GALNT12 causes colorectal cancer 1 (CRCS1)	1	20	0.00144207	0.59069	0.59069	1	1	8.58885e-05	9606	Homo sapiens	GALNT12		R-HSA-5096532
R-HSA-5083625	Defective GALNT3 causes familial hyperphosphatemic tumoral calcinosis (HFTC)	1	20	0.00144207	0.59069	0.59069	1	1	8.58885e-05	9606	Homo sapiens	GALNT3		R-HSA-5096537
R-HSA-6782861	Synthesis of wybutosine at G37 of tRNA(Phe)	1	20	0.00144207	0.59069	0.59069	3	8	0.000687108	9606	Homo sapiens	LCMT2		R-HSA-6783473;R-HSA-6782881;R-HSA-6782890
R-HSA-70350	Fructose catabolism	1	20	0.00144207	0.59069	0.59069	1	5	0.000429443	9606	Homo sapiens	ALDH1A1		R-HSA-6813749
R-HSA-189483	Heme degradation	1	20	0.00144207	0.59069	0.59069	1	5	0.000429443	9606	Homo sapiens	BLVRA		R-HSA-189384
R-HSA-9027307	Biosynthesis of maresin-like SPMs	1	21	0.00151417	0.608582	0.608582	3	7	0.00060122	9606	Homo sapiens	CYP2E1		R-HSA-9027321;R-HSA-9027043;R-HSA-9027302
R-HSA-430039	mRNA decay by 5' to 3' exoribonuclease	1	21	0.00151417	0.608582	0.608582	1	3	0.000257666	9606	Homo sapiens	2018-09-01		R-HSA-429845
R-HSA-5675482	Regulation of necroptotic cell death	1	21	0.00151417	0.608582	0.608582	1	5	0.000429443	9606	Homo sapiens	TH		R-HSA-5675470
R-HSA-6798163	Choline catabolism	1	21	0.00151417	0.608582	0.608582	1	8	0.000687108	9606	Homo sapiens	CHDH		R-HSA-6797961
R-HSA-8953750	Transcriptional Regulation by E2F6	2	46	0.00331675	0.608628	0.608628	2	33	0.00283432	9606	Homo sapiens	RRM2		R-HSA-8961982;R-HSA-9007591
R-HSA-2428924	IGF1R signaling cascade	3	71	0.00511933	0.614194	0.614194	2	16	0.00137422	9606	Homo sapiens	KL;THEM4		R-HSA-109699;R-HSA-109700
R-HSA-74751	Insulin receptor signalling cascade	3	71	0.00511933	0.614194	0.614194	2	25	0.00214721	9606	Homo sapiens	KL;THEM4		R-HSA-109699;R-HSA-109700
R-HSA-2404192	Signaling by Type 1 Insulin-like Growth Factor 1 Receptor (IGF1R)	3	72	0.00519143	0.623562	0.623562	2	18	0.00154599	9606	Homo sapiens	KL;THEM4		R-HSA-109699;R-HSA-109700
R-HSA-1614517	Sulfide oxidation to sulfate	1	22	0.00158627	0.625694	0.625694	1	6	0.000515331	9606	Homo sapiens	SUOX		R-HSA-1614544
R-HSA-2022857	Keratan sulfate degradation	1	22	0.00158627	0.625694	0.625694	1	6	0.000515331	9606	Homo sapiens	HEXB		R-HSA-1638053
R-HSA-9020265	Biosynthesis of aspirin-triggered D-series resolvins	1	22	0.00158627	0.625694	0.625694	1	10	0.000858885	9606	Homo sapiens	GPX4		R-HSA-9020271
R-HSA-5610787	Hedgehog 'off' state	5	123	0.0088687	0.641916	0.641916	1	32	0.00274843	9606	Homo sapiens	ADCY9;ADCY3;ADCY1;ADCY6;ADCY5		R-HSA-5610727
R-HSA-163210	Formation of ATP by chemiosmotic coupling	1	23	0.00165837	0.642059	0.642059	3	3	0.000257666	9606	Homo sapiens	ATP5S		R-HSA-164834;R-HSA-164832;R-HSA-164840
R-HSA-418217	G beta:gamma signalling through PLC beta	1	23	0.00165837	0.642059	0.642059	2	2	0.000171777	9606	Homo sapiens	PLCB3		R-HSA-398193;R-HSA-398040
R-HSA-4419969	Depolymerisation of the Nuclear Lamina	1	23	0.00165837	0.642059	0.642059	3	6	0.000515331	9606	Homo sapiens	LPIN1		R-HSA-5195402;R-HSA-5221130;R-HSA-4419948
R-HSA-500657	Presynaptic function of Kainate receptors	1	23	0.00165837	0.642059	0.642059	1	2	0.000171777	9606	Homo sapiens	PLCB3		R-HSA-500717
R-HSA-1912420	Pre-NOTCH Processing in Golgi	1	23	0.00165837	0.642059	0.642059	1	8	0.000687108	9606	Homo sapiens	LFNG		R-HSA-1912355
R-HSA-432142	Platelet sensitization by LDL	1	23	0.00165837	0.642059	0.642059	1	9	0.000772997	9606	Homo sapiens	PLA2G4A		R-HSA-428961
R-HSA-2142845	Hyaluronan metabolism	1	23	0.00165837	0.642059	0.642059	1	12	0.00103066	9606	Homo sapiens	HEXB		R-HSA-2162225
R-HSA-381676	Glucagon-like Peptide-1 (GLP1) regulates insulin secretion	2	49	0.00353306	0.642756	0.642756	2	11	0.000944774	9606	Homo sapiens	ADCY6;ADCY5		R-HSA-381607;R-HSA-381704
R-HSA-112310	Neurotransmitter release cycle	4	99	0.00713822	0.644658	0.644658	7	36	0.00309199	9606	Homo sapiens	GLS2;MAOA;GAD1;ABAT		R-HSA-70609;R-HSA-888589;R-HSA-888572;R-HSA-374909;R-HSA-916855;R-HSA-888577;R-HSA-917744
R-HSA-400253	Circadian Clock	4	99	0.00713822	0.644658	0.644658	4	59	0.00506742	9606	Homo sapiens	CPT1A;NOCT		R-HSA-5663138;R-HSA-5663264;R-HSA-1801587;R-HSA-549424
R-HSA-442755	Activation of NMDA receptor and postsynaptic events	2	50	0.00360516	0.653598	0.653598	1	23	0.00197544	9606	Homo sapiens	ADCY3;ADCY1		R-HSA-442715
R-HSA-500753	Pyrimidine biosynthesis	1	24	0.00173048	0.657709	0.657709	3	6	0.000515331	9606	Homo sapiens	CAD		R-HSA-73571;R-HSA-73573;R-HSA-73577
R-HSA-192456	Digestion of dietary lipid	1	24	0.00173048	0.657709	0.657709	3	8	0.000687108	9606	Homo sapiens	CEL		R-HSA-192417;R-HSA-192425;R-HSA-192430
R-HSA-9018896	Biosynthesis of E-series 18(S)-resolvins	1	24	0.00173048	0.657709	0.657709	1	9	0.000772997	9606	Homo sapiens	GPX4		R-HSA-9018868
R-HSA-8964058	HDL remodeling	1	24	0.00173048	0.657709	0.657709	1	13	0.00111655	9606	Homo sapiens	LIPG		R-HSA-8980228
R-HSA-3906995	Diseases associated with O-glycosylation of proteins	3	76	0.00547985	0.659459	0.659459	3	9	0.000772997	9606	Homo sapiens	LFNG;GALNT12;GALNT3		R-HSA-5096537;R-HSA-5096538;R-HSA-5096532
R-HSA-69206	G1/S Transition	6	150	0.0108155	0.659907	0.659907	5	61	0.0052392	9606	Homo sapiens	RRM2;TK1;TYMS		R-HSA-8961982;R-HSA-8962050;R-HSA-8961972;R-HSA-8962039;R-HSA-8961991
R-HSA-1222556	ROS, RNS production in phagocytes	2	51	0.00367727	0.664176	0.664176	1	12	0.00103066	9606	Homo sapiens	NOS2;NOS3		R-HSA-418436
R-HSA-422356	Regulation of insulin secretion	4	104	0.00749874	0.68204	0.68204	6	37	0.00317788	9606	Homo sapiens	PLCB3;AHCYL1;ADCY6;ADCY5		R-HSA-400023;R-HSA-169683;R-HSA-381607;R-HSA-400097;R-HSA-399998;R-HSA-381704
R-HSA-2029485	Role of phospholipids in phagocytosis	5	129	0.00930132	0.682365	0.682365	6	12	0.00103066	9606	Homo sapiens	PLPP5;AHCYL1;PLCG2;PLD4;PLD1		R-HSA-2029471;R-HSA-169683;R-HSA-2029468;R-HSA-2029272;R-HSA-2029270;R-HSA-2029268
R-HSA-389357	CD28 dependent PI3K/Akt signaling	1	26	0.00187468	0.68699	0.68699	1	9	0.000772997	9606	Homo sapiens	THEM4		R-HSA-198640
R-HSA-174403	Glutathione synthesis and recycling	1	26	0.00187468	0.68699	0.68699	1	9	0.000772997	9606	Homo sapiens	GGCT		R-HSA-1247922
R-HSA-446203	Asparagine N-linked glycosylation	17	420	0.0302834	0.691308	0.691308	22	143	0.0122821	9606	Homo sapiens	ST6GALNAC2;CMAS;ST8SIA1;FUCA1;SRD5A3;ALG2;FUOM;FUT3;NANP;FUT8;GMDS;FPGT;MAN1C1;MVD;MAN1B1;B4GALT5		R-HSA-975919;R-HSA-901036;R-HSA-901039;R-HSA-4084989;R-HSA-446208;R-HSA-4084982;R-HSA-4419979;R-HSA-6787533;R-HSA-4084980;R-HSA-4084978;R-HSA-901024;R-HSA-964737;R-HSA-964830;R-HSA-449718;R-HSA-5693925;R-HSA-191414;R-HSA-6787632;R-HSA-964825;R-HSA-5693807;R-HSA-6787677;R-HSA-1028788;R-HSA-901074
R-HSA-75153	Apoptotic execution phase	2	54	0.00389358	0.694352	0.694352	11	57	0.00489565	9606	Homo sapiens	CAD;DNM1L		R-HSA-211186;R-HSA-211239;R-HSA-211207;R-HSA-211191;R-HSA-211190;R-HSA-211206;R-HSA-351948;R-HSA-211193;R-HSA-9029667;R-HSA-211224;R-HSA-211247
R-HSA-2514859	Inactivation, recovery and regulation of the phototransduction cascade	2	54	0.00389358	0.694352	0.694352	2	19	0.00163188	9606	Homo sapiens	NMT2;PDE6B		R-HSA-2584246;R-HSA-2534087
R-HSA-209968	Thyroxine biosynthesis	1	27	0.00194679	0.700678	0.700678	1	11	0.000944774	9606	Homo sapiens	DIO1		R-HSA-209772
R-HSA-9018676	Biosynthesis of D-series resolvins	1	27	0.00194679	0.700678	0.700678	1	11	0.000944774	9606	Homo sapiens	GPX4		R-HSA-9020273
R-HSA-175474	Assembly Of The HIV Virion	1	27	0.00194679	0.700678	0.700678	1	16	0.00137422	9606	Homo sapiens	NMT2		R-HSA-184392
R-HSA-6811440	Retrograde transport at the Trans-Golgi-Network	2	55	0.00396568	0.7039	0.7039	6	20	0.00171777	9606	Homo sapiens	RAB6B;TM7SF2		R-HSA-6811431;R-HSA-6811429;R-HSA-6811428;R-HSA-6814674;R-HSA-6814671;R-HSA-6814682
R-HSA-2453902	The canonical retinoid cycle in rods (twilight vision)	2	56	0.00403778	0.713199	0.713199	2	25	0.00214721	9606	Homo sapiens	CYP4V2;RDH10		R-HSA-6786239;R-HSA-74872
R-HSA-2408522	Selenoamino acid metabolism	7	184	0.013267	0.713567	0.713567	6	33	0.00283432	9606	Homo sapiens	CBS;SCLY;HNMT;PAPSS2;INMT;PAPSS1;GNMT		R-HSA-2408544;R-HSA-2408540;R-HSA-2408524;R-HSA-2408525;R-HSA-2408559;R-HSA-2408554
R-HSA-977068	Termination of O-glycan biosynthesis	1	28	0.00201889	0.713769	0.713769	1	5	0.000429443	9606	Homo sapiens	ST6GALNAC2		R-HSA-981814
R-HSA-2161541	Abacavir metabolism	1	28	0.00201889	0.713769	0.713769	1	7	0.00060122	9606	Homo sapiens	ADH1A		R-HSA-2162078
R-HSA-200425	Import of palmitoyl-CoA into the mitochondrial matrix	1	28	0.00201889	0.713769	0.713769	1	9	0.000772997	9606	Homo sapiens	CPT1A		R-HSA-200406
R-HSA-5213460	RIPK1-mediated regulated necrosis	1	28	0.00201889	0.713769	0.713769	1	13	0.00111655	9606	Homo sapiens	TH		R-HSA-5675470
R-HSA-5218859	Regulated Necrosis	1	28	0.00201889	0.713769	0.713769	1	13	0.00111655	9606	Homo sapiens	TH		R-HSA-5675470
R-HSA-6804115	TP53 regulates transcription of additional cell cycle genes whose exact role in the p53 pathway remain uncertain	1	28	0.00201889	0.713769	0.713769	1	14	0.00120244	9606	Homo sapiens	CNOT6L		R-HSA-6798044
R-HSA-8964038	LDL clearance	1	28	0.00201889	0.713769	0.713769	1	19	0.00163188	9606	Homo sapiens	ACAT2		R-HSA-8876696
R-HSA-917937	Iron uptake and transport	3	83	0.00598457	0.716183	0.716183	4	34	0.00292021	9606	Homo sapiens	FTMT;CP		R-HSA-904830;R-HSA-5691107;R-HSA-1562626;R-HSA-917891
R-HSA-9027604	Biosynthesis of electrophilic Ï‰-3 PUFA oxo-derivatives	1	29	0.00209099	0.726288	0.726288	4	20	0.00171777	9606	Homo sapiens	PTGS2		R-HSA-9027627;R-HSA-9027532;R-HSA-9028255;R-HSA-9027607
R-HSA-418592	ADP signalling through P2Y purinoceptor 1	1	29	0.00209099	0.726288	0.726288	1	7	0.00060122	9606	Homo sapiens	PLA2G4A		R-HSA-428961
R-HSA-2514856	The phototransduction cascade	2	58	0.00418199	0.731063	0.731063	4	27	0.00231899	9606	Homo sapiens	NMT2;PDE6B		R-HSA-74065;R-HSA-2584246;R-HSA-2534087;R-HSA-74059
R-HSA-114608	Platelet degranulation	5	137	0.00987815	0.731338	0.731338	3	11	0.000944774	9606	Homo sapiens	ABCC4;CANT1;SCCPDH;QSOX1;ALDOA		R-HSA-429157;R-HSA-481009;R-HSA-481007
R-HSA-181430	Norepinephrine Neurotransmitter Release Cycle	1	30	0.0021631	0.738261	0.738261	1	6	0.000515331	9606	Homo sapiens	MAOA		R-HSA-374909
R-HSA-201451	Signaling by BMP	1	30	0.0021631	0.738261	0.738261	1	17	0.0014601	9606	Homo sapiens	MIF		R-HSA-8858346
R-HSA-2151201	Transcriptional activation of mitochondrial biogenesis	3	87	0.00627298	0.745163	0.745163	2	32	0.00274843	9606	Homo sapiens	GLUD1;IDH2;SOD2		R-HSA-5688276;R-HSA-5688289
R-HSA-8949613	Cristae formation	1	31	0.0022352	0.749711	0.749711	1	2	0.000171777	9606	Homo sapiens	ATP5S		R-HSA-8949580
R-HSA-203927	MicroRNA (miRNA) biogenesis	1	31	0.0022352	0.749711	0.749711	3	8	0.000687108	9606	Homo sapiens	AGO2		R-HSA-203862;R-HSA-210805;R-HSA-2106614
R-HSA-1660516	Synthesis of PIPs at the early endosome membrane	1	31	0.0022352	0.749711	0.749711	1	13	0.00111655	9606	Homo sapiens	INPP4B		R-HSA-1676162
R-HSA-9025094	Biosynthesis of DPAn-3 SPMs	1	31	0.0022352	0.749711	0.749711	1	18	0.00154599	9606	Homo sapiens	PTGS2		R-HSA-9026408
R-HSA-211000	Gene Silencing by RNA	4	115	0.00829187	0.754286	0.754286	20	36	0.00309199	9606	Homo sapiens	ADSL;HENMT1;AGO2;PLD6		R-HSA-5629237;R-HSA-5578965;R-HSA-9023912;R-HSA-2106625;R-HSA-5578742;R-HSA-5578966;R-HSA-5629203;R-HSA-426464;R-HSA-5601887;R-HSA-9023909;R-HSA-5578744;R-HSA-5578712;R-HSA-203862;R-HSA-210805;R-HSA-2106614;R-HSA-5629218;R-HSA-2106615;R-HSA-426522;R-HSA-426520;R-HSA-426489
R-HSA-5654736	Signaling by FGFR1	2	61	0.0043983	0.756081	0.756081	28	48	0.00412265	9606	Homo sapiens	KL		R-HSA-5654167;R-HSA-5654165;R-HSA-5654672;R-HSA-5654673;R-HSA-5654596;R-HSA-5654597;R-HSA-5654149;R-HSA-191062;R-HSA-5654594;R-HSA-5654592;R-HSA-5656064;R-HSA-5654600;R-HSA-5654582;R-HSA-5654578;R-HSA-5654591;R-HSA-5654586;R-HSA-5654587;R-HSA-5654584;R-HSA-5654392;R-HSA-5654692;R-HSA-5654690;R-HSA-5654560;R-HSA-5654575;R-HSA-5654573;R-HSA-5654571;R-HSA-190268;R-HSA-8941623;R-HSA-5654569
R-HSA-432722	Golgi Associated Vesicle Biogenesis	2	61	0.0043983	0.756081	0.756081	3	7	0.00060122	9606	Homo sapiens	FTMT;DNM2		R-HSA-421831;R-HSA-434362;R-HSA-421835
R-HSA-110373	Resolution of AP sites via the multiple-nucleotide patch replacement pathway	1	32	0.0023073	0.76066	0.76066	5	19	0.00163188	9606	Homo sapiens	PARP2		R-HSA-5651828;R-HSA-5649873;R-HSA-5651723;R-HSA-5649883;R-HSA-5651739
R-HSA-210500	Glutamate Neurotransmitter Release Cycle	1	32	0.0023073	0.76066	0.76066	1	8	0.000687108	9606	Homo sapiens	GLS2		R-HSA-70609
R-HSA-1660514	Synthesis of PIPs at the Golgi membrane	1	32	0.0023073	0.76066	0.76066	1	11	0.000944774	9606	Homo sapiens	PIK3C2G		R-HSA-1675928
R-HSA-375170	CDO in myogenesis	1	32	0.0023073	0.76066	0.76066	1	14	0.00120244	9606	Homo sapiens	ME2		R-HSA-448948
R-HSA-525793	Myogenesis	1	32	0.0023073	0.76066	0.76066	1	14	0.00120244	9606	Homo sapiens	ME2		R-HSA-448948
R-HSA-6811436	COPI-independent Golgi-to-ER retrograde traffic	2	62	0.0044704	0.763962	0.763962	4	7	0.00060122	9606	Homo sapiens	PLA2G4A;RAB6B		R-HSA-8849350;R-HSA-8848484;R-HSA-8849348;R-HSA-8849353
R-HSA-76005	Response to elevated platelet cytosolic Ca2+	5	144	0.0103829	0.769505	0.769505	3	14	0.00120244	9606	Homo sapiens	ABCC4;CANT1;SCCPDH;QSOX1;ALDOA		R-HSA-429157;R-HSA-481009;R-HSA-481007
R-HSA-901032	ER Quality Control Compartment (ERQC)	1	33	0.00237941	0.771132	0.771132	4	9	0.000772997	9606	Homo sapiens	MAN1B1		R-HSA-901036;R-HSA-901039;R-HSA-901024;R-HSA-901074
R-HSA-425410	Metal ion SLC transporters	1	33	0.00237941	0.771132	0.771132	1	20	0.00171777	9606	Homo sapiens	CP		R-HSA-904830
R-HSA-112314	Neurotransmitter receptors and postsynaptic signal transmission	6	171	0.0123297	0.774397	0.774397	7	56	0.00480976	9606	Homo sapiens	PLCB3;ADCY9;ADCY3;ADCY1;ADCY6;ADCY5		R-HSA-170674;R-HSA-170666;R-HSA-500717;R-HSA-392206;R-HSA-170686;R-HSA-170671;R-HSA-442715
R-HSA-397795	G-protein beta:gamma signalling	1	34	0.00245151	0.781145	0.781145	2	6	0.000515331	9606	Homo sapiens	PLCB3		R-HSA-398193;R-HSA-398040
R-HSA-451326	Activation of kainate receptors upon glutamate binding	1	34	0.00245151	0.781145	0.781145	1	6	0.000515331	9606	Homo sapiens	PLCB3		R-HSA-500717
R-HSA-453279	Mitotic G1-G1/S phases	6	173	0.0124739	0.783613	0.783613	5	98	0.00841707	9606	Homo sapiens	RRM2;TK1;TYMS		R-HSA-8961982;R-HSA-8962050;R-HSA-8961972;R-HSA-8962039;R-HSA-8961991
R-HSA-2424491	DAP12 signaling	1	35	0.00252361	0.790722	0.790722	8	17	0.0014601	9606	Homo sapiens	PLCG2		R-HSA-2424484;R-HSA-2424485;R-HSA-2424486;R-HSA-2424487;R-HSA-2424481;R-HSA-2396594;R-HSA-2424476;R-HSA-2396606
R-HSA-180024	DARPP-32 events	1	35	0.00252361	0.790722	0.790722	1	11	0.000944774	9606	Homo sapiens	PDE4A		R-HSA-111962
R-HSA-9018683	Biosynthesis of DPA-derived SPMs	1	35	0.00252361	0.790722	0.790722	1	21	0.00180366	9606	Homo sapiens	PTGS2		R-HSA-9026408
R-HSA-2219530	Constitutive Signaling by Aberrant PI3K in Cancer	3	95	0.00684981	0.795997	0.795997	1	2	0.000171777	9606	Homo sapiens	KL;KITLG		R-HSA-2400009
R-HSA-186712	Regulation of beta-cell development	2	67	0.00483092	0.800128	0.800128	1	26	0.0022331	9606	Homo sapiens	PKLR		R-HSA-211461
R-HSA-74752	Signaling by Insulin receptor	3	96	0.00692191	0.801716	0.801716	2	34	0.00292021	9606	Homo sapiens	KL;THEM4		R-HSA-109699;R-HSA-109700
R-HSA-8873719	RAB geranylgeranylation	2	68	0.00490302	0.806743	0.806743	2	5	0.000429443	9606	Homo sapiens	RAB6B;RAB22A		R-HSA-8870469;R-HSA-8870466
R-HSA-4420097	VEGFA-VEGFR2 Pathway	4	125	0.00901291	0.808367	0.808367	11	77	0.00661342	9606	Homo sapiens	AHCYL1;NOS3;SPHK1;THEM4		R-HSA-169683;R-HSA-5218845;R-HSA-202129;R-HSA-202144;R-HSA-198640;R-HSA-5218823;R-HSA-202137;R-HSA-202111;R-HSA-202127;R-HSA-202110;R-HSA-1497784
R-HSA-159418	Recycling of bile acids and salts	1	37	0.00266782	0.808638	0.808638	1	12	0.00103066	9606	Homo sapiens	SLC27A2		R-HSA-159425
R-HSA-392518	Signal amplification	1	37	0.00266782	0.808638	0.808638	1	18	0.00154599	9606	Homo sapiens	PLA2G4A		R-HSA-428961
R-HSA-1268020	Mitochondrial protein import	2	69	0.00497512	0.813164	0.813164	5	14	0.00120244	9606	Homo sapiens	IDH1;LDHD		R-HSA-1268022;R-HSA-1299476;R-HSA-1299482;R-HSA-8986181;R-HSA-1299487
R-HSA-199418	Negative regulation of the PI3K/AKT network	4	126	0.00908501	0.8132	0.8132	2	10	0.000858885	9606	Homo sapiens	KL;KITLG;THEM4		R-HSA-199443;R-HSA-2316434
R-HSA-72306	tRNA processing	6	180	0.0129786	0.813625	0.813625	8	54	0.00463798	9606	Homo sapiens	DUS2;PUS3;PUS1;LCMT2;PUS7		R-HSA-6786583;R-HSA-6783473;R-HSA-6782881;R-HSA-8870289;R-HSA-6787566;R-HSA-6782381;R-HSA-6782890;R-HSA-6782296
R-HSA-1592230	Mitochondrial biogenesis	4	127	0.00915711	0.817934	0.817934	3	36	0.00309199	9606	Homo sapiens	ATP5S;GLUD1;IDH2;SOD2		R-HSA-5688276;R-HSA-8949580;R-HSA-5688289
R-HSA-445355	Smooth Muscle Contraction	1	39	0.00281203	0.825022	0.825022	4	9	0.000772997	9606	Homo sapiens	CAD		R-HSA-445700;R-HSA-445699;R-HSA-445704;R-HSA-445705
R-HSA-6804758	Regulation of TP53 Activity through Acetylation	1	39	0.00281203	0.825022	0.825022	2	14	0.00120244	9606	Homo sapiens	PIP4P1		R-HSA-6810410;R-HSA-6810392
R-HSA-389356	CD28 co-stimulation	1	39	0.00281203	0.825022	0.825022	1	19	0.00163188	9606	Homo sapiens	THEM4		R-HSA-198640
R-HSA-211976	Endogenous sterols	2	71	0.00511933	0.825435	0.825435	4	19	0.00163188	9606	Homo sapiens	PTGIS;CYP4V2		R-HSA-193845;R-HSA-6786239;R-HSA-192157;R-HSA-193709
R-HSA-76002	Platelet activation, signaling and aggregation	10	288	0.0207657	0.827112	0.827112	8	114	0.00979129	9606	Homo sapiens	ABCC4;DGKD;CANT1;SCCPDH;DGKQ;PLCG2;PLA2G4A;QSOX1;ALDOA;MGLL		R-HSA-114689;R-HSA-429157;R-HSA-481009;R-HSA-426240;R-HSA-428961;R-HSA-481007;R-HSA-426043;R-HSA-429497
R-HSA-390471	Association of TriC/CCT with target proteins during biosynthesis	1	40	0.00288413	0.832681	0.832681	1	2	0.000171777	9606	Homo sapiens	SPHK1		R-HSA-391266
R-HSA-5696394	DNA Damage Recognition in GG-NER	1	40	0.00288413	0.832681	0.832681	2	5	0.000429443	9606	Homo sapiens	PARP2		R-HSA-5696655;R-HSA-5696664
R-HSA-2022928	HS-GAG biosynthesis	1	40	0.00288413	0.832681	0.832681	2	14	0.00120244	9606	Homo sapiens	GLCE		R-HSA-2024100;R-HSA-2076371
R-HSA-5696400	Dual Incision in GG-NER	1	41	0.00295623	0.840006	0.840006	3	3	0.000257666	9606	Homo sapiens	PARP2		R-HSA-5690213;R-HSA-5690990;R-HSA-5690988
R-HSA-901042	Calnexin/calreticulin cycle	1	41	0.00295623	0.840006	0.840006	4	13	0.00111655	9606	Homo sapiens	MAN1B1		R-HSA-901036;R-HSA-901039;R-HSA-901024;R-HSA-901074
R-HSA-211981	Xenobiotics	2	74	0.00533564	0.842486	0.842486	16	22	0.00188955	9606	Homo sapiens	CYP2E1;CYP2C19		R-HSA-76416;R-HSA-76354;R-HSA-76453;R-HSA-211910;R-HSA-212005;R-HSA-212004;R-HSA-76456;R-HSA-211881;R-HSA-76397;R-HSA-143468;R-HSA-76434;R-HSA-211991;R-HSA-211988;R-HSA-76475;R-HSA-211929;R-HSA-211966
R-HSA-2559585	Oncogene Induced Senescence	1	42	0.00302834	0.84701	0.84701	3	18	0.00154599	9606	Homo sapiens	ADSL		R-HSA-3209111;R-HSA-3209114;R-HSA-3209151
R-HSA-8964043	Plasma lipoprotein clearance	1	42	0.00302834	0.84701	0.84701	1	35	0.0030061	9606	Homo sapiens	ACAT2		R-HSA-8876696
R-HSA-194138	Signaling by VEGF	4	134	0.00966184	0.848365	0.848365	11	83	0.00712875	9606	Homo sapiens	AHCYL1;NOS3;SPHK1;THEM4		R-HSA-169683;R-HSA-5218845;R-HSA-202129;R-HSA-202144;R-HSA-198640;R-HSA-5218823;R-HSA-202137;R-HSA-202111;R-HSA-202127;R-HSA-202110;R-HSA-1497784
R-HSA-190236	Signaling by FGFR	3	106	0.00764294	0.851817	0.851817	29	142	0.0121962	9606	Homo sapiens	KL;GALNT3		R-HSA-5654167;R-HSA-5654165;R-HSA-5654672;R-HSA-5654673;R-HSA-5654596;R-HSA-5654597;R-HSA-5654149;R-HSA-191062;R-HSA-5654594;R-HSA-5654592;R-HSA-5656064;R-HSA-5654600;R-HSA-5654582;R-HSA-8851619;R-HSA-5654578;R-HSA-5654591;R-HSA-5654586;R-HSA-5654587;R-HSA-5654584;R-HSA-5654392;R-HSA-5654692;R-HSA-5654690;R-HSA-5654560;R-HSA-5654575;R-HSA-5654573;R-HSA-5654571;R-HSA-190268;R-HSA-8941623;R-HSA-565…
R-HSA-432720	Lysosome Vesicle Biogenesis	1	43	0.00310044	0.853708	0.853708	2	8	0.000687108	9606	Homo sapiens	DNM2		R-HSA-432706;R-HSA-432707
R-HSA-114604	GPVI-mediated activation cascade	1	43	0.00310044	0.853708	0.853708	2	25	0.00214721	9606	Homo sapiens	PLCG2		R-HSA-114689;R-HSA-429497
R-HSA-5358351	Signaling by Hedgehog	5	167	0.0120412	0.866067	0.866067	1	82	0.00704286	9606	Homo sapiens	ADCY9;ADCY3;ADCY1;ADCY6;ADCY5		R-HSA-5610727
R-HSA-180786	Extension of Telomeres	1	45	0.00324465	0.866239	0.866239	7	21	0.00180366	9606	Homo sapiens	TERT		R-HSA-163090;R-HSA-163120;R-HSA-163099;R-HSA-163096;R-HSA-164616;R-HSA-164617;R-HSA-164620
R-HSA-2187338	Visual phototransduction	5	168	0.0121133	0.869355	0.869355	7	90	0.00772997	9606	Homo sapiens	AWAT2;CYP4V2;RDH10;NMT2;PDE6B		R-HSA-74065;R-HSA-2584246;R-HSA-2534087;R-HSA-6786239;R-HSA-74872;R-HSA-74059;R-HSA-2465919
R-HSA-199992	trans-Golgi Network Vesicle Budding	2	80	0.00576826	0.872129	0.872129	5	19	0.00163188	9606	Homo sapiens	FTMT;DNM2		R-HSA-421831;R-HSA-432706;R-HSA-432707;R-HSA-434362;R-HSA-421835
R-HSA-421837	Clathrin derived vesicle budding	2	80	0.00576826	0.872129	0.872129	5	19	0.00163188	9606	Homo sapiens	FTMT;DNM2		R-HSA-421831;R-HSA-432706;R-HSA-432707;R-HSA-434362;R-HSA-421835
R-HSA-112316	Neuronal System	15	435	0.0313649	0.874349	0.874349	23	161	0.0138281	9606	Homo sapiens	ACHE;GLS2;MAOA;GAD1;ADCY3;ABAT;ADCY1;COMT;ADCY6;ADCY5;PLCB3;LRTOMT;ADCY9;ALDH2;GLUL		R-HSA-141186;R-HSA-888589;R-HSA-372519;R-HSA-380608;R-HSA-379395;R-HSA-170666;R-HSA-8955010;R-HSA-500717;R-HSA-392206;R-HSA-888577;R-HSA-170671;R-HSA-379464;R-HSA-70606;R-HSA-170674;R-HSA-70609;R-HSA-888572;R-HSA-379382;R-HSA-374909;R-HSA-916855;R-HSA-170686;R-HSA-442715;R-HSA-917744;R-HSA-379387
R-HSA-5696395	Formation of Incision Complex in GG-NER	1	47	0.00338885	0.877698	0.877698	8	10	0.000858885	9606	Homo sapiens	PARP2		R-HSA-6790487;R-HSA-6790454;R-HSA-5690996;R-HSA-5689861;R-HSA-5689317;R-HSA-5696670;R-HSA-5690991;R-HSA-5691000
R-HSA-1912422	Pre-NOTCH Expression and Processing	3	113	0.00814767	0.879976	0.879976	14	38	0.00326376	9606	Homo sapiens	LFNG;ADSL;AGO2		R-HSA-1912413;R-HSA-1912412;R-HSA-1606682;R-HSA-1912409;R-HSA-1912410;R-HSA-1912406;R-HSA-1912368;R-HSA-1912364;R-HSA-1912367;R-HSA-1912366;R-HSA-1912363;R-HSA-1912362;R-HSA-1606561;R-HSA-1912355
R-HSA-3000480	Scavenging by Class A Receptors	1	48	0.00346096	0.883055	0.883055	2	10	0.000858885	9606	Homo sapiens	FTMT		R-HSA-2187266;R-HSA-2299677
R-HSA-6811438	Intra-Golgi traffic	1	48	0.00346096	0.883055	0.883055	2	10	0.000858885	9606	Homo sapiens	MAN1C1		R-HSA-8847635;R-HSA-8847544
R-HSA-73933	Resolution of Abasic Sites (AP sites)	1	48	0.00346096	0.883055	0.883055	5	43	0.00369321	9606	Homo sapiens	PARP2		R-HSA-5651828;R-HSA-5649873;R-HSA-5651723;R-HSA-5649883;R-HSA-5651739
R-HSA-2262749	Cellular response to hypoxia	2	83	0.00598457	0.884944	0.884944	1	20	0.00171777	9606	Homo sapiens	CA9		R-HSA-1235035
R-HSA-1234174	Regulation of Hypoxia-inducible Factor (HIF) by oxygen	2	83	0.00598457	0.884944	0.884944	1	20	0.00171777	9606	Homo sapiens	CA9		R-HSA-1235035
R-HSA-9006931	Signaling by Nuclear Receptors	7	230	0.0165837	0.887731	0.887731	14	93	0.00798763	9606	Homo sapiens	CPT1A;ADSL;CITED1;RDH10;ADH1A;AGO2;ALDH1A1		R-HSA-9012203;R-HSA-9008271;R-HSA-5362518;R-HSA-5362522;R-HSA-9012196;R-HSA-9011961;R-HSA-9008315;R-HSA-9012186;R-HSA-200406;R-HSA-5362564;R-HSA-9012208;R-HSA-9023859;R-HSA-9023860;R-HSA-9011958
R-HSA-8854214	TBC/RABGAPs	1	49	0.00353306	0.888177	0.888177	1	14	0.00120244	9606	Homo sapiens	RAB6B		R-HSA-8854303
R-HSA-1433557	Signaling by SCF-KIT	1	50	0.00360516	0.893075	0.893075	33	36	0.00309199	9606	Homo sapiens	KITLG		R-HSA-1433428;R-HSA-205319;R-HSA-1433488;R-HSA-1562641;R-HSA-1562640;R-HSA-1433501;R-HSA-205321;R-HSA-1433374;R-HSA-205262;R-HSA-1433542;R-HSA-205328;R-HSA-205205;R-HSA-1433410;R-HSA-1433418;R-HSA-205286;R-HSA-1433456;R-HSA-1433395;R-HSA-205289;R-HSA-1433471;R-HSA-1470012;R-HSA-205231;R-HSA-1470010;R-HSA-1470011;R-HSA-1472121;R-HSA-1470009;R-HSA-205234;R-HSA-205238;R-HSA-1433506;R-HSA-205306;R-HS…
R-HSA-190828	Gap junction trafficking	1	50	0.00360516	0.893075	0.893075	3	20	0.00171777	9606	Homo sapiens	DNM2		R-HSA-196017;R-HSA-190519;R-HSA-190829
R-HSA-442660	Na+/Cl- dependent neurotransmitter transporters	1	50	0.00360516	0.893075	0.893075	1	15	0.00128833	9606	Homo sapiens	NAT1		R-HSA-443997
R-HSA-75893	TNF signaling	1	50	0.00360516	0.893075	0.893075	1	29	0.00249077	9606	Homo sapiens	SMPD3		R-HSA-5626981
R-HSA-6783783	Interleukin-10 signaling	2	86	0.00620088	0.896562	0.896562	1	15	0.00128833	9606	Homo sapiens	PTGS2		R-HSA-6790029
R-HSA-6811558	PI5P, PP2A and IER3 Regulate PI3K/AKT Signaling	3	118	0.00850818	0.897074	0.897074	1	7	0.00060122	9606	Homo sapiens	KL;KITLG		R-HSA-2316434
R-HSA-8955332	Carboxyterminal post-translational modifications of tubulin	1	51	0.00367727	0.897759	0.897759	1	6	0.000515331	9606	Homo sapiens	TTL		R-HSA-8955706
R-HSA-350562	Regulation of ornithine decarboxylase (ODC)	1	52	0.00374937	0.902238	0.902238	4	4	0.000343554	9606	Homo sapiens	ODC1		R-HSA-353125;R-HSA-350567;R-HSA-350578;R-HSA-350600
R-HSA-2172127	DAP12 interactions	1	52	0.00374937	0.902238	0.902238	8	33	0.00283432	9606	Homo sapiens	PLCG2		R-HSA-2424484;R-HSA-2424485;R-HSA-2424486;R-HSA-2424487;R-HSA-2424481;R-HSA-2396594;R-HSA-2424476;R-HSA-2396606
R-HSA-5654741	Signaling by FGFR3	1	52	0.00374937	0.902238	0.902238	1	43	0.00369321	9606	Homo sapiens	GALNT3		R-HSA-8851619
R-HSA-8864260	Transcriptional regulation by the AP-2 (TFAP2) family of transcription factors	1	52	0.00374937	0.902238	0.902238	1	44	0.00377909	9606	Homo sapiens	CITED1		R-HSA-8864307
R-HSA-5607764	CLEC7A (Dectin-1) signaling	3	120	0.00865239	0.903277	0.903277	6	45	0.00386498	9606	Homo sapiens	DUS2;AHCYL1;PLCG2		R-HSA-169683;R-HSA-5607735;R-HSA-5607745;R-HSA-2730849;R-HSA-2730867;R-HSA-5607755
R-HSA-1912408	Pre-NOTCH Transcription and Translation	2	89	0.00641719	0.907081	0.907081	13	28	0.00240488	9606	Homo sapiens	ADSL;AGO2		R-HSA-1912413;R-HSA-1912412;R-HSA-1606682;R-HSA-1912409;R-HSA-1912410;R-HSA-1912406;R-HSA-1912368;R-HSA-1912364;R-HSA-1912367;R-HSA-1912366;R-HSA-1912363;R-HSA-1912362;R-HSA-1606561
R-HSA-6785807	Interleukin-4 and Interleukin-13 signaling	6	211	0.0152138	0.909093	0.909093	3	46	0.00395087	9606	Homo sapiens	NOS2;MAOA;PTGS2		R-HSA-6797271;R-HSA-6790029;R-HSA-6790041
R-HSA-157858	Gap junction trafficking and regulation	1	54	0.00389358	0.910617	0.910617	3	24	0.00206132	9606	Homo sapiens	DNM2		R-HSA-196017;R-HSA-190519;R-HSA-190829
R-HSA-437239	Recycling pathway of L1	1	54	0.00389358	0.910617	0.910617	1	14	0.00120244	9606	Homo sapiens	DNM2		R-HSA-555065
R-HSA-8963899	Plasma lipoprotein remodeling	1	54	0.00389358	0.910617	0.910617	1	30	0.00257666	9606	Homo sapiens	LIPG		R-HSA-8980228
R-HSA-382556	ABC-family proteins mediated transport	3	124	0.0089408	0.914681	0.914681	3	28	0.00240488	9606	Homo sapiens	ABCC4;ABCB1		R-HSA-1454916;R-HSA-5678706;R-HSA-1467457
R-HSA-2219528	PI3K/AKT Signaling in Cancer	3	126	0.00908501	0.919912	0.919912	1	21	0.00180366	9606	Homo sapiens	KL;KITLG		R-HSA-2400009
R-HSA-532668	N-glycan trimming in the ER and Calnexin/Calreticulin cycle	1	57	0.00410989	0.921861	0.921861	4	18	0.00154599	9606	Homo sapiens	MAN1B1		R-HSA-901036;R-HSA-901039;R-HSA-901024;R-HSA-901074
R-HSA-948021	Transport to the Golgi and subsequent modification	6	218	0.0157185	0.923584	0.923584	7	60	0.00515331	9606	Homo sapiens	FUT8;FUCA1;MAN1C1;B4GALT5;FUT3		R-HSA-964830;R-HSA-975919;R-HSA-5693925;R-HSA-964825;R-HSA-5693807;R-HSA-1028788;R-HSA-964737
R-HSA-381119	Unfolded Protein Response (UPR)	4	160	0.0115365	0.926449	0.926449	2	95	0.00815941	9606	Homo sapiens	EXTL1;ASNS		R-HSA-8953336;R-HSA-1791118
R-HSA-2871809	FCERI mediated Ca+2 mobilization	3	129	0.00930132	0.927211	0.927211	8	11	0.000944774	9606	Homo sapiens	DUS2;AHCYL1;PLCG2		R-HSA-2730888;R-HSA-169683;R-HSA-2730858;R-HSA-2730847;R-HSA-2730833;R-HSA-2730849;R-HSA-2730867;R-HSA-2730885
R-HSA-2029480	Fcgamma receptor (FCGR) dependent phagocytosis	5	193	0.0139159	0.931868	0.931868	6	42	0.00360732	9606	Homo sapiens	PLPP5;AHCYL1;PLCG2;PLD4;PLD1		R-HSA-2029471;R-HSA-169683;R-HSA-2029468;R-HSA-2029272;R-HSA-2029270;R-HSA-2029268
R-HSA-174824	Plasma lipoprotein assembly, remodeling, and clearance	2	98	0.00706612	0.932937	0.932937	2	84	0.00721464	9606	Homo sapiens	LIPG;ACAT2		R-HSA-8980228;R-HSA-8876696
R-HSA-3000171	Non-integrin membrane-ECM interactions	1	61	0.0043983	0.934686	0.934686	1	22	0.00188955	9606	Homo sapiens	TKT		R-HSA-2465890
R-HSA-3858494	Beta-catenin independent WNT signaling	4	165	0.011897	0.936451	0.936451	6	51	0.00438031	9606	Homo sapiens	PLCB3;ADSL;AGO2;PDE6B		R-HSA-4086392;R-HSA-4086393;R-HSA-398193;R-HSA-4518575;R-HSA-4518585;R-HSA-398040
R-HSA-73884	Base Excision Repair	1	62	0.0044704	0.93755	0.93755	5	87	0.0074723	9606	Homo sapiens	PARP2		R-HSA-5651828;R-HSA-5649873;R-HSA-5651723;R-HSA-5649883;R-HSA-5651739
R-HSA-418594	G alpha (i) signalling events	18	556	0.0400894	0.938991	0.938991	31	147	0.0126256	9606	Homo sapiens	AHCYL1;PDE1C;PDE1A;PLA2G4A;ADCY3;ADCY1;ADCY6;ADCY5;PLCB3;PLCB4;ADCY9;PNP;AWAT2;CYP4V2;RDH10;NMT2;PDE4A;PDE6B		R-HSA-392129;R-HSA-749454;R-HSA-111879;R-HSA-111881;R-HSA-74059;R-HSA-111883;R-HSA-392206;R-HSA-74065;R-HSA-2584246;R-HSA-169683;R-HSA-111955;R-HSA-111956;R-HSA-6786239;R-HSA-2465919;R-HSA-749456;R-HSA-111898;R-HSA-111962;R-HSA-2534087;R-HSA-112037;R-HSA-170666;R-HSA-380073;R-HSA-170671;R-HSA-170674;R-HSA-170672;R-HSA-170676;R-HSA-170677;R-HSA-74872;R-HSA-111930;R-HSA-170686;R-HSA-170685;R-HSA-11…
R-HSA-2980766	Nuclear Envelope Breakdown	1	63	0.0045425	0.940288	0.940288	3	13	0.00111655	9606	Homo sapiens	LPIN1		R-HSA-5195402;R-HSA-5221130;R-HSA-4419948
R-HSA-5578775	Ion homeostasis	1	64	0.00461461	0.942906	0.942906	2	15	0.00128833	9606	Homo sapiens	AHCYL1		R-HSA-169683;R-HSA-5226904
R-HSA-5621480	Dectin-2 family	1	65	0.00468671	0.945409	0.945409	3	12	0.00103066	9606	Homo sapiens	PLCG2		R-HSA-5621347;R-HSA-5621363;R-HSA-5621356
R-HSA-6791312	TP53 Regulates Transcription of Cell Cycle Genes	1	65	0.00468671	0.945409	0.945409	1	42	0.00360732	9606	Homo sapiens	CNOT6L		R-HSA-6798044
R-HSA-5687128	MAPK6/MAPK4 signaling	2	106	0.00764294	0.95006	0.95006	2	40	0.00343554	9606	Homo sapiens	ADSL;AGO2		R-HSA-5687103;R-HSA-5687113
R-HSA-381038	XBP1(S) activates chaperone genes	2	106	0.00764294	0.95006	0.95006	1	48	0.00412265	9606	Homo sapiens	EXTL1		R-HSA-8953336
R-HSA-201722	Formation of the beta-catenin:TCF transactivating complex	1	67	0.00483092	0.950093	0.950093	1	13	0.00111655	9606	Homo sapiens	TERT		R-HSA-3322422
R-HSA-6802952	Signaling by BRAF and RAF fusions	1	68	0.00490302	0.952281	0.952281	5	5	0.000429443	9606	Homo sapiens	PAPSS1		R-HSA-6802935;R-HSA-6802934;R-HSA-6802933;R-HSA-6802932;R-HSA-6802927
R-HSA-352230	Amino acid transport across the plasma membrane	1	68	0.00490302	0.952281	0.952281	1	36	0.00309199	9606	Homo sapiens	NAT1		R-HSA-352174
R-HSA-983695	Antigen activates B Cell Receptor (BCR) leading to generation of second messengers	2	108	0.00778715	0.953639	0.953639	3	17	0.0014601	9606	Homo sapiens	AHCYL1;PLCG2		R-HSA-169683;R-HSA-983704;R-HSA-1112666
R-HSA-1442490	Collagen degradation	1	69	0.00497512	0.954374	0.954374	1	34	0.00292021	9606	Homo sapiens	PHYKPL		R-HSA-5696408
R-HSA-163841	Gamma carboxylation, hypusine formation and arylsulfatase activation	1	69	0.00497512	0.954374	0.954374	1	39	0.00334965	9606	Homo sapiens	ARSD		R-HSA-1614362
R-HSA-8957275	Post-translational protein phosphorylation	2	109	0.00785925	0.955335	0.955335	1	1	8.58885e-05	9606	Homo sapiens	QSOX1;CP		R-HSA-8952289
R-HSA-381070	IRE1alpha activates chaperones	2	110	0.00793136	0.956972	0.956972	1	54	0.00463798	9606	Homo sapiens	EXTL1		R-HSA-8953336
R-HSA-1650814	Collagen biosynthesis and modifying enzymes	1	76	0.00547985	0.966672	0.966672	4	51	0.00438031	9606	Homo sapiens	PPIB		R-HSA-1980233;R-HSA-2022073;R-HSA-8948226;R-HSA-8948230
R-HSA-9018519	Estrogen-dependent gene expression	3	153	0.0110318	0.966964	0.966964	10	66	0.00566864	9606	Homo sapiens	ADSL;CITED1;AGO2		R-HSA-9011961;R-HSA-9008315;R-HSA-9012203;R-HSA-9012186;R-HSA-9008271;R-HSA-9012208;R-HSA-9023859;R-HSA-9023860;R-HSA-9012196;R-HSA-9011958
R-HSA-157579	Telomere Maintenance	1	78	0.00562405	0.969533	0.969533	7	23	0.00197544	9606	Homo sapiens	TERT		R-HSA-163090;R-HSA-163120;R-HSA-163099;R-HSA-163096;R-HSA-164616;R-HSA-164617;R-HSA-164620
R-HSA-977225	Amyloid fiber formation	1	78	0.00562405	0.969533	0.969533	1	28	0.00240488	9606	Homo sapiens	NAT8		R-HSA-5693001
R-HSA-8936459	RUNX1 regulates genes involved in megakaryocyte differentiation and platelet function	1	78	0.00562405	0.969533	0.969533	1	33	0.00283432	9606	Homo sapiens	ADSL		R-HSA-8937097
R-HSA-3700989	Transcriptional Regulation by TP53	14	486	0.0350422	0.970219	0.970219	15	259	0.0222451	9606	Homo sapiens	GPI;G6PD;ADSL;SURF1;PIP4P1;CNOT6L;GLS2;SESN1;AGO2;COX6C;COX5A		R-HSA-2318752;R-HSA-5632914;R-HSA-70377;R-HSA-5632924;R-HSA-5631903;R-HSA-70475;R-HSA-163214;R-HSA-6810410;R-HSA-70609;R-HSA-5629189;R-HSA-5631941;R-HSA-2321904;R-HSA-5629187;R-HSA-6798044;R-HSA-6810392
R-HSA-5578749	Transcriptional regulation by small RNAs	1	79	0.00569616	0.97087	0.97087	5	5	0.000429443	9606	Homo sapiens	AGO2		R-HSA-5578965;R-HSA-5578742;R-HSA-5578966;R-HSA-5578744;R-HSA-5578712
R-HSA-168249	Innate Immune System	45	1302	0.0938784	0.97315	0.97315	45	651	0.0559134	9606	Homo sapiens	GPI;ASAH1;PDXK;AHCYL1;CANT1;GSTP1;HEXB;AMD1;LPCAT1;MGST1;PLD4;PYGL;PLD1;MPO;HK3;PRDX4;PNP;FTMT;PLCG2;QSOX1;ACAA1;PGM1;MANBA;MGAM;NOS2;NOS3;ARG1;PTGES2;FUCA1;GAA;IDH1;RHOF;MIF;NME1;DNM2;DERA;DUS2;PFKL;PLPP5;IMPDH2;MAN2B1;HPSE;ALDOA;SLC27A2		R-HSA-2424484;R-HSA-2730856;R-HSA-2424485;R-HSA-2029471;R-HSA-2029468;R-HSA-2424486;R-HSA-418436;R-HSA-2730858;R-HSA-2424487;R-HSA-2424481;R-HSA-2029272;R-HSA-2029270;R-HSA-2730849;R-HSA-2029268;R-HSA-2730851;R-HSA-6800426;R-HSA-6799350;R-HSA-169683;R-HSA-5607745;R-HSA-6800434;R-HSA-2396594;R-HSA-2396606;R-HSA-2730867;R-HSA-5607755;R-HSA-2730889;R-HSA-2730888;R-HSA-5607735;R-HSA-2730892;R-HSA-562…
R-HSA-8939211	ESR-mediated signaling	3	160	0.0115365	0.973959	0.973959	10	72	0.00618397	9606	Homo sapiens	ADSL;CITED1;AGO2		R-HSA-9011961;R-HSA-9008315;R-HSA-9012203;R-HSA-9012186;R-HSA-9008271;R-HSA-9012208;R-HSA-9023859;R-HSA-9023860;R-HSA-9012196;R-HSA-9011958
R-HSA-2980736	Peptide hormone metabolism	2	125	0.00901291	0.975589	0.975589	2	60	0.00515331	9606	Homo sapiens	ACHE;PLA2G7		R-HSA-9023617;R-HSA-9023619
R-HSA-381426	Regulation of Insulin-like Growth Factor (IGF) transport and uptake by Insulin-like Growth Factor Binding Proteins (IGFBPs)	2	127	0.00915711	0.977386	0.977386	1	14	0.00120244	9606	Homo sapiens	QSOX1;CP		R-HSA-8952289
R-HSA-373760	L1CAM interactions	2	129	0.00930132	0.979055	0.979055	2	54	0.00463798	9606	Homo sapiens	LYPLA2;DNM2		R-HSA-555065;R-HSA-8933328
R-HSA-6802957	Oncogenic MAPK signaling	1	87	0.00627298	0.979661	0.979661	5	34	0.00292021	9606	Homo sapiens	PAPSS1		R-HSA-6802935;R-HSA-6802934;R-HSA-6802933;R-HSA-6802932;R-HSA-6802927
R-HSA-6807070	PTEN Regulation	3	171	0.0123297	0.982189	0.982189	24	56	0.00480976	9606	Homo sapiens	ADSL;CNOT6L;AGO2		R-HSA-8944522;R-HSA-8944650;R-HSA-2318752;R-HSA-8948651;R-HSA-8944684;R-HSA-8948524;R-HSA-8945709;R-HSA-8948621;R-HSA-8948623;R-HSA-8948641;R-HSA-8944706;R-HSA-8944483;R-HSA-8948612;R-HSA-8948582;R-HSA-8948583;R-HSA-8944632;R-HSA-8948536;R-HSA-8944569;R-HSA-8948569;R-HSA-8944538;R-HSA-8948602;R-HSA-8944497;R-HSA-8948594;R-HSA-8944599
R-HSA-187037	Signaling by NTRK1 (TRKA)	1	90	0.00648929	0.982225	0.982225	1	55	0.00472387	9606	Homo sapiens	DNM2		R-HSA-177501
R-HSA-416476	G alpha (q) signalling events	6	274	0.0197563	0.98318	0.98318	7	29	0.00249077	9606	Homo sapiens	PLCB3;DGKD;PLCB4;DGKQ;PPOX;MGLL		R-HSA-114688;R-HSA-749448;R-HSA-426240;R-HSA-749452;R-HSA-398188;R-HSA-426043;R-HSA-379048
R-HSA-5696399	Global Genome Nucleotide Excision Repair (GG-NER)	1	92	0.0066335	0.983752	0.983752	13	20	0.00171777	9606	Homo sapiens	PARP2		R-HSA-5690996;R-HSA-5696670;R-HSA-5696664;R-HSA-5691000;R-HSA-6790487;R-HSA-6790454;R-HSA-5690213;R-HSA-5689861;R-HSA-5689317;R-HSA-5690990;R-HSA-5696655;R-HSA-5690991;R-HSA-5690988
R-HSA-1168372	Downstream signaling events of B Cell Receptor (BCR)	1	92	0.0066335	0.983752	0.983752	1	14	0.00120244	9606	Homo sapiens	DUS2		R-HSA-2025882
R-HSA-450531	Regulation of mRNA stability by proteins that bind AU-rich elements	1	93	0.0067056	0.984466	0.984466	2	26	0.0022331	9606	Homo sapiens	2018-09-01		R-HSA-450431;R-HSA-450488
R-HSA-1257604	PIP3 activates AKT signaling	7	309	0.0222799	0.984687	0.984687	27	85	0.00730052	9606	Homo sapiens	KL;KITLG;ADSL;CNOT6L;AGO2;THEM4		R-HSA-8944522;R-HSA-8944650;R-HSA-2318752;R-HSA-8948621;R-HSA-8948623;R-HSA-8944706;R-HSA-8948612;R-HSA-199443;R-HSA-8948569;R-HSA-8944538;R-HSA-8944599;R-HSA-8948651;R-HSA-8944684;R-HSA-8948524;R-HSA-8945709;R-HSA-8948641;R-HSA-8944483;R-HSA-8948582;R-HSA-8948583;R-HSA-8944632;R-HSA-8948536;R-HSA-2316434;R-HSA-8944569;R-HSA-8948602;R-HSA-198640;R-HSA-8944497;R-HSA-8948594
R-HSA-8876198	RAB GEFs exchange GTP for GDP on RABs	1	94	0.00677771	0.985149	0.985149	1	21	0.00180366	9606	Homo sapiens	RAB6B		R-HSA-8876193
R-HSA-6806667	Metabolism of fat-soluble vitamins	1	94	0.00677771	0.985149	0.985149	1	34	0.00292021	9606	Homo sapiens	VKORC1L1		R-HSA-6806647
R-HSA-388841	Costimulation by the CD28 family	1	97	0.00699402	0.987022	0.987022	1	34	0.00292021	9606	Homo sapiens	THEM4		R-HSA-198640
R-HSA-6811442	Intra-Golgi and retrograde Golgi-to-ER traffic	4	217	0.0156464	0.987489	0.987489	12	48	0.00412265	9606	Homo sapiens	MAN1C1;PLA2G4A;RAB6B;TM7SF2		R-HSA-6811431;R-HSA-8849350;R-HSA-6811429;R-HSA-8848484;R-HSA-6811428;R-HSA-8849348;R-HSA-8847635;R-HSA-6814674;R-HSA-6814671;R-HSA-6814682;R-HSA-8849353;R-HSA-8847544
R-HSA-5619084	ABC transporter disorders	1	98	0.00706612	0.987592	0.987592	1	22	0.00188955	9606	Homo sapiens	ABCB1		R-HSA-5678749
R-HSA-390466	Chaperonin-mediated protein folding	1	99	0.00713822	0.988138	0.988138	1	19	0.00163188	9606	Homo sapiens	SPHK1		R-HSA-391266
R-HSA-166016	Toll Like Receptor 4 (TLR4) Cascade	2	144	0.0103829	0.98828	0.98828	1	94	0.00807352	9606	Homo sapiens	PLCG2;DNM2		R-HSA-2201293
R-HSA-8856688	Golgi-to-ER retrograde transport	2	147	0.0105992	0.989576	0.989576	4	18	0.00154599	9606	Homo sapiens	PLA2G4A;RAB6B		R-HSA-8849350;R-HSA-8848484;R-HSA-8849348;R-HSA-8849353
R-HSA-5357801	Programmed Cell Death	3	188	0.0135554	0.990223	0.990223	12	139	0.0119385	9606	Homo sapiens	TH;CAD;DNM1L		R-HSA-211186;R-HSA-211239;R-HSA-211207;R-HSA-211191;R-HSA-211190;R-HSA-211206;R-HSA-5675470;R-HSA-351948;R-HSA-211193;R-HSA-9029667;R-HSA-211224;R-HSA-211247
R-HSA-1474290	Collagen formation	1	104	0.00749874	0.990526	0.990526	4	77	0.00661342	9606	Homo sapiens	PPIB		R-HSA-1980233;R-HSA-2022073;R-HSA-8948226;R-HSA-8948230
R-HSA-73886	Chromosome Maintenance	1	105	0.00757084	0.990943	0.990943	7	27	0.00231899	9606	Homo sapiens	TERT		R-HSA-163090;R-HSA-163120;R-HSA-163099;R-HSA-163096;R-HSA-164616;R-HSA-164617;R-HSA-164620
R-HSA-391251	Protein folding	1	105	0.00757084	0.990943	0.990943	1	28	0.00240488	9606	Homo sapiens	SPHK1		R-HSA-391266
R-HSA-5619102	SLC transporter disorders	2	151	0.0108876	0.991089	0.991089	2	66	0.00566864	9606	Homo sapiens	NAT1;CP		R-HSA-5659764;R-HSA-5621402
R-HSA-2168880	Scavenging of heme from plasma	1	106	0.00764294	0.991341	0.991341	5	12	0.00103066	9606	Homo sapiens	HPX		R-HSA-2168897;R-HSA-2230983;R-HSA-2168884;R-HSA-2168887;R-HSA-2168886
R-HSA-8939236	RUNX1 regulates transcription of genes involved in differentiation of HSCs	1	106	0.00764294	0.991341	0.991341	3	15	0.00128833	9606	Homo sapiens	ME2		R-HSA-8956568;R-HSA-8956586;R-HSA-8956608
R-HSA-983705	Signaling by the B Cell Receptor (BCR)	3	195	0.0140601	0.992394	0.992394	4	35	0.0030061	9606	Homo sapiens	DUS2;AHCYL1;PLCG2		R-HSA-169683;R-HSA-2025882;R-HSA-983704;R-HSA-1112666
R-HSA-2559580	Oxidative Stress Induced Senescence	1	114	0.00821977	0.993958	0.993958	3	39	0.00334965	9606	Homo sapiens	ADSL		R-HSA-3209111;R-HSA-3209114;R-HSA-3209151
R-HSA-9006936	Signaling by TGF-beta family members	1	114	0.00821977	0.993958	0.993958	1	107	0.00919007	9606	Homo sapiens	MIF		R-HSA-8858346
R-HSA-5621481	C-type lectin receptors (CLRs)	3	202	0.0145649	0.994095	0.994095	9	68	0.00584042	9606	Homo sapiens	DUS2;AHCYL1;PLCG2		R-HSA-169683;R-HSA-5607735;R-HSA-5607745;R-HSA-5621347;R-HSA-5621363;R-HSA-2730849;R-HSA-5621356;R-HSA-2730867;R-HSA-5607755
R-HSA-166520	Signaling by NTRKs	1	115	0.00829187	0.994224	0.994224	1	117	0.010049	9606	Homo sapiens	DNM2		R-HSA-177501
R-HSA-425366	Transport of bile salts and organic acids, metal ions and amine compounds	2	165	0.011897	0.994876	0.994876	2	66	0.00566864	9606	Homo sapiens	NAT1;CP		R-HSA-904830;R-HSA-443997
R-HSA-5696398	Nucleotide Excision Repair	1	119	0.00858029	0.995176	0.995176	13	36	0.00309199	9606	Homo sapiens	PARP2		R-HSA-5690996;R-HSA-5696670;R-HSA-5696664;R-HSA-5691000;R-HSA-6790487;R-HSA-6790454;R-HSA-5690213;R-HSA-5689861;R-HSA-5689317;R-HSA-5690990;R-HSA-5696655;R-HSA-5690991;R-HSA-5690988
R-HSA-2173782	Binding and Uptake of Ligands by Scavenger Receptors	2	167	0.0120412	0.995268	0.995268	7	33	0.00283432	9606	Homo sapiens	HPX;FTMT		R-HSA-2168897;R-HSA-2187266;R-HSA-2230983;R-HSA-2168884;R-HSA-2168887;R-HSA-2168886;R-HSA-2299677
R-HSA-2871796	FCERI mediated MAPK activation	1	123	0.0088687	0.995971	0.995971	7	20	0.00171777	9606	Homo sapiens	PLCG2		R-HSA-2730889;R-HSA-2730841;R-HSA-2730856;R-HSA-2730840;R-HSA-2730892;R-HSA-2730851;R-HSA-2396606
R-HSA-9007101	Rab regulation of trafficking	1	129	0.00930132	0.996925	0.996925	2	35	0.0030061	9606	Homo sapiens	RAB6B		R-HSA-8876193;R-HSA-8854303
R-HSA-5693538	Homology Directed Repair	1	130	0.00937342	0.99706	0.99706	3	50	0.00429443	9606	Homo sapiens	PARP2		R-HSA-5687653;R-HSA-5687484;R-HSA-5687640
R-HSA-109581	Apoptosis	2	180	0.0129786	0.997188	0.997188	11	126	0.010822	9606	Homo sapiens	CAD;DNM1L		R-HSA-211186;R-HSA-211239;R-HSA-211207;R-HSA-211191;R-HSA-211190;R-HSA-211206;R-HSA-351948;R-HSA-211193;R-HSA-9029667;R-HSA-211224;R-HSA-211247
R-HSA-68875	Mitotic Prophase	1	133	0.00958973	0.997432	0.997432	3	34	0.00292021	9606	Homo sapiens	LPIN1		R-HSA-5195402;R-HSA-5221130;R-HSA-4419948
R-HSA-168898	Toll-Like Receptors Cascades	2	183	0.0131949	0.997508	0.997508	1	180	0.0154599	9606	Homo sapiens	PLCG2;DNM2		R-HSA-2201293
R-HSA-909733	Interferon alpha/beta signaling	2	184	0.013267	0.997606	0.997606	2	20	0.00171777	9606	Homo sapiens	IP6K2		R-HSA-1015702;R-HSA-1015699
R-HSA-109582	Hemostasis	21	806	0.0581152	0.997831	0.997831	17	327	0.0280855	9606	Homo sapiens	ABCC4;GUCY1A1;DGKD;CANT1;NOS2;NOS3;PDE1A;PDE2A;ITPK1;PLA2G4A;MIF;PAFAH2;PDE11A;SCCPDH;DGKQ;PLCG2;PDE5A;QSOX1;ALDOA;PDE9A;MGLL		R-HSA-114689;R-HSA-418436;R-HSA-429157;R-HSA-426240;R-HSA-428961;R-HSA-481007;R-HSA-392143;R-HSA-2267372;R-HSA-8869206;R-HSA-994140;R-HSA-5676133;R-HSA-994137;R-HSA-481009;R-HSA-426043;R-HSA-392152;R-HSA-418456;R-HSA-429497
R-HSA-2454202	Fc epsilon receptor (FCERI) signaling	3	234	0.0168722	0.998189	0.998189	15	63	0.00541098	9606	Homo sapiens	DUS2;AHCYL1;PLCG2		R-HSA-2730889;R-HSA-2730888;R-HSA-2730856;R-HSA-2730858;R-HSA-2730892;R-HSA-2730849;R-HSA-2730851;R-HSA-2730885;R-HSA-2730841;R-HSA-2730840;R-HSA-169683;R-HSA-2730847;R-HSA-2730833;R-HSA-2396606;R-HSA-2730867
R-HSA-449147	Signaling by Interleukins	15	640	0.0461461	0.998325	0.998325	8	491	0.0421713	9606	Homo sapiens	MTAP;GSTO2;NOS2;MAOA;GSTA2;MIF;SOD2;PTGS2		R-HSA-6797271;R-HSA-8950586;R-HSA-8950732;R-HSA-8950365;R-HSA-8950175;R-HSA-8870703;R-HSA-6790029;R-HSA-6790041
R-HSA-375276	Peptide ligand-binding receptors	2	194	0.013988	0.998402	0.998402	3	73	0.00626986	9606	Homo sapiens	PNP;PPOX		R-HSA-388863;R-HSA-389487;R-HSA-389481
R-HSA-194840	Rho GTPase cycle	1	144	0.0103829	0.998436	0.998436	5	5	0.000429443	9606	Homo sapiens	RHOF		R-HSA-194913;R-HSA-194854;R-HSA-195146;R-HSA-194922;R-HSA-194894
R-HSA-2132295	MHC class II antigen presentation	1	147	0.0105992	0.998634	0.998634	4	26	0.0022331	9606	Homo sapiens	DNM2		R-HSA-2130641;R-HSA-8951498;R-HSA-2130725;R-HSA-2130619
R-HSA-1474228	Degradation of the extracellular matrix	1	148	0.0106713	0.998694	0.998694	1	105	0.00901829	9606	Homo sapiens	PHYKPL		R-HSA-5696408
R-HSA-5619115	Disorders of transmembrane transporters	3	243	0.0175211	0.99871	0.99871	3	88	0.00755819	9606	Homo sapiens	ABCB1;NAT1;CP		R-HSA-5659764;R-HSA-5678749;R-HSA-5621402
R-HSA-5576891	Cardiac conduction	1	151	0.0108876	0.99886	0.99886	2	26	0.0022331	9606	Homo sapiens	AHCYL1		R-HSA-169683;R-HSA-5226904
R-HSA-5683057	MAPK family signaling cascades	5	328	0.0236499	0.99898	0.99898	3	86	0.00738641	9606	Homo sapiens	KL;KITLG;ADSL;AGO2		R-HSA-5672965;R-HSA-5687103;R-HSA-5687113
R-HSA-195721	Signaling by WNT	5	330	0.0237941	0.999047	0.999047	7	156	0.0133986	9606	Homo sapiens	PLCB3;ADSL;TERT;AGO2;PDE6B		R-HSA-3322422;R-HSA-4086392;R-HSA-4086393;R-HSA-398193;R-HSA-4518575;R-HSA-4518585;R-HSA-398040
R-HSA-8856828	Clathrin-mediated endocytosis	1	155	0.011176	0.999048	0.999048	10	34	0.00292021	9606	Homo sapiens	DNM2		R-HSA-8868661;R-HSA-8868660;R-HSA-8868659;R-HSA-8868658;R-HSA-8869438;R-HSA-8868236;R-HSA-8868651;R-HSA-8871194;R-HSA-8871193;R-HSA-8868648
R-HSA-73887	Death Receptor Signalling	1	157	0.0113202	0.99913	0.99913	1	90	0.00772997	9606	Homo sapiens	SMPD3		R-HSA-5626981
R-HSA-157118	Signaling by NOTCH	3	257	0.0185305	0.999242	0.999242	14	152	0.0130551	9606	Homo sapiens	LFNG;ADSL;AGO2		R-HSA-1912413;R-HSA-1912412;R-HSA-1606682;R-HSA-1912409;R-HSA-1912410;R-HSA-1912406;R-HSA-1912368;R-HSA-1912364;R-HSA-1912367;R-HSA-1912366;R-HSA-1912363;R-HSA-1912362;R-HSA-1606561;R-HSA-1912355
R-HSA-162599	Late Phase of HIV Life Cycle	1	161	0.0116086	0.999274	0.999274	1	75	0.00644164	9606	Homo sapiens	NMT2		R-HSA-184392
R-HSA-397014	Muscle contraction	2	216	0.0155743	0.999349	0.999349	6	39	0.00334965	9606	Homo sapiens	AHCYL1;CAD		R-HSA-169683;R-HSA-445700;R-HSA-445699;R-HSA-5226904;R-HSA-445704;R-HSA-445705
R-HSA-8878171	Transcriptional regulation by RUNX1	3	261	0.0188189	0.99935	0.99935	15	132	0.0113373	9606	Homo sapiens	ADSL;AGO2;ME2		R-HSA-8938440;R-HSA-8935785;R-HSA-8937097;R-HSA-8956586;R-HSA-8938507;R-HSA-8937134;R-HSA-8956608;R-HSA-8936068;R-HSA-8935864;R-HSA-8956568;R-HSA-8939129;R-HSA-8935930;R-HSA-8936058;R-HSA-8935766;R-HSA-8938487
R-HSA-425393	Transport of inorganic cations/anions and amino acids/oligopeptides	1	165	0.011897	0.999394	0.999394	1	75	0.00644164	9606	Homo sapiens	NAT1		R-HSA-352174
R-HSA-597592	Post-translational protein modification	47	1589	0.114572	0.999416	0.999416	47	521	0.0447479	9606	Homo sapiens	GALNT12;GALNT11;GALNT14;GALNT13;ST6GALNAC2;CMAS;GALNT16;GALNT15;GALNT18;PIGQ;PIGP;FUOM;TTL;GALNT10;RAB22A;FUT3;NANP;FUT8;GMDS;FPGT;MAN1C1;QSOX1;ARSD;RAB6B;GALNT7;GALNT6;GALNT4;GALNT3;ST8SIA1;FUCA1;SRD5A3;ALG2;CP;ALPPL2;PCCA;B4GAT1;PIGA;B3GNT5;B3GNT4;MVD;PIGL;MAN1B1;PIGH;B4GALT5		R-HSA-8956040;R-HSA-8870469;R-HSA-1614362;R-HSA-8956106;R-HSA-4084989;R-HSA-8870466;R-HSA-8956045;R-HSA-913675;R-HSA-446208;R-HSA-1964501;R-HSA-4084982;R-HSA-4419979;R-HSA-4084980;R-HSA-8956099;R-HSA-4084978;R-HSA-964737;R-HSA-8956103;R-HSA-964830;R-HSA-914010;R-HSA-6787632;R-HSA-964825;R-HSA-901074;R-HSA-975919;R-HSA-901036;R-HSA-5617143;R-HSA-8952618;R-HSA-901039;R-HSA-8952620;R-HSA-8952044;R-H…
R-HSA-5693532	DNA Double-Strand Break Repair	1	167	0.0120412	0.999446	0.999446	3	107	0.00919007	9606	Homo sapiens	PARP2		R-HSA-5687653;R-HSA-5687484;R-HSA-5687640
R-HSA-5673001	RAF/MAP kinase cascade	3	270	0.0194679	0.99954	0.99954	1	39	0.00334965	9606	Homo sapiens	KL;KITLG		R-HSA-5672965
R-HSA-162587	HIV Life Cycle	1	175	0.0126181	0.999614	0.999614	1	113	0.0097054	9606	Homo sapiens	NMT2		R-HSA-184392
R-HSA-5684996	MAPK1/MAPK3 signaling	3	277	0.0199726	0.999649	0.999649	1	46	0.00395087	9606	Homo sapiens	KL;KITLG		R-HSA-5672965
R-HSA-5633007	Regulation of TP53 Activity	1	178	0.0128344	0.999663	0.999663	2	98	0.00841707	9606	Homo sapiens	PIP4P1		R-HSA-6810410;R-HSA-6810392
R-HSA-2262752	Cellular responses to stress	9	511	0.0368448	0.99972	0.99972	12	184	0.0158035	9606	Homo sapiens	PRDX3;ADSL;GSTP1;NUDT2;GPX7;CA9;SOD2;SOD3		R-HSA-3299682;R-HSA-3322995;R-HSA-3299680;R-HSA-3341296;R-HSA-5696197;R-HSA-3697838;R-HSA-3343700;R-HSA-3209111;R-HSA-1235035;R-HSA-3209114;R-HSA-4837364;R-HSA-3209151
R-HSA-72163	mRNA Splicing - Major Pathway	1	185	0.0133391	0.999755	0.999755	6	9	0.000772997	9606	Homo sapiens	PPIL6		R-HSA-72160;R-HSA-72130;R-HSA-156661;R-HSA-72139;R-HSA-72143;R-HSA-72127
R-HSA-9006934	Signaling by Receptor Tyrosine Kinases	9	518	0.0373495	0.999775	0.999775	76	628	0.053938	9606	Homo sapiens	KL;KITLG;AHCYL1;GALNT3;NOS3;SPHK1;THEM4;DNM2		R-HSA-109699;R-HSA-205319;R-HSA-1433488;R-HSA-109700;R-HSA-1562641;R-HSA-1562640;R-HSA-1433501;R-HSA-205321;R-HSA-1433374;R-HSA-202127;R-HSA-202129;R-HSA-5654596;R-HSA-205328;R-HSA-5654597;R-HSA-5654594;R-HSA-205205;R-HSA-5654592;R-HSA-202137;R-HSA-5654600;R-HSA-202144;R-HSA-8851619;R-HSA-1433395;R-HSA-1470012;R-HSA-205231;R-HSA-1470010;R-HSA-1470011;R-HSA-1497784;R-HSA-5654392;R-HSA-1470009;R-HS…
R-HSA-1852241	Organelle biogenesis and maintenance	4	334	0.0240825	0.999798	0.999798	3	86	0.00738641	9606	Homo sapiens	ATP5S;GLUD1;IDH2;SOD2		R-HSA-5688276;R-HSA-8949580;R-HSA-5688289
R-HSA-983231	Factors involved in megakaryocyte development and platelet production	1	193	0.0139159	0.999829	0.999829	3	43	0.00369321	9606	Homo sapiens	ITPK1		R-HSA-994140;R-HSA-994137;R-HSA-2267372
R-HSA-72172	mRNA Splicing	1	196	0.0141322	0.999851	0.999851	6	14	0.00120244	9606	Homo sapiens	PPIL6		R-HSA-72160;R-HSA-72130;R-HSA-156661;R-HSA-72139;R-HSA-72143;R-HSA-72127
R-HSA-418555	G alpha (s) signalling events	11	602	0.0434062	0.99986	0.99986	3	14	0.00120244	9606	Homo sapiens	PDE11A;ADCY9;PDE1A;PDE2A;PDE4A;ADCY3;ADCY1;PDE7A;PDE8B;ADCY6;ADCY5		R-HSA-163617;R-HSA-392129;R-HSA-418553
R-HSA-2559583	Cellular Senescence	1	198	0.0142764	0.999864	0.999864	3	89	0.00764408	9606	Homo sapiens	ADSL		R-HSA-3209111;R-HSA-3209114;R-HSA-3209151
R-HSA-201681	TCF dependent signaling in response to WNT	1	216	0.0155743	0.99994	0.99994	1	71	0.00609808	9606	Homo sapiens	TERT		R-HSA-3322422
R-HSA-1643685	Disease	40	1512	0.10902	0.999944	0.999944	54	944	0.0810788	9606	Homo sapiens	GALNT12;ABCB1;GALT;ACY1;IDUA;MAOA;HEXB;PAPSS2;PAPSS1;LFNG;CYP27B1;GYS1;IDS;PGM1;MCCC2;KL;GALNT3;DCXR;GAA;IDH1;SRD5A3;MCCC1;ALG2;FMO3;SOD2;CP;RPIA;KITLG;G6PC3;BTD;CYP24A1;NAT1;PCCA;NMT2;MAN1B1;LCT;CHST3;GALK1		R-HSA-9036041;R-HSA-5602004;R-HSA-5609939;R-HSA-9036046;R-HSA-6802927;R-HSA-9036037;R-HSA-3814838;R-HSA-3282876;R-HSA-6802935;R-HSA-3595175;R-HSA-6802934;R-HSA-6802933;R-HSA-6802932;R-HSA-5096537;R-HSA-4793949;R-HSA-5096538;R-HSA-5096532;R-HSA-5579081;R-HSA-5659764;R-HSA-8870703;R-HSA-2400009;R-HSA-9036729;R-HSA-880053;R-HSA-5660015;R-HSA-5660013;R-HSA-4755572;R-HSA-4549368;R-HSA-3662344;R-HSA-56…
R-HSA-1474244	Extracellular matrix organization	3	329	0.023722	0.999955	0.999955	6	318	0.0273125	9606	Homo sapiens	PHYKPL;TKT;PPIB		R-HSA-2465890;R-HSA-1980233;R-HSA-2022073;R-HSA-8948226;R-HSA-5696408;R-HSA-8948230
R-HSA-8951664	Neddylation	1	241	0.0173769	0.999981	0.999981	11	31	0.00266254	9606	Homo sapiens	PCCA		R-HSA-8956040;R-HSA-8956106;R-HSA-8952618;R-HSA-8952620;R-HSA-8952044;R-HSA-8956045;R-HSA-8952638;R-HSA-8952639;R-HSA-8956099;R-HSA-8956103;R-HSA-8952039
R-HSA-8953897	Cellular responses to external stimuli	9	598	0.0431177	0.999983	0.999983	12	254	0.0218157	9606	Homo sapiens	PRDX3;ADSL;GSTP1;NUDT2;GPX7;CA9;SOD2;SOD3		R-HSA-3299682;R-HSA-3322995;R-HSA-3299680;R-HSA-3341296;R-HSA-5696197;R-HSA-3697838;R-HSA-3343700;R-HSA-3209111;R-HSA-1235035;R-HSA-3209114;R-HSA-4837364;R-HSA-3209151
R-HSA-392499	Metabolism of proteins	71	2432	0.175355	0.999988	0.999988	67	916	0.0786739	9606	Homo sapiens	GALNT12;GALNT11;ACHE;GALNT14;GALNT13;ST6GALNAC2;CMAS;GALNT16;GALNT15;GALNT18;PIGQ;PIGP;ECI2;CROT;GALNT10;RAB22A;NANP;FPGT;QSOX1;ACAA1;SPHK1;ALG2;ALPPL2;ACOX2;PCCA;PIGA;B3GNT5;B3GNT4;MVD;PIGL;MAN1B1;SLC27A2;ACOT4;PIGH;B4GALT5;HSD17B4;FUOM;PLA2G7;TTL;DDO;FUT3;HMGCL;FUT8;EXTL1;GMDS;LDHD;MAN1C1;ARSD;RAB6B;GALNT7;GALNT6;GALNT4;NOS2;GALNT3;ST8SIA1;IDH1;EPHX2;FUCA1;SRD5A3;ASNS;CP;AMACR;NAT8;B4GAT1;CRAT		R-HSA-8956040;R-HSA-1614362;R-HSA-8956045;R-HSA-913675;R-HSA-446208;R-HSA-1299476;R-HSA-9023617;R-HSA-1299482;R-HSA-9023619;R-HSA-1299487;R-HSA-964737;R-HSA-9033240;R-HSA-1791118;R-HSA-9033233;R-HSA-9033232;R-HSA-9033235;R-HSA-9033236;R-HSA-5693001;R-HSA-9033238;R-HSA-975919;R-HSA-901036;R-HSA-5617143;R-HSA-8952618;R-HSA-901039;R-HSA-9033514;R-HSA-8952620;R-HSA-1268022;R-HSA-5617138;R-HSA-162730;…
R-HSA-72203	Processing of Capped Intron-Containing Pre-mRNA	1	256	0.0184584	0.99999	0.99999	6	32	0.00274843	9606	Homo sapiens	PPIL6		R-HSA-72160;R-HSA-72130;R-HSA-156661;R-HSA-72139;R-HSA-72143;R-HSA-72127
R-HSA-202733	Cell surface interactions at the vascular wall	1	256	0.0184584	0.99999	0.99999	1	64	0.00549687	9606	Homo sapiens	MIF		R-HSA-5676133
R-HSA-162906	HIV Infection	1	260	0.0187468	0.999992	0.999992	1	156	0.0133986	9606	Homo sapiens	NMT2		R-HSA-184392
R-HSA-69278	Cell Cycle, Mitotic	7	569	0.0410268	0.999997	0.999997	8	334	0.0286868	9606	Homo sapiens	RRM2;TK1;TYMS;LPIN1		R-HSA-5195402;R-HSA-5221130;R-HSA-8961982;R-HSA-8962050;R-HSA-8961972;R-HSA-4419948;R-HSA-8962039;R-HSA-8961991
R-HSA-373076	Class A/1 (Rhodopsin-like receptors)	3	402	0.0289855	0.999998	0.999998	4	143	0.0122821	9606	Homo sapiens	PNP;PLPPR2;PPOX		R-HSA-6797630;R-HSA-388863;R-HSA-389487;R-HSA-389481
R-HSA-425407	SLC-mediated transmembrane transport	3	412	0.0297065	0.999998	0.999998	3	184	0.0158035	9606	Homo sapiens	NAT1;CP		R-HSA-904830;R-HSA-352174;R-HSA-443997
R-HSA-382551	Transport of small molecules	17	960	0.0692191	0.999999	0.999999	16	430	0.0369321	9606	Homo sapiens	ABCC4;ABCB1;ADCY3;ADCY1;CP;ADCY6;ACAT2;ADCY5;CYB5R2;ADCY9;FTMT;NAT1;CA4;LIPG		R-HSA-163617;R-HSA-5678706;R-HSA-1237047;R-HSA-6806831;R-HSA-352174;R-HSA-8980228;R-HSA-917891;R-HSA-1237059;R-HSA-1454916;R-HSA-904830;R-HSA-5691107;R-HSA-1562626;R-HSA-1467457;R-HSA-443997;R-HSA-164377;R-HSA-8876696
R-HSA-5663202	Diseases of signal transduction	4	470	0.0338885	0.999999	0.999999	6	297	0.0255089	9606	Homo sapiens	KL;KITLG;PAPSS1		R-HSA-6802935;R-HSA-6802934;R-HSA-6802933;R-HSA-6802932;R-HSA-6802927;R-HSA-2400009
R-HSA-913531	Interferon Signaling	2	388	0.0279761	1	1	2	51	0.00438031	9606	Homo sapiens	IP6K2		R-HSA-1015702;R-HSA-1015699
R-HSA-1640170	Cell Cycle	8	681	0.0491023	1	1	15	423	0.0363308	9606	Homo sapiens	RRM2;TERT;TK1;TYMS;LPIN1		R-HSA-5195402;R-HSA-5221130;R-HSA-164616;R-HSA-8962050;R-HSA-164617;R-HSA-164620;R-HSA-4419948;R-HSA-8961991;R-HSA-163090;R-HSA-163120;R-HSA-8961982;R-HSA-163099;R-HSA-163096;R-HSA-8961972;R-HSA-8962039
R-HSA-73894	DNA Repair	1	349	0.025164	1	1	21	309	0.0265396	9606	Homo sapiens	PARP2		R-HSA-5651828;R-HSA-5690996;R-HSA-5649873;R-HSA-5696670;R-HSA-5687484;R-HSA-5649883;R-HSA-5651739;R-HSA-5687640;R-HSA-5696664;R-HSA-5691000;R-HSA-6790487;R-HSA-6790454;R-HSA-5687653;R-HSA-5690213;R-HSA-5689861;R-HSA-5689317;R-HSA-5690990;R-HSA-5696655;R-HSA-5690991;R-HSA-5690988;R-HSA-5651723
R-HSA-8953854	Metabolism of RNA	10	782	0.0563847	1	1	19	187	0.0160612	9606	Homo sapiens	DUS2;PUS3;ZCCHC11;CNOT6L;SEP1;PUS1;LCMT2;PUS7;PPIL6		R-HSA-72160;R-HSA-72130;R-HSA-429955;R-HSA-6782881;R-HSA-8941312;R-HSA-6787566;R-HSA-6782381;R-HSA-72139;R-HSA-6782890;R-HSA-72143;R-HSA-6786583;R-HSA-429845;R-HSA-6783473;R-HSA-8870289;R-HSA-156661;R-HSA-450431;R-HSA-72127;R-HSA-450488;R-HSA-6782296
R-HSA-388396	GPCR downstream signalling	26	1347	0.0971231	1	1	43	216	0.0185519	9606	Homo sapiens	DGKD;AHCYL1;PDE1C;PDE1A;ADCY3;ADCY1;PPOX;ADCY6;ADCY5;PDE11A;PNP;AWAT2;CYP4V2;RDH10;PDE4A;PDE6B;PDE8B;PDE2A;PLA2G4A;PLCB3;ADCY9;PLCB4;DGKQ;NMT2;PDE7A;MGLL		R-HSA-114688;R-HSA-749448;R-HSA-392129;R-HSA-749454;R-HSA-392064;R-HSA-111879;R-HSA-426240;R-HSA-749452;R-HSA-111881;R-HSA-74059;R-HSA-111883;R-HSA-392206;R-HSA-74065;R-HSA-2584246;R-HSA-169683;R-HSA-111955;R-HSA-111956;R-HSA-6786239;R-HSA-2465919;R-HSA-749456;R-HSA-111898;R-HSA-111962;R-HSA-398040;R-HSA-2534087;R-HSA-163617;R-HSA-112037;R-HSA-170666;R-HSA-398188;R-HSA-380073;R-HSA-170671;R-HSA-3…
R-HSA-1280215	Cytokine Signaling in Immune system	17	1051	0.0757805	1	1	10	624	0.0535944	9606	Homo sapiens	MTAP;GSTO2;NOS2;MAOA;GSTA2;MIF;SOD2;PTGS2;IP6K2		R-HSA-6797271;R-HSA-8950586;R-HSA-8950732;R-HSA-8950365;R-HSA-8950175;R-HSA-8870703;R-HSA-1015702;R-HSA-6790029;R-HSA-1015699;R-HSA-6790041
R-HSA-372790	Signaling by GPCR	27	1414	0.101954	1	1	47	386	0.033153	9606	Homo sapiens	DGKD;AHCYL1;PLPPR2;PDE1C;PDE1A;ADCY3;ADCY1;PPOX;ADCY6;ADCY5;PDE11A;PNP;AWAT2;CYP4V2;RDH10;PDE4A;PDE6B;PDE8B;PDE2A;PLA2G4A;PLCB3;ADCY9;PLCB4;DGKQ;NMT2;PDE7A;MGLL		R-HSA-114688;R-HSA-749448;R-HSA-392129;R-HSA-749454;R-HSA-392064;R-HSA-111879;R-HSA-426240;R-HSA-749452;R-HSA-111881;R-HSA-74059;R-HSA-111883;R-HSA-392206;R-HSA-74065;R-HSA-2584246;R-HSA-169683;R-HSA-111955;R-HSA-111956;R-HSA-6786239;R-HSA-6797630;R-HSA-2465919;R-HSA-749456;R-HSA-111898;R-HSA-111962;R-HSA-398040;R-HSA-2534087;R-HSA-163617;R-HSA-112037;R-HSA-170666;R-HSA-398188;R-HSA-389487;R-HSA-…
R-HSA-68886	M Phase	1	389	0.0280482	1	1	3	66	0.00566864	9606	Homo sapiens	LPIN1		R-HSA-5195402;R-HSA-5221130;R-HSA-4419948
R-HSA-199991	Membrane Trafficking	6	659	0.047516	1	1	32	218	0.0187237	9606	Homo sapiens	FTMT;MAN1C1;PLA2G4A;RAB6B;TM7SF2;DNM2		R-HSA-6811431;R-HSA-8849350;R-HSA-421831;R-HSA-6811429;R-HSA-6811428;R-HSA-8849348;R-HSA-432706;R-HSA-432707;R-HSA-8868236;R-HSA-421835;R-HSA-8849353;R-HSA-8847635;R-HSA-8854303;R-HSA-8871194;R-HSA-8871193;R-HSA-8848484;R-HSA-8876193;R-HSA-6814671;R-HSA-8868651;R-HSA-190829;R-HSA-8868648;R-HSA-8868661;R-HSA-196017;R-HSA-8868660;R-HSA-8868659;R-HSA-190519;R-HSA-8868658;R-HSA-6814674;R-HSA-8869438;…
R-HSA-194315	Signaling by Rho GTPases	1	446	0.0321581	1	1	5	112	0.00961951	9606	Homo sapiens	RHOF		R-HSA-194913;R-HSA-194854;R-HSA-195146;R-HSA-194922;R-HSA-194894
R-HSA-500792	GPCR ligand binding	3	593	0.0427572	1	1	4	170	0.014601	9606	Homo sapiens	PNP;PLPPR2;PPOX		R-HSA-6797630;R-HSA-388863;R-HSA-389487;R-HSA-389481
R-HSA-168256	Immune System	62	2638	0.190208	1	1	64	1470	0.126256	9606	Homo sapiens	GPI;AHCYL1;HEXB;AMD1;LPCAT1;PYGL;MPO;HK3;PNP;QSOX1;ACAA1;PGM1;MANBA;GSTO2;ARG1;GAA;MIF;RHOF;NME1;DNM2;DUS2;MTAP;PLPP5;ALDOA;SLC27A2;PDXK;ASAH1;CANT1;MAOA;GSTP1;MGST1;PLD4;PLD1;PTGS2;PRDX4;FTMT;PLCG2;THEM4;XDH;IP6K2;MGAM;NOS2;NOS3;PTGES2;IDH1;FUCA1;SOD2;DERA;PFKL;IMPDH2;GSTA2;MAN2B1;HPSE		R-HSA-2424484;R-HSA-2424485;R-HSA-2029471;R-HSA-2029468;R-HSA-2424486;R-HSA-418436;R-HSA-2424487;R-HSA-2025882;R-HSA-2424481;R-HSA-2130725;R-HSA-6799350;R-HSA-5607745;R-HSA-2396594;R-HSA-983704;R-HSA-8950175;R-HSA-1015702;R-HSA-2396606;R-HSA-2130619;R-HSA-1015699;R-HSA-5607755;R-HSA-2730889;R-HSA-2730888;R-HSA-2730892;R-HSA-5621363;R-HSA-8870703;R-HSA-2730885;R-HSA-6797271;R-HSA-8950586;R-HSA-562…
R-HSA-5653656	Vesicle-mediated transport	7	818	0.0589805	1	1	39	251	0.021558	9606	Homo sapiens	HPX;FTMT;MAN1C1;PLA2G4A;RAB6B;TM7SF2;DNM2		R-HSA-6811431;R-HSA-8849350;R-HSA-421831;R-HSA-6811429;R-HSA-6811428;R-HSA-8849348;R-HSA-432706;R-HSA-432707;R-HSA-8868236;R-HSA-421835;R-HSA-8849353;R-HSA-8847635;R-HSA-2168884;R-HSA-2168887;R-HSA-2168886;R-HSA-8854303;R-HSA-8871194;R-HSA-8871193;R-HSA-2168897;R-HSA-8848484;R-HSA-2187266;R-HSA-2230983;R-HSA-8876193;R-HSA-6814671;R-HSA-8868651;R-HSA-190829;R-HSA-8868648;R-HSA-8868661;R-HSA-196017…
R-HSA-422475	Axon guidance	2	582	0.0419641	1	1	2	297	0.0255089	9606	Homo sapiens	LYPLA2;DNM2		R-HSA-555065;R-HSA-8933328
R-HSA-5663205	Infectious disease	1	537	0.0387194	1	1	1	328	0.0281714	9606	Homo sapiens	NMT2		R-HSA-184392
R-HSA-212436	Generic Transcription Pathway	18	1376	0.0992141	1	1	33	649	0.0557416	9606	Homo sapiens	GPI;G6PD;ADSL;SURF1;RRM2;CNOT6L;CITED1;GLS2;COX6C;COX5A;PIP4P1;SESN1;AGO2;ME2		R-HSA-8938440;R-HSA-8937097;R-HSA-2318752;R-HSA-8938507;R-HSA-5632914;R-HSA-8956608;R-HSA-5632924;R-HSA-5631903;R-HSA-70475;R-HSA-163214;R-HSA-8936068;R-HSA-6810410;R-HSA-70609;R-HSA-8956568;R-HSA-5629189;R-HSA-5631941;R-HSA-2321904;R-HSA-5629187;R-HSA-8935766;R-HSA-8935785;R-HSA-8956586;R-HSA-8937134;R-HSA-70377;R-HSA-9007591;R-HSA-8935864;R-HSA-8939129;R-HSA-8935930;R-HSA-8936058;R-HSA-8864307;…
R-HSA-73857	RNA Polymerase II Transcription	18	1515	0.109236	1	1	33	708	0.0608091	9606	Homo sapiens	GPI;G6PD;ADSL;SURF1;RRM2;CNOT6L;CITED1;GLS2;COX6C;COX5A;PIP4P1;SESN1;AGO2;ME2		R-HSA-8938440;R-HSA-8937097;R-HSA-2318752;R-HSA-8938507;R-HSA-5632914;R-HSA-8956608;R-HSA-5632924;R-HSA-5631903;R-HSA-70475;R-HSA-163214;R-HSA-8936068;R-HSA-6810410;R-HSA-70609;R-HSA-8956568;R-HSA-5629189;R-HSA-5631941;R-HSA-2321904;R-HSA-5629187;R-HSA-8935766;R-HSA-8935785;R-HSA-8956586;R-HSA-8937134;R-HSA-70377;R-HSA-9007591;R-HSA-8935864;R-HSA-8939129;R-HSA-8935930;R-HSA-8936058;R-HSA-8864307;…
R-HSA-1280218	Adaptive Immune System	6	999	0.0720311	1	1	10	253	0.0217298	9606	Homo sapiens	DUS2;AHCYL1;PLCG2;THEM4;XDH;DNM2		R-HSA-2130641;R-HSA-169683;R-HSA-8951498;R-HSA-8851044;R-HSA-198640;R-HSA-2025882;R-HSA-2130725;R-HSA-983704;R-HSA-1112666;R-HSA-2130619
R-HSA-74160	Gene expression (Transcription)	20	1674	0.120701	1	1	53	819	0.0703427	9606	Homo sapiens	GPI;G6PD;ADSL;SURF1;RRM2;CNOT6L;CITED1;GLS2;PLD6;COX6C;COX5A;PIP4P1;HENMT1;SESN1;AGO2;ME2		R-HSA-5578965;R-HSA-8937097;R-HSA-2318752;R-HSA-5578966;R-HSA-8938507;R-HSA-5601887;R-HSA-163214;R-HSA-8936068;R-HSA-5578712;R-HSA-8956568;R-HSA-5631941;R-HSA-426522;R-HSA-426520;R-HSA-9023912;R-HSA-2106625;R-HSA-8956586;R-HSA-5578742;R-HSA-8937134;R-HSA-9023909;R-HSA-5578744;R-HSA-8935864;R-HSA-8864307;R-HSA-8961982;R-HSA-6798044;R-HSA-8938440;R-HSA-5629203;R-HSA-5632914;R-HSA-8956608;R-HSA-5632…
R-HSA-162582	Signal Transduction	47	3114	0.22453	1	1	192	2100	0.180366	9606	Homo sapiens	DGKD;AHCYL1;PLPPR2;PDE1C;CITED1;ADH1A;PDE1A;ADCY3;ADCY1;PPOX;ADCY6;ADCY5;SMPD3;LFNG;PDE11A;PNP;TERT;AWAT2;CYP4V2;RDH10;THEM4;PDE4A;PDE6B;PDE8B;KL;ADSL;CPT1A;CNOT6L;GALNT3;NOS3;SPHK1;PDE2A;PLA2G4A;RHOF;MIF;DNM2;KITLG;PLCB3;ADCY9;PLCB4;DGKQ;ALDH1A1;AGO2;NMT2;PDE7A;MGLL		R-HSA-114688;R-HSA-8944522;R-HSA-1606682;R-HSA-205319;R-HSA-3322422;R-HSA-8948621;R-HSA-1562641;R-HSA-111879;R-HSA-9008271;R-HSA-426240;R-HSA-1562640;R-HSA-5362518;R-HSA-8948623;R-HSA-111881;R-HSA-205321;R-HSA-111883;R-HSA-392206;R-HSA-1433374;R-HSA-5362522;R-HSA-8948612;R-HSA-199443;R-HSA-8944538;R-HSA-5654596;R-HSA-205328;R-HSA-5654597;R-HSA-5654594;R-HSA-5654592;R-HSA-111898;R-HSA-5654600;R-HS…
R-HSA-1266738	Developmental Biology	5	1176	0.0847934	1	1	4	484	0.04157	9606	Homo sapiens	LYPLA2;PKLR;ME2;DNM2		R-HSA-555065;R-HSA-448948;R-HSA-211461;R-HSA-8933328
