# Supplementary material for: Prioritization of metabolic genes as novel therapeutic targets in estrogen-receptor negative breast tumors using multi-omics data and text mining
Source: Oncotarget. 2019 Jun 11;10(39):3894–909. doi: 10.18632/oncotarget.26995 (PMC6570467; doi:10.18632/oncotarget.26995)
Supplement: Supplementary file 13 [file oncotarget-10-3894-s013.xlsx]

## Sheet: Supplementary Table 13
Reactome pathway analysis - genes (meta-analysis)
Pathway identifier	Pathway name	#Entities found	#Entities total	Entities ratio	Entities pValue	Entities FDR	#Reactions found	#Reactions total	Reactions ratio	Species identifier	Species name	Submitted entities found	Mapped entities	Found reaction identifiers
R-HSA-71387	Metabolism of carbohydrates	93	413	0.0297786	1.11022e-16	2.89768e-14	133	213	0.0182943	9606	Homo sapiens	B4GALT2;GPI;B4GALT3;PYGB;B4GALT1;HEXA;AKR1B1;PYGM;PYGL;ENO1;ENO2;SAT1;ENO3;HK2;SGSH;GYS2;HK3;NAGLU;HYAL2;DSE;PGM3;IDS;PGM2;MAN2C1;GYG2;GYG1;PGM1;XYLB;HGSNAT;MANBA;G6PD;TPI1;DCXR;GAA;GLCE;SORD;AKR1A1;PGD;PGM2L1;PKM;SHPK;B3GNT4;CHST1;B3GNT2;ALDOB;ALDOA;TKT;B4GALT6;FBP1;GAPDH;RBKS;CHST3;B4GALT5;PFKFB1;GALT;PFKFB3;IDUA;GNS;PAPSS2;PAPSS1;UGP2;TKFC;CHST11;DSEL;PGK1;ST3GAL4;PGK2;ST3GAL1;ARSB;ST3GAL2;ST3…		R-HSA-3262512;R-HSA-8982667;R-HSA-1971483;R-HSA-2162225;R-HSA-70420;R-HSA-2022919;R-HSA-70427;R-HSA-5661256;R-HSA-5653878;R-HSA-1678650;R-HSA-2090043;R-HSA-427555;R-HSA-2046265;R-HSA-5653886;R-HSA-2090038;R-HSA-2090037;R-HSA-70449;R-HSA-8853686;R-HSA-2160915;R-HSA-70454;R-HSA-174389;R-HSA-174392;R-HSA-5661290;R-HSA-9036727;R-HSA-70467;R-HSA-2046298;R-HSA-71495;R-HSA-70471;R-HSA-71496;R-HSA-885371…
R-HSA-1483257	Phospholipid metabolism	73	315	0.0227125	1.11022e-16	2.89768e-14	122	218	0.0187237	9606	Homo sapiens	PNMT;ACHE;LPCAT1;GDE1;PIK3CD;PIK3C2G;PIK3C2A;LCLAT1;PIP4K2A;PIP4K2B;PIP4K2C;HADH;PCYT1B;PLA2G12A;DGAT2;PCYT2;DGAT1;PLA2G4D;PLA2G4E;PLA2G4C;PLA2G4A;OCRL;GPCPD1;PISD;INPP4A;HADHA;INPP4B;PLA2G16;GPD2;GPD1;PLA2G10;PIK3C3;MGLL;CDS1;PLD4;PLD6;PLA2G5;PLD1;PLA2G6;AGPAT1;AGPAT3;MTM1;AGPAT4;PTDSS1;INPP5F;AWAT2;GPAT4;INPP5D;INPP5J;INPP5K;PIP5K1A;GPAT3;PRR29;CDIPT;PLA2G2D;PNPLA7;CHKA;PLA2G2A;MBOAT1;SYNJ2;CRL…		R-HSA-1482775;R-HSA-1482771;R-HSA-1676048;R-HSA-1675795;R-HSA-1482778;R-HSA-1482776;R-HSA-1482777;R-HSA-1482759;R-HSA-1675776;R-HSA-6809720;R-HSA-1483063;R-HSA-372519;R-HSA-1482546;R-HSA-1675836;R-HSA-1482547;R-HSA-1482545;R-HSA-1675824;R-HSA-1676082;R-HSA-1482811;R-HSA-188467;R-HSA-1482533;R-HSA-6809680;R-HSA-1676065;R-HSA-1482543;R-HSA-1675810;R-HSA-1675813;R-HSA-8858298;R-HSA-1482539;R-HSA-887…
R-HSA-1430728	Metabolism	711	3585	0.25849	1.11022e-16	2.89768e-14	1099	2184	0.187581	9606	Homo sapiens	PNMT;ENO1;ENO2;ENO3;GLS;LIPE;IL4I1;AS3MT;NSDHL;FDXR;PLCE1;PIP4K2A;PIP4K2B;PIP4K2C;XYLB;GAMT;ACOT7;TSTD1;GLCE;SULT2B1;MTAP;ADCY9;MTHFD2;HMBS;ACOT2;ACOT1;FAR1;FAR2;IDO2;ACOT4;IDO1;TPH2;HACD1;TPH1;RETSAT;SHMT2;ABCB4;SHMT1;PLA2G5;HACD3;SDSL;PLA2G6;HACD2;GNS;ADH5;HACD4;ADH6;SULT1A1;LDHB;UGT8;CYB5R3;CHST11;RDH11;PLCG2;PNPO;ST3GAL4;PIP5K1A;PRR29;HAO1;PLCG1;SULT1A4;ST3GAL1;ST3GAL2;FDFT1;SULT1A2;ST3GAL3;G…		R-HSA-3262512;R-HSA-1482775;R-HSA-8982667;R-HSA-1482771;R-HSA-1482778;R-HSA-1482776;R-HSA-1482777;R-HSA-1482759;R-HSA-1605632;R-HSA-71707;R-HSA-200735;R-HSA-141341;R-HSA-6809720;R-HSA-141351;R-HSA-141348;R-HSA-1237045;R-HSA-1482811;R-HSA-8853686;R-HSA-188467;R-HSA-71732;R-HSA-6809680;R-HSA-73788;R-HSA-73792;R-HSA-73794;R-HSA-2408544;R-HSA-1605724;R-HSA-73797;R-HSA-73798;R-HSA-3065959;R-HSA-73800;…
R-HSA-556833	Metabolism of lipids	257	1433	0.103324	1.11022e-16	2.89768e-14	451	942	0.080907	9606	Homo sapiens	PNMT;FAAH;CERK;ECI1;ECI2;GDE1;LIPE;NSDHL;STS;FDXR;PIP4K2A;PIP4K2B;PIP4K2C;PTGDS;CPT1A;ACOT7;ACSL1;ACSL6;ACSL5;ACSL4;ACSL3;PISD;CYP27A1;INPP4A;INPP4B;ACOT2;ACOT1;FAR1;FAR2;PLPP3;PLPP1;ACOT4;PTGES;CDS1;HACD1;ABCB4;PLA2G5;HACD3;PLA2G6;HACD2;HACD4;NEU3;UGCG;UGT8;NEU4;PTDSS1;SGPL1;INPP5F;INPP5D;NEU1;INPP5J;INPP5K;PIP5K1A;PRR29;ARSD;DECR2;ARSB;DECR1;FDFT1;GSTM4;B3GALNT1;CHKA;CYP4F2;ACER2;CYP2C9;AKR1B10…		R-HSA-1655833;R-HSA-1655832;R-HSA-1482775;R-HSA-1655837;R-HSA-1482771;R-HSA-1655836;R-HSA-2161701;R-HSA-1655839;R-HSA-1655824;R-HSA-1655827;R-HSA-1655826;R-HSA-1482778;R-HSA-1655828;R-HSA-1482776;R-HSA-1482777;R-HSA-1482759;R-HSA-1655823;R-HSA-1605632;R-HSA-6809720;R-HSA-1482811;R-HSA-1655849;R-HSA-1655848;R-HSA-188467;R-HSA-1655850;R-HSA-1655852;R-HSA-6809680;R-HSA-2161692;R-HSA-1655846;R-HSA-88…
R-HSA-2426168	Activation of gene expression by SREBF (SREBP)	30	70	0.00504723	8.27116e-14	1.72867e-11	30	42	0.00360732	9606	Homo sapiens	FDPS;IDI1;MVK;HMGCS1;GGPS1;HMGCR;LSS;TM7SF2;GPAM;SCD;PMVK;SC5D;MVD;DHCR7;FDFT1		R-HSA-1655833;R-HSA-1655832;R-HSA-2426150;R-HSA-1655837;R-HSA-1655836;R-HSA-2426144;R-HSA-1655839;R-HSA-2426147;R-HSA-2426146;R-HSA-2426157;R-HSA-1655824;R-HSA-2426156;R-HSA-1655827;R-HSA-1655826;R-HSA-2426158;R-HSA-1655828;R-HSA-2426152;R-HSA-2426155;R-HSA-2426154;R-HSA-2426164;R-HSA-6800052;R-HSA-2426161;R-HSA-1655823;R-HSA-2426162;R-HSA-1655849;R-HSA-1655848;R-HSA-2065966;R-HSA-1655850;R-HSA-1…
R-HSA-15869	Metabolism of nucleotides	57	254	0.0183142	1.08402e-12	1.8862e-10	82	135	0.0115949	9606	Homo sapiens	AMD1;NUDT1;NUDT5;PNP;ATIC;GUK1;NUDT18;TK2;TK1;UPP1;NUDT15;ADSL;ENTPD1;ENTPD3;ENTPD5;CAD;ENTPD6;NME3;ENTPD8;CTPS2;AMPD2;NME4;CTPS1;DCK;DCTD;ADSSL1;CMPK1;UMPS;DCTPP1;DTYMK;GMPR2;GMPS;AK2;GLRX;AK4;AK5;TYMS;NT5C2;AK6;AK7;AK8;TYMP;AK9;DGUOK;NT5E;XDH;DUT;RRM2;AGXT2;TXNRD1;UCK2;PUDP;IMPDH2;ADA		R-HSA-74241;R-HSA-74242;R-HSA-111746;R-HSA-73605;R-HSA-74372;R-HSA-111751;R-HSA-74247;R-HSA-74249;R-HSA-112265;R-HSA-74248;R-HSA-74376;R-HSA-112266;R-HSA-2395818;R-HSA-74258;R-HSA-2395965;R-HSA-8850846;R-HSA-8851356;R-HSA-112033;R-HSA-6788295;R-HSA-8850854;R-HSA-73632;R-HSA-8851110;R-HSA-73635;R-HSA-112034;R-HSA-111524;R-HSA-514604;R-HSA-6788810;R-HSA-73647;R-HSA-76590;R-HSA-73646;R-HSA-110133;R-…
R-HSA-1655829	Regulation of cholesterol biosynthesis by SREBP (SREBF)	31	86	0.00620088	2.59781e-12	3.87074e-10	31	52	0.0044662	9606	Homo sapiens	FDPS;IDI1;MVK;HMGCS1;GGPS1;HMGCR;LSS;TM7SF2;GPAM;SCD;PMVK;SC5D;MVD;DHCR7;RAN;FDFT1		R-HSA-1655833;R-HSA-1655832;R-HSA-2426150;R-HSA-1655837;R-HSA-1655836;R-HSA-2426144;R-HSA-1655839;R-HSA-2426147;R-HSA-2426146;R-HSA-2426157;R-HSA-1655824;R-HSA-2426156;R-HSA-1655827;R-HSA-1655826;R-HSA-2426158;R-HSA-1655828;R-HSA-2426152;R-HSA-2426155;R-HSA-2426154;R-HSA-2426164;R-HSA-6800052;R-HSA-2426161;R-HSA-1655823;R-HSA-2426162;R-HSA-2065539;R-HSA-1655849;R-HSA-1655848;R-HSA-2065966;R-HSA-1…
R-HSA-211859	Biological oxidations	90	547	0.0394405	1.10617e-11	1.43802e-09	99	186	0.0159753	9606	Homo sapiens	ACY3;TPMT;CYP4A22;ACSM2A;MTR;COMT;SAT1;ACSM2B;ABHD10;HPGDS;AS3MT;AKR7A2;CYP4V2;FDXR;PTGIS;UGT2B11;GSTO2;UGT2B15;AKR1A1;ALDH3A2;SULT2B1;CYP27A1;UGDH;IMPAD1;CES2;PAOX;NNMT;MAOA;ADH1B;GSTP1;MGST1;MGST2;GSTT2;CYP2C19;PAPSS2;ADH5;PAPSS1;ADH6;PTGS1;SULT1A1;UGP2;CYB5R3;MAT2A;ALDH1B1;SULT1E1;ESD;UGT3A1;ACSS1;SULT1A4;CBR3;SULT1A2;AOC3;GSTM4;GSTM3;GLYATL2;GSTM2;GSTM1;SMOX;CYP4F2;PTGES3;GSS;EPHX1;FMO2;CYP4F…		R-HSA-176646;R-HSA-158468;R-HSA-177157;R-HSA-5696091;R-HSA-8953499;R-HSA-211991;R-HSA-211988;R-HSA-8936849;R-HSA-71707;R-HSA-176664;R-HSA-5692237;R-HSA-174367;R-HSA-5692232;R-HSA-141341;R-HSA-173597;R-HSA-176669;R-HSA-174374;R-HSA-427555;R-HSA-141351;R-HSA-212005;R-HSA-141348;R-HSA-212004;R-HSA-5694077;R-HSA-5692283;R-HSA-5694563;R-HSA-174389;R-HSA-193845;R-HSA-174394;R-HSA-174392;R-HSA-140355;R-…
R-HSA-71291	Metabolism of amino acids and derivatives	102	660	0.0475881	1.50031e-11	1.74036e-09	141	283	0.0243065	9606	Homo sapiens	PNMT;ECI1;HNMT;SAT1;GLS;IL4I1;IYD;GLUL;SEPHS2;PSPH;GAMT;MCCC2;TSTD1;HGD;PHYKPL;GPT2;DIO1;MCCC1;DIO2;KMO;GCAT;MTAP;IDO2;ALDH7A1;IDO1;TPH2;TPH1;NNMT;SHMT1;ASMT;SDSL;ASL;HAO1;MPST;AGXT2;GOT2;PYCR1;ASNS;PYCR2;PYCR3;TYR;QDPR;GLUD1;GRHPR;ALDH6A1;GLUD2;HAL;BHMT;ADI1;TAT;AMD1;MTR;CSAD;KYNU;DBT;PHGDH;DLAT;AASS;ARG2;ARG1;BHMT2;DCT;CHDH;BCAT1;NAT8L;AGXT;BCAT2;PAOX;ALDH9A1;DDC;GLS2;ODC1;PAPSS2;DDO;PAPSS1;SRM…		R-HSA-209921;R-HSA-71173;R-HSA-372480;R-HSA-209924;R-HSA-70664;R-HSA-71181;R-HSA-1614614;R-HSA-5696838;R-HSA-508179;R-HSA-70679;R-HSA-508189;R-HSA-6792572;R-HSA-70938;R-HSA-70941;R-HSA-5663050;R-HSA-70940;R-HSA-141341;R-HSA-71200;R-HSA-174374;R-HSA-70692;R-HSA-141351;R-HSA-141348;R-HSA-1614654;R-HSA-70952;R-HSA-888614;R-HSA-209960;R-HSA-6798667;R-HSA-71217;R-HSA-389684;R-HSA-70713;R-HSA-1614631;R…
R-HSA-156580	Phase II - Conjugation of compounds	55	258	0.0186026	1.83396e-11	1.90731e-09	44	70	0.0060122	9606	Homo sapiens	NNMT;TPMT;GSTP1;MGST1;MGST2;GSTT2;ACSM2A;MTR;COMT;SAT1;PAPSS2;ACSM2B;PAPSS1;SULT1A1;HPGDS;ABHD10;AS3MT;UGP2;MAT2A;SULT1E1;ESD;UGT3A1;SULT1A4;SULT1A2;GSTM4;GSTM3;GLYATL2;GSTM2;UGT2B11;GSTM1;GSTO2;GSS;UGT2B15;AKR1A1;GGCT;SULT2B1;GSTZ1;UGDH;GCLC;GSTA5;NAT1;GSTA4;GSTA3;IMPAD1;GSTA2;GSTA1;GCLM		R-HSA-158849;R-HSA-5696213;R-HSA-176646;R-HSA-158468;R-HSA-177157;R-HSA-176517;R-HSA-5696220;R-HSA-5693724;R-HSA-176585;R-HSA-176521;R-HSA-159566;R-HSA-159567;R-HSA-158860;R-HSA-70286;R-HSA-159443;R-HSA-174931;R-HSA-8953499;R-HSA-158609;R-HSA-159574;R-HSA-176474;R-HSA-176664;R-HSA-174367;R-HSA-5692232;R-HSA-173597;R-HSA-176669;R-HSA-1247922;R-HSA-176609;R-HSA-174374;R-HSA-427555;R-HSA-176494;R-HS…
R-HSA-1483206	Glycerophospholipid biosynthesis	50	222	0.0160069	2.37871e-11	2.25977e-09	84	133	0.0114232	9606	Homo sapiens	PNMT;ACHE;LPCAT1;LCLAT1;HADH;PCYT1B;PLA2G12A;DGAT2;PCYT2;DGAT1;PLA2G4D;PLA2G4E;PLA2G4C;PLA2G4A;GPCPD1;PISD;HADHA;PLA2G16;GPD2;GPD1;PLA2G10;MGLL;CDS1;PLD4;PLD6;PLA2G5;PLD1;PLA2G6;AGPAT1;AGPAT3;AGPAT4;PTDSS1;AWAT2;GPAT4;GPAT3;PRR29;CDIPT;PLA2G2D;CHKA;PLA2G2A;MBOAT1;CRLS1;GPAM;ETNK2;ETNK1;LPCAT2;ALPI;CHPT1;GPD1L;LPIN1;PNPLA2;CDS2		R-HSA-1482646;R-HSA-1482647;R-HSA-1482775;R-HSA-1482900;R-HSA-1482771;R-HSA-1482897;R-HSA-1482654;R-HSA-1483165;R-HSA-1482778;R-HSA-1482907;R-HSA-1482776;R-HSA-1482777;R-HSA-1483142;R-HSA-1482759;R-HSA-1482887;R-HSA-1482884;R-HSA-1482629;R-HSA-1602446;R-HSA-5696448;R-HSA-8954398;R-HSA-1482892;R-HSA-1482636;R-HSA-1482635;R-HSA-1482889;R-HSA-1483190;R-HSA-1482679;R-HSA-1483063;R-HSA-372519;R-HSA-14…
R-HSA-1428517	The citric acid (TCA) cycle and respiratory electron transport	50	229	0.0165116	6.83748e-11	5.9486e-09	39	65	0.00558275	9606	Homo sapiens	COX7B;NDUFA13;COX4I1;NDUFA10;COX6A1;COX7C;NNT;ME1;IDH3B;UQCRFS1;ME3;ME2;DLAT;IDH3A;SUCLG2;NDUFS2;HAGH;ATP5S;FH;NDUFB8;NDUFB10;NDUFB4;COX5B;COX5A;LDHB;NDUFV3;NDUFV2;NDUFV1;ATP5MG;ATP5MF;ATP5ME;NDUFA9;SURF1;FAHD1;NDUFA5;NDUFA4;IDH3G;MDH2;NDUFA3;IDH1;ADHFE1;NDUFA2;IDH2;COX6C;ATP5F1C;ATP5F1D;ATP5F1E;GSTZ1;SUCLA2;UQCRQ;ATP5PO		R-HSA-6800870;R-HSA-70979;R-HSA-9011595;R-HSA-6800868;R-HSA-6799203;R-HSA-6799202;R-HSA-70982;R-HSA-204169;R-HSA-163214;R-HSA-6788523;R-HSA-9012036;R-HSA-880002;R-HSA-6783221;R-HSA-163217;R-HSA-70997;R-HSA-450971;R-HSA-71775;R-HSA-451033;R-HSA-164834;R-HSA-164832;R-HSA-71397;R-HSA-9012268;R-HSA-71783;R-HSA-71849;R-HSA-164651;R-HSA-203946;R-HSA-164840;R-HSA-6788556;R-HSA-6799179;R-HSA-880033;R-HSA…
R-HSA-8978868	Fatty acid metabolism	74	429	0.0309323	1.0784e-10	8.6272e-09	113	217	0.0186378	9606	Homo sapiens	FAAH;ACAA2;ECI1;TECR;ECI2;CYP4A22;CROT;FADS2;HPGDS;HADH;PTGDS;ACAA1;ELOVL1;CPT1A;PTGIS;ACOT7;GPX4;ELOVL5;ACSL1;ELOVL2;FAAH2;ACSL6;PLA2G4A;ACSL5;ACSL4;ACSL3;PTGR2;MUT;ALDH3A2;HADHA;ACLY;ACOX2;ACOX1;PCCB;ACOT2;ACOT1;ACSBG1;ACOX3;SLC27A2;ACSBG2;ACOT4;PTGES;PON3;HACD1;ECHS1;HPGD;PON2;HSD17B4;HSD17B12;CYP2C19;HACD3;PTGS2;HSD17B8;HACD2;HACD4;PTGS1;FAM213B;ALOX5;THEM4;DECR2;DECR1;PTGES2;CYP4F2;PTGES3;CY…		R-HSA-77312;R-HSA-77314;R-HSA-389889;R-HSA-389632;R-HSA-2161701;R-HSA-389891;R-HSA-2161959;R-HSA-77321;R-HSA-111883;R-HSA-77323;R-HSA-5676637;R-HSA-389897;R-HSA-77325;R-HSA-77329;R-HSA-77331;R-HSA-77333;R-HSA-109339;R-HSA-109338;R-HSA-77340;R-HSA-109343;R-HSA-109342;R-HSA-77342;R-HSA-77344;R-HSA-2161940;R-HSA-2161946;R-HSA-2161692;R-HSA-2161951;R-HSA-140355;R-HSA-2066780;R-HSA-2066778;R-HSA-14035…
R-HSA-156590	Glutathione conjugation	25	67	0.00483092	1.64636e-10	1.21831e-08	7	14	0.00120244	9606	Homo sapiens	GSTM4;GSTM3;GSTM2;GSTM1;GSTO2;GSTP1;GSS;MGST1;AKR1A1;MGST2;GSTT2;GGCT;GSTZ1;GCLC;HPGDS;GSTA5;GSTA4;GSTA3;GSTA2;ESD;GSTA1;GCLM		R-HSA-1247922;R-HSA-176054;R-HSA-174394;R-HSA-176059;R-HSA-5693724;R-HSA-174367;R-HSA-5692232
R-HSA-913709	O-linked glycosylation of mucins	26	74	0.00533564	2.51453e-10	1.73503e-08	8	17	0.0014601	9606	Homo sapiens	GALNT12;GALNT14;GALNT13;ST6GALNAC2;GALNT16;GALNT15;GALNT18;GALNT10;ST3GAL4;ST3GAL1;ST3GAL2;ST3GAL3;GALNT7;GALNT6;GALNT5;ST6GAL1;GALNT4;GALNT3;GALNT2;B3GNT5;B3GNT4;B3GNT2;B4GALT6;ST6GALNAC4;B4GALT5		R-HSA-977071;R-HSA-977228;R-HSA-913675;R-HSA-981497;R-HSA-914010;R-HSA-1964501;R-HSA-981814;R-HSA-981809
R-HSA-196849	Metabolism of water-soluble vitamins and cofactors	51	252	0.01817	5.72772e-10	3.72302e-08	63	140	0.0120244	9606	Homo sapiens	DHFR2;PANK3;PANK1;MTR;ALDH1L2;GPHN;THTPA;NADK2;FLAD1;FPGS;AOX1;CD38;ENPP1;ENPP3;NUDT12;MCCC2;PARP6;PTGIS;GSTO2;MCCC1;MUT;COASY;BTD;PKM;MTHFD2;PCCB;MOCS1;PDXK;NNMT;NAXE;SHMT2;SHMT1;PTGS2;NFS1;NT5E;CYB5R3;MTHFD1L;PPCS;PNPO;MMAB;MOCOS;MTHFR;MTHFS;NMNAT3;NMNAT2;DHFR;PARP10;VNN1;NAXD		R-HSA-3076905;R-HSA-2993447;R-HSA-5359451;R-HSA-196754;R-HSA-5696839;R-HSA-196753;R-HSA-965019;R-HSA-200474;R-HSA-200735;R-HSA-198813;R-HSA-8955030;R-HSA-6809287;R-HSA-199203;R-HSA-8940074;R-HSA-174374;R-HSA-947499;R-HSA-196773;R-HSA-2993799;R-HSA-198824;R-HSA-2309773;R-HSA-8940070;R-HSA-947514;R-HSA-8938300;R-HSA-8939959;R-HSA-6808487;R-HSA-947535;R-HSA-8938314;R-HSA-196929;R-HSA-965067;R-HSA-94…
R-HSA-1483249	Inositol phosphate metabolism	27	90	0.00648929	3.22109e-09	1.96487e-07	39	71	0.00609808	9606	Homo sapiens	PLD4;NUDT3;NUDT4;NUDT11;INPP5F;IMPA1;IMPA2;PPIP5K2;INPP5D;INPP5J;PLCG2;PLCE1;PLCG1;IP6K1;IP6K2;ITPK1;OCRL;INPP4A;ITPKB;INPP4B;MINPP1;PLCB4;PLCH1;PLCH2;PLCB1;PLCD3;PLCD4;PLCB2		R-HSA-1855197;R-HSA-1855198;R-HSA-1855193;R-HSA-1855194;R-HSA-1855180;R-HSA-1855181;R-HSA-1855182;R-HSA-1855177;R-HSA-1855172;R-HSA-1855174;R-HSA-1855169;R-HSA-1855171;R-HSA-1855165;R-HSA-1855230;R-HSA-1855166;R-HSA-1855224;R-HSA-1855225;R-HSA-1855162;R-HSA-1855163;R-HSA-1855227;R-HSA-1855221;R-HSA-1855157;R-HSA-1855158;R-HSA-1855159;R-HSA-1855223;R-HSA-1855216;R-HSA-1855153;R-HSA-1855218;R-HSA-1…
R-HSA-196854	Metabolism of vitamins and cofactors	64	381	0.0274713	5.47755e-09	3.17698e-07	81	201	0.0172636	9606	Homo sapiens	VKORC1L1;DHFR2;PANK3;PANK1;AKR1B1;MTR;ALDH1L2;GPHN;THTPA;NADK2;SPR;FLAD1;FPGS;AOX1;CD38;ENPP1;ENPP3;NUDT12;MCCC2;PARP6;PTGIS;GSTO2;MCCC1;MUT;COASY;BTD;PKM;MTHFD2;PCCB;MOCS1;PDXK;NNMT;NAXE;RETSAT;SHMT2;SHMT1;PTGS2;PTS;NFS1;NT5E;CYB5R3;MTHFD1L;PPCS;RDH11;PNPO;PDSS1;NOS3;MMAB;IDH1;AKR1C1;MOCOS;MTHFR;MTHFS;NMNAT3;NMNAT2;COQ5;DHFR;PARP10;COQ3;VNN1;AKR1B10;NAXD		R-HSA-8956427;R-HSA-975629;R-HSA-3076905;R-HSA-2993447;R-HSA-5359451;R-HSA-6806647;R-HSA-196754;R-HSA-5696839;R-HSA-196753;R-HSA-965019;R-HSA-200474;R-HSA-1497869;R-HSA-200735;R-HSA-198813;R-HSA-8955030;R-HSA-1474184;R-HSA-6809287;R-HSA-199203;R-HSA-389540;R-HSA-8940074;R-HSA-174374;R-HSA-947499;R-HSA-196773;R-HSA-2993799;R-HSA-2162186;R-HSA-198824;R-HSA-389550;R-HSA-2162188;R-HSA-1497784;R-HSA-2…
R-HSA-8957322	Metabolism of steroids	57	321	0.0231451	5.86365e-09	3.22501e-07	108	234	0.0200979	9606	Homo sapiens	IDI1;MVK;AKR1B1;HSD17B4;MSMO1;HMGCR;HSD17B12;HSD17B7;HSD17B11;ACAT2;TM7SF2;NSDHL;HSD17B1;HSD17B2;PMVK;FDXR;SC5D;FDFT1;FDPS;PTGIS;HMGCS1;GGPS1;SRD5A2;SRD5A1;AKR1C1;SRD5A3;DHCR24;LSS;CYP27A1;AMACR;AKR1B10;GPAM;ACOX2;SCD;CYP11B1;AKR1B15;MVD;DHCR7;SLC27A2;RAN		R-HSA-1655833;R-HSA-1655832;R-HSA-193792;R-HSA-2426150;R-HSA-1655837;R-HSA-1655836;R-HSA-2426144;R-HSA-1655839;R-HSA-2426147;R-HSA-2426146;R-HSA-2426157;R-HSA-1655824;R-HSA-2426156;R-HSA-1655827;R-HSA-193800;R-HSA-1655826;R-HSA-2426158;R-HSA-1655828;R-HSA-2426152;R-HSA-2426155;R-HSA-2426154;R-HSA-2426164;R-HSA-2426161;R-HSA-1655823;R-HSA-2426162;R-HSA-193054;R-HSA-192036;R-HSA-192042;R-HSA-193064…
R-HSA-1483166	Synthesis of PA	21	65	0.00468671	5.21439e-08	2.71148e-06	12	17	0.0014601	9606	Homo sapiens	PLA2G2D;PLA2G12A;PLA2G4D;PLA2G2A;LPCAT1;PLA2G4A;PLD6;PLA2G5;AGPAT1;PLD1;LCLAT1;AGPAT3;AGPAT4;GPAM;GPAT4;GPD2;GPD1;PLA2G10;GPAT3;PRR29;ALPI;GPD1L		R-HSA-75889;R-HSA-549112;R-HSA-1482679;R-HSA-188467;R-HSA-1482695;R-HSA-8878787;R-HSA-1602446;R-HSA-1482656;R-HSA-8954398;R-HSA-1483182;R-HSA-1482604;R-HSA-75885
R-HSA-1855204	Synthesis of IP3 and IP4 in the cytosol	16	39	0.00281203	8.84803e-08	4.26275e-06	11	12	0.00103066	9606	Homo sapiens	ITPK1;PLD4;OCRL;ITPKB;PLCB4;INPP5F;INPP5D;INPP5J;PLCG2;PLCE1;PLCH1;PLCG1;PLCH2;PLCB1;PLCD3;PLCD4;PLCB2		R-HSA-1855197;R-HSA-1855213;R-HSA-1855214;R-HSA-1855177;R-HSA-1855172;R-HSA-1855221;R-HSA-1855159;R-HSA-1855169;R-HSA-1855153;R-HSA-1855218;R-HSA-1855171
R-HSA-428157	Sphingolipid metabolism	34	157	0.0113202	9.06968e-08	4.26275e-06	32	62	0.00532509	9606	Homo sapiens	ASAH1;FAAH;ASAH2;SGMS1;CERK;HEXA;SMPD3;NEU3;UGCG;UGT8;NEU4;SGPL1;SMPD4;SPTLC1;STS;SPTLC2;SPTLC3;SMPD1;NEU1;KDSR;ARSD;ARSB;ENPP7;B3GALNT1;CERS5;SPHK2;SPHK1;ACER2;GALC;ALDH3A2;DEGS1;DEGS2;PLPP3;PLPP1		R-HSA-1638104;R-HSA-428676;R-HSA-1614362;R-HSA-1605595;R-HSA-1605724;R-HSA-8878914;R-HSA-1606288;R-HSA-428681;R-HSA-1605768;R-HSA-1606602;R-HSA-428690;R-HSA-5693761;R-HSA-1605632;R-HSA-1606273;R-HSA-428127;R-HSA-428123;R-HSA-428696;R-HSA-428185;R-HSA-429798;R-HSA-428260;R-HSA-1638845;R-HSA-428259;R-HSA-6785933;R-HSA-428205;R-HSA-1606583;R-HSA-1606839;R-HSA-428214;R-HSA-5692261;R-HSA-428273;R-HSA-…
R-HSA-163200	Respiratory electron transport, ATP synthesis by chemiosmotic coupling, and heat production by uncoupling proteins.	32	146	0.0105271	1.6567e-07	7.45514e-06	17	29	0.00249077	9606	Homo sapiens	ATP5S;COX7B;NDUFA13;NDUFB8;NDUFB10;NDUFB4;COX4I1;NDUFA10;COX6A1;COX5B;COX7C;COX5A;UQCRFS1;NDUFV3;NDUFV2;NDUFV1;ATP5MG;ATP5MF;ATP5ME;NDUFA9;SURF1;NDUFA5;NDUFA4;NDUFA3;NDUFA2;ATP5F1C;COX6C;ATP5F1D;ATP5F1E;UQCRQ;ATP5PO;NDUFS2		R-HSA-164834;R-HSA-6800870;R-HSA-164832;R-HSA-6800868;R-HSA-6799203;R-HSA-6799202;R-HSA-164651;R-HSA-164840;R-HSA-6788556;R-HSA-163214;R-HSA-6799179;R-HSA-6788523;R-HSA-6799178;R-HSA-6799191;R-HSA-163217;R-HSA-6799197;R-HSA-6799196
R-HSA-9033241	Peroxisomal protein import	20	67	0.00483092	3.66146e-07	1.57443e-05	10	26	0.0022331	9606	Homo sapiens	IDH1;ECI2;HSD17B4;CROT;DDO;DHRS4;HMGCL;AMACR;ACOX2;ACOX1;ACOT2;HAO1;ACOX3;ACAA1;DECR2;AGXT;CRAT;SLC27A2;ACOT4;PAOX		R-HSA-9033529;R-HSA-9033240;R-HSA-9033515;R-HSA-9033530;R-HSA-9033514;R-HSA-9033233;R-HSA-9033232;R-HSA-9033235;R-HSA-9033236;R-HSA-9033238
R-HSA-446219	Synthesis of substrates in N-glycan biosythesis	28	131	0.00944553	1.54325e-06	6.32732e-05	23	48	0.00412265	9606	Homo sapiens	ST6GALNAC2;MPI;UAP1;NPL;FUOM;NEU3;NEU4;GMDS;FPGT;GMPPA;NEU1;PGM3;ST3GAL4;ST3GAL1;ST3GAL2;ST3GAL3;ST6GAL1;ST6GAL2;ST8SIA1;SRD5A3;ALG5;GFPT1;DOLK;DPM3;NAGK;MVD;ST6GALNAC4;GNE		R-HSA-446214;R-HSA-162721;R-HSA-4085021;R-HSA-4084984;R-HSA-4419979;R-HSA-6787533;R-HSA-4084980;R-HSA-446221;R-HSA-4084978;R-HSA-532549;R-HSA-446185;R-HSA-191414;R-HSA-446195;R-HSA-449715;R-HSA-4085033;R-HSA-6787632;R-HSA-4084999;R-HSA-6787677;R-HSA-446204;R-HSA-4085028;R-HSA-4084994;R-HSA-6803771;R-HSA-4085217
R-HSA-499943	Interconversion of nucleotide di- and triphosphates	21	81	0.00584036	1.73046e-06	6.92184e-05	28	33	0.00283432	9606	Homo sapiens	DUT;DTYMK;RRM2;TXNRD1;AK2;NME3;CTPS2;GLRX;AK4;NME4;CTPS1;AK5;TYMS;AK6;AK7;AK8;AK9;DCTD;GUK1;CMPK1;DCTPP1		R-HSA-110145;R-HSA-110144;R-HSA-73666;R-HSA-111746;R-HSA-73605;R-HSA-111751;R-HSA-73548;R-HSA-6788798;R-HSA-8866405;R-HSA-73635;R-HSA-6788810;R-HSA-74220;R-HSA-73647;R-HSA-73646;R-HSA-504054;R-HSA-482804;R-HSA-75125;R-HSA-110133;R-HSA-6786257;R-HSA-75126;R-HSA-110137;R-HSA-6806877;R-HSA-482812;R-HSA-110138;R-HSA-110141;R-HSA-73596;R-HSA-73788;R-HSA-111742
R-HSA-1630316	Glycosaminoglycan metabolism	34	182	0.0131228	2.35463e-06	8.94759e-05	40	82	0.00704286	9606	Homo sapiens	B4GALT2;B4GALT3;B4GALT1;IDUA;HEXA;SAT1;GNS;PAPSS2;PAPSS1;SGSH;NAGLU;CHST11;HYAL2;DSEL;DSE;ST3GAL4;IDS;ST3GAL1;ARSB;ST3GAL2;ST3GAL3;HGSNAT;GLCE;EXT1;GALNS;EXT2;B4GAT1;B3GNT4;CHST1;B3GNT2;HPSE;B4GALT6;CHST3;B4GALT5		R-HSA-2046175;R-HSA-1793182;R-HSA-2046298;R-HSA-1971483;R-HSA-1638032;R-HSA-2105001;R-HSA-2076371;R-HSA-1678742;R-HSA-2162225;R-HSA-2046285;R-HSA-2160884;R-HSA-2022856;R-HSA-2022919;R-HSA-2160892;R-HSA-2022851;R-HSA-1678660;R-HSA-1606789;R-HSA-2025724;R-HSA-1678650;R-HSA-2018682;R-HSA-2090043;R-HSA-1667005;R-HSA-2025723;R-HSA-1678716;R-HSA-427555;R-HSA-2046265;R-HSA-2090038;R-HSA-2090037;R-HSA-17…
R-HSA-75876	Synthesis of very long-chain fatty acyl-CoAs	16	51	0.00367727	2.82021e-06	0.000104348	8	12	0.00103066	9606	Homo sapiens	ELOVL1;HACD1;ELOVL5;ACSL1;ELOVL2;TECR;ACSL6;ACSL5;ACSL4;HSD17B12;ACSL3;HACD3;HACD2;HACD4;ACSBG1;ACSBG2		R-HSA-548843;R-HSA-5695957;R-HSA-548830;R-HSA-548831;R-HSA-548800;R-HSA-201035;R-HSA-548818;R-HSA-5676637
R-HSA-1638074	Keratan sulfate/keratin metabolism	16	52	0.00374937	3.59098e-06	0.000129275	9	15	0.00128833	9606	Homo sapiens	B4GALT2;B4GALT3;B4GALT1;HEXA;GNS;GALNS;B4GAT1;B3GNT4;ST3GAL4;CHST1;B3GNT2;B4GALT6;ST3GAL1;ST3GAL2;B4GALT5;ST3GAL3		R-HSA-2046175;R-HSA-2046285;R-HSA-2025724;R-HSA-2046298;R-HSA-2025723;R-HSA-2046265;R-HSA-1638032;R-HSA-1630304;R-HSA-1638053
R-HSA-191273	Cholesterol biosynthesis	19	72	0.00519143	4.13411e-06	0.00014056	25	32	0.00274843	9606	Homo sapiens	FDPS;IDI1;MVK;HMGCS1;GGPS1;DHCR24;MSMO1;HMGCR;HSD17B7;LSS;ACAT2;TM7SF2;NSDHL;PMVK;SC5D;MVD;DHCR7;FDFT1		R-HSA-196417;R-HSA-194689;R-HSA-191366;R-HSA-191303;R-HSA-194698;R-HSA-194632;R-HSA-8848215;R-HSA-194642;R-HSA-195664;R-HSA-194641;R-HSA-191382;R-HSA-191380;R-HSA-191322;R-HSA-191323;R-HSA-194718;R-HSA-6807055;R-HSA-191402;R-HSA-6807053;R-HSA-194669;R-HSA-191405;R-HSA-196402;R-HSA-191414;R-HSA-191352;R-HSA-191422;R-HSA-6807064
R-HSA-70326	Glucose metabolism	28	139	0.0100224	4.62122e-06	0.0001525	26	50	0.00429443	9606	Homo sapiens	PFKFB1;GPI;PFKFB3;ENO1;ENO2;ENO3;HK2;HK3;PGK1;PGK2;PCK2;TPI1;PKLR;MDH2;GOT2;PGM2L1;PFKL;G6PC3;PKM;GNPDA2;ALDOB;ALDOA;FBP1;GAPDH;PFKM;PFKP		R-HSA-3262512;R-HSA-70467;R-HSA-71495;R-HSA-70471;R-HSA-71496;R-HSA-70475;R-HSA-70479;R-HSA-70481;R-HSA-70482;R-HSA-6799604;R-HSA-70613;R-HSA-70420;R-HSA-372819;R-HSA-70486;R-HSA-70494;R-HSA-163750;R-HSA-71783;R-HSA-71850;R-HSA-71660;R-HSA-70449;R-HSA-70454;R-HSA-70262;R-HSA-71670;R-HSA-8955760;R-HSA-71802;R-HSA-163773
R-HSA-5173105	O-linked glycosylation	27	133	0.00958973	5.9197e-06	0.00018943	10	26	0.0022331	9606	Homo sapiens	GALNT12;GALNT14;GALNT13;ST6GALNAC2;GALNT16;GALNT15;GALNT18;GALNT10;ST3GAL4;ST3GAL1;ST3GAL2;ST3GAL3;GALNT7;GALNT6;GALNT5;ST6GAL1;GALNT4;GALNT3;GALNT2;B4GAT1;B3GNT5;B3GNT4;B3GNT2;B4GALT6;ST6GALNAC4;B4GALT5		R-HSA-977071;R-HSA-977228;R-HSA-5617143;R-HSA-913675;R-HSA-981497;R-HSA-914010;R-HSA-5617138;R-HSA-1964501;R-HSA-981814;R-HSA-981809
R-HSA-2022854	Keratan sulfate biosynthesis	13	37	0.00266782	7.28659e-06	0.000225273	6	9	0.000772997	9606	Homo sapiens	B4GALT2;B4GALT3;B4GALT1;B4GAT1;B3GNT4;ST3GAL4;CHST1;B3GNT2;B4GALT6;ST3GAL1;ST3GAL2;B4GALT5;ST3GAL3		R-HSA-2046175;R-HSA-2046285;R-HSA-2025724;R-HSA-2046298;R-HSA-2025723;R-HSA-2046265
R-HSA-446193	Biosynthesis of the N-glycan precursor (dolichol lipid-linked oligosaccharide, LLO) and transfer to a nascent protein	30	159	0.0114644	7.50911e-06	0.000225273	26	62	0.00532509	9606	Homo sapiens	ST6GALNAC2;MPI;UAP1;NPL;FUOM;NEU3;NEU4;GMDS;FPGT;GMPPA;NEU1;PGM3;ST3GAL4;ST3GAL1;ST3GAL2;ST3GAL3;ST6GAL1;ST6GAL2;ST8SIA1;SRD5A3;ALG5;GFPT1;ALG2;DOLK;ALG1;DPM3;NAGK;MVD;ST6GALNAC4;GNE		R-HSA-446214;R-HSA-4084984;R-HSA-446208;R-HSA-4419979;R-HSA-4084980;R-HSA-446221;R-HSA-4084978;R-HSA-446218;R-HSA-532549;R-HSA-4085033;R-HSA-6787632;R-HSA-4085028;R-HSA-6803771;R-HSA-4085217;R-HSA-162721;R-HSA-4085021;R-HSA-6787533;R-HSA-446185;R-HSA-449718;R-HSA-191414;R-HSA-446195;R-HSA-449715;R-HSA-4084999;R-HSA-6787677;R-HSA-446204;R-HSA-4084994
R-HSA-611105	Respiratory electron transport	24	115	0.00829187	1.23031e-05	0.00035679	14	19	0.00163188	9606	Homo sapiens	NDUFA9;NDUFA13;NDUFB8;SURF1;COX7B;NDUFA5;NDUFB10;NDUFA4;NDUFB4;NDUFA3;COX4I1;NDUFA2;NDUFA10;COX6A1;COX6C;COX5B;COX7C;COX5A;UQCRQ;UQCRFS1;NDUFS2;NDUFV3;NDUFV2;NDUFV1		R-HSA-6800870;R-HSA-6800868;R-HSA-6799203;R-HSA-6799202;R-HSA-164651;R-HSA-6788556;R-HSA-163214;R-HSA-6799179;R-HSA-6788523;R-HSA-6799178;R-HSA-6799191;R-HSA-163217;R-HSA-6799197;R-HSA-6799196
R-HSA-70171	Glycolysis	23	108	0.00778715	1.35573e-05	0.00039316	15	24	0.00206132	9606	Homo sapiens	PFKFB1;GPI;PFKFB3;TPI1;PKLR;ENO1;ENO2;ENO3;PGM2L1;HK2;HK3;PFKL;PKM;GNPDA2;PGK1;PGK2;ALDOB;ALDOA;GAPDH;PFKM;PFKP		R-HSA-70467;R-HSA-163750;R-HSA-70471;R-HSA-71496;R-HSA-71850;R-HSA-71660;R-HSA-70449;R-HSA-6799604;R-HSA-70420;R-HSA-70454;R-HSA-70262;R-HSA-71670;R-HSA-8955760;R-HSA-71802;R-HSA-163773
R-HSA-75105	Fatty acyl-CoA biosynthesis	19	79	0.00569616	1.48158e-05	0.000414841	11	24	0.00206132	9606	Homo sapiens	ELOVL1;HACD1;ELOVL5;ACSL1;ELOVL2;TECR;ACSL6;ACSL5;ACSL4;HSD17B12;ACSL3;HACD3;HSD17B8;HACD2;HACD4;ACLY;SCD;ACSBG1;ACSBG2		R-HSA-548843;R-HSA-5690565;R-HSA-5695957;R-HSA-548830;R-HSA-548831;R-HSA-548800;R-HSA-201035;R-HSA-75848;R-HSA-548818;R-HSA-5676637;R-HSA-8862152
R-HSA-1482788	Acyl chain remodelling of PC	13	40	0.00288413	1.63605e-05	0.000427951	7	9	0.000772997	9606	Homo sapiens	PLA2G2D;PLA2G12A;PLA2G4D;PLA2G4E;PLA2G2A;PLA2G4C;LPCAT1;PLA2G4A;PLA2G5;PLA2G6;PLA2G16;PLA2G10;LPCAT2		R-HSA-1482533;R-HSA-1482547;R-HSA-1482816;R-HSA-1482862;R-HSA-1602417;R-HSA-1482827;R-HSA-1482856
R-HSA-5628897	TP53 Regulates Metabolic Genes	25	125	0.00901291	1.64596e-05	0.000427951	19	34	0.00292021	9606	Homo sapiens	GPI;TIGAR;G6PD;ADSL;SURF1;COX7B;NDUFA4;GLS2;COX4I1;TXNRD1;COX6A1;COX6C;COX5B;COX7C;COX5A;GLS;PRDX2;RRAGC;SESN1;PRDX1;AGO2		R-HSA-2318752;R-HSA-5632914;R-HSA-70377;R-HSA-5632924;R-HSA-5631903;R-HSA-70475;R-HSA-163214;R-HSA-3341343;R-HSA-73646;R-HSA-70609;R-HSA-5629189;R-HSA-5631941;R-HSA-5628901;R-HSA-2321904;R-HSA-380979;R-HSA-5629187;R-HSA-5628899;R-HSA-5631885;R-HSA-5628905
R-HSA-1483255	PI Metabolism	23	112	0.00807556	2.36621e-05	0.000615214	38	89	0.00764408	9606	Homo sapiens	PNPLA7;GDE1;PIK3CD;PIK3C2G;OCRL;SYNJ2;PIK3C2A;MTM1;INPP4A;INPP4B;INPP5F;INPP5D;INPP5J;PI4KA;INPP5K;PIP5K1A;PIP4K2A;PIP4K2B;PIK3C3;PNPLA6;PIP4K2C;PI4KB;RAB5A		R-HSA-1676185;R-HSA-8871366;R-HSA-1675928;R-HSA-1675994;R-HSA-1676177;R-HSA-1676048;R-HSA-6814254;R-HSA-1675795;R-HSA-6813740;R-HSA-1675988;R-HSA-1676105;R-HSA-1676109;R-HSA-1675776;R-HSA-1676162;R-HSA-1676164;R-HSA-6809720;R-HSA-1675961;R-HSA-1676152;R-HSA-1676024;R-HSA-1675773;R-HSA-1675836;R-HSA-6811522;R-HSA-1676145;R-HSA-1675824;R-HSA-1676082;R-HSA-8847912;R-HSA-1676203;R-HSA-1675883;R-HSA-1…
R-HSA-1482922	Acyl chain remodelling of PI	10	25	0.00180258	2.77665e-05	0.000694163	4	6	0.000515331	9606	Homo sapiens	PLA2G16;PLA2G12A;PLA2G2D;PLA2G4D;PLA2G4E;PLA2G10;PLA2G2A;PLA2G4C;PLA2G4A;PLA2G5		R-HSA-1602377;R-HSA-1482868;R-HSA-1482932;R-HSA-1482825
R-HSA-70221	Glycogen breakdown (glycogenolysis)	10	27	0.00194679	5.244e-05	0.00125856	15	15	0.00128833	9606	Homo sapiens	PYGB;GAA;AGL;PGM3;PGM2;PYGM;PYGL;GYG2;GYG1;PGM2L1;PGM1		R-HSA-71552;R-HSA-453346;R-HSA-71588;R-HSA-71590;R-HSA-71593;R-HSA-453358;R-HSA-453356;R-HSA-71541;R-HSA-453342;R-HSA-70427;R-HSA-71515;R-HSA-453338;R-HSA-453339;R-HSA-9036727;R-HSA-453337
R-HSA-1660499	Synthesis of PIPs at the plasma membrane	16	69	0.00497512	0.000102847	0.00246833	16	33	0.00283432	9606	Homo sapiens	PIK3CD;PIK3C2G;OCRL;SYNJ2;PIK3C2A;MTM1;INPP4A;INPP4B;INPP5F;INPP5D;INPP5J;INPP5K;PIP5K1A;PIP4K2A;PIP4K2B;PIP4K2C;RAB5A		R-HSA-8871366;R-HSA-1675994;R-HSA-1675773;R-HSA-1675836;R-HSA-1676177;R-HSA-1676145;R-HSA-1676048;R-HSA-1676082;R-HSA-1675988;R-HSA-1676203;R-HSA-1676109;R-HSA-1675949;R-HSA-1675776;R-HSA-1675810;R-HSA-1676164;R-HSA-1676134
R-HSA-1482839	Acyl chain remodelling of PE	12	42	0.00302834	0.000113819	0.00261784	8	9	0.000772997	9606	Homo sapiens	PLA2G16;PLA2G12A;PLA2G2D;PLA2G4D;PLA2G4E;PLA2G10;PLA2G2A;PLA2G4C;MBOAT1;PLA2G4A;PLA2G5;PLA2G6		R-HSA-1482646;R-HSA-1482887;R-HSA-1482884;R-HSA-1602398;R-HSA-1482828;R-HSA-1482892;R-HSA-8858298;R-HSA-1482667
R-HSA-1660662	Glycosphingolipid metabolism	18	86	0.00620088	0.000138747	0.00310405	17	32	0.00274843	9606	Homo sapiens	B3GALNT1;ASAH1;ASAH2;CERK;HEXA;SMPD3;GALC;NEU3;UGCG;UGT8;NEU4;SMPD4;STS;SMPD1;NEU1;ARSD;ARSB;ENPP7		R-HSA-1638104;R-HSA-1614362;R-HSA-1605595;R-HSA-1638845;R-HSA-1605724;R-HSA-8878914;R-HSA-1606288;R-HSA-6785933;R-HSA-1606583;R-HSA-1606839;R-HSA-1605768;R-HSA-1606602;R-HSA-1605632;R-HSA-1606273;R-HSA-1606564;R-HSA-1605797;R-HSA-1640164
R-HSA-8982491	Glycogen metabolism	12	43	0.00310044	0.000141093	0.00310405	37	37	0.00317788	9606	Homo sapiens	PYGB;GAA;AGL;PYGM;PYGL;PGM2L1;GYS2;UGP2;PGM3;PGM2;GYG2;GYG1;PGM1		R-HSA-70272;R-HSA-71552;R-HSA-3322041;R-HSA-70286;R-HSA-3322019;R-HSA-3322016;R-HSA-453342;R-HSA-3781024;R-HSA-70427;R-HSA-71515;R-HSA-3322025;R-HSA-453338;R-HSA-453339;R-HSA-453337;R-HSA-3322003;R-HSA-3322001;R-HSA-3781018;R-HSA-453346;R-HSA-3781021;R-HSA-71588;R-HSA-3781023;R-HSA-71590;R-HSA-3322005;R-HSA-71593;R-HSA-453358;R-HSA-3781009;R-HSA-453356;R-HSA-3781011;R-HSA-3322009;R-HSA-3322014;R-…
R-HSA-1482801	Acyl chain remodelling of PS	10	31	0.0022352	0.000159842	0.00351653	6	8	0.000687108	9606	Homo sapiens	PLA2G16;PLA2G12A;PLA2G2D;PLA2G4D;PLA2G4E;PLA2G10;PLA2G2A;MBOAT1;PLA2G4A;PLA2G5		R-HSA-1482771;R-HSA-1482691;R-HSA-1482897;R-HSA-1482636;R-HSA-1602374;R-HSA-1482776
R-HSA-5663084	Diseases of carbohydrate metabolism	17	80	0.00576826	0.000176454	0.00370554	28	44	0.00377909	9606	Homo sapiens	HGSNAT;IDUA;DCXR;GAA;GNS;SGSH;GALNS;RPIA;GYS2;G6PC3;NAGLU;IDS;ALDOB;LCT;GYG2;GYG1;ARSB		R-HSA-9036041;R-HSA-9036046;R-HSA-5658001;R-HSA-9036037;R-HSA-3791349;R-HSA-3814838;R-HSA-3282876;R-HSA-3878762;R-HSA-9036056;R-HSA-3797226;R-HSA-5662851;R-HSA-9036050;R-HSA-9036052;R-HSA-5656438;R-HSA-2263490;R-HSA-2263495;R-HSA-2263492;R-HSA-3828061;R-HSA-9036065;R-HSA-2263496;R-HSA-2282889;R-HSA-3858506;R-HSA-9036729;R-HSA-2262743;R-HSA-2263444;R-HSA-5660015;R-HSA-2206299;R-HSA-5660013
R-HSA-1482925	Acyl chain remodelling of PG	9	26	0.00187468	0.000201486	0.0042312	10	10	0.000858885	9606	Homo sapiens	PLA2G12A;PLA2G2D;PLA2G4D;PLA2G10;PLA2G2A;LPCAT1;PLA2G4A;PLA2G5;CRLS1		R-HSA-1482900;R-HSA-1482546;R-HSA-1482689;R-HSA-1602368;R-HSA-1482847;R-HSA-1482635;R-HSA-1482539;R-HSA-1482907;R-HSA-1482920;R-HSA-1482745
R-HSA-70614	Amino acid synthesis and interconversion (transamination)	17	82	0.00591247	0.000233991	0.00467983	21	35	0.0030061	9606	Homo sapiens	GLS2;GPT2;GOT2;ASNS;PYCR1;PYCR2;PYCR3;GLS;GLUD1;SRR;GLUD2;PSAT1;PHGDH;NAT8L;GLUL;PSPH		R-HSA-977324;R-HSA-507749;R-HSA-9034539;R-HSA-6783939;R-HSA-70596;R-HSA-70599;R-HSA-9014766;R-HSA-70600;R-HSA-70664;R-HSA-977348;R-HSA-8954468;R-HSA-70606;R-HSA-70609;R-HSA-70613;R-HSA-6783955;R-HSA-507775;R-HSA-70523;R-HSA-977333;R-HSA-70589;R-HSA-9014741;R-HSA-70524
R-HSA-70263	Gluconeogenesis	15	67	0.00483092	0.000241506	0.00483012	11	26	0.0022331	9606	Homo sapiens	GPI;TPI1;MDH2;GOT2;ENO1;ENO2;ENO3;G6PC3;PGK1;PGK2;ALDOB;ALDOA;FBP1;GAPDH;PCK2		R-HSA-70481;R-HSA-3262512;R-HSA-70482;R-HSA-70613;R-HSA-71495;R-HSA-71783;R-HSA-372819;R-HSA-70486;R-HSA-70475;R-HSA-70479;R-HSA-70494
R-HSA-4085001	Sialic acid metabolism	14	60	0.0043262	0.000255371	0.00510742	9	20	0.00171777	9606	Homo sapiens	ST6GAL1;ST6GALNAC2;ST6GAL2;ST8SIA1;NPL;NEU3;NEU4;NEU1;ST3GAL4;ST6GALNAC4;ST3GAL1;ST3GAL2;ST3GAL3;GNE		R-HSA-4085021;R-HSA-4084984;R-HSA-4085033;R-HSA-4084999;R-HSA-4084980;R-HSA-4085028;R-HSA-4084978;R-HSA-4084994;R-HSA-4085217
R-HSA-112043	PLC beta mediated events	14	62	0.0044704	0.000352736	0.00670199	10	23	0.00197544	9606	Homo sapiens	AHCYL1;PDE1C;PDE1A;ADCY4;PLA2G4A;ADCY3;ADCY2;ADCY1;ADCY7;ADCY6;PLCB4;ADCY9;PLCB1;PLCB2		R-HSA-169683;R-HSA-111955;R-HSA-112037;R-HSA-111956;R-HSA-111879;R-HSA-111881;R-HSA-111883;R-HSA-111930;R-HSA-111898;R-HSA-111870
R-HSA-5668914	Diseases of metabolism	32	217	0.0156464	0.000358134	0.00680455	47	114	0.00979129	9606	Homo sapiens	TPMT;IDUA;MAOA;MTR;GNS;SGSH;GYS2;NAGLU;FDXR;IDS;GYG2;GYG1;ARSB;MCCC2;HGSNAT;MMAB;DCXR;GSS;IDH1;GAA;MCCC1;MUT;GALNS;RPIA;CYP27A1;GCLC;BTD;G6PC3;CYP11B1;PCCB;ALDOB;LCT		R-HSA-9036041;R-HSA-5602901;R-HSA-9036046;R-HSA-5658001;R-HSA-9036037;R-HSA-3321918;R-HSA-3791349;R-HSA-3814838;R-HSA-3282876;R-HSA-3878762;R-HSA-9036056;R-HSA-3318563;R-HSA-5580292;R-HSA-3797226;R-HSA-5662851;R-HSA-3325540;R-HSA-5602892;R-HSA-9035987;R-HSA-9036050;R-HSA-9036052;R-HSA-9035990;R-HSA-5656438;R-HSA-2263490;R-HSA-2263495;R-HSA-3322135;R-HSA-2263492;R-HSA-5603379;R-HSA-3828061;R-HSA-9…
R-HSA-170660	Adenylate cyclase activating pathway	7	17	0.00122576	0.000367054	0.00697403	4	4	0.000343554	9606	Homo sapiens	ADCY9;ADCY4;ADCY3;ADCY2;ADCY1;ADCY7;ADCY6		R-HSA-170672;R-HSA-170676;R-HSA-170677;R-HSA-170685
R-HSA-112040	G-protein mediated events	14	63	0.0045425	0.000412298	0.00742136	19	32	0.00274843	9606	Homo sapiens	AHCYL1;PDE1C;PDE1A;ADCY4;PLA2G4A;ADCY3;ADCY2;ADCY1;ADCY7;ADCY6;PLCB4;ADCY9;PLCB1;PLCB2		R-HSA-112037;R-HSA-111879;R-HSA-170666;R-HSA-111881;R-HSA-111883;R-HSA-392206;R-HSA-170671;R-HSA-170674;R-HSA-169683;R-HSA-170672;R-HSA-111955;R-HSA-111956;R-HSA-170676;R-HSA-170677;R-HSA-111930;R-HSA-111898;R-HSA-170686;R-HSA-170685;R-HSA-111870
R-HSA-163210	Formation of ATP by chemiosmotic coupling	8	23	0.00165837	0.000434957	0.00767948	3	3	0.000257666	9606	Homo sapiens	ATP5S;ATP5PO;ATP5F1C;ATP5MG;ATP5F1D;ATP5MF;ATP5F1E;ATP5ME		R-HSA-164834;R-HSA-164832;R-HSA-164840
R-HSA-2142753	Arachidonic acid metabolism	26	164	0.0118249	0.000437938	0.00767948	35	77	0.00661342	9606	Homo sapiens	PON3;FAAH;PTGIS;GPX4;HPGD;PTGES2;PON2;PTGES3;CYP4F2;CYP4A22;FAAH2;PLA2G4A;CYP2C19;PTGS2;CYP4F11;PTGR2;PTGS1;CYP2C9;HPGDS;FAM213B;ALOX5;PTGDS;PTGES		R-HSA-140355;R-HSA-140359;R-HSA-2161701;R-HSA-266050;R-HSA-2161959;R-HSA-266051;R-HSA-2161768;R-HSA-111883;R-HSA-265295;R-HSA-2161899;R-HSA-76496;R-HSA-8932633;R-HSA-265296;R-HSA-2314678;R-HSA-2161660;R-HSA-2314686;R-HSA-2161662;R-HSA-429016;R-HSA-2161791;R-HSA-2161792;R-HSA-5693751;R-HSA-211873;R-HSA-2161612;R-HSA-2309773;R-HSA-2161999;R-HSA-2309779;R-HSA-2161745;R-HSA-2161940;R-HSA-2161620;R-HS…
R-HSA-1660661	Sphingolipid de novo biosynthesis	16	79	0.00569616	0.000451734	0.00767948	15	30	0.00257666	9606	Homo sapiens	FAAH;CERS5;SGMS1;SPHK2;SPHK1;ALDH3A2;ACER2;SGPL1;SPTLC1;SPTLC2;SPTLC3;DEGS1;KDSR;DEGS2;PLPP3;PLPP1		R-HSA-429798;R-HSA-428676;R-HSA-428260;R-HSA-428259;R-HSA-428205;R-HSA-428681;R-HSA-428214;R-HSA-5692261;R-HSA-428690;R-HSA-428273;R-HSA-5693761;R-HSA-428127;R-HSA-428123;R-HSA-428696;R-HSA-428185
R-HSA-392154	Nitric oxide stimulates guanylate cyclase	10	36	0.00259572	0.000511247	0.00821656	4	7	0.00060122	9606	Homo sapiens	PDE11A;GUCY1A1;PDE10A;GUCY1B1;NOS3;PDE1A;PDE2A;PDE3B;PDE5A;PDE9A		R-HSA-418436;R-HSA-392143;R-HSA-392152;R-HSA-418456
R-HSA-997269	Inhibition of adenylate cyclase pathway	7	18	0.00129786	0.000513535	0.00821656	5	5	0.000429443	9606	Homo sapiens	ADCY9;ADCY4;ADCY3;ADCY2;ADCY1;ADCY7;ADCY6		R-HSA-170674;R-HSA-170666;R-HSA-392206;R-HSA-170686;R-HSA-170671
R-HSA-170670	Adenylate cyclase inhibitory pathway	7	18	0.00129786	0.000513535	0.00821656	5	5	0.000429443	9606	Homo sapiens	ADCY9;ADCY4;ADCY3;ADCY2;ADCY1;ADCY7;ADCY6		R-HSA-170674;R-HSA-170666;R-HSA-392206;R-HSA-170686;R-HSA-170671
R-HSA-6799198	Complex I biogenesis	13	57	0.00410989	0.000515263	0.00824421	11	13	0.00111655	9606	Homo sapiens	NDUFA9;NDUFA13;NDUFB8;NDUFA5;NDUFB10;NDUFB4;NDUFA3;NDUFA2;NDUFA10;NDUFS2;NDUFV3;NDUFV2;NDUFV1		R-HSA-6799191;R-HSA-6800870;R-HSA-6800868;R-HSA-6799203;R-HSA-6799202;R-HSA-6799197;R-HSA-6799196;R-HSA-6788556;R-HSA-6799179;R-HSA-6788523;R-HSA-6799178
R-HSA-71403	Citric acid cycle (TCA cycle)	12	50	0.00360516	0.00053779	0.00860465	12	17	0.0014601	9606	Homo sapiens	FH;FAHD1;IDH3G;MDH2;IDH1;IDH2;SUCLA2;NNT;IDH3B;SUCLG2;ME3;ME2;IDH3A		R-HSA-70979;R-HSA-9012349;R-HSA-70997;R-HSA-9012268;R-HSA-70967;R-HSA-71783;R-HSA-70982;R-HSA-9012016;R-HSA-450971;R-HSA-450984;R-HSA-71775;R-HSA-451033
R-HSA-71406	Pyruvate metabolism and Citric Acid (TCA) cycle	18	98	0.00706612	0.000637287	0.0095593	22	36	0.00309199	9606	Homo sapiens	FH;FAHD1;IDH3G;MDH2;IDH1;ADHFE1;IDH2;GSTZ1;LDHB;SUCLA2;NNT;ME1;IDH3B;SUCLG2;ME3;HAGH;ME2;DLAT;IDH3A		R-HSA-70979;R-HSA-9011595;R-HSA-71397;R-HSA-9012268;R-HSA-71783;R-HSA-70982;R-HSA-71849;R-HSA-203946;R-HSA-204169;R-HSA-880033;R-HSA-9012036;R-HSA-450984;R-HSA-70510;R-HSA-880002;R-HSA-6783221;R-HSA-9012349;R-HSA-70997;R-HSA-70967;R-HSA-9012016;R-HSA-450971;R-HSA-71775;R-HSA-451033
R-HSA-196757	Metabolism of folate and pterines	11	44	0.00317254	0.000650159	0.00975239	15	29	0.00249077	9606	Homo sapiens	DHFR;DHFR2;MTHFD1L;MTHFD2;SHMT2;SHMT1;FPGS;MTHFR;MTHFS;ALDH1L2		R-HSA-6808487;R-HSA-197958;R-HSA-200676;R-HSA-197963;R-HSA-200651;R-HSA-200682;R-HSA-200681;R-HSA-5694137;R-HSA-6801462;R-HSA-5696839;R-HSA-6801328;R-HSA-6801456;R-HSA-197972;R-HSA-6801342;R-HSA-200735
R-HSA-1489509	DAG and IP3 signaling	11	44	0.00317254	0.000650159	0.00975239	5	19	0.00163188	9606	Homo sapiens	ADCY9;AHCYL1;PDE1C;PDE1A;ADCY4;ADCY3;ADCY2;PLCG1;ADCY1;ADCY7;ADCY6		R-HSA-169683;R-HSA-111955;R-HSA-167686;R-HSA-111956;R-HSA-111930
R-HSA-975577	N-Glycan antennae elongation	7	19	0.00136996	0.000703148	0.0105472	3	6	0.000515331	9606	Homo sapiens	B4GALT2;B4GALT3;ST6GAL1;B4GALT1;ST3GAL4;B4GALT6;B4GALT5		R-HSA-975902;R-HSA-975919;R-HSA-1022129
R-HSA-5609975	Diseases associated with glycosylation precursor biosynthesis	10	39	0.00281203	0.000932894	0.0130605	11	16	0.00137422	9606	Homo sapiens	DPM3;GALE;GALT;GFPT1;SRD5A3;NEU1;MPI;PGM2;DOLK;PGM1;GNE		R-HSA-3781832;R-HSA-5610036;R-HSA-4719354;R-HSA-5610038;R-HSA-5609939;R-HSA-4341669;R-HSA-4755600;R-HSA-4755572;R-HSA-4088322;R-HSA-4088338;R-HSA-4085027
R-HSA-111996	Ca-dependent events	10	39	0.00281203	0.000932894	0.0130605	6	18	0.00154599	9606	Homo sapiens	ADCY9;PDE1C;PDE1A;ADCY4;PLA2G4A;ADCY3;ADCY2;ADCY1;ADCY7;ADCY6		R-HSA-111955;R-HSA-111956;R-HSA-111881;R-HSA-111883;R-HSA-111930;R-HSA-111898
R-HSA-418457	cGMP effects	7	20	0.00144207	0.000944334	0.0132207	1	4	0.000343554	9606	Homo sapiens	PDE11A;PDE10A;PDE1A;PDE2A;PDE3B;PDE5A;PDE9A		R-HSA-418456
R-HSA-114508	Effects of PIP2 hydrolysis	10	40	0.00288413	0.00112467	0.0157454	3	9	0.000772997	9606	Homo sapiens	DGKG;DGKE;DGKD;DGKB;DGKQ;DGKA;ABHD6;DGKZ;MGLL;DGKH		R-HSA-426240;R-HSA-5694462;R-HSA-426043
R-HSA-111933	Calmodulin induced events	9	34	0.00245151	0.00133088	0.0173014	3	14	0.00120244	9606	Homo sapiens	ADCY9;PDE1C;PDE1A;ADCY4;ADCY3;ADCY2;ADCY1;ADCY7;ADCY6		R-HSA-111955;R-HSA-111956;R-HSA-111930
R-HSA-111997	CaM pathway	9	34	0.00245151	0.00133088	0.0173014	3	15	0.00128833	9606	Homo sapiens	ADCY9;PDE1C;PDE1A;ADCY4;ADCY3;ADCY2;ADCY1;ADCY7;ADCY6		R-HSA-111955;R-HSA-111956;R-HSA-111930
R-HSA-163615	PKA activation	7	22	0.00158627	0.00161909	0.0210481	1	3	0.000257666	9606	Homo sapiens	ADCY9;ADCY4;ADCY3;ADCY2;ADCY1;ADCY7;ADCY6		R-HSA-111930
R-HSA-6798695	Neutrophil degranulation	55	480	0.0346096	0.00180587	0.0216705	10	10	0.000858885	9606	Homo sapiens	GPI;PYGB;B4GALT1;AMD1;LPCAT1;PYGL;MPO;ALAD;HK3;PNP;FTH1;PGM3;PGM2;ENPP4;ACAA1;GYG1;PGM1;HGSNAT;MANBA;DGAT1;ARG1;GAA;RHOF;ACLY;PKM;PPIE;ALDOA;SLC27A2;PPIA;PDXK;ASAH1;CANT1;GSTP1;MGST1;PLD1;GNS;PRDX4;CYB5R3;FTMT;ALOX5;NEU1;AGA;ARSB;PTGES2;IDH1;FUCA1;AGL;LYZ;DERA;GALNS;PFKL;VNN1;IMPDH2;MAN2B1;DEGS1;HPSE;NIT2		R-HSA-6798743;R-HSA-6799350;R-HSA-6798739;R-HSA-6800434;R-HSA-6798751;R-HSA-6798749;R-HSA-6798748;R-HSA-6798747;R-HSA-6800426;R-HSA-6798745
R-HSA-8979227	Triglyceride metabolism	13	66	0.00475881	0.00188832	0.0226598	19	24	0.00206132	9606	Homo sapiens	LIPE;DGAT2;DGAT1;GK;GPAM;MOGAT2;MOGAT1;GPD2;PNPLA4;ABHD5;LPIN1;MGLL		R-HSA-163554;R-HSA-549192;R-HSA-163489;R-HSA-8848355;R-HSA-163402;R-HSA-6800334;R-HSA-163595;R-HSA-163432;R-HSA-75887;R-HSA-75886;R-HSA-163602;R-HSA-163539;R-HSA-188467;R-HSA-8848338;R-HSA-75899;R-HSA-163416;R-HSA-163551;R-HSA-75900;R-HSA-163549
R-HSA-164378	PKA activation in glucagon signalling	7	23	0.00165837	0.00207328	0.0248794	1	2	0.000171777	9606	Homo sapiens	ADCY9;ADCY4;ADCY3;ADCY2;ADCY1;ADCY7;ADCY6		R-HSA-164377
R-HSA-8956321	Nucleotide salvage	13	68	0.00490302	0.0024334	0.0292009	14	21	0.00180366	9606	Homo sapiens	GMPR2;AMD1;AMPD2;DCK;TYMP;DGUOK;UCK2;PNP;PUDP;TK2;TK1;UPP1;ADA		R-HSA-112033;R-HSA-74241;R-HSA-6788295;R-HSA-73632;R-HSA-112034;R-HSA-74372;R-HSA-109671;R-HSA-514604;R-HSA-112266;R-HSA-109903;R-HSA-76590;R-HSA-74207;R-HSA-109759;R-HSA-73598
R-HSA-111931	PKA-mediated phosphorylation of CREB	7	24	0.00173048	0.00262018	0.031004	1	6	0.000515331	9606	Homo sapiens	ADCY9;ADCY4;ADCY3;ADCY2;ADCY1;ADCY7;ADCY6		R-HSA-111930
R-HSA-111885	Opioid Signalling	17	103	0.00742663	0.0026789	0.031004	21	49	0.00420854	9606	Homo sapiens	AHCYL1;PDE1C;PDE4D;PDE1A;ADCY4;PLA2G4A;ADCY3;ADCY2;ADCY1;ADCY7;ADCY6;PLCB4;ADCY9;PDE4B;PDE4A;PLCB1;PLCB2		R-HSA-112037;R-HSA-111879;R-HSA-177284;R-HSA-170666;R-HSA-111881;R-HSA-111883;R-HSA-392206;R-HSA-170671;R-HSA-170674;R-HSA-169683;R-HSA-170672;R-HSA-111955;R-HSA-111956;R-HSA-170676;R-HSA-170677;R-HSA-111930;R-HSA-111962;R-HSA-111898;R-HSA-170686;R-HSA-170685;R-HSA-111870
R-HSA-8949613	Cristae formation	8	31	0.0022352	0.00281854	0.031004	1	2	0.000171777	9606	Homo sapiens	ATP5S;ATP5PO;ATP5F1C;ATP5MG;ATP5F1D;ATP5MF;ATP5F1E;ATP5ME		R-HSA-8949580
R-HSA-975576	N-glycan antennae elongation in the medial/trans-Golgi	10	46	0.00331675	0.00306145	0.033676	6	14	0.00120244	9606	Homo sapiens	FUT6;B4GALT2;B4GALT3;FUT8;ST6GAL1;B4GALT1;FUCA1;ST3GAL4;B4GALT6;B4GALT5;FUT3		R-HSA-975902;R-HSA-975919;R-HSA-5693925;R-HSA-5693807;R-HSA-1028788;R-HSA-1022129
R-HSA-3322077	Glycogen synthesis	7	26	0.00187468	0.00403976	0.0444374	22	22	0.00188955	9606	Homo sapiens	GYS2;UGP2;PGM3;PGM2;GYG2;GYG1;PGM2L1;PGM1		R-HSA-70272;R-HSA-3322003;R-HSA-3322001;R-HSA-3781018;R-HSA-3781021;R-HSA-3781023;R-HSA-3322005;R-HSA-3781009;R-HSA-3781011;R-HSA-3322009;R-HSA-3322041;R-HSA-3322014;R-HSA-70286;R-HSA-3781001;R-HSA-3322019;R-HSA-3322016;R-HSA-3781024;R-HSA-3780995;R-HSA-3780994;R-HSA-3322025;R-HSA-3322057;R-HSA-3780997
R-HSA-75109	Triglyceride biosynthesis	8	33	0.00237941	0.0040849	0.044934	6	7	0.00060122	9606	Homo sapiens	DGAT2;DGAT1;GK;GPAM;MOGAT2;MOGAT1;LPIN1		R-HSA-549192;R-HSA-6800334;R-HSA-75899;R-HSA-75900;R-HSA-75887;R-HSA-75886
R-HSA-2162123	Synthesis of Prostaglandins (PG) and Thromboxanes (TX)	11	58	0.00418199	0.00535177	0.0588695	15	32	0.00274843	9606	Homo sapiens	HPGDS;FAM213B;PTGIS;HPGD;PTGES2;PTGES3;PTGS2;PTGDS;PTGR2;PTGES;PTGS1		R-HSA-140355;R-HSA-140359;R-HSA-2161701;R-HSA-265295;R-HSA-2161612;R-HSA-2309773;R-HSA-2309779;R-HSA-76496;R-HSA-2161620;R-HSA-2314678;R-HSA-2309787;R-HSA-2161692;R-HSA-2161660;R-HSA-2314686;R-HSA-2161662
R-HSA-2206281	Mucopolysaccharidoses	8	35	0.00252361	0.00575023	0.0632525	15	22	0.00188955	9606	Homo sapiens	GALNS;HGSNAT;NAGLU;IDUA;IDS;GNS;ARSB;SGSH		R-HSA-9036041;R-HSA-2263490;R-HSA-2263495;R-HSA-2263492;R-HSA-9036046;R-HSA-9036065;R-HSA-2263496;R-HSA-2282889;R-HSA-9036037;R-HSA-9036056;R-HSA-2262743;R-HSA-2263444;R-HSA-2206299;R-HSA-9036050;R-HSA-9036052
R-HSA-977068	Termination of O-glycan biosynthesis	7	28	0.00201889	0.00597712	0.0657483	5	5	0.000429443	9606	Homo sapiens	ST6GAL1;ST6GALNAC2;ST3GAL4;ST6GALNAC4;ST3GAL1;ST3GAL2;ST3GAL3		R-HSA-977071;R-HSA-977228;R-HSA-981497;R-HSA-981814;R-HSA-981809
R-HSA-70370	Galactose catabolism	5	16	0.00115365	0.00787947	0.0809362	3	4	0.000343554	9606	Homo sapiens	GALE;GALT;PGM3;PGM2;PGM2L1;PGM1		R-HSA-70369;R-HSA-70361;R-HSA-70427
R-HSA-2046106	alpha-linolenic acid (ALA) metabolism	9	45	0.00324465	0.00809362	0.0809362	11	15	0.00128833	9606	Homo sapiens	ELOVL1;FADS2;ELOVL5;ACSL1;ACOX1;ELOVL2;HSD17B4;ACAA1		R-HSA-2066780;R-HSA-2046090;R-HSA-2066778;R-HSA-2046089;R-HSA-2046088;R-HSA-2046085;R-HSA-2046100;R-HSA-2046084;R-HSA-2066788;R-HSA-2046099;R-HSA-2066787
R-HSA-189445	Metabolism of porphyrins	10	54	0.00389358	0.00899994	0.0899994	11	21	0.00180366	9606	Homo sapiens	ALAD;ALAS1;FECH;UROD;UROS;HMBS;BLVRB;CPOX;PPOX;BLVRA		R-HSA-189442;R-HSA-189488;R-HSA-189425;R-HSA-190182;R-HSA-189384;R-HSA-189465;R-HSA-189406;R-HSA-189439;R-HSA-189423;R-HSA-190141;R-HSA-189421
R-HSA-6788656	Histidine, lysine, phenylalanine, tyrosine, proline and tryptophan catabolism	19	137	0.00987815	0.00953363	0.0953363	23	53	0.00455209	9606	Homo sapiens	HGD;AADAT;PHYKPL;TAT;ODC1;FAH;KMO;HNMT;ALDH4A1;QDPR;GSTZ1;IL4I1;HAL;KYNU;PCBD1;IDO2;ALDH7A1;AASS;IDO1		R-HSA-198563;R-HSA-71200;R-HSA-893583;R-HSA-517444;R-HSA-71173;R-HSA-372480;R-HSA-70952;R-HSA-888614;R-HSA-71146;R-HSA-71181;R-HSA-2160492;R-HSA-5696408;R-HSA-71217;R-HSA-71155;R-HSA-70899;R-HSA-508561;R-HSA-70679;R-HSA-175993;R-HSA-71130;R-HSA-70938;R-HSA-70941;R-HSA-71164;R-HSA-70940
R-HSA-1475029	Reversible hydration of carbon dioxide	5	17	0.00122576	0.0100425	0.100425	6	8	0.000687108	9606	Homo sapiens	CA12;CA3;CA6;CA9;CA13		R-HSA-1475026;R-HSA-1475025;R-HSA-1237045;R-HSA-1475022;R-HSA-1237081;R-HSA-1475017
R-HSA-156588	Glucuronidation	10	55	0.00396568	0.0101284	0.101284	4	9	0.000772997	9606	Homo sapiens	UGDH;ABHD10;UGT2B11;UGP2;UGT2B15;UGT3A1		R-HSA-174931;R-HSA-5694563;R-HSA-70286;R-HSA-173597
R-HSA-189451	Heme biosynthesis	8	39	0.00281203	0.0105731	0.105731	10	16	0.00137422	9606	Homo sapiens	ALAD;ALAS1;FECH;UROD;UROS;HMBS;CPOX;PPOX		R-HSA-189442;R-HSA-189488;R-HSA-189425;R-HSA-190182;R-HSA-189465;R-HSA-189406;R-HSA-189439;R-HSA-189423;R-HSA-190141;R-HSA-189421
R-HSA-8956319	Nucleobase catabolism	19	139	0.0100224	0.0109568	0.109568	28	58	0.00498153	9606	Homo sapiens	ENTPD1;ENTPD3;AGXT2;ENTPD5;ENTPD6;NUDT1;ENTPD8;NT5C2;NUDT5;TYMP;NT5E;PNP;NUDT18;UPP1;NUDT15;XDH		R-HSA-2395876;R-HSA-2395879;R-HSA-74242;R-HSA-8851396;R-HSA-2395872;R-HSA-2395873;R-HSA-74247;R-HSA-74249;R-HSA-112265;R-HSA-74248;R-HSA-74376;R-HSA-2395818;R-HSA-74258;R-HSA-8851538;R-HSA-2395965;R-HSA-909780;R-HSA-8850846;R-HSA-8851550;R-HSA-8851356;R-HSA-909776;R-HSA-109278;R-HSA-8850854;R-HSA-8851110;R-HSA-109291;R-HSA-2395849;R-HSA-2393939;R-HSA-2395869;R-HSA-8851129
R-HSA-209776	Amine-derived hormones	10	56	0.00403778	0.0113614	0.113229	9	21	0.00180366	9606	Homo sapiens	PNMT;DUOX1;TPH2;DDC;TPH1;IYD;ASMT;DIO1;DIO2;DUOX2		R-HSA-209859;R-HSA-209921;R-HSA-209924;R-HSA-209828;R-HSA-5693681;R-HSA-209960;R-HSA-209903;R-HSA-209821;R-HSA-209772
R-HSA-1482883	Acyl chain remodeling of DAG and TAG	5	18	0.00129786	0.012581	0.113229	7	8	0.000687108	9606	Homo sapiens	DGAT2;DGAT1;AWAT2;MGLL;PNPLA2		R-HSA-1482647;R-HSA-5696448;R-HSA-1482654;R-HSA-1482543;R-HSA-1482811;R-HSA-1482777;R-HSA-1482889
R-HSA-1483115	Hydrolysis of LPC	5	18	0.00129786	0.012581	0.113229	5	6	0.000515331	9606	Homo sapiens	PLA2G4D;PLA2G4E;PLA2G4C;PLA2G4A;GPCPD1		R-HSA-1482612;R-HSA-1482629;R-HSA-1483116;R-HSA-1482685;R-HSA-1482696
R-HSA-211979	Eicosanoids	6	25	0.00180258	0.0126924	0.114232	4	6	0.000515331	9606	Homo sapiens	PTGIS;CYP4F2;CYP4A22;CYP4F11		R-HSA-76496;R-HSA-211873;R-HSA-215526;R-HSA-211919
R-HSA-8853383	Lysosomal oligosaccharide catabolism	4	12	0.000865239	0.0136639	0.122975	4	5	0.000429443	9606	Homo sapiens	MANBA;MAN2B2;MAN2B1;MAN2C1		R-HSA-8853686;R-HSA-8853710;R-HSA-6799581;R-HSA-6799545
R-HSA-3323169	Defects in biotin (Btn) metabolism	4	12	0.000865239	0.0136639	0.122975	4	6	0.000515331	9606	Homo sapiens	MCCC2;BTD;PCCB;MCCC1		R-HSA-3325540;R-HSA-9035987;R-HSA-4225086;R-HSA-9035990
R-HSA-1989781	PPARA activates gene expression	22	174	0.012546	0.014899	0.134091	12	41	0.00352143	9606	Homo sapiens	FADS2;CPT1A;ALAS1;HMGCS1;ACSL1;ACOX1;TXNRD1;ABCB4;CYP4A22;ME1;HMGCR;FDFT1		R-HSA-1655848;R-HSA-1989756;R-HSA-1989757;R-HSA-1655850;R-HSA-1989755;R-HSA-1989752;R-HSA-1592238;R-HSA-1801587;R-HSA-1989749;R-HSA-1655826;R-HSA-1989778;R-HSA-1989762
R-HSA-196807	Nicotinate metabolism	13	86	0.00620088	0.0154792	0.139313	14	29	0.00249077	9606	Homo sapiens	PARP6;PTGIS;NNMT;NAXE;NMNAT3;NMNAT2;PTGS2;PARP10;NADK2;NT5E;PKM;CD38;NAXD;NUDT12		R-HSA-6809287;R-HSA-8940074;R-HSA-5359451;R-HSA-2309773;R-HSA-8940070;R-HSA-197235;R-HSA-6806967;R-HSA-8938073;R-HSA-76496;R-HSA-6806966;R-HSA-8938076;R-HSA-200474;R-HSA-8955030;R-HSA-8939959
R-HSA-73614	Pyrimidine salvage	7	34	0.00245151	0.0159302	0.143097	7	10	0.000858885	9606	Homo sapiens	UCK2;PUDP;TK2;TK1;UPP1;DCK;TYMP		R-HSA-6788295;R-HSA-73632;R-HSA-74372;R-HSA-112266;R-HSA-109903;R-HSA-109759;R-HSA-73598
R-HSA-2393930	Phosphate bond hydrolysis by NUDT proteins	7	34	0.00245151	0.0159302	0.143097	9	13	0.00111655	9606	Homo sapiens	NUDT1;NUDT18;NUDT15;NUDT5		R-HSA-2395876;R-HSA-2395879;R-HSA-2395872;R-HSA-2395873;R-HSA-2393939;R-HSA-2395965;R-HSA-2395869;R-HSA-2395849;R-HSA-2395818
R-HSA-400206	Regulation of lipid metabolism by Peroxisome proliferator-activated receptor alpha (PPARalpha)	22	176	0.0126902	0.0167084	0.143097	12	44	0.00377909	9606	Homo sapiens	FADS2;CPT1A;ALAS1;HMGCS1;ACSL1;ACOX1;TXNRD1;ABCB4;CYP4A22;ME1;HMGCR;FDFT1		R-HSA-1655848;R-HSA-1989756;R-HSA-1989757;R-HSA-1655850;R-HSA-1989755;R-HSA-1989752;R-HSA-1592238;R-HSA-1801587;R-HSA-1989749;R-HSA-1655826;R-HSA-1989778;R-HSA-1989762
R-HSA-70895	Branched-chain amino acid catabolism	11	69	0.00497512	0.0175237	0.143097	15	28	0.00240488	9606	Homo sapiens	MCCC2;ALDH6A1;TMLHE;ECI1;SHMT1;MCCC1;DBT;BBOX1;BCAT1;BCAT2;ALDH9A1		R-HSA-70785;R-HSA-70723;R-HSA-70724;R-HSA-71241;R-HSA-5693148;R-HSA-70893;R-HSA-71249;R-HSA-508308;R-HSA-508179;R-HSA-70773;R-HSA-5693153;R-HSA-70713;R-HSA-508189;R-HSA-71261;R-HSA-71260
R-HSA-196071	Metabolism of steroid hormones	11	69	0.00497512	0.0175237	0.143097	11	37	0.00317788	9606	Homo sapiens	AKR1B10;SRD5A2;SRD5A1;HSD17B1;CYP11B1;AKR1B15;SRD5A3;HSD17B2;FDXR;AKR1B1;HSD17B12;HSD17B11		R-HSA-5696822;R-HSA-804969;R-HSA-5693390;R-HSA-193064;R-HSA-193065;R-HSA-469659;R-HSA-193054;R-HSA-8862137;R-HSA-196060;R-HSA-193101;R-HSA-193997
R-HSA-539107	Activation of E2F1 target genes at G1/S	8	43	0.00310044	0.0178872	0.143097	7	28	0.00240488	9606	Homo sapiens	DHFR;RRM2;TK1;TYMS		R-HSA-8961982;R-HSA-8962050;R-HSA-8961874;R-HSA-8961972;R-HSA-8962039;R-HSA-8961991;R-HSA-8961863
R-HSA-69205	G1/S-Specific Transcription	8	43	0.00310044	0.0178872	0.143097	7	28	0.00240488	9606	Homo sapiens	DHFR;RRM2;TK1;TYMS		R-HSA-8961982;R-HSA-8962050;R-HSA-8961874;R-HSA-8961972;R-HSA-8962039;R-HSA-8961991;R-HSA-8961863
R-HSA-199220	Vitamin B5 (pantothenate) metabolism	7	35	0.00252361	0.0183261	0.146609	6	12	0.00103066	9606	Homo sapiens	PANK3;VNN1;PANK1;PPCS;ENPP1;ENPP3;COASY		R-HSA-199203;R-HSA-196754;R-HSA-8938314;R-HSA-196753;R-HSA-8938300;R-HSA-196773
R-HSA-446203	Asparagine N-linked glycosylation	44	420	0.0302834	0.0202685	0.162148	44	143	0.0122821	9606	Homo sapiens	B4GALT2;B4GALT3;ST6GALNAC2;B4GALT1;NGLY1;MPI;UAP1;NPL;FUOM;FUT3;FUT6;NEU3;NEU4;FUT8;GMDS;MAN1A2;FPGT;DBT;GMPPA;NEU1;PGM3;ST3GAL4;MAN1C1;ST3GAL1;ST3GAL2;ST3GAL3;ST6GAL1;ST6GAL2;ST8SIA1;SEC16A;FUCA1;SRD5A3;ALG5;GFPT1;ALG2;DOLK;ALG1;DPM3;NAGK;MVD;MAN1B1;B4GALT6;ST6GALNAC4;B4GALT5;GNE		R-HSA-446214;R-HSA-4084984;R-HSA-203973;R-HSA-446208;R-HSA-5694417;R-HSA-4419979;R-HSA-4084980;R-HSA-446221;R-HSA-4084978;R-HSA-446218;R-HSA-532549;R-HSA-964737;R-HSA-964830;R-HSA-975902;R-HSA-964825;R-HSA-4085033;R-HSA-6787632;R-HSA-4085028;R-HSA-6803771;R-HSA-4085217;R-HSA-901074;R-HSA-975919;R-HSA-901036;R-HSA-901039;R-HSA-162721;R-HSA-4085021;R-HSA-8850594;R-HSA-6787533;R-HSA-204008;R-HSA-901…
R-HSA-71384	Ethanol oxidation	6	28	0.00201889	0.0208197	0.166558	4	8	0.000687108	9606	Homo sapiens	ALDH1B1;ADH1B;ACSS1;ADH5;ADH6		R-HSA-449911;R-HSA-71707;R-HSA-5692237;R-HSA-5696091
R-HSA-390918	Peroxisomal lipid metabolism	13	90	0.00648929	0.0214403	0.171522	18	35	0.0030061	9606	Homo sapiens	ECI2;HSD17B4;CROT;ALDH3A2;AMACR;ACOX2;ACOX1;ACOX3;ACAA1;DECR2;CRAT;SLC27A2;ACOT4		R-HSA-389889;R-HSA-389632;R-HSA-389891;R-HSA-389986;R-HSA-6786720;R-HSA-390252;R-HSA-390284;R-HSA-389609;R-HSA-5690042;R-HSA-390281;R-HSA-389897;R-HSA-390251;R-HSA-389995;R-HSA-390250;R-HSA-389622;R-HSA-390256;R-HSA-390291;R-HSA-6809808
R-HSA-211945	Phase I - Functionalization of compounds	33	300	0.021631	0.022573	0.180584	52	99	0.00850296	9606	Homo sapiens	ADH1B;MAOA;CYP4A22;CYP2C19;ADH5;ADH6;PTGS1;CYB5R3;ALDH1B1;CYP4V2;FDXR;ACSS1;CBR3;AOC3;PTGIS;SMOX;PTGES3;CYP4F2;EPHX1;FMO2;CYP4F11;ALDH3A2;CYP27A1;CYP2C9;AADAC;CYP11B1;CES2;PAOX		R-HSA-141186;R-HSA-76416;R-HSA-5696091;R-HSA-76434;R-HSA-211991;R-HSA-211988;R-HSA-8936849;R-HSA-71707;R-HSA-5692237;R-HSA-141341;R-HSA-192157;R-HSA-211873;R-HSA-76453;R-HSA-141351;R-HSA-212005;R-HSA-141348;R-HSA-212004;R-HSA-76456;R-HSA-217258;R-HSA-211881;R-HSA-5694077;R-HSA-5692283;R-HSA-5693691;R-HSA-193709;R-HSA-76466;R-HSA-193845;R-HSA-76475;R-HSA-140355;R-HSA-8937419;R-HSA-76354;R-HSA-2119…
R-HSA-5661270	Formation of xylulose-5-phosphate	5	21	0.00151417	0.0227026	0.181621	5	6	0.000515331	9606	Homo sapiens	DCXR;SORD;AKR1A1;CRYL1;XYLB		R-HSA-5662471;R-HSA-5662466;R-HSA-5661290;R-HSA-5661240;R-HSA-5661256
R-HSA-163765	ChREBP activates metabolic gene expression	3	8	0.000576826	0.0234084	0.187267	3	6	0.000515331	9606	Homo sapiens	ACLY;PKLR;PRR29;AGPAT1		R-HSA-163748;R-HSA-163669;R-HSA-163770
R-HSA-8935964	RUNX1 regulates expression of components of tight junctions	3	8	0.000576826	0.0234084	0.187267	3	6	0.000515331	9606	Homo sapiens	OCLN;GUK1		R-HSA-8935980;R-HSA-8935988;R-HSA-8935972
R-HSA-9033500	TYSND1 cleaves peroxisomal proteins	3	8	0.000576826	0.0234084	0.187267	3	7	0.00060122	9606	Homo sapiens	ACOX1;HSD17B4;ACAA1;PAOX		R-HSA-9033529;R-HSA-9033515;R-HSA-9033530
R-HSA-1855167	Synthesis of pyrophosphates in the cytosol	6	29	0.00209099	0.024167	0.188881	14	15	0.00128833	9606	Homo sapiens	NUDT11;PPIP5K2;ITPK1;IP6K1;NUDT3;NUDT4		R-HSA-1855165;R-HSA-1855198;R-HSA-1855166;R-HSA-1855193;R-HSA-1855162;R-HSA-1855194;R-HSA-1855227;R-HSA-1855158;R-HSA-1855223;R-HSA-1855216;R-HSA-1855219;R-HSA-1855182;R-HSA-2023973;R-HSA-2023971
R-HSA-3781865	Diseases of glycosylation	23	194	0.013988	0.0249886	0.188881	39	77	0.00661342	9606	Homo sapiens	GALNT12;B4GALT1;GALT;GALNT3;SRD5A3;GFPT1;HEXA;MPI;ALG2;DOLK;ALG1;PAPSS2;LFNG;EXT1;EXT2;DPM3;GALE;NEU1;PGM2;MAN1B1;PGM1;CHST3;ST3GAL3;GNE		R-HSA-9035976;R-HSA-9035978;R-HSA-4549382;R-HSA-5609939;R-HSA-9036289;R-HSA-3656254;R-HSA-9036290;R-HSA-3595175;R-HSA-3656230;R-HSA-5096537;R-HSA-4793949;R-HSA-5096538;R-HSA-4755600;R-HSA-5096532;R-HSA-4085027;R-HSA-9036008;R-HSA-5610036;R-HSA-9036011;R-HSA-5610038;R-HSA-9035949;R-HSA-9036012;R-HSA-3560785;R-HSA-4341669;R-HSA-9035950;R-HSA-3560794;R-HSA-4088338;R-HSA-4793956;R-HSA-3781832;R-HSA-9…
R-HSA-71336	Pentose phosphate pathway	8	46	0.00331675	0.0253554	0.188881	13	20	0.00171777	9606	Homo sapiens	RPIA;G6PD;SHPK;PGM3;PGM2;PGD;TKT;PGM1;RBKS;DERA		R-HSA-8982667;R-HSA-71299;R-HSA-163751;R-HSA-6787329;R-HSA-71335;R-HSA-70377;R-HSA-71306;R-HSA-8955844;R-HSA-8959719;R-HSA-177784;R-HSA-71324;R-HSA-6787321;R-HSA-163741
R-HSA-2046104	alpha-linolenic (omega3) and linoleic (omega6) acid metabolism	9	55	0.00396568	0.0258445	0.188881	18	25	0.00214721	9606	Homo sapiens	ELOVL1;FADS2;ELOVL5;ACSL1;ACOX1;ELOVL2;HSD17B4;ACAA1		R-HSA-2066780;R-HSA-2066778;R-HSA-2046100;R-HSA-2046099;R-HSA-2046098;R-HSA-2046097;R-HSA-2046096;R-HSA-2046095;R-HSA-2046094;R-HSA-2046092;R-HSA-2046090;R-HSA-2046089;R-HSA-2046088;R-HSA-2046085;R-HSA-2046084;R-HSA-2066788;R-HSA-2046083;R-HSA-2066787
R-HSA-3229121	Glycogen storage diseases	5	22	0.00158627	0.026983	0.188881	8	10	0.000858885	9606	Homo sapiens	GYS2;G6PC3;GAA;GYG2;GYG1		R-HSA-3858506;R-HSA-9036729;R-HSA-3878762;R-HSA-3797226;R-HSA-3828061;R-HSA-3791349;R-HSA-3814838;R-HSA-3282876
R-HSA-74259	Purine catabolism	11	74	0.00533564	0.0272827	0.190979	15	28	0.00240488	9606	Homo sapiens	NT5E;PNP;NUDT1;NUDT18;NUDT15;NT5C2;NUDT5;XDH		R-HSA-2395876;R-HSA-2395879;R-HSA-74242;R-HSA-2395872;R-HSA-2395873;R-HSA-74247;R-HSA-74249;R-HSA-74248;R-HSA-2395849;R-HSA-2395818;R-HSA-74258;R-HSA-2393939;R-HSA-2395965;R-HSA-2395869;R-HSA-109278
R-HSA-3299685	Detoxification of Reactive Oxygen Species	10	65	0.00468671	0.0281002	0.196702	9	34	0.00292021	9606	Homo sapiens	PRDX3;PRDX2;GSTP1;PRDX1;TXNRD1;GPX7;P4HB;SOD2;SOD3;ATOX1		R-HSA-3299682;R-HSA-3322995;R-HSA-3299680;R-HSA-3341296;R-HSA-3697838;R-HSA-3343700;R-HSA-4837364;R-HSA-3341343;R-HSA-73646
R-HSA-351202	Metabolism of polyamines	18	144	0.0103829	0.0283036	0.198126	23	38	0.00326376	9606	Homo sapiens	GAMT;NQO1;ARG2;SMOX;ARG1;CKMT1A;ODC1;AMD1;SAT1;ASS1;AGMAT;SRM;MTAP;GATM;ADI1;ASL;NAGS;PAOX		R-HSA-353125;R-HSA-350567;R-HSA-452036;R-HSA-351207;R-HSA-70692;R-HSA-141351;R-HSA-200326;R-HSA-141348;R-HSA-70569;R-HSA-350604;R-HSA-351215;R-HSA-71275;R-HSA-70573;R-HSA-350600;R-HSA-1237119;R-HSA-351208;R-HSA-70542;R-HSA-70577;R-HSA-351222;R-HSA-71286;R-HSA-350578;R-HSA-1237160;R-HSA-141341
R-HSA-5365859	RA biosynthesis pathway	7	39	0.00281203	0.0304353	0.213047	5	11	0.000944774	9606	Homo sapiens	ALDH1A3;RDH11;ALDH1A2;RDH10;DHRS3;ADH5;DHRS4		R-HSA-5362721;R-HSA-5362564;R-HSA-5362518;R-HSA-5362522;R-HSA-5419165
R-HSA-1912420	Pre-NOTCH Processing in Golgi	5	23	0.00165837	0.0317451	0.222215	3	8	0.000687108	9606	Homo sapiens	LFNG;B4GALT1;MFNG;ST3GAL4;ST3GAL3		R-HSA-1912378;R-HSA-1912352;R-HSA-1912355
R-HSA-389887	Beta-oxidation of pristanoyl-CoA	6	31	0.0022352	0.0318988	0.223292	8	11	0.000944774	9606	Homo sapiens	AMACR;ACOX2;HSD17B4;CROT;ACOX3;CRAT		R-HSA-389889;R-HSA-389891;R-HSA-390291;R-HSA-389986;R-HSA-390284;R-HSA-390281;R-HSA-389897;R-HSA-389995
R-HSA-1660516	Synthesis of PIPs at the early endosome membrane	6	31	0.0022352	0.0318988	0.223292	8	13	0.00111655	9606	Homo sapiens	INPP4A;INPP4B;INPP5F;PIK3C3;PIK3C2A;MTM1		R-HSA-1676105;R-HSA-1676141;R-HSA-8849969;R-HSA-6809680;R-HSA-1676206;R-HSA-1675939;R-HSA-1676162;R-HSA-6809720
R-HSA-163359	Glucagon signaling in metabolic regulation	7	40	0.00288413	0.0341419	0.238993	3	6	0.000515331	9606	Homo sapiens	ADCY9;ADCY4;ADCY3;ADCY2;ADCY1;ADCY7;ADCY6		R-HSA-163617;R-HSA-164377;R-HSA-381704
R-HSA-193144	Estrogen biosynthesis	4	16	0.00115365	0.0342641	0.239849	4	7	0.00060122	9606	Homo sapiens	AKR1B10;HSD17B1;AKR1B15;HSD17B2;HSD17B11		R-HSA-5696822;R-HSA-804969;R-HSA-5693390;R-HSA-8862137
R-HSA-2046105	Linoleic acid (LA) metabolism	6	32	0.0023073	0.0363051	0.246501	7	10	0.000858885	9606	Homo sapiens	ELOVL1;FADS2;ELOVL5;ACSL1;ELOVL2		R-HSA-2046095;R-HSA-2046094;R-HSA-2046092;R-HSA-2046083;R-HSA-2046098;R-HSA-2046097;R-HSA-2046096
R-HSA-1660514	Synthesis of PIPs at the Golgi membrane	6	32	0.0023073	0.0363051	0.246501	6	11	0.000944774	9606	Homo sapiens	INPP5F;PI4KA;PIK3C2G;PIK3C3;OCRL;PI4KB;PIK3C2A		R-HSA-1675961;R-HSA-1676185;R-HSA-1675928;R-HSA-1676152;R-HSA-1675883;R-HSA-1675824
R-HSA-1855183	Synthesis of IP2, IP, and Ins in the cytosol	6	32	0.0023073	0.0363051	0.246501	6	14	0.00120244	9606	Homo sapiens	INPP4A;INPP4B;INPP5F;IMPA1;IMPA2;INPP5J;OCRL		R-HSA-1855180;R-HSA-1855210;R-HSA-1855211;R-HSA-1855174;R-HSA-1855202;R-HSA-1855154
R-HSA-2142688	Synthesis of 5-eicosatetraenoic acids	5	24	0.00173048	0.0370012	0.246501	3	4	0.000343554	9606	Homo sapiens	PON3;GPX4;ALOX5;PON2		R-HSA-8932633;R-HSA-265296;R-HSA-2161946
R-HSA-3858516	Glycogen storage disease type 0 (liver GYS2)	2	4	0.000288413	0.0372879	0.246501	1	1	8.58885e-05	9606	Homo sapiens	GYS2;GYG2		R-HSA-3858506
R-HSA-3878781	Glycogen storage disease type IV (GBE1)	2	4	0.000288413	0.0372879	0.246501	1	1	8.58885e-05	9606	Homo sapiens	GYS2;GYG2		R-HSA-3878762
R-HSA-5357609	Glycogen storage disease type II (GAA)	2	4	0.000288413	0.0372879	0.246501	1	1	8.58885e-05	9606	Homo sapiens	GAA;GYG1		R-HSA-9036729
R-HSA-3371599	Defective HLCS causes multiple carboxylase deficiency	3	10	0.000721033	0.0410053	0.246501	2	4	0.000343554	9606	Homo sapiens	MCCC2;PCCB;MCCC1		R-HSA-9035987;R-HSA-9035990
R-HSA-8847453	Synthesis of PIPs in the nucleus	3	10	0.000721033	0.0410053	0.246501	1	3	0.000257666	9606	Homo sapiens	PIP4K2A;PIP4K2B;PIP4K2C		R-HSA-6811522
R-HSA-1483213	Synthesis of PE	6	33	0.00237941	0.0410835	0.246501	4	9	0.000772997	9606	Homo sapiens	PCYT2;CHKA;ETNK2;ETNK1;LPIN1;PISD		R-HSA-1483222;R-HSA-1483190;R-HSA-1483203;R-HSA-1483212
R-HSA-71182	Phenylalanine and tyrosine catabolism	7	42	0.00302834	0.0424262	0.254557	8	12	0.00103066	9606	Homo sapiens	QDPR;GSTZ1;IL4I1;HGD;TAT;PCBD1;FAH		R-HSA-71155;R-HSA-517444;R-HSA-71173;R-HSA-71130;R-HSA-71146;R-HSA-71181;R-HSA-2160492;R-HSA-71164
R-HSA-3296482	Defects in vitamin and cofactor metabolism	7	42	0.00302834	0.0424262	0.254557	10	22	0.00188955	9606	Homo sapiens	MCCC2;BTD;MMAB;PCCB;MCCC1;MTR;MUT		R-HSA-3318563;R-HSA-3322135;R-HSA-3325540;R-HSA-3322971;R-HSA-9035987;R-HSA-3321918;R-HSA-4225086;R-HSA-3322140;R-HSA-3322125;R-HSA-9035990
R-HSA-193775	Synthesis of bile acids and bile salts via 24-hydroxycholesterol	7	43	0.00310044	0.0470162	0.282097	15	28	0.00240488	9606	Homo sapiens	CYP27A1;PTGIS;AMACR;AKR1C1;SLC27A2		R-HSA-193763;R-HSA-193792;R-HSA-193766;R-HSA-193736;R-HSA-193737;R-HSA-193743;R-HSA-193711;R-HSA-193709;R-HSA-193713;R-HSA-193719;R-HSA-193780;R-HSA-193781;R-HSA-193787;R-HSA-193758;R-HSA-193727
R-HSA-1482798	Acyl chain remodeling of CL	4	18	0.00129786	0.0489409	0.293646	5	12	0.00103066	9606	Homo sapiens	HADHA;PLA2G4A;PLA2G6;HADH;LCLAT1		R-HSA-1482759;R-HSA-1482775;R-HSA-1482867;R-HSA-1482861;R-HSA-1482778
R-HSA-156584	Cytosolic sulfonation of small molecules	10	72	0.00519143	0.0497792	0.298675	18	24	0.00206132	9606	Homo sapiens	SULT1A1;SULT2B1;SULT1E1;IMPAD1;SAT1;SULT1A4;PAPSS2;PAPSS1;SULT1A2		R-HSA-158849;R-HSA-176609;R-HSA-176646;R-HSA-427555;R-HSA-158468;R-HSA-176517;R-HSA-176585;R-HSA-176521;R-HSA-176494;R-HSA-158860;R-HSA-8953499;R-HSA-176631;R-HSA-174389;R-HSA-176474;R-HSA-174392;R-HSA-176664;R-HSA-159358;R-HSA-176669
R-HSA-74217	Purine salvage	7	44	0.00317254	0.0519115	0.311469	7	11	0.000944774	9606	Homo sapiens	DGUOK;PNP;GMPR2;AMD1;AMPD2;DCK;ADA		R-HSA-112033;R-HSA-74241;R-HSA-112034;R-HSA-109671;R-HSA-514604;R-HSA-74207;R-HSA-76590
R-HSA-209968	Thyroxine biosynthesis	5	27	0.00194679	0.0558124	0.334874	4	11	0.000944774	9606	Homo sapiens	DUOX1;IYD;DIO1;DIO2;DUOX2		R-HSA-209921;R-HSA-5693681;R-HSA-209960;R-HSA-209772
R-HSA-211958	Miscellaneous substrates	5	27	0.00194679	0.0558124	0.334874	1	5	0.000429443	9606	Homo sapiens	CYP4F2;CYP4A22;CYP4F11		R-HSA-211962
R-HSA-1614635	Sulfur amino acid metabolism	12	94	0.00677771	0.0568646	0.341187	21	37	0.00317788	9606	Homo sapiens	MPST;MTAP;BHMT;TSTD1;CBS;ADI1;CTH;BHMT2;GOT2;MTR;CSAD;SUOX		R-HSA-1614524;R-HSA-174374;R-HSA-1614654;R-HSA-1614591;R-HSA-1614544;R-HSA-1655443;R-HSA-1237119;R-HSA-9034756;R-HSA-1614614;R-HSA-1614583;R-HSA-5696838;R-HSA-9035227;R-HSA-9013533;R-HSA-9035484;R-HSA-9013471;R-HSA-9012721;R-HSA-1237160;R-HSA-9012597;R-HSA-1655879;R-HSA-1614567;R-HSA-1614631
R-HSA-991365	Activation of GABAB receptors	7	45	0.00324465	0.0571157	0.342694	5	6	0.000515331	9606	Homo sapiens	ADCY9;ADCY4;ADCY3;ADCY2;ADCY1;ADCY7;ADCY6		R-HSA-170674;R-HSA-170666;R-HSA-392206;R-HSA-170686;R-HSA-170671
R-HSA-977444	GABA B receptor activation	7	45	0.00324465	0.0571157	0.342694	5	7	0.00060122	9606	Homo sapiens	ADCY9;ADCY4;ADCY3;ADCY2;ADCY1;ADCY7;ADCY6		R-HSA-170674;R-HSA-170666;R-HSA-392206;R-HSA-170686;R-HSA-170671
R-HSA-71262	Carnitine synthesis	4	19	0.00136996	0.0573889	0.344333	4	6	0.000515331	9606	Homo sapiens	TMLHE;SHMT1;BBOX1;ALDH9A1		R-HSA-71249;R-HSA-71241;R-HSA-71261;R-HSA-71260
R-HSA-196780	Biotin transport and metabolism	4	19	0.00136996	0.0573889	0.344333	6	13	0.00111655	9606	Homo sapiens	MCCC2;BTD;PCCB;MCCC1		R-HSA-3323111;R-HSA-3076905;R-HSA-3065959;R-HSA-4167509;R-HSA-2993799;R-HSA-2993447
R-HSA-162710	Synthesis of glycosylphosphatidylinositol (GPI)	6	36	0.00259572	0.0577129	0.346277	4	11	0.000944774	9606	Homo sapiens	PIGQ;PIGA;PIGP;PIGL;PIGF;PIGH		R-HSA-162742;R-HSA-162730;R-HSA-162857;R-HSA-163069
R-HSA-163125	Post-translational modification: synthesis of GPI-anchored proteins	14	115	0.00829187	0.0577982	0.346789	6	16	0.00137422	9606	Homo sapiens	PIGQ;PIGP;ALPPL2;DPM3;VNN1;VNN3;PIGA;ALPL;ALPI;PIGL;PIGF;GPLD1;PIGH		R-HSA-162721;R-HSA-162742;R-HSA-162730;R-HSA-162857;R-HSA-8940388;R-HSA-163069
R-HSA-77289	Mitochondrial Fatty Acid Beta-Oxidation	13	105	0.00757084	0.0592669	0.355601	30	47	0.00403676	9606	Homo sapiens	HADHA;ACOT7;ACAA2;ECHS1;ECI1;PCCB;ACOT2;THEM4;ACOT1;HADH;MUT;DECR1		R-HSA-77312;R-HSA-77314;R-HSA-5690066;R-HSA-77254;R-HSA-77321;R-HSA-77256;R-HSA-77323;R-HSA-77325;R-HSA-77329;R-HSA-77331;R-HSA-77333;R-HSA-77271;R-HSA-109339;R-HSA-109338;R-HSA-77277;R-HSA-77340;R-HSA-109343;R-HSA-109342;R-HSA-77342;R-HSA-77344;R-HSA-77283;R-HSA-71010;R-HSA-5690043;R-HSA-109998;R-HSA-77301;R-HSA-77303;R-HSA-71031;R-HSA-77304;R-HSA-77309;R-HSA-8874745
R-HSA-947581	Molybdenum cofactor biosynthesis	5	28	0.00201889	0.0631079	0.378647	4	6	0.000515331	9606	Homo sapiens	NFS1;MOCOS;MOCS1;GPHN		R-HSA-947535;R-HSA-947514;R-HSA-947499;R-HSA-947531
R-HSA-74182	Ketone body metabolism	5	28	0.00201889	0.0631079	0.378647	4	11	0.000944774	9606	Homo sapiens	HMGCL;BDH2;OXCT1;OXCT2;AACS		R-HSA-74177;R-HSA-74180;R-HSA-5694494;R-HSA-5696457
R-HSA-209931	Serotonin and melatonin biosynthesis	4	20	0.00144207	0.0665649	0.382267	3	4	0.000343554	9606	Homo sapiens	TPH2;DDC;TPH1;ASMT		R-HSA-209859;R-HSA-209828;R-HSA-209821
R-HSA-2142816	Synthesis of (16-20)-hydroxyeicosatetraenoic acids (HETE)	4	20	0.00144207	0.0665649	0.382267	2	3	0.000257666	9606	Homo sapiens	CYP2C9;CYP4F2;CYP4A22;CYP2C19		R-HSA-2161940;R-HSA-2161814
R-HSA-390247	Beta-oxidation of very long chain fatty acids	6	38	0.00273992	0.0707433	0.382267	7	12	0.00103066	9606	Homo sapiens	ACOX1;ECI2;HSD17B4;ACAA1;DECR2;ACOT4		R-HSA-390256;R-HSA-6809808;R-HSA-6786720;R-HSA-390252;R-HSA-5690042;R-HSA-390251;R-HSA-390250
R-HSA-211935	Fatty acids	5	29	0.00209099	0.070914	0.382267	3	4	0.000343554	9606	Homo sapiens	CYP4F2;CYP4A22;CYP4F11		R-HSA-76466;R-HSA-211904;R-HSA-211924
R-HSA-71737	Pyrophosphate hydrolysis	2	6	0.00043262	0.0761293	0.382267	2	2	0.000171777	9606	Homo sapiens	PPA2		R-HSA-71732;R-HSA-449937
R-HSA-196783	Coenzyme A biosynthesis	4	21	0.00151417	0.0764534	0.382267	4	7	0.00060122	9606	Homo sapiens	PANK3;PANK1;PPCS;COASY		R-HSA-199203;R-HSA-196754;R-HSA-196753;R-HSA-196773
R-HSA-1483148	Synthesis of PG	4	21	0.00151417	0.0764534	0.382267	2	5	0.000429443	9606	Homo sapiens	CDS1;PLD4;PLD6;PLD1;CDS2		R-HSA-1483142;R-HSA-1483165
R-HSA-3785653	Myoclonic epilepsy of Lafora	3	13	0.000937342	0.0766563	0.383282	2	2	0.000171777	9606	Homo sapiens	GYS2;GYG2;GYG1		R-HSA-3797226;R-HSA-3791349
R-HSA-174362	Transport and synthesis of PAPS	3	13	0.000937342	0.0766563	0.383282	3	4	0.000343554	9606	Homo sapiens	SAT1;PAPSS2;PAPSS1		R-HSA-427555;R-HSA-174389;R-HSA-174392
R-HSA-5221030	TET1,2,3 and TDG demethylate DNA	3	13	0.000937342	0.0766563	0.383282	3	5	0.000429443	9606	Homo sapiens	TET3;TET2;TET1		R-HSA-5220990;R-HSA-5220952;R-HSA-5221014
R-HSA-197264	Nicotinamide salvaging	8	59	0.00425409	0.0820727	0.410363	7	12	0.00103066	9606	Homo sapiens	PARP10;PARP6;PTGIS;NNMT;PKM;NAXE;NAXD;PTGS2;NUDT12		R-HSA-6809287;R-HSA-6806967;R-HSA-8938073;R-HSA-76496;R-HSA-6806966;R-HSA-5359451;R-HSA-2309773
R-HSA-379397	Enzymatic degradation of dopamine by COMT	3	14	0.00100945	0.0907692	0.453846	3	3	0.000257666	9606	Homo sapiens	LRTOMT;MAOA;COMT		R-HSA-379395;R-HSA-8955010;R-HSA-379387
R-HSA-6807047	Cholesterol biosynthesis via desmosterol	3	14	0.00100945	0.0907692	0.453846	3	4	0.000343554	9606	Homo sapiens	SC5D;DHCR24;DHCR7		R-HSA-196402;R-HSA-195664;R-HSA-196417
R-HSA-6807062	Cholesterol biosynthesis via lathosterol	3	14	0.00100945	0.0907692	0.453846	3	4	0.000343554	9606	Homo sapiens	SC5D;DHCR24;DHCR7		R-HSA-6807055;R-HSA-6807053;R-HSA-6807064
R-HSA-203765	eNOS activation and regulation	6	41	0.00295623	0.0931975	0.465987	23	26	0.0022331	9606	Homo sapiens	LYPLA1;SPR;DDAH1;NOS3;DDAH2;DNM2		R-HSA-203553;R-HSA-203680;R-HSA-202144;R-HSA-203712;R-HSA-1497810;R-HSA-203716;R-HSA-203625;R-HSA-5693373;R-HSA-202127;R-HSA-203567;R-HSA-203662;R-HSA-1497784;R-HSA-203565;R-HSA-1497796;R-HSA-202129;R-HSA-202132;R-HSA-203700;R-HSA-203611;R-HSA-202137;R-HSA-1497869;R-HSA-202111;R-HSA-202110;R-HSA-203613
R-HSA-202131	Metabolism of nitric oxide	6	41	0.00295623	0.0931975	0.465987	23	26	0.0022331	9606	Homo sapiens	LYPLA1;SPR;DDAH1;NOS3;DDAH2;DNM2		R-HSA-203553;R-HSA-203680;R-HSA-202144;R-HSA-203712;R-HSA-1497810;R-HSA-203716;R-HSA-203625;R-HSA-5693373;R-HSA-202127;R-HSA-203567;R-HSA-203662;R-HSA-1497784;R-HSA-203565;R-HSA-1497796;R-HSA-202129;R-HSA-202132;R-HSA-203700;R-HSA-203611;R-HSA-202137;R-HSA-1497869;R-HSA-202111;R-HSA-202110;R-HSA-203613
R-HSA-432040	Vasopressin regulates renal water homeostasis via Aquaporins	7	51	0.00367727	0.0949121	0.47456	2	15	0.00128833	9606	Homo sapiens	ADCY9;ADCY4;ADCY3;ADCY2;ADCY1;ADCY7;ADCY6		R-HSA-163617;R-HSA-164377
R-HSA-70635	Urea cycle	5	32	0.0023073	0.0973296	0.486648	5	8	0.000687108	9606	Homo sapiens	ARG2;ARG1;ASL;NAGS;ASS1		R-HSA-70577;R-HSA-452036;R-HSA-70569;R-HSA-70573;R-HSA-70542
R-HSA-426496	Post-transcriptional silencing by small RNAs	2	7	0.000504723	0.0987552	0.493776	3	3	0.000257666	9606	Homo sapiens	ADSL;AGO2		R-HSA-426522;R-HSA-426520;R-HSA-426489
R-HSA-888568	GABA synthesis	2	7	0.000504723	0.0987552	0.493776	2	2	0.000171777	9606	Homo sapiens	GAD1;GAD2		R-HSA-888572;R-HSA-888577
R-HSA-5362517	Signaling by Retinoic Acid	9	72	0.00519143	0.0992671	0.496335	7	21	0.00180366	9606	Homo sapiens	ALDH1A3;CPT1A;RDH11;ALDH1A2;RDH10;DLAT;DHRS3;ADH5;DHRS4		R-HSA-5362721;R-HSA-200406;R-HSA-5362564;R-HSA-5362518;R-HSA-203946;R-HSA-5362522;R-HSA-5419165
R-HSA-156581	Methylation	7	52	0.00374937	0.102299	0.511497	8	13	0.00111655	9606	Homo sapiens	AS3MT;NNMT;GSTO2;TPMT;MAT2A;MTR;COMT		R-HSA-5696230;R-HSA-175987;R-HSA-5696213;R-HSA-158609;R-HSA-174374;R-HSA-5696220;R-HSA-175983;R-HSA-5603114
R-HSA-389661	Glyoxylate metabolism and glycine degradation	9	73	0.00526354	0.105564	0.52782	9	23	0.00197544	9606	Homo sapiens	ALDH4A1;GRHPR;AGXT2;GOT2;DBT;HAO1;DLAT;AGXT;DDO		R-HSA-389684;R-HSA-389862;R-HSA-389842;R-HSA-389826;R-HSA-6784399;R-HSA-6810076;R-HSA-6792572;R-HSA-904864;R-HSA-6784393
R-HSA-1592230	Mitochondrial biogenesis	14	127	0.00915711	0.105768	0.528842	5	36	0.00309199	9606	Homo sapiens	ATP5S;ALAS1;IDH2;SOD2;ATP5F1C;ATP5F1D;ATP5F1E;GLUD1;GLUD2;ATP5PO;ATP5MG;ATP5MF;ATP5ME		R-HSA-5688276;R-HSA-8949580;R-HSA-1592238;R-HSA-5688289;R-HSA-1592245
R-HSA-8850843	Phosphate bond hydrolysis by NTPDase proteins	5	33	0.00237941	0.1071	0.535498	8	12	0.00103066	9606	Homo sapiens	ENTPD1;ENTPD3;ENTPD5;ENTPD6;ENTPD8		R-HSA-8850854;R-HSA-8851110;R-HSA-8851396;R-HSA-8851538;R-HSA-8850846;R-HSA-8851550;R-HSA-8851356;R-HSA-8851129
R-HSA-8950505	Gene and protein expression by JAK-STAT signaling after Interleukin-12 stimulation	9	74	0.00533564	0.112081	0.554776	5	36	0.00309199	9606	Homo sapiens	MTAP;GSTO2;GSTA2;SOD2;PPIA		R-HSA-8950328;R-HSA-8950586;R-HSA-8950365;R-HSA-8950175;R-HSA-8870703
R-HSA-9020591	Interleukin-12 signaling	10	85	0.00612878	0.114425	0.554776	7	56	0.00480976	9606	Homo sapiens	MTAP;GSTO2;GSTA2;P4HB;SOD2;PPIA		R-HSA-8950456;R-HSA-8950328;R-HSA-8950586;R-HSA-8950365;R-HSA-8950175;R-HSA-8870703;R-HSA-8950113
R-HSA-3560782	Diseases associated with glycosaminoglycan metabolism	7	54	0.00389358	0.117978	0.554776	18	29	0.00249077	9606	Homo sapiens	EXT1;EXT2;B4GALT1;HEXA;PAPSS2;CHST3;ST3GAL3		R-HSA-9035976;R-HSA-9035978;R-HSA-9035949;R-HSA-3560785;R-HSA-9035950;R-HSA-9036289;R-HSA-3656254;R-HSA-9036290;R-HSA-3560794;R-HSA-3595175;R-HSA-3656230;R-HSA-9036283;R-HSA-3656261;R-HSA-9036285;R-HSA-3656259;R-HSA-3656258;R-HSA-3656257;R-HSA-3656267
R-HSA-2024096	HS-GAG degradation	6	44	0.00317254	0.119032	0.554776	10	14	0.00120244	9606	Homo sapiens	HGSNAT;NAGLU;IDUA;IDS;HPSE;SGSH		R-HSA-1678650;R-HSA-2090043;R-HSA-1667005;R-HSA-1678716;R-HSA-2090038;R-HSA-2090037;R-HSA-2090085;R-HSA-1678708;R-HSA-1678660;R-HSA-1678742
R-HSA-177128	Conjugation of salicylate with glycine	3	16	0.00115365	0.121874	0.554776	2	2	0.000171777	9606	Homo sapiens	GLYATL2;ACSM2A;ACSM2B		R-HSA-159574;R-HSA-159567
R-HSA-351200	Interconversion of polyamines	3	16	0.00115365	0.121874	0.554776	5	7	0.00060122	9606	Homo sapiens	SMOX;SAT1;PAOX		R-HSA-351207;R-HSA-141351;R-HSA-141348;R-HSA-351208;R-HSA-141341
R-HSA-8848584	Wax biosynthesis	3	16	0.00115365	0.121874	0.554776	4	6	0.000515331	9606	Homo sapiens	AWAT2;FAR1;FAR2		R-HSA-8848582;R-HSA-390438;R-HSA-390425;R-HSA-8848585
R-HSA-111957	Cam-PDE 1 activation	2	8	0.000576826	0.122971	0.554776	2	2	0.000171777	9606	Homo sapiens	PDE1C;PDE1A		R-HSA-111955;R-HSA-111956
R-HSA-193368	Synthesis of bile acids and bile salts via 7alpha-hydroxycholesterol	9	76	0.00547985	0.125768	0.554776	21	39	0.00334965	9606	Homo sapiens	CYP27A1;PTGIS;AMACR;ACOX2;AKR1C1;HSD17B4;SLC27A2		R-HSA-192160;R-HSA-193508;R-HSA-192036;R-HSA-192042;R-HSA-192331;R-HSA-192137;R-HSA-192335;R-HSA-193455;R-HSA-193452;R-HSA-193424;R-HSA-193393;R-HSA-192054;R-HSA-193460;R-HSA-192056;R-HSA-193369;R-HSA-193401;R-HSA-193497;R-HSA-193407;R-HSA-193535;R-HSA-191999;R-HSA-192157
R-HSA-1483191	Synthesis of PC	7	55	0.00396568	0.126258	0.554776	8	18	0.00154599	9606	Homo sapiens	PNMT;ACHE;PCYT1B;CHKA;LPCAT1;CHPT1;LPIN1		R-HSA-1483174;R-HSA-372519;R-HSA-8873923;R-HSA-1483203;R-HSA-1483004;R-HSA-1482973;R-HSA-8873834;R-HSA-1483081
R-HSA-163685	Integration of energy metabolism	15	143	0.0103108	0.12964	0.554776	15	65	0.00558275	9606	Homo sapiens	PFKFB1;AHCYL1;PKLR;ADCY4;ADCY3;ADCY2;ADCY1;AGPAT1;ADCY7;ADCY6;ACLY;ADCY9;PRR29;TKT;PLCB1;PLCB2		R-HSA-381607;R-HSA-163617;R-HSA-163750;R-HSA-163751;R-HSA-163748;R-HSA-400097;R-HSA-381704;R-HSA-169683;R-HSA-400023;R-HSA-163669;R-HSA-399998;R-HSA-163770;R-HSA-164377;R-HSA-163773;R-HSA-163741
R-HSA-8978934	Metabolism of cofactors	8	66	0.00475881	0.130555	0.554776	14	27	0.00231899	9606	Homo sapiens	DHFR;COQ3;SPR;NOS3;IDH1;PDSS1;PTS;COQ5		R-HSA-1475414;R-HSA-389540;R-HSA-1475422;R-HSA-2162186;R-HSA-1497853;R-HSA-389550;R-HSA-2162188;R-HSA-2162253;R-HSA-1497784;R-HSA-2162193;R-HSA-1497796;R-HSA-1497794;R-HSA-1497869;R-HSA-1474184
R-HSA-977347	Serine biosynthesis	4	26	0.00187468	0.135722	0.554776	6	7	0.00060122	9606	Homo sapiens	SRR;PSAT1;PHGDH;PSPH		R-HSA-977324;R-HSA-9034539;R-HSA-9014766;R-HSA-977348;R-HSA-977333;R-HSA-9014741
R-HSA-174403	Glutathione synthesis and recycling	4	26	0.00187468	0.135722	0.554776	3	9	0.000772997	9606	Homo sapiens	GGCT;GCLC;GSS;GCLM		R-HSA-1247922;R-HSA-174394;R-HSA-174367
R-HSA-379401	Dopamine clearance from the synaptic cleft	3	17	0.00122576	0.138694	0.554776	5	6	0.000515331	9606	Homo sapiens	LRTOMT;MAOA;COMT		R-HSA-379382;R-HSA-379395;R-HSA-8955010;R-HSA-379464;R-HSA-379387
R-HSA-1663150	The activation of arylsulfatases	3	17	0.00122576	0.138694	0.554776	1	2	0.000171777	9606	Homo sapiens	STS;ARSD;ARSB		R-HSA-1614362
R-HSA-6811555	PI5P Regulates TP53 Acetylation	3	17	0.00122576	0.138694	0.554776	3	8	0.000687108	9606	Homo sapiens	PIP4K2A;PIP4K2B;PIP4K2C		R-HSA-6811522;R-HSA-8877692;R-HSA-8877691
R-HSA-3371598	Defective BTD causes biotidinase deficiency	1	2	0.000144207	0.140024	0.560096	2	2	0.000171777	9606	Homo sapiens	BTD		R-HSA-3325540;R-HSA-4225086
R-HSA-2534343	Interaction With Cumulus Cells	1	2	0.000144207	0.140024	0.560096	1	1	8.58885e-05	9606	Homo sapiens	SPAM1		R-HSA-2534346
R-HSA-6791461	RPIA deficiency: failed conversion of RU5P to R5P	1	2	0.000144207	0.140024	0.560096	1	1	8.58885e-05	9606	Homo sapiens	RPIA		R-HSA-5660013
R-HSA-4043916	Defective MPI causes MPI-CDG (CDG-1b)	1	2	0.000144207	0.140024	0.560096	1	1	8.58885e-05	9606	Homo sapiens	MPI		R-HSA-3781832
R-HSA-5657560	Hereditary fructose intolerance	1	2	0.000144207	0.140024	0.560096	1	1	8.58885e-05	9606	Homo sapiens	ALDOB		R-HSA-5656438
R-HSA-5659996	RPIA deficiency: failed conversion of R5P to RU5P	1	2	0.000144207	0.140024	0.560096	1	1	8.58885e-05	9606	Homo sapiens	RPIA		R-HSA-5660015
R-HSA-5609977	Defective GALE can cause Epimerase-deficiency galactosemia (EDG)	1	2	0.000144207	0.140024	0.560096	1	1	8.58885e-05	9606	Homo sapiens	GALE		R-HSA-5610036
R-HSA-5609974	Defective PGM1 causes PGM1-CDG (CDG1t)	1	2	0.000144207	0.140024	0.560096	1	1	8.58885e-05	9606	Homo sapiens	PGM2;PGM1		R-HSA-5609939
R-HSA-1483152	Hydrolysis of LPE	2	9	0.000648929	0.148427	0.593709	3	3	0.000257666	9606	Homo sapiens	PLA2G4C;GPCPD1		R-HSA-1483107;R-HSA-1482545;R-HSA-1482571
R-HSA-350864	Regulation of thyroid hormone activity	2	9	0.000648929	0.148427	0.593709	1	2	0.000171777	9606	Homo sapiens	DIO1;DIO2		R-HSA-209772
R-HSA-5652084	Fructose metabolism	4	27	0.00194679	0.14932	0.597281	4	7	0.00060122	9606	Homo sapiens	TKFC;SORD;AKR1B1;ALDOB		R-HSA-5652195;R-HSA-70342;R-HSA-5652172;R-HSA-70349
R-HSA-193048	Androgen biosynthesis	4	27	0.00194679	0.14932	0.597281	2	7	0.00060122	9606	Homo sapiens	SRD5A2;SRD5A1;SRD5A3;HSD17B12		R-HSA-193064;R-HSA-469659
R-HSA-203615	eNOS activation	5	37	0.00266782	0.150603	0.602411	17	20	0.00171777	9606	Homo sapiens	LYPLA1;SPR;DDAH1;NOS3;DDAH2		R-HSA-202144;R-HSA-203712;R-HSA-1497810;R-HSA-5693373;R-HSA-202127;R-HSA-203567;R-HSA-1497784;R-HSA-1497796;R-HSA-202129;R-HSA-202132;R-HSA-203700;R-HSA-203611;R-HSA-202137;R-HSA-1497869;R-HSA-202111;R-HSA-202110;R-HSA-203613
R-HSA-77350	Beta oxidation of hexanoyl-CoA to butanoyl-CoA	3	18	0.00129786	0.156243	0.607526	3	4	0.000343554	9606	Homo sapiens	HADHA;ECHS1;HADH		R-HSA-77321;R-HSA-77323;R-HSA-77325
R-HSA-77310	Beta oxidation of lauroyl-CoA to decanoyl-CoA-CoA	3	18	0.00129786	0.156243	0.607526	3	4	0.000343554	9606	Homo sapiens	HADHA;ECHS1;HADH		R-HSA-77254;R-HSA-77256;R-HSA-77309
R-HSA-77348	Beta oxidation of octanoyl-CoA to hexanoyl-CoA	3	18	0.00129786	0.156243	0.607526	3	4	0.000343554	9606	Homo sapiens	HADHA;ECHS1;HADH		R-HSA-77329;R-HSA-77331;R-HSA-77333
R-HSA-6814848	Glycerophospholipid catabolism	3	18	0.00129786	0.156243	0.607526	3	7	0.00060122	9606	Homo sapiens	PNPLA7;GDE1;PNPLA6		R-HSA-6814254;R-HSA-6813740;R-HSA-8847912
R-HSA-429947	Deadenylation of mRNA	4	28	0.00201889	0.163415	0.607526	2	4	0.000343554	9606	Homo sapiens	ZCCHC6;ZCCHC11;CNOT6L;CNOT8		R-HSA-429955;R-HSA-8941312
R-HSA-418597	G alpha (z) signalling events	7	60	0.0043262	0.171778	0.607526	2	10	0.000858885	9606	Homo sapiens	ADCY9;ADCY4;ADCY3;ADCY2;ADCY1;ADCY7;ADCY6		R-HSA-392129;R-HSA-392064
R-HSA-8948700	Competing endogenous RNAs (ceRNAs) regulate PTEN translation	3	19	0.00136996	0.174432	0.607526	11	11	0.000944774	9606	Homo sapiens	ADSL;CNOT6L;AGO2		R-HSA-8948536;R-HSA-8948602;R-HSA-8948651;R-HSA-8948524;R-HSA-8948621;R-HSA-8948623;R-HSA-8948641;R-HSA-8948594;R-HSA-8948612;R-HSA-8948582;R-HSA-8948583
R-HSA-5676934	Protein repair	3	19	0.00136996	0.174432	0.607526	2	7	0.00060122	9606	Homo sapiens	MSRA;MSRB2;MSRB3		R-HSA-5676917;R-HSA-5676940
R-HSA-203641	NOSTRIN mediated eNOS trafficking	2	10	0.000721033	0.174816	0.607526	4	4	0.000343554	9606	Homo sapiens	NOS3;DNM2		R-HSA-203716;R-HSA-203625;R-HSA-203662;R-HSA-203565
R-HSA-964827	Progressive trimming of alpha-1,2-linked mannose residues from Man9/8/7GlcNAc2 to produce Man5GlcNAc2	2	10	0.000721033	0.174816	0.607526	3	3	0.000257666	9606	Homo sapiens	MAN1A2;MAN1C1		R-HSA-964830;R-HSA-964825;R-HSA-964737
R-HSA-379398	Enzymatic degradation of Dopamine by monoamine oxidase	2	10	0.000721033	0.174816	0.607526	2	2	0.000171777	9606	Homo sapiens	MAOA;COMT		R-HSA-379382;R-HSA-379464
R-HSA-112313	Neurotransmitter uptake and metabolism In glial cells	2	10	0.000721033	0.174816	0.607526	2	3	0.000257666	9606	Homo sapiens	SAT1;GLUL		R-HSA-212614;R-HSA-70606
R-HSA-210455	Astrocytic Glutamate-Glutamine Uptake And Metabolism	2	10	0.000721033	0.174816	0.607526	2	3	0.000257666	9606	Homo sapiens	SAT1;GLUL		R-HSA-212614;R-HSA-70606
R-HSA-8931987	RUNX1 regulates estrogen receptor mediated transcription	2	10	0.000721033	0.174816	0.607526	2	8	0.000687108	9606	Homo sapiens	GPAM		R-HSA-8932020;R-HSA-8932021
R-HSA-446210	Synthesis of UDP-N-acetyl-glucosamine	4	29	0.00209099	0.177966	0.607526	4	7	0.00060122	9606	Homo sapiens	NAGK;GFPT1;PGM3;UAP1		R-HSA-449715;R-HSA-446204;R-HSA-6803771;R-HSA-446185
R-HSA-2024101	CS/DS degradation	4	29	0.00209099	0.177966	0.607526	5	9	0.000772997	9606	Homo sapiens	IDUA;HEXA;IDS;ARSB		R-HSA-1793182;R-HSA-1793186;R-HSA-2105001;R-HSA-1793207;R-HSA-1606789
R-HSA-2142691	Synthesis of Leukotrienes (LT) and Eoxins (EX)	6	50	0.00360516	0.179855	0.607526	8	19	0.00163188	9606	Homo sapiens	ALOX5;CYP4F2;CYP4A22;CYP4F11		R-HSA-2161792;R-HSA-2161745;R-HSA-211873;R-HSA-265296;R-HSA-266050;R-HSA-266051;R-HSA-2161768;R-HSA-429016
R-HSA-418346	Platelet homeostasis	12	118	0.00850818	0.186504	0.607526	6	30	0.00257666	9606	Homo sapiens	PDE11A;GUCY1A1;PDE10A;GUCY1B1;NOS3;PDE1A;PDE2A;PDE3B;PLA2G4A;PDE5A;PDE9A;PAFAH2		R-HSA-8869206;R-HSA-418436;R-HSA-428961;R-HSA-392143;R-HSA-392152;R-HSA-418456
R-HSA-2408508	Metabolism of ingested SeMet, Sec, MeSec into H2Se	5	40	0.00288413	0.187327	0.607526	6	10	0.000858885	9606	Homo sapiens	NFS1;NNMT;CBS;CTH;SCLY;HNMT		R-HSA-2408544;R-HSA-2408524;R-HSA-2408559;R-HSA-2408543;R-HSA-2408537;R-HSA-2408539
R-HSA-1793185	Chondroitin sulfate/dermatan sulfate metabolism	8	73	0.00526354	0.190726	0.607526	8	24	0.00206132	9606	Homo sapiens	CHST11;IDUA;DSEL;HEXA;DSE;IDS;ARSB;CHST3		R-HSA-2018682;R-HSA-1793182;R-HSA-1971483;R-HSA-1793186;R-HSA-2105001;R-HSA-2022052;R-HSA-1793207;R-HSA-1606789
R-HSA-6811436	COPI-independent Golgi-to-ER retrograde traffic	7	62	0.0044704	0.191741	0.607526	5	7	0.00060122	9606	Homo sapiens	GALNT2;PLA2G4A;PLA2G6;PAFAH1B3;RAB6B;AGPAT3;PAFAH1B1		R-HSA-8849350;R-HSA-8849348;R-HSA-8848484;R-HSA-8849345;R-HSA-8849353
R-HSA-977443	GABA receptor activation	7	62	0.0044704	0.191741	0.607526	5	9	0.000772997	9606	Homo sapiens	ADCY9;ADCY4;ADCY3;ADCY2;ADCY1;ADCY7;ADCY6		R-HSA-170674;R-HSA-170666;R-HSA-392206;R-HSA-170686;R-HSA-170671
R-HSA-8956320	Nucleobase biosynthesis	7	62	0.0044704	0.191741	0.607526	12	23	0.00197544	9606	Homo sapiens	ADSL;ATIC;IMPDH2;CAD;ADSSL1;GMPS;UMPS		R-HSA-73792;R-HSA-73571;R-HSA-73794;R-HSA-73573;R-HSA-73797;R-HSA-73828;R-HSA-111524;R-HSA-73798;R-HSA-73577;R-HSA-73800;R-HSA-73564;R-HSA-73567
R-HSA-5218921	VEGFR2 mediated cell proliferation	4	30	0.0021631	0.192933	0.607526	7	12	0.00103066	9606	Homo sapiens	AHCYL1;SPHK1;PLCG1;HRAS		R-HSA-169683;R-HSA-5218845;R-HSA-167686;R-HSA-5218823;R-HSA-4420202;R-HSA-4420121;R-HSA-4420153
R-HSA-8849175	Threonine catabolism	3	20	0.00144207	0.193175	0.607526	4	4	0.000343554	9606	Homo sapiens	RIDA;SDSL;GCAT		R-HSA-9014641;R-HSA-9014627;R-HSA-6798667;R-HSA-6798345
R-HSA-196836	Vitamin C (ascorbate) metabolism	3	20	0.00144207	0.193175	0.607526	2	5	0.000429443	9606	Homo sapiens	CYB5R3;GSTO2		R-HSA-198824;R-HSA-198813
R-HSA-5652227	Fructose biosynthesis	2	11	0.000793136	0.201868	0.607526	2	2	0.000171777	9606	Homo sapiens	SORD;AKR1B1		R-HSA-5652195;R-HSA-5652172
R-HSA-916853	Degradation of GABA	2	11	0.000793136	0.201868	0.607526	2	2	0.000171777	9606	Homo sapiens	ALDH5A1;ABAT		R-HSA-888548;R-HSA-916855
R-HSA-1614603	Cysteine formation from homocysteine	2	11	0.000793136	0.201868	0.607526	2	2	0.000171777	9606	Homo sapiens	CBS;CTH		R-HSA-1614524;R-HSA-1614583
R-HSA-446205	Synthesis of GDP-mannose	2	11	0.000793136	0.201868	0.607526	2	3	0.000257666	9606	Homo sapiens	GMPPA;MPI		R-HSA-446221;R-HSA-532549
R-HSA-9012546	Interleukin-18 signaling	2	11	0.000793136	0.201868	0.607526	1	4	0.000343554	9606	Homo sapiens	ALOX5		R-HSA-6797293
R-HSA-351906	Apoptotic cleavage of cell adhesion proteins	2	11	0.000793136	0.201868	0.607526	2	10	0.000858885	9606	Homo sapiens	OCLN;GUK1		R-HSA-351876;R-HSA-351913
R-HSA-8935690	Digestion	7	63	0.0045425	0.202058	0.607526	9	24	0.00206132	9606	Homo sapiens	LIPF;AMY1B;PIR;ALPI;CEL;LCT		R-HSA-188979;R-HSA-192417;R-HSA-189062;R-HSA-8878787;R-HSA-8979996;R-HSA-191114;R-HSA-192425;R-HSA-192430;R-HSA-8953398
R-HSA-447115	Interleukin-12 family signaling	10	97	0.00699402	0.202257	0.607526	8	114	0.00979129	9606	Homo sapiens	MTAP;GSTO2;GSTA2;P4HB;SOD2;PPIA		R-HSA-8950456;R-HSA-8950328;R-HSA-8950586;R-HSA-8950365;R-HSA-8950175;R-HSA-8870703;R-HSA-8950113;R-HSA-8950183
R-HSA-3282872	Severe congenital neutropenia type 4 (G6PC3)	1	3	0.00021631	0.202509	0.607526	1	1	8.58885e-05	9606	Homo sapiens	G6PC3		R-HSA-3282876
R-HSA-5545619	XAV939 inhibits tankyrase, stabilizing AXIN	1	3	0.00021631	0.202509	0.607526	1	1	8.58885e-05	9606	Homo sapiens	TNKS		R-HSA-5262606
R-HSA-4719360	Defective DPM3 causes DPM3-CDG (CDG-1o)	1	3	0.00021631	0.202509	0.607526	1	1	8.58885e-05	9606	Homo sapiens	DPM3		R-HSA-4719354
R-HSA-4085023	Defective GFPT1 causes CMSTA1	1	3	0.00021631	0.202509	0.607526	1	1	8.58885e-05	9606	Homo sapiens	GFPT1		R-HSA-4085027
R-HSA-2206290	MPS IV - Morquio syndrome A	1	3	0.00021631	0.202509	0.607526	1	1	8.58885e-05	9606	Homo sapiens	GALNS		R-HSA-2263490
R-HSA-5619109	Defective SLC6A2 causes orthostatic intolerance (OI)	1	3	0.00021631	0.202509	0.607526	1	1	8.58885e-05	9606	Homo sapiens	NAT1		R-HSA-5659764
R-HSA-4755579	Defective SRD5A3 causes SRD5A3-CDG (CDG-1q) and KHRZ	1	3	0.00021631	0.202509	0.607526	1	1	8.58885e-05	9606	Homo sapiens	SRD5A3		R-HSA-4755572
R-HSA-3359475	Defective MMAA causes methylmalonic aciduria type cblA	1	3	0.00021631	0.202509	0.607526	1	1	8.58885e-05	9606	Homo sapiens	MUT		R-HSA-3322135
R-HSA-3359471	Defective MMAB causes methylmalonic aciduria type cblB	1	3	0.00021631	0.202509	0.607526	1	1	8.58885e-05	9606	Homo sapiens	MMAB		R-HSA-3322125
R-HSA-4549380	Defective ALG1 causes ALG1-CDG (CDG-1k)	1	3	0.00021631	0.202509	0.607526	1	1	8.58885e-05	9606	Homo sapiens	ALG1		R-HSA-4549382
R-HSA-5578995	Defective TPMT causes Thiopurine S-methyltransferase deficiency (TPMT deficiency)	1	3	0.00021631	0.202509	0.607526	1	1	8.58885e-05	9606	Homo sapiens	TPMT		R-HSA-5603379
R-HSA-5609978	Defective GALT can cause Galactosemia	1	3	0.00021631	0.202509	0.607526	1	1	8.58885e-05	9606	Homo sapiens	GALT		R-HSA-5610038
R-HSA-4755583	Defective DOLK causes DOLK-CDG (CDG-1m)	1	3	0.00021631	0.202509	0.607526	1	1	8.58885e-05	9606	Homo sapiens	DOLK		R-HSA-4755600
R-HSA-4793953	Defective B4GALT1 causes B4GALT1-CDG (CDG-2d)	1	3	0.00021631	0.202509	0.607526	1	1	8.58885e-05	9606	Homo sapiens	B4GALT1		R-HSA-4793956
R-HSA-2206305	MPS IIID - Sanfilippo syndrome D	1	3	0.00021631	0.202509	0.607526	1	1	8.58885e-05	9606	Homo sapiens	GNS		R-HSA-2263495
R-HSA-4549349	Defective ALG2 causes ALG2-CDG (CDG-1i)	1	3	0.00021631	0.202509	0.607526	1	1	8.58885e-05	9606	Homo sapiens	ALG2		R-HSA-4549368
R-HSA-176034	Interactions of Tat with host cellular proteins	1	3	0.00021631	0.202509	0.607526	1	2	0.000171777	9606	Homo sapiens	TAT		R-HSA-167234
R-HSA-8863678	Neurodegenerative Diseases	4	31	0.0022352	0.208274	0.624822	3	22	0.00188955	9606	Homo sapiens	PRDX2;PRDX1;SOD2		R-HSA-8868567;R-HSA-8870703;R-HSA-8868573
R-HSA-8862803	Deregulated CDK5 triggers multiple neurodegenerative pathways in Alzheimer's disease models	4	31	0.0022352	0.208274	0.624822	3	22	0.00188955	9606	Homo sapiens	PRDX2;PRDX1;SOD2		R-HSA-8868567;R-HSA-8870703;R-HSA-8868573
R-HSA-964975	Vitamins B6 activation to pyridoxal phosphate	3	21	0.00151417	0.212388	0.628398	6	6	0.000515331	9606	Homo sapiens	PDXK;PNPO;AOX1		R-HSA-964958;R-HSA-964970;R-HSA-965019;R-HSA-3204311;R-HSA-965079;R-HSA-964962
R-HSA-77288	mitochondrial fatty acid beta-oxidation of unsaturated fatty acids	3	21	0.00151417	0.212388	0.628398	5	6	0.000515331	9606	Homo sapiens	HADHA;ECI1;HADH;DECR1		R-HSA-109339;R-HSA-109338;R-HSA-109343;R-HSA-109998;R-HSA-109342
R-HSA-77346	Beta oxidation of decanoyl-CoA to octanoyl-CoA-CoA	3	21	0.00151417	0.212388	0.628398	3	5	0.000429443	9606	Homo sapiens	HADHA;ECHS1;HADH		R-HSA-77344;R-HSA-77340;R-HSA-77342
R-HSA-6787639	GDP-fucose biosynthesis	3	21	0.00151417	0.212388	0.628398	3	7	0.00060122	9606	Homo sapiens	GMDS;FPGT;FUOM		R-HSA-6787632;R-HSA-6787533;R-HSA-6787677
R-HSA-6798163	Choline catabolism	3	21	0.00151417	0.212388	0.628398	3	8	0.000687108	9606	Homo sapiens	BHMT;CHDH;ALDH7A1		R-HSA-6797955;R-HSA-1614654;R-HSA-6797961
R-HSA-163560	Triglyceride catabolism	5	42	0.00302834	0.213425	0.628398	13	17	0.0014601	9606	Homo sapiens	LIPE;GPD2;PNPLA4;ABHD5;MGLL		R-HSA-163554;R-HSA-163489;R-HSA-8848355;R-HSA-163402;R-HSA-163595;R-HSA-163432;R-HSA-163602;R-HSA-163539;R-HSA-188467;R-HSA-8848338;R-HSA-163416;R-HSA-163551;R-HSA-163549
R-HSA-1638091	Heparan sulfate/heparin (HS-GAG) metabolism	9	88	0.00634509	0.224418	0.628398	16	32	0.00274843	9606	Homo sapiens	EXT1;HGSNAT;EXT2;NAGLU;IDUA;GLCE;IDS;HPSE;SGSH		R-HSA-1678650;R-HSA-2090043;R-HSA-1667005;R-HSA-1678716;R-HSA-2090038;R-HSA-2090037;R-HSA-2076371;R-HSA-1678708;R-HSA-1678742;R-HSA-2022856;R-HSA-2076392;R-HSA-2022919;R-HSA-2024100;R-HSA-2090085;R-HSA-2022851;R-HSA-1678660
R-HSA-1614558	Degradation of cysteine and homocysteine	6	54	0.00389358	0.226042	0.628398	14	23	0.00197544	9606	Homo sapiens	MPST;TSTD1;CTH;GOT2;CSAD;SUOX		R-HSA-1614591;R-HSA-1614544;R-HSA-1655443;R-HSA-9034756;R-HSA-1614614;R-HSA-9035227;R-HSA-9013533;R-HSA-9035484;R-HSA-9013471;R-HSA-9012721;R-HSA-9012597;R-HSA-1655879;R-HSA-1614567;R-HSA-1614631
R-HSA-442720	CREB phosphorylation through the activation of Adenylate Cyclase	2	12	0.000865239	0.229347	0.628398	1	2	0.000171777	9606	Homo sapiens	ADCY3;ADCY1		R-HSA-442715
R-HSA-140179	Amine Oxidase reactions	3	22	0.00158627	0.231987	0.628398	4	6	0.000515331	9606	Homo sapiens	SMOX;MAOA;PAOX		R-HSA-141186;R-HSA-141351;R-HSA-141348;R-HSA-141341
R-HSA-2022857	Keratan sulfate degradation	3	22	0.00158627	0.231987	0.628398	3	6	0.000515331	9606	Homo sapiens	GALNS;HEXA;GNS		R-HSA-1638032;R-HSA-1630304;R-HSA-1638053
R-HSA-2408550	Metabolism of ingested H2SeO4 and H2SeO3 into H2Se	3	22	0.00158627	0.231987	0.628398	3	7	0.00060122	9606	Homo sapiens	TXNRD1;PAPSS2;PAPSS1		R-HSA-2408540;R-HSA-2408525;R-HSA-2408558
R-HSA-1660517	Synthesis of PIPs at the late endosome membrane	3	22	0.00158627	0.231987	0.628398	3	7	0.00060122	9606	Homo sapiens	PIK3C3;PIK3C2A;MTM1		R-HSA-1676024;R-HSA-1676065;R-HSA-1675795
R-HSA-9018679	Biosynthesis of EPA-derived SPMs	4	33	0.00237941	0.239915	0.628398	8	17	0.0014601	9606	Homo sapiens	GPX4;HPGD;ALOX5;PTGS2		R-HSA-9018859;R-HSA-9018858;R-HSA-9018895;R-HSA-9018863;R-HSA-9018894;R-HSA-9018880;R-HSA-9023968;R-HSA-9018868
R-HSA-71064	Lysine catabolism	5	44	0.00317254	0.240586	0.628398	7	13	0.00111655	9606	Homo sapiens	AADAT;PHYKPL;ODC1;ALDH7A1;AASS		R-HSA-372480;R-HSA-508561;R-HSA-70952;R-HSA-70938;R-HSA-70941;R-HSA-70940;R-HSA-5696408
R-HSA-445717	Aquaporin-mediated transport	7	67	0.00483092	0.245288	0.628398	2	25	0.00214721	9606	Homo sapiens	ADCY9;ADCY4;ADCY3;ADCY2;ADCY1;ADCY7;ADCY6		R-HSA-163617;R-HSA-164377
R-HSA-112311	Neurotransmitter clearance	4	34	0.00245151	0.256133	0.628398	7	11	0.000944774	9606	Homo sapiens	ACHE;LRTOMT;MAOA;COMT		R-HSA-141186;R-HSA-372519;R-HSA-379382;R-HSA-379395;R-HSA-8955010;R-HSA-379464;R-HSA-379387
R-HSA-193807	Synthesis of bile acids and bile salts via 27-hydroxycholesterol	4	34	0.00245151	0.256133	0.628398	4	12	0.00103066	9606	Homo sapiens	CYP27A1;PTGIS;AKR1C1		R-HSA-193841;R-HSA-193845;R-HSA-192123;R-HSA-193800
R-HSA-141334	PAOs oxidise polyamines to amines	2	13	0.000937342	0.25705	0.628398	3	3	0.000257666	9606	Homo sapiens	SMOX;PAOX		R-HSA-141351;R-HSA-141348;R-HSA-141341
R-HSA-426048	Arachidonate production from DAG	2	13	0.000937342	0.25705	0.628398	2	3	0.000257666	9606	Homo sapiens	ABHD6;MGLL		R-HSA-5694462;R-HSA-426043
R-HSA-173599	Formation of the active cofactor, UDP-glucuronate	2	13	0.000937342	0.25705	0.628398	2	3	0.000257666	9606	Homo sapiens	UGDH;UGP2		R-HSA-70286;R-HSA-173597
R-HSA-2022923	Dermatan sulfate biosynthesis	2	13	0.000937342	0.25705	0.628398	1	4	0.000343554	9606	Homo sapiens	DSEL;DSE		R-HSA-2022052
R-HSA-4793950	Defective MAN1B1 causes MRT15	1	4	0.000288413	0.260457	0.628398	4	4	0.000343554	9606	Homo sapiens	MAN1B1		R-HSA-9036008;R-HSA-9036011;R-HSA-4793949;R-HSA-9036012
R-HSA-5627083	RHO GTPases regulate CFTR trafficking	1	4	0.000288413	0.260457	0.628398	3	3	0.000257666	9606	Homo sapiens	CFTR		R-HSA-5627072;R-HSA-5627071;R-HSA-5627275
R-HSA-3656234	Defective HEXA causes GM2G1	1	4	0.000288413	0.260457	0.628398	3	3	0.000257666	9606	Homo sapiens	HEXA		R-HSA-9035976;R-HSA-9035978;R-HSA-3656259
R-HSA-3560796	Defective PAPSS2 causes SEMD-PA	1	4	0.000288413	0.260457	0.628398	2	2	0.000171777	9606	Homo sapiens	PAPSS2		R-HSA-3560785;R-HSA-3560794
R-HSA-2206307	MPS IIIA - Sanfilippo syndrome A	1	4	0.000288413	0.260457	0.628398	2	2	0.000171777	9606	Homo sapiens	SGSH		R-HSA-2263444;R-HSA-9036050
R-HSA-2206282	MPS IIIB - Sanfilippo syndrome B	1	4	0.000288413	0.260457	0.628398	2	2	0.000171777	9606	Homo sapiens	NAGLU		R-HSA-2263496;R-HSA-9036052
R-HSA-2206296	MPS II - Hunter syndrome	1	4	0.000288413	0.260457	0.628398	2	2	0.000171777	9606	Homo sapiens	IDS		R-HSA-2262743;R-HSA-9036046
R-HSA-2206291	MPS IIIC - Sanfilippo syndrome C	1	4	0.000288413	0.260457	0.628398	2	2	0.000171777	9606	Homo sapiens	HGSNAT		R-HSA-9036056;R-HSA-2263492
R-HSA-3814836	Glycogen storage disease type XV (GYG1)	1	4	0.000288413	0.260457	0.628398	1	1	8.58885e-05	9606	Homo sapiens	GYG1		R-HSA-3814838
R-HSA-5662853	Essential pentosuria	1	4	0.000288413	0.260457	0.628398	1	1	8.58885e-05	9606	Homo sapiens	DCXR		R-HSA-5662851
R-HSA-3359478	Defective MUT causes methylmalonic aciduria mut type	1	4	0.000288413	0.260457	0.628398	1	1	8.58885e-05	9606	Homo sapiens	MUT		R-HSA-3322971
R-HSA-5678771	Defective ABCB4 causes progressive familial intrahepatic cholestasis 3, intrahepatic cholestasis of pregnancy 3 and gallbladder disease 1	1	4	0.000288413	0.260457	0.628398	1	1	8.58885e-05	9606	Homo sapiens	ABCB4		R-HSA-5678749
R-HSA-5579006	Defective GSS causes Glutathione synthetase deficiency (GSS deficiency)	1	4	0.000288413	0.260457	0.628398	1	1	8.58885e-05	9606	Homo sapiens	GSS		R-HSA-5602901
R-HSA-5579012	Defective MAOA causes Brunner syndrome (BRUNS)	1	4	0.000288413	0.260457	0.628398	1	1	8.58885e-05	9606	Homo sapiens	MAOA		R-HSA-5603108
R-HSA-5619060	Defective CP causes aceruloplasminemia (ACERULOP)	1	4	0.000288413	0.260457	0.628398	1	1	8.58885e-05	9606	Homo sapiens	CP		R-HSA-5621402
R-HSA-3828062	Glycogen storage disease type 0 (muscle GYS1)	1	4	0.000288413	0.260457	0.628398	1	1	8.58885e-05	9606	Homo sapiens	GYG1		R-HSA-3828061
R-HSA-5578999	Defective GCLC causes Hemolytic anemia due to gamma-glutamylcysteine synthetase deficiency (HAGGSD)	1	4	0.000288413	0.260457	0.628398	1	1	8.58885e-05	9606	Homo sapiens	GCLC		R-HSA-5602892
R-HSA-75108	Activation, myristolyation of BID and translocation to mitochondria	1	4	0.000288413	0.260457	0.628398	1	4	0.000343554	9606	Homo sapiens	NMT1		R-HSA-141367
R-HSA-159424	Conjugation of carboxylic acids	3	24	0.00173048	0.272035	0.628398	5	6	0.000515331	9606	Homo sapiens	GLYATL2;ACSM2A;ACSM2B		R-HSA-159443;R-HSA-159574;R-HSA-177157;R-HSA-159566;R-HSA-159567
R-HSA-156587	Amino Acid conjugation	3	24	0.00173048	0.272035	0.628398	5	6	0.000515331	9606	Homo sapiens	GLYATL2;ACSM2A;ACSM2B		R-HSA-159443;R-HSA-159574;R-HSA-177157;R-HSA-159566;R-HSA-159567
R-HSA-446199	Synthesis of Dolichyl-phosphate	3	24	0.00173048	0.272035	0.628398	3	6	0.000515331	9606	Homo sapiens	SRD5A3;MVD;DOLK		R-HSA-191414;R-HSA-446195;R-HSA-4419979
R-HSA-9018896	Biosynthesis of E-series 18(S)-resolvins	3	24	0.00173048	0.272035	0.628398	4	9	0.000772997	9606	Homo sapiens	GPX4;HPGD;ALOX5		R-HSA-9018859;R-HSA-9018858;R-HSA-9023968;R-HSA-9018868
R-HSA-77111	Synthesis of Ketone Bodies	3	24	0.00173048	0.272035	0.628398	3	8	0.000687108	9606	Homo sapiens	HMGCL;BDH2;AACS		R-HSA-74180;R-HSA-5694494;R-HSA-5696457
R-HSA-888590	GABA synthesis, release, reuptake and degradation	4	35	0.00252361	0.272562	0.628398	6	9	0.000772997	9606	Homo sapiens	ALDH5A1;GAD1;GAD2;ABAT		R-HSA-888589;R-HSA-888572;R-HSA-888548;R-HSA-916855;R-HSA-888577;R-HSA-917744
R-HSA-177135	Conjugation of benzoate with glycine	2	14	0.00100945	0.284798	0.628398	2	2	0.000171777	9606	Homo sapiens	GLYATL2;ACSM2B		R-HSA-159443;R-HSA-159566
R-HSA-71032	Propionyl-CoA catabolism	2	14	0.00100945	0.284798	0.628398	2	3	0.000257666	9606	Homo sapiens	PCCB;MUT		R-HSA-71010;R-HSA-71031
R-HSA-1483226	Synthesis of PI	2	14	0.00100945	0.284798	0.628398	2	3	0.000257666	9606	Homo sapiens	CDS1;CDIPT		R-HSA-1482976;R-HSA-1483121
R-HSA-2025928	Calcineurin activates NFAT	2	14	0.00100945	0.284798	0.628398	1	2	0.000171777	9606	Homo sapiens	DUS2;PPIA		R-HSA-2025882
R-HSA-6787450	tRNA modification in the mitochondrion	2	14	0.00100945	0.284798	0.628398	3	7	0.00060122	9606	Homo sapiens	PUS1;KIAA0391		R-HSA-6787591;R-HSA-6787566;R-HSA-6787594
R-HSA-77108	Utilization of Ketone Bodies	2	14	0.00100945	0.284798	0.628398	1	3	0.000257666	9606	Homo sapiens	OXCT1;OXCT2		R-HSA-74177
R-HSA-210990	PECAM1 interactions	2	14	0.00100945	0.284798	0.628398	2	7	0.00060122	9606	Homo sapiens	INPP5D;PLCG1		R-HSA-210290;R-HSA-210283
R-HSA-8963743	Digestion and absorption	7	71	0.00511933	0.291063	0.628398	9	30	0.00257666	9606	Homo sapiens	LIPF;AMY1B;PIR;ALPI;CEL;LCT		R-HSA-188979;R-HSA-192417;R-HSA-189062;R-HSA-8878787;R-HSA-8979996;R-HSA-191114;R-HSA-192425;R-HSA-192430;R-HSA-8953398
R-HSA-71288	Creatine metabolism	3	25	0.00180258	0.292339	0.628398	3	6	0.000515331	9606	Homo sapiens	GAMT;GATM;CKMT1A		R-HSA-200326;R-HSA-71286;R-HSA-71275
R-HSA-71240	Tryptophan catabolism	5	48	0.00346096	0.297294	0.628398	5	16	0.00137422	9606	Homo sapiens	AADAT;KYNU;KMO;IDO2;IDO1		R-HSA-71217;R-HSA-198563;R-HSA-71200;R-HSA-893583;R-HSA-888614
R-HSA-1474151	Tetrahydrobiopterin (BH4) synthesis, recycling, salvage and regulation	4	37	0.00266782	0.305896	0.628398	8	15	0.00128833	9606	Homo sapiens	DHFR;SPR;NOS3;PTS		R-HSA-1475414;R-HSA-1497796;R-HSA-1497794;R-HSA-1475422;R-HSA-1497869;R-HSA-1497853;R-HSA-1497784;R-HSA-1474184
R-HSA-73817	Purine ribonucleoside monophosphate biosynthesis	5	49	0.00353306	0.311823	0.628398	7	17	0.0014601	9606	Homo sapiens	ADSL;ATIC;IMPDH2;ADSSL1;GMPS		R-HSA-73792;R-HSA-73794;R-HSA-73797;R-HSA-73828;R-HSA-111524;R-HSA-73798;R-HSA-73800
R-HSA-1234158	Regulation of gene expression by Hypoxia-inducible Factor	2	15	0.00108155	0.31244	0.628398	1	7	0.00060122	9606	Homo sapiens	CA9		R-HSA-1235035
R-HSA-1362409	Mitochondrial iron-sulfur cluster biogenesis	3	26	0.00187468	0.312737	0.628398	5	6	0.000515331	9606	Homo sapiens	ISCA1;NFS1;FDXR		R-HSA-1362416;R-HSA-8878815;R-HSA-2395517;R-HSA-2395512;R-HSA-1362408
R-HSA-189085	Digestion of dietary carbohydrate	3	26	0.00187468	0.312737	0.628398	3	13	0.00111655	9606	Homo sapiens	AMY1B;LCT		R-HSA-188979;R-HSA-189062;R-HSA-191114
R-HSA-9034793	Activated NTRK3 signals through PLCG1	1	5	0.000360516	0.314199	0.628398	3	3	0.000257666	9606	Homo sapiens	PLCG1		R-HSA-9034796;R-HSA-9034814;R-HSA-9034855
R-HSA-167021	PLC-gamma1 signalling	1	5	0.000360516	0.314199	0.628398	3	3	0.000257666	9606	Homo sapiens	PLCG1		R-HSA-167683;R-HSA-167684;R-HSA-167674
R-HSA-212718	EGFR interacts with phospholipase C-gamma	1	5	0.000360516	0.314199	0.628398	3	3	0.000257666	9606	Homo sapiens	PLCG1		R-HSA-212706;R-HSA-212710;R-HSA-212713
R-HSA-2206302	MPS I - Hurler syndrome	1	5	0.000360516	0.314199	0.628398	3	3	0.000257666	9606	Homo sapiens	IDUA		R-HSA-9036041;R-HSA-2206299;R-HSA-9036037
R-HSA-4085011	Defective GNE causes sialuria, Nonaka myopathy and inclusion body myopathy 2	1	5	0.000360516	0.314199	0.628398	2	2	0.000171777	9606	Homo sapiens	GNE		R-HSA-4088322;R-HSA-4088338
R-HSA-2206285	MPS VI - Maroteaux-Lamy syndrome	1	5	0.000360516	0.314199	0.628398	2	2	0.000171777	9606	Homo sapiens	ARSB		R-HSA-9036065;R-HSA-2282889
R-HSA-1483076	Synthesis of CL	1	5	0.000360516	0.314199	0.628398	1	1	8.58885e-05	9606	Homo sapiens	CRLS1		R-HSA-1483063
R-HSA-5579017	Defective CYP11B1 causes Adrenal hyperplasia 4 (AH4)	1	5	0.000360516	0.314199	0.628398	1	1	8.58885e-05	9606	Homo sapiens	CYP11B1		R-HSA-5580292
R-HSA-6802953	RAS signaling downstream of NF1 loss-of-function variants	1	5	0.000360516	0.314199	0.628398	1	1	8.58885e-05	9606	Homo sapiens	HRAS		R-HSA-6802837
R-HSA-191647	c-src mediated regulation of Cx43 function and closure of gap junctions	1	5	0.000360516	0.314199	0.628398	3	4	0.000343554	9606	Homo sapiens	GUK1		R-HSA-191654;R-HSA-191636;R-HSA-190541
R-HSA-191650	Regulation of gap junction activity	1	5	0.000360516	0.314199	0.628398	3	4	0.000343554	9606	Homo sapiens	GUK1		R-HSA-191654;R-HSA-191636;R-HSA-190541
R-HSA-9018676	Biosynthesis of D-series resolvins	3	27	0.00194679	0.333168	0.666336	6	11	0.000944774	9606	Homo sapiens	GPX4;HPGD;ALOX5		R-HSA-9020264;R-HSA-9020282;R-HSA-9020255;R-HSA-9024766;R-HSA-9020273;R-HSA-9020277
R-HSA-3781860	Diseases associated with N-glycosylation of proteins	4	39	0.00281203	0.339619	0.677584	7	23	0.00197544	9606	Homo sapiens	B4GALT1;ALG2;MAN1B1;ALG1		R-HSA-9036008;R-HSA-9036011;R-HSA-4549382;R-HSA-4793949;R-HSA-9036012;R-HSA-4793956;R-HSA-4549368
R-HSA-3656253	Defective EXT1 causes exostoses 1, TRPS2 and CHDS	2	16	0.00115365	0.339843	0.677584	4	4	0.000343554	9606	Homo sapiens	EXT1;EXT2		R-HSA-9036283;R-HSA-3656261;R-HSA-9036285;R-HSA-3656257
R-HSA-3656237	Defective EXT2 causes exostoses 2	2	16	0.00115365	0.339843	0.677584	4	4	0.000343554	9606	Homo sapiens	EXT1;EXT2		R-HSA-9036289;R-HSA-3656254;R-HSA-9036290;R-HSA-3656267
R-HSA-975578	Reactions specific to the complex N-glycan synthesis pathway	3	28	0.00201889	0.353574	0.677584	3	7	0.00060122	9606	Homo sapiens	FUT6;FUT8;FUCA1;FUT3		R-HSA-5693925;R-HSA-5693807;R-HSA-1028788
R-HSA-8964038	LDL clearance	3	28	0.00201889	0.353574	0.677584	2	19	0.00163188	9606	Homo sapiens	LIPF;SOAT1;ACAT2		R-HSA-8865667;R-HSA-8876696
R-HSA-9026527	Activated NTRK2 signals through PLCG1	1	6	0.00043262	0.364039	0.677584	3	3	0.000257666	9606	Homo sapiens	PLCG1		R-HSA-9026894;R-HSA-9026579;R-HSA-9026531
R-HSA-1251932	PLCG1 events in ERBB2 signaling	1	6	0.00043262	0.364039	0.677584	2	2	0.000171777	9606	Homo sapiens	PLCG1		R-HSA-1251922;R-HSA-1251944
R-HSA-5578996	Defective CYP27A1 causes Cerebrotendinous xanthomatosis (CTX)	1	6	0.00043262	0.364039	0.677584	2	2	0.000171777	9606	Homo sapiens	CYP27A1		R-HSA-9035960;R-HSA-5602170
R-HSA-2978092	Abnormal conversion of 2-oxoglutarate to 2-hydroxyglutarate	1	6	0.00043262	0.364039	0.677584	1	1	8.58885e-05	9606	Homo sapiens	IDH1		R-HSA-880053
R-HSA-5083630	Defective LFNG causes SCDO3	1	6	0.00043262	0.364039	0.677584	1	1	8.58885e-05	9606	Homo sapiens	LFNG		R-HSA-5096538
R-HSA-4341670	Defective NEU1 causes sialidosis	1	6	0.00043262	0.364039	0.677584	1	1	8.58885e-05	9606	Homo sapiens	NEU1		R-HSA-4341669
R-HSA-5626978	TNFR1-mediated ceramide production	1	6	0.00043262	0.364039	0.677584	1	3	0.000257666	9606	Homo sapiens	SMPD3		R-HSA-5626981
R-HSA-196843	Vitamin B2 (riboflavin) metabolism	2	17	0.00122576	0.366898	0.677584	2	5	0.000429443	9606	Homo sapiens	FLAD1;ENPP1		R-HSA-196929;R-HSA-196955
R-HSA-8943723	Regulation of PTEN mRNA translation	3	29	0.00209099	0.373899	0.677584	24	24	0.00206132	9606	Homo sapiens	ADSL;CNOT6L;AGO2		R-HSA-8944522;R-HSA-8944650;R-HSA-2318752;R-HSA-8948651;R-HSA-8944684;R-HSA-8948524;R-HSA-8945709;R-HSA-8948621;R-HSA-8948623;R-HSA-8948641;R-HSA-8944706;R-HSA-8944483;R-HSA-8948612;R-HSA-8948582;R-HSA-8948583;R-HSA-8944632;R-HSA-8948536;R-HSA-8944569;R-HSA-8948569;R-HSA-8944538;R-HSA-8948602;R-HSA-8944497;R-HSA-8948594;R-HSA-8944599
R-HSA-9018682	Biosynthesis of maresins	3	29	0.00209099	0.373899	0.677584	4	13	0.00111655	9606	Homo sapiens	CYP2C9;ALOX5		R-HSA-9027321;R-HSA-9027043;R-HSA-9024997;R-HSA-9027302
R-HSA-2187338	Visual phototransduction	14	168	0.0121133	0.390566	0.677584	13	90	0.00772997	9606	Homo sapiens	RETSAT;AKR1C1;AKR1B1;DHRS3;AKR1B10;RDH11;AWAT2;CYP4V2;HSD17B1;RDH10;NMT1;NAPEPLD;NMT2;PDE6B		R-HSA-2534087;R-HSA-8956427;R-HSA-975629;R-HSA-2464803;R-HSA-74059;R-HSA-2466831;R-HSA-74065;R-HSA-2584246;R-HSA-2465940;R-HSA-6786239;R-HSA-74872;R-HSA-2465919;R-HSA-2855252
R-HSA-964739	N-glycan trimming and elongation in the cis-Golgi	2	18	0.00129786	0.39351	0.677584	3	5	0.000429443	9606	Homo sapiens	MAN1A2;MAN1C1		R-HSA-964830;R-HSA-964825;R-HSA-964737
R-HSA-1855191	Synthesis of IPs in the nucleus	2	18	0.00129786	0.39351	0.677584	5	10	0.000858885	9606	Homo sapiens	IP6K1;IP6K2		R-HSA-1855181;R-HSA-1855230;R-HSA-1855224;R-HSA-1855157;R-HSA-1855207
R-HSA-5607763	CLEC7A (Dectin-1) induces NFAT activation	2	18	0.00129786	0.39351	0.677584	3	6	0.000515331	9606	Homo sapiens	DUS2;AHCYL1		R-HSA-169683;R-HSA-2730849;R-HSA-2730867
R-HSA-2160916	Hyaluronan uptake and degradation	2	18	0.00129786	0.39351	0.677584	4	9	0.000772997	9606	Homo sapiens	HYAL2;HEXA		R-HSA-2162225;R-HSA-2160915;R-HSA-2160884;R-HSA-2160892
R-HSA-9023661	Biosynthesis of E-series 18(R)-resolvins	2	18	0.00129786	0.39351	0.677584	3	7	0.00060122	9606	Homo sapiens	GPX4;ALOX5		R-HSA-9018895;R-HSA-9018863;R-HSA-9018894
R-HSA-177504	Retrograde neurotrophin signalling	2	18	0.00129786	0.39351	0.677584	1	3	0.000257666	9606	Homo sapiens	DNM3;DNM2		R-HSA-177501
R-HSA-5655291	Signaling by FGFR4 in disease	2	18	0.00129786	0.39351	0.677584	4	15	0.00128833	9606	Homo sapiens	PLCG1;HRAS		R-HSA-5655347;R-HSA-5655313;R-HSA-5655341;R-HSA-5655336
R-HSA-211999	CYP2E1 reactions	3	30	0.0021631	0.394096	0.677584	6	6	0.000515331	9606	Homo sapiens	CYP2C9;CYP2C19		R-HSA-76416;R-HSA-76354;R-HSA-76434;R-HSA-76475;R-HSA-76397;R-HSA-143468
R-HSA-203754	NOSIP mediated eNOS trafficking	1	7	0.000504723	0.41026	0.677584	2	2	0.000171777	9606	Homo sapiens	NOS3		R-HSA-203553;R-HSA-203680
R-HSA-389542	NADPH regeneration	1	7	0.000504723	0.41026	0.677584	2	3	0.000257666	9606	Homo sapiens	IDH1		R-HSA-389540;R-HSA-389550
R-HSA-162699	Synthesis of dolichyl-phosphate mannose	1	7	0.000504723	0.41026	0.677584	1	2	0.000171777	9606	Homo sapiens	DPM3		R-HSA-162721
R-HSA-9026403	Biosynthesis of DPAn-3-derived 13-series resolvins	1	7	0.000504723	0.41026	0.677584	1	3	0.000257666	9606	Homo sapiens	ALOX5		R-HSA-9026405
R-HSA-165158	Activation of AKT2	1	7	0.000504723	0.41026	0.677584	1	3	0.000257666	9606	Homo sapiens	THEM4		R-HSA-109700
R-HSA-163358	PKA-mediated phosphorylation of key metabolic factors	1	7	0.000504723	0.41026	0.677584	1	5	0.000429443	9606	Homo sapiens	PFKFB1		R-HSA-163773
R-HSA-3296469	Defects in cobalamin (B12) metabolism	3	31	0.0022352	0.414117	0.677584	6	16	0.00137422	9606	Homo sapiens	MMAB;MTR;MUT		R-HSA-3318563;R-HSA-3322135;R-HSA-3322971;R-HSA-3321918;R-HSA-3322140;R-HSA-3322125
R-HSA-2453902	The canonical retinoid cycle in rods (twilight vision)	5	56	0.00403778	0.414831	0.677584	4	25	0.00214721	9606	Homo sapiens	RDH11;CYP4V2;HSD17B1;RDH10;NAPEPLD		R-HSA-2464803;R-HSA-6786239;R-HSA-74872;R-HSA-2466831
R-HSA-77352	Beta oxidation of butanoyl-CoA to acetyl-CoA	2	19	0.00136996	0.4196	0.677584	2	4	0.000343554	9606	Homo sapiens	ECHS1;HADH		R-HSA-77312;R-HSA-77314
R-HSA-400451	Free fatty acids regulate insulin secretion	2	19	0.00136996	0.4196	0.677584	2	5	0.000429443	9606	Homo sapiens	PLCB1;PLCB2		R-HSA-400023;R-HSA-399998
R-HSA-434316	Fatty Acids bound to GPR40 (FFAR1) regulate insulin secretion	2	19	0.00136996	0.4196	0.677584	2	5	0.000429443	9606	Homo sapiens	PLCB1;PLCB2		R-HSA-400023;R-HSA-399998
R-HSA-419408	Lysosphingolipid and LPA receptors	2	19	0.00136996	0.4196	0.677584	1	3	0.000257666	9606	Homo sapiens	PLPPR2;PLPPR3		R-HSA-6797630
R-HSA-399997	Acetylcholine regulates insulin secretion	2	19	0.00136996	0.4196	0.677584	2	7	0.00060122	9606	Homo sapiens	PLCB1;PLCB2		R-HSA-400023;R-HSA-399998
R-HSA-2187335	The retinoid cycle in cones (daylight vision)	2	19	0.00136996	0.4196	0.677584	2	11	0.000944774	9606	Homo sapiens	AWAT2;DHRS3		R-HSA-2465940;R-HSA-2465919
R-HSA-5579029	Metabolic disorders of biological oxidation enzymes	7	82	0.00591247	0.423382	0.677584	8	39	0.00334965	9606	Homo sapiens	CYP27A1;GCLC;TPMT;MAOA;GSS;CYP11B1;FDXR		R-HSA-5602901;R-HSA-5603108;R-HSA-9035960;R-HSA-5580292;R-HSA-5603379;R-HSA-5580269;R-HSA-5602892;R-HSA-5602170
R-HSA-70268	Pyruvate metabolism	5	57	0.00410989	0.429476	0.677584	8	15	0.00128833	9606	Homo sapiens	GSTZ1;LDHB;ME1;HAGH;DLAT		R-HSA-6783221;R-HSA-9011595;R-HSA-71397;R-HSA-71849;R-HSA-203946;R-HSA-204169;R-HSA-9012036;R-HSA-70510
R-HSA-6782315	tRNA modification in the nucleus and cytosol	6	70	0.00504723	0.433064	0.677584	8	37	0.00317788	9606	Homo sapiens	DUS2;PUS3;METTL1;PUS1;LCMT2;PUS7		R-HSA-6786583;R-HSA-6783473;R-HSA-6782881;R-HSA-8870289;R-HSA-6782286;R-HSA-6782381;R-HSA-6782890;R-HSA-6782296
R-HSA-2142789	Ubiquinol biosynthesis	3	32	0.0023073	0.433923	0.677584	4	9	0.000772997	9606	Homo sapiens	COQ3;PDSS1;COQ5		R-HSA-2162193;R-HSA-2162186;R-HSA-2162188;R-HSA-2162253
R-HSA-70350	Fructose catabolism	2	20	0.00144207	0.445105	0.677584	2	5	0.000429443	9606	Homo sapiens	TKFC;ALDOB		R-HSA-70342;R-HSA-70349
R-HSA-189483	Heme degradation	2	20	0.00144207	0.445105	0.677584	1	5	0.000429443	9606	Homo sapiens	BLVRB;BLVRA		R-HSA-189384
R-HSA-164525	Plus-strand DNA synthesis	1	8	0.000576826	0.453124	0.677584	4	4	0.000343554	9606	Homo sapiens	PPIA		R-HSA-164512;R-HSA-164513;R-HSA-164505;R-HSA-173769
R-HSA-109703	PKB-mediated events	1	8	0.000576826	0.453124	0.677584	2	2	0.000171777	9606	Homo sapiens	PDE3B		R-HSA-162363;R-HSA-162425
R-HSA-165160	PDE3B signalling	1	8	0.000576826	0.453124	0.677584	2	2	0.000171777	9606	Homo sapiens	PDE3B		R-HSA-162363;R-HSA-162425
R-HSA-5653890	Lactose synthesis	1	8	0.000576826	0.453124	0.677584	2	3	0.000257666	9606	Homo sapiens	B4GALT1		R-HSA-5653878;R-HSA-5653886
R-HSA-8937144	Aryl hydrocarbon receptor signalling	1	8	0.000576826	0.453124	0.677584	3	5	0.000429443	9606	Homo sapiens	PTGES3		R-HSA-8937169;R-HSA-8936849;R-HSA-8937191
R-HSA-6791465	Pentose phosphate pathway disease	1	8	0.000576826	0.453124	0.677584	2	4	0.000343554	9606	Homo sapiens	RPIA		R-HSA-5660015;R-HSA-5660013
R-HSA-389397	Orexin and neuropeptides FF and QRFP bind to their respective receptors	1	8	0.000576826	0.453124	0.677584	2	4	0.000343554	9606	Homo sapiens	PPOX		R-HSA-389487;R-HSA-389481
R-HSA-1483101	Synthesis of PS	1	8	0.000576826	0.453124	0.677584	1	2	0.000171777	9606	Homo sapiens	PTDSS1		R-HSA-1483186
R-HSA-351143	Agmatine biosynthesis	1	8	0.000576826	0.453124	0.677584	1	2	0.000171777	9606	Homo sapiens	AGMAT		R-HSA-350604
R-HSA-2466712	Biosynthesis of A2E, implicated in retinal degradation	1	8	0.000576826	0.453124	0.677584	1	5	0.000429443	9606	Homo sapiens	NAPEPLD		R-HSA-2466831
R-HSA-5659898	Intestinal saccharidase deficiencies	1	8	0.000576826	0.453124	0.677584	1	5	0.000429443	9606	Homo sapiens	LCT		R-HSA-5658001
R-HSA-192105	Synthesis of bile acids and bile salts	9	111	0.00800346	0.459387	0.677584	40	83	0.00712875	9606	Homo sapiens	CYP27A1;PTGIS;AMACR;ACOX2;AKR1C1;HSD17B4;SLC27A2		R-HSA-193792;R-HSA-192331;R-HSA-193800;R-HSA-193736;R-HSA-192137;R-HSA-193737;R-HSA-192335;R-HSA-193743;R-HSA-193424;R-HSA-193369;R-HSA-193497;R-HSA-193758;R-HSA-192157;R-HSA-193763;R-HSA-192160;R-HSA-193766;R-HSA-193508;R-HSA-192036;R-HSA-192042;R-HSA-193711;R-HSA-193455;R-HSA-193452;R-HSA-193709;R-HSA-193393;R-HSA-193713;R-HSA-193841;R-HSA-192054;R-HSA-193719;R-HSA-193460;R-HSA-193780;R-HSA-193…
R-HSA-9027307	Biosynthesis of maresin-like SPMs	2	21	0.00151417	0.46997	0.677584	3	7	0.00060122	9606	Homo sapiens	CYP2C9		R-HSA-9027321;R-HSA-9027043;R-HSA-9027302
R-HSA-2161522	Abacavir transport and metabolism	3	34	0.00245151	0.472742	0.677584	3	10	0.000858885	9606	Homo sapiens	GUK1;ABCB4;NT5C2		R-HSA-2162066;R-HSA-2161538;R-HSA-2162092
R-HSA-2424491	DAP12 signaling	3	35	0.00252361	0.491692	0.677584	9	17	0.0014601	9606	Homo sapiens	PLCG2;PLCG1;HRAS		R-HSA-2424484;R-HSA-2424485;R-HSA-2424486;R-HSA-2424487;R-HSA-2424481;R-HSA-2396594;R-HSA-2424476;R-HSA-2424477;R-HSA-2396606
R-HSA-180024	DARPP-32 events	3	35	0.00252361	0.491692	0.677584	2	11	0.000944774	9606	Homo sapiens	PDE4D;PDE4B;PDE4A		R-HSA-177284;R-HSA-111962
R-HSA-426486	Small interfering RNA (siRNA) biogenesis	1	9	0.000648929	0.492876	0.677584	5	5	0.000429443	9606	Homo sapiens	AGO2		R-HSA-9023912;R-HSA-2106625;R-HSA-426464;R-HSA-2106615;R-HSA-9023909
R-HSA-3656244	Defective B4GALT1 causes B4GALT1-CDG (CDG-2d)	1	9	0.000648929	0.492876	0.677584	3	3	0.000257666	9606	Homo sapiens	B4GALT1		R-HSA-3656230;R-HSA-9035949;R-HSA-9035950
R-HSA-111995	phospho-PLA2 pathway	1	9	0.000648929	0.492876	0.677584	3	3	0.000257666	9606	Homo sapiens	PLA2G4A		R-HSA-111881;R-HSA-111883;R-HSA-111898
R-HSA-1855231	Synthesis of IPs in the ER lumen	1	9	0.000648929	0.492876	0.677584	3	3	0.000257666	9606	Homo sapiens	MINPP1		R-HSA-1855225;R-HSA-1855163;R-HSA-1855200
R-HSA-5263617	Metabolism of ingested MeSeO2H into MeSeH	1	9	0.000648929	0.492876	0.677584	2	2	0.000171777	9606	Homo sapiens	TXNRD1		R-HSA-5263616;R-HSA-5263614
R-HSA-140180	COX reactions	1	9	0.000648929	0.492876	0.677584	2	2	0.000171777	9606	Homo sapiens	PTGS1		R-HSA-140355;R-HSA-140359
R-HSA-162585	Uncoating of the HIV Virion	1	9	0.000648929	0.492876	0.677584	2	2	0.000171777	9606	Homo sapiens	PPIA		R-HSA-173111;R-HSA-173642
R-HSA-3359469	Defective MTR causes methylmalonic aciduria and homocystinuria type cblG	1	9	0.000648929	0.492876	0.677584	2	2	0.000171777	9606	Homo sapiens	MTR		R-HSA-3321918;R-HSA-3322140
R-HSA-3359467	Defective MTRR causes methylmalonic aciduria and homocystinuria type cblE	1	9	0.000648929	0.492876	0.677584	1	1	8.58885e-05	9606	Homo sapiens	MTR		R-HSA-3318563
R-HSA-3595172	Defective CHST3 causes SEDCJD	1	9	0.000648929	0.492876	0.677584	1	1	8.58885e-05	9606	Homo sapiens	CHST3		R-HSA-3595175
R-HSA-3656243	Defective ST3GAL3 causes MCT12 and EIEE15	1	9	0.000648929	0.492876	0.677584	1	1	8.58885e-05	9606	Homo sapiens	ST3GAL3		R-HSA-3656258
R-HSA-5579026	Defective CYP11A1 causes Adrenal insufficiency, congenital, with 46,XY sex reversal (AICSR)	1	9	0.000648929	0.492876	0.677584	1	1	8.58885e-05	9606	Homo sapiens	FDXR		R-HSA-5580269
R-HSA-112412	SOS-mediated signalling	1	9	0.000648929	0.492876	0.677584	1	2	0.000171777	9606	Homo sapiens	HRAS		R-HSA-109817
R-HSA-480985	Synthesis of dolichyl-phosphate-glucose	1	9	0.000648929	0.492876	0.677584	1	3	0.000257666	9606	Homo sapiens	ALG5		R-HSA-446214
R-HSA-179812	GRB2 events in EGFR signaling	1	9	0.000648929	0.492876	0.677584	1	3	0.000257666	9606	Homo sapiens	HRAS		R-HSA-177938
R-HSA-163767	PP2A-mediated dephosphorylation of key metabolic factors	1	9	0.000648929	0.492876	0.677584	1	4	0.000343554	9606	Homo sapiens	PFKFB1		R-HSA-163750
R-HSA-8866423	VLDL assembly	1	9	0.000648929	0.492876	0.677584	1	5	0.000429443	9606	Homo sapiens	P4HB		R-HSA-8866329
R-HSA-9020265	Biosynthesis of aspirin-triggered D-series resolvins	2	22	0.00158627	0.494156	0.677584	5	10	0.000858885	9606	Homo sapiens	GPX4;ALOX5		R-HSA-9020251;R-HSA-9020271;R-HSA-9020256;R-HSA-9020259;R-HSA-9020278
R-HSA-2142770	Synthesis of 15-eicosatetraenoic acid derivatives	2	22	0.00158627	0.494156	0.677584	2	4	0.000343554	9606	Homo sapiens	GPX4;PTGS2		R-HSA-2161791;R-HSA-2161951
R-HSA-1614517	Sulfide oxidation to sulfate	2	22	0.00158627	0.494156	0.677584	2	6	0.000515331	9606	Homo sapiens	TSTD1;SUOX		R-HSA-1614544;R-HSA-1655879
R-HSA-209905	Catecholamine biosynthesis	2	22	0.00158627	0.494156	0.677584	2	6	0.000515331	9606	Homo sapiens	PNMT;DDC		R-HSA-209924;R-HSA-209903
R-HSA-5423646	Aflatoxin activation and detoxification	4	49	0.00353306	0.505181	0.677584	3	17	0.0014601	9606	Homo sapiens	AKR7A2;ACY3;MGST1;MGST2		R-HSA-5433074;R-HSA-5423637;R-HSA-5423653
R-HSA-112315	Transmission across Chemical Synapses	22	288	0.0207657	0.505225	0.677584	25	108	0.00927596	9606	Homo sapiens	ACHE;GLS2;MAOA;GAD1;ADCY4;GAD2;ADCY3;ABAT;ADCY2;ADCY1;COMT;ADCY7;SAT1;ADCY6;GLS;LRTOMT;ALDH5A1;ADCY9;PLCB1;PLCB2;GLUL;HRAS		R-HSA-141186;R-HSA-888589;R-HSA-212614;R-HSA-379395;R-HSA-8955010;R-HSA-392206;R-HSA-888577;R-HSA-379464;R-HSA-70606;R-HSA-70609;R-HSA-442715;R-HSA-372519;R-HSA-170666;R-HSA-888548;R-HSA-500717;R-HSA-442732;R-HSA-170671;R-HSA-170674;R-HSA-888572;R-HSA-379382;R-HSA-374909;R-HSA-916855;R-HSA-170686;R-HSA-379387;R-HSA-917744
R-HSA-9018677	Biosynthesis of DHA-derived SPMs	7	89	0.00641719	0.50697	0.677584	17	58	0.00498153	9606	Homo sapiens	GSTM4;CYP2C9;GPX4;HPGD;ALOX5;PTGS2		R-HSA-9020264;R-HSA-9020271;R-HSA-9020256;R-HSA-9027043;R-HSA-9020259;R-HSA-9020261;R-HSA-9024997;R-HSA-9027302;R-HSA-9027321;R-HSA-9026777;R-HSA-9020251;R-HSA-9020282;R-HSA-9020255;R-HSA-9024766;R-HSA-9020273;R-HSA-9020277;R-HSA-9020278
R-HSA-418217	G beta:gamma signalling through PLC beta	2	23	0.00165837	0.517628	0.677584	2	2	0.000171777	9606	Homo sapiens	PLCB1;PLCB2		R-HSA-398193;R-HSA-398040
R-HSA-500657	Presynaptic function of Kainate receptors	2	23	0.00165837	0.517628	0.677584	1	2	0.000171777	9606	Homo sapiens	PLCB1;PLCB2		R-HSA-500717
R-HSA-2142845	Hyaluronan metabolism	2	23	0.00165837	0.517628	0.677584	4	12	0.00103066	9606	Homo sapiens	HYAL2;HEXA		R-HSA-2162225;R-HSA-2160915;R-HSA-2160884;R-HSA-2160892
R-HSA-2142670	Synthesis of epoxy (EET) and dihydroxyeicosatrienoic acids (DHET)	2	23	0.00165837	0.517628	0.677584	1	3	0.000257666	9606	Homo sapiens	CYP2C9;CYP2C19		R-HSA-2161899
R-HSA-1237044	Erythrocytes take up carbon dioxide and release oxygen	2	23	0.00165837	0.517628	0.677584	1	7	0.00060122	9606	Homo sapiens	CYB5R2;CYB5R1		R-HSA-6806831
R-HSA-1480926	O2/CO2 exchange in erythrocytes	2	23	0.00165837	0.517628	0.677584	1	13	0.00111655	9606	Homo sapiens	CYB5R2;CYB5R1		R-HSA-6806831
R-HSA-162589	Reverse Transcription of HIV RNA	1	10	0.000721033	0.529741	0.677584	11	11	0.000944774	9606	Homo sapiens	PPIA		R-HSA-164528;R-HSA-164512;R-HSA-164513;R-HSA-164503;R-HSA-164519;R-HSA-182795;R-HSA-182859;R-HSA-164520;R-HSA-164504;R-HSA-164505;R-HSA-173769
R-HSA-164516	Minus-strand DNA synthesis	1	10	0.000721033	0.529741	0.677584	7	7	0.00060122	9606	Homo sapiens	PPIA		R-HSA-164528;R-HSA-164503;R-HSA-164519;R-HSA-182795;R-HSA-182859;R-HSA-164520;R-HSA-164504
R-HSA-2395516	Electron transport from NADPH to Ferredoxin	1	10	0.000721033	0.529741	0.677584	2	2	0.000171777	9606	Homo sapiens	FDXR		R-HSA-2395517;R-HSA-2395512
R-HSA-1300644	Interaction With The Zona Pellucida	1	10	0.000721033	0.529741	0.677584	1	1	8.58885e-05	9606	Homo sapiens	B4GALT1		R-HSA-1297338
R-HSA-163754	Insulin effects increased synthesis of Xylulose-5-Phosphate	1	10	0.000721033	0.529741	0.677584	2	3	0.000257666	9606	Homo sapiens	TKT		R-HSA-163751;R-HSA-163741
R-HSA-177162	Conjugation of phenylacetate with glutamine	1	10	0.000721033	0.529741	0.677584	1	2	0.000171777	9606	Homo sapiens	ACSM2B		R-HSA-177157
R-HSA-1169092	Activation of RAS in B cells	1	10	0.000721033	0.529741	0.677584	1	2	0.000171777	9606	Homo sapiens	HRAS		R-HSA-1168636
R-HSA-2161517	Abacavir transmembrane transport	1	10	0.000721033	0.529741	0.677584	1	3	0.000257666	9606	Homo sapiens	ABCB4		R-HSA-2161538
R-HSA-9026762	Biosynthesis of maresin conjugates in tissue regeneration (MCTR)	1	10	0.000721033	0.529741	0.677584	1	4	0.000343554	9606	Homo sapiens	GSTM4		R-HSA-9026777
R-HSA-5336415	Uptake and function of diphtheria toxin	1	10	0.000721033	0.529741	0.677584	1	5	0.000429443	9606	Homo sapiens	TXNRD1		R-HSA-5336420
R-HSA-73621	Pyrimidine catabolism	4	51	0.00367727	0.536281	0.677584	5	17	0.0014601	9606	Homo sapiens	NT5E;AGXT2;UPP1;TYMP		R-HSA-112265;R-HSA-74376;R-HSA-909780;R-HSA-109291;R-HSA-909776
R-HSA-500753	Pyrimidine biosynthesis	2	24	0.00173048	0.540363	0.677584	5	6	0.000515331	9606	Homo sapiens	CAD;UMPS		R-HSA-73571;R-HSA-73573;R-HSA-73577;R-HSA-73564;R-HSA-73567
R-HSA-192456	Digestion of dietary lipid	2	24	0.00173048	0.540363	0.677584	4	8	0.000687108	9606	Homo sapiens	LIPF;CEL		R-HSA-192417;R-HSA-8979996;R-HSA-192425;R-HSA-192430
R-HSA-2142700	Synthesis of Lipoxins (LX)	2	24	0.00173048	0.540363	0.677584	4	8	0.000687108	9606	Homo sapiens	HPGD;ALOX5		R-HSA-2161779;R-HSA-2161907;R-HSA-266051;R-HSA-2161917
R-HSA-8964058	HDL remodeling	2	24	0.00173048	0.540363	0.677584	6	13	0.00111655	9606	Homo sapiens	LIPG;LCAT		R-HSA-266310;R-HSA-264678;R-HSA-264695;R-HSA-264689;R-HSA-8980228;R-HSA-266315
R-HSA-429914	Deadenylation-dependent mRNA decay	5	65	0.00468671	0.542578	0.677584	3	10	0.000858885	9606	Homo sapiens	ZCCHC6;ZCCHC11;CNOT6L;SEP1;CNOT8		R-HSA-429845;R-HSA-429955;R-HSA-8941312
R-HSA-194068	Bile acid and bile salt metabolism	9	121	0.00872449	0.561446	0.677584	41	94	0.00807352	9606	Homo sapiens	CYP27A1;PTGIS;AMACR;ACOX2;AKR1C1;HSD17B4;SLC27A2		R-HSA-193792;R-HSA-159425;R-HSA-192331;R-HSA-193800;R-HSA-193736;R-HSA-192137;R-HSA-193737;R-HSA-192335;R-HSA-193743;R-HSA-193424;R-HSA-193369;R-HSA-193497;R-HSA-193758;R-HSA-192157;R-HSA-193763;R-HSA-192160;R-HSA-193766;R-HSA-193508;R-HSA-192036;R-HSA-192042;R-HSA-193711;R-HSA-193455;R-HSA-193452;R-HSA-193709;R-HSA-193393;R-HSA-193713;R-HSA-193841;R-HSA-192054;R-HSA-193719;R-HSA-193460;R-HSA-193…
R-HSA-1368082	RORA activates gene expression	2	25	0.00180258	0.562345	0.677584	2	4	0.000343554	9606	Homo sapiens	CPT1A		R-HSA-5663264;R-HSA-1801587
R-HSA-196108	Pregnenolone biosynthesis	2	25	0.00180258	0.562345	0.677584	4	9	0.000772997	9606	Homo sapiens	FDXR;AKR1B1		R-HSA-193065;R-HSA-193054;R-HSA-196060;R-HSA-193101
R-HSA-1237112	Methionine salvage pathway	2	25	0.00180258	0.562345	0.677584	2	7	0.00060122	9606	Homo sapiens	MTAP;ADI1		R-HSA-1237160;R-HSA-1237119
R-HSA-2022870	Chondroitin sulfate biosynthesis	2	25	0.00180258	0.562345	0.677584	2	7	0.00060122	9606	Homo sapiens	CHST11;CHST3		R-HSA-2018682;R-HSA-1971483
R-HSA-6804758	Regulation of TP53 Activity through Acetylation	3	39	0.00281203	0.563852	0.677584	3	14	0.00120244	9606	Homo sapiens	PIP4K2A;PIP4K2B;PIP4K2C		R-HSA-6811522;R-HSA-8877692;R-HSA-8877691
R-HSA-196025	Formation of annular gap junctions	1	11	0.000793136	0.563929	0.677584	1	2	0.000171777	9606	Homo sapiens	DNM2		R-HSA-196017
R-HSA-9020933	Interleukin-23 signaling	1	11	0.000793136	0.563929	0.677584	1	12	0.00103066	9606	Homo sapiens	P4HB		R-HSA-8950183
R-HSA-2022928	HS-GAG biosynthesis	3	40	0.00288413	0.58089	0.677584	6	14	0.00120244	9606	Homo sapiens	EXT1;EXT2;GLCE		R-HSA-2022856;R-HSA-2076392;R-HSA-2022919;R-HSA-2024100;R-HSA-2076371;R-HSA-2022851
R-HSA-75153	Apoptotic execution phase	4	54	0.00389358	0.581	0.677584	13	57	0.00489565	9606	Homo sapiens	OCLN;GUK1;CAD;DNM1L		R-HSA-351876;R-HSA-211239;R-HSA-211207;R-HSA-211206;R-HSA-351948;R-HSA-9029667;R-HSA-211247;R-HSA-351913;R-HSA-211186;R-HSA-211191;R-HSA-211190;R-HSA-211193;R-HSA-211224
R-HSA-8873719	RAB geranylgeranylation	5	68	0.00490302	0.582241	0.677584	2	5	0.000429443	9606	Homo sapiens	RAB35;RAB27B;RAB6B;RAB5A;RAB22A		R-HSA-8870469;R-HSA-8870466
R-HSA-5637810	Constitutive Signaling by EGFRvIII	2	26	0.00187468	0.583562	0.677584	5	18	0.00154599	9606	Homo sapiens	PLCG1;HRAS		R-HSA-5637795;R-HSA-5637792;R-HSA-5637808;R-HSA-5637806;R-HSA-5637800
R-HSA-5637812	Signaling by EGFRvIII in Cancer	2	26	0.00187468	0.583562	0.677584	5	18	0.00154599	9606	Homo sapiens	PLCG1;HRAS		R-HSA-5637795;R-HSA-5637792;R-HSA-5637808;R-HSA-5637806;R-HSA-5637800
R-HSA-422085	Synthesis, secretion, and deacylation of Ghrelin	2	26	0.00187468	0.583562	0.677584	2	8	0.000687108	9606	Homo sapiens	ACHE;PLA2G7		R-HSA-9023617;R-HSA-9023619
R-HSA-9034015	Signaling by NTRK3 (TRKC)	2	26	0.00187468	0.583562	0.677584	4	19	0.00163188	9606	Homo sapiens	PLCG1;HRAS		R-HSA-9036970;R-HSA-9034796;R-HSA-9034814;R-HSA-9034855
R-HSA-210991	Basigin interactions	2	26	0.00187468	0.583562	0.677584	2	10	0.000858885	9606	Homo sapiens	PPIL2;PPIA		R-HSA-204485;R-HSA-204500
R-HSA-171319	Telomere Extension By Telomerase	1	12	0.000865239	0.595633	0.677584	7	7	0.00060122	9606	Homo sapiens	TERT		R-HSA-163090;R-HSA-163120;R-HSA-163099;R-HSA-163096;R-HSA-164616;R-HSA-164617;R-HSA-164620
R-HSA-190873	Gap junction degradation	1	12	0.000865239	0.595633	0.677584	3	4	0.000343554	9606	Homo sapiens	DNM2		R-HSA-196017;R-HSA-190519;R-HSA-190829
R-HSA-5649702	APEX1-Independent Resolution of AP Sites via the Single Nucleotide Replacement Pathway	1	12	0.000865239	0.595633	0.677584	5	9	0.000772997	9606	Homo sapiens	PNKP		R-HSA-5649734;R-HSA-5649726;R-HSA-5649724;R-HSA-5649723;R-HSA-5649705
R-HSA-5625970	RHO GTPases activate KTN1	1	12	0.000865239	0.595633	0.677584	1	2	0.000171777	9606	Homo sapiens	KLC1		R-HSA-5672083
R-HSA-8866907	Activation of the TFAP2 (AP-2) family of transcription factors	1	12	0.000865239	0.595633	0.677584	1	4	0.000343554	9606	Homo sapiens	CITED1		R-HSA-8864307
R-HSA-180336	SHC1 events in EGFR signaling	1	12	0.000865239	0.595633	0.677584	1	4	0.000343554	9606	Homo sapiens	HRAS		R-HSA-177945
R-HSA-2179392	EGFR Transactivation by Gastrin	1	12	0.000865239	0.595633	0.677584	1	6	0.000515331	9606	Homo sapiens	HRAS		R-HSA-2179407
R-HSA-8851680	Butyrophilin (BTN) family interactions	1	12	0.000865239	0.595633	0.677584	1	8	0.000687108	9606	Homo sapiens	XDH		R-HSA-8851044
R-HSA-175474	Assembly Of The HIV Virion	2	27	0.00194679	0.604009	0.677584	2	16	0.00137422	9606	Homo sapiens	NMT1;NMT2;PPIA		R-HSA-184392;R-HSA-3149454
R-HSA-8964043	Plasma lipoprotein clearance	3	42	0.00302834	0.613676	0.677584	2	35	0.0030061	9606	Homo sapiens	LIPF;SOAT1;ACAT2		R-HSA-8865667;R-HSA-8876696
R-HSA-112310	Neurotransmitter release cycle	7	99	0.00713822	0.617984	0.677584	8	36	0.00309199	9606	Homo sapiens	ALDH5A1;GLS2;MAOA;GAD1;GAD2;ABAT;GLS		R-HSA-70609;R-HSA-888589;R-HSA-888572;R-HSA-374909;R-HSA-888548;R-HSA-916855;R-HSA-888577;R-HSA-917744
R-HSA-211976	Endogenous sterols	5	71	0.00511933	0.61998	0.677584	7	19	0.00163188	9606	Homo sapiens	CYP27A1;PTGIS;CYP4V2;CYP11B1;FDXR		R-HSA-193845;R-HSA-6786239;R-HSA-192123;R-HSA-193101;R-HSA-192157;R-HSA-193709;R-HSA-193997
R-HSA-5662702	Melanin biosynthesis	2	28	0.00201889	0.623687	0.677584	4	11	0.000944774	9606	Homo sapiens	DCT;TYR		R-HSA-5662662;R-HSA-5662660;R-HSA-5662692;R-HSA-5663050
R-HSA-2161541	Abacavir metabolism	2	28	0.00201889	0.623687	0.677584	2	7	0.00060122	9606	Homo sapiens	GUK1;NT5C2		R-HSA-2162066;R-HSA-2162092
R-HSA-6804115	TP53 regulates transcription of additional cell cycle genes whose exact role in the p53 pathway remain uncertain	2	28	0.00201889	0.623687	0.677584	1	14	0.00120244	9606	Homo sapiens	CNOT6L;CNOT8		R-HSA-6798044
R-HSA-173107	Binding and entry of HIV virion	1	13	0.000937342	0.625034	0.677584	8	8	0.000687108	9606	Homo sapiens	PPIA		R-HSA-164515;R-HSA-164500;R-HSA-164507;R-HSA-164521;R-HSA-164510;R-HSA-164524;R-HSA-164508;R-HSA-164509
R-HSA-211994	Sterols are 12-hydroxylated by CYP8B1	1	13	0.000937342	0.625034	0.677584	3	3	0.000257666	9606	Homo sapiens	PTGIS		R-HSA-193845;R-HSA-192157;R-HSA-193709
R-HSA-211227	Activation of DNA fragmentation factor	1	13	0.000937342	0.625034	0.677584	10	12	0.00103066	9606	Homo sapiens	CAD		R-HSA-211186;R-HSA-211239;R-HSA-211207;R-HSA-211191;R-HSA-211190;R-HSA-211206;R-HSA-211193;R-HSA-9029667;R-HSA-211224;R-HSA-211247
R-HSA-140342	Apoptosis induced DNA fragmentation	1	13	0.000937342	0.625034	0.677584	10	12	0.00103066	9606	Homo sapiens	CAD		R-HSA-211186;R-HSA-211239;R-HSA-211207;R-HSA-211191;R-HSA-211190;R-HSA-211206;R-HSA-211193;R-HSA-9029667;R-HSA-211224;R-HSA-211247
R-HSA-880009	Interconversion of 2-oxoglutarate and 2-hydroxyglutarate	1	13	0.000937342	0.625034	0.677584	2	4	0.000343554	9606	Homo sapiens	ADHFE1		R-HSA-880033;R-HSA-880002
R-HSA-6803544	Ion influx/efflux at host-pathogen interface	1	13	0.000937342	0.625034	0.677584	1	2	0.000171777	9606	Homo sapiens	ATOX1		R-HSA-6803545
R-HSA-380612	Metabolism of serotonin	1	13	0.000937342	0.625034	0.677584	1	2	0.000171777	9606	Homo sapiens	MAOA		R-HSA-141186
R-HSA-141333	Biogenic amines are oxidatively deaminated to aldehydes by MAOA and MAOB	1	13	0.000937342	0.625034	0.677584	1	3	0.000257666	9606	Homo sapiens	MAOA		R-HSA-141186
R-HSA-9034864	Activated NTRK3 signals through RAS	1	13	0.000937342	0.625034	0.677584	1	4	0.000343554	9606	Homo sapiens	HRAS		R-HSA-9036970
R-HSA-2151201	Transcriptional activation of mitochondrial biogenesis	6	87	0.00627298	0.640546	0.677584	4	32	0.00274843	9606	Homo sapiens	GLUD1;GLUD2;ALAS1;IDH2;SOD2		R-HSA-5688276;R-HSA-1592238;R-HSA-5688289;R-HSA-1592245
R-HSA-9027604	Biosynthesis of electrophilic Ï‰-3 PUFA oxo-derivatives	2	29	0.00209099	0.642599	0.677584	7	20	0.00171777	9606	Homo sapiens	ALOX5;PTGS2		R-HSA-9027624;R-HSA-9027627;R-HSA-9027532;R-HSA-9027628;R-HSA-9028255;R-HSA-9027633;R-HSA-9027607
R-HSA-912526	Interleukin receptor SHC signaling	2	29	0.00209099	0.642599	0.677584	2	6	0.000515331	9606	Homo sapiens	INPP5D;PIK3CD		R-HSA-508247;R-HSA-913374
R-HSA-438064	Post NMDA receptor activation events	3	44	0.00317254	0.644689	0.677584	2	19	0.00163188	9606	Homo sapiens	ADCY3;ADCY1;HRAS		R-HSA-442732;R-HSA-442715
R-HSA-211897	Cytochrome P450 - arranged by substrate type	13	186	0.0134112	0.645647	0.677584	31	62	0.00532509	9606	Homo sapiens	CYP27A1;CYP2C9;PTGIS;CYP4V2;CYP4F2;CYP11B1;CYP4A22;FDXR;CYP2C19;CYP4F11		R-HSA-76416;R-HSA-76354;R-HSA-211904;R-HSA-211910;R-HSA-211919;R-HSA-193101;R-HSA-193997;R-HSA-76496;R-HSA-76434;R-HSA-211991;R-HSA-211924;R-HSA-211988;R-HSA-6786239;R-HSA-211929;R-HSA-192157;R-HSA-211873;R-HSA-76453;R-HSA-215526;R-HSA-212005;R-HSA-212004;R-HSA-76456;R-HSA-211881;R-HSA-76397;R-HSA-143468;R-HSA-193709;R-HSA-76466;R-HSA-193845;R-HSA-211962;R-HSA-192123;R-HSA-76475;R-HSA-211966
R-HSA-8963888	Chylomicron assembly	1	14	0.00100945	0.652299	0.677584	2	5	0.000429443	9606	Homo sapiens	P4HB		R-HSA-174786;R-HSA-174741
R-HSA-6806664	Metabolism of vitamin K	1	14	0.00100945	0.652299	0.677584	1	4	0.000343554	9606	Homo sapiens	VKORC1L1		R-HSA-6806647
R-HSA-425381	Bicarbonate transporters	1	14	0.00100945	0.652299	0.677584	1	4	0.000343554	9606	Homo sapiens	AHCYL2		R-HSA-8878664
R-HSA-9026519	Activated NTRK2 signals through RAS	1	14	0.00100945	0.652299	0.677584	1	4	0.000343554	9606	Homo sapiens	HRAS		R-HSA-9026891
R-HSA-70688	Proline catabolism	1	14	0.00100945	0.652299	0.677584	1	4	0.000343554	9606	Homo sapiens	ALDH4A1		R-HSA-70679
R-HSA-196819	Vitamin B1 (thiamin) metabolism	1	14	0.00100945	0.652299	0.677584	1	5	0.000429443	9606	Homo sapiens	THTPA		R-HSA-965067
R-HSA-1483248	Synthesis of PIPs at the ER membrane	1	14	0.00100945	0.652299	0.677584	1	5	0.000429443	9606	Homo sapiens	PI4KA		R-HSA-1675813
R-HSA-9026290	Biosynthesis of DPAn-3-derived maresins	1	14	0.00100945	0.652299	0.677584	1	5	0.000429443	9606	Homo sapiens	ALOX5		R-HSA-9026005
R-HSA-9006931	Signaling by Nuclear Receptors	16	230	0.0165837	0.660997	0.677584	23	93	0.00798763	9606	Homo sapiens	ADSL;CPT1A;CITED1;PTGES3;DHRS3;ADH5;DHRS4;ALDH1A3;GPAM;RDH11;RDH10;ALDH1A2;AGO2;DLAT;PPID		R-HSA-9012203;R-HSA-9008271;R-HSA-9032751;R-HSA-5362518;R-HSA-203946;R-HSA-8939203;R-HSA-5362522;R-HSA-8939204;R-HSA-9012196;R-HSA-5419165;R-HSA-9011961;R-HSA-5362721;R-HSA-9008315;R-HSA-9012186;R-HSA-200406;R-HSA-5362564;R-HSA-9038161;R-HSA-9012208;R-HSA-9023859;R-HSA-8932020;R-HSA-9023860;R-HSA-8932021;R-HSA-9011958
R-HSA-432722	Golgi Associated Vesicle Biogenesis	4	61	0.0043983	0.67497	0.677584	5	7	0.00060122	9606	Homo sapiens	FTMT;INPP5F;FTH1;OCRL;PIK3C2A;DNM2		R-HSA-421831;R-HSA-421836;R-HSA-434362;R-HSA-421835;R-HSA-421833
R-HSA-76002	Platelet activation, signaling and aggregation	20	288	0.0207657	0.675253	0.677584	13	114	0.00979129	9606	Homo sapiens	CHID1;DGKG;ABCC4;DGKE;DGKD;CANT1;DGKB;DGKA;PLA2G4A;RAB27B;ABHD6;DGKZ;CYB5R1;SCCPDH;DGKQ;PLCG2;ALDOA;PPIA;MGLL;DGKH		R-HSA-114689;R-HSA-429157;R-HSA-426240;R-HSA-428961;R-HSA-481007;R-HSA-351341;R-HSA-5694462;R-HSA-482775;R-HSA-481044;R-HSA-481010;R-HSA-481009;R-HSA-426043;R-HSA-429497
R-HSA-180689	APOBEC3G mediated resistance to HIV-1 infection	1	15	0.00108155	0.677584	0.677584	2	3	0.000257666	9606	Homo sapiens	PPIA		R-HSA-180634;R-HSA-180632
R-HSA-110362	POLB-Dependent Long Patch Base Excision Repair	1	15	0.00108155	0.677584	0.677584	5	10	0.000858885	9606	Homo sapiens	PARP1		R-HSA-5651828;R-HSA-5649873;R-HSA-5651739;R-HSA-5651723;R-HSA-5649883
R-HSA-5685939	HDR through MMEJ (alt-NHEJ)	1	15	0.00108155	0.677584	0.677584	3	8	0.000687108	9606	Homo sapiens	PARP1		R-HSA-5687653;R-HSA-5687484;R-HSA-5687640
R-HSA-8851805	MET activates RAS signaling	1	15	0.00108155	0.677584	0.677584	3	10	0.000858885	9606	Homo sapiens	HRAS		R-HSA-8851877;R-HSA-8851827;R-HSA-8851899
R-HSA-75035	Chk1/Chk2(Cds1) mediated inactivation of Cyclin B:Cdk1 complex	1	15	0.00108155	0.677584	0.677584	1	5	0.000429443	9606	Homo sapiens	CDS1		R-HSA-75809
R-HSA-2428933	SHC-related events triggered by IGF1R	1	15	0.00108155	0.677584	0.677584	1	5	0.000429443	9606	Homo sapiens	HRAS		R-HSA-5686318
R-HSA-170968	Frs2-mediated activation	1	15	0.00108155	0.677584	0.677584	1	6	0.000515331	9606	Homo sapiens	PLCG1		R-HSA-170977
R-HSA-162592	Integration of provirus	1	15	0.00108155	0.677584	0.677584	2	14	0.00120244	9606	Homo sapiens	PPIA		R-HSA-8951690;R-HSA-173115
R-HSA-9028731	Activated NTRK2 signals through FRS2 and FRS3	1	15	0.00108155	0.677584	0.677584	1	7	0.00060122	9606	Homo sapiens	HRAS		R-HSA-9032067
R-HSA-204174	Regulation of pyruvate dehydrogenase (PDH) complex	2	31	0.0022352	0.678157	0.678157	3	4	0.000343554	9606	Homo sapiens	GSTZ1;DLAT		R-HSA-9011595;R-HSA-203946;R-HSA-204169
R-HSA-203927	MicroRNA (miRNA) biogenesis	2	31	0.0022352	0.678157	0.678157	5	8	0.000687108	9606	Homo sapiens	AGO2;RAN		R-HSA-203906;R-HSA-203922;R-HSA-203862;R-HSA-210805;R-HSA-2106614
R-HSA-389599	Alpha-oxidation of phytanate	2	31	0.0022352	0.678157	0.678157	3	8	0.000687108	9606	Homo sapiens	ALDH3A2;SLC27A2		R-HSA-389622;R-HSA-389632;R-HSA-389609
R-HSA-9025094	Biosynthesis of DPAn-3 SPMs	2	31	0.0022352	0.678157	0.678157	6	18	0.00154599	9606	Homo sapiens	ALOX5;PTGS2		R-HSA-9026408;R-HSA-9025995;R-HSA-9025996;R-HSA-9025999;R-HSA-9026405;R-HSA-9026005
R-HSA-5601884	PIWI-interacting RNA (piRNA) biogenesis	2	31	0.0022352	0.678157	0.678157	4	15	0.00128833	9606	Homo sapiens	HENMT1;PLD6		R-HSA-5629237;R-HSA-5629203;R-HSA-5629218;R-HSA-5601887
R-HSA-70921	Histidine catabolism	2	31	0.0022352	0.678157	0.678157	2	8	0.000687108	9606	Homo sapiens	HAL;HNMT		R-HSA-70899;R-HSA-175993
R-HSA-1187000	Fertilization	2	31	0.0022352	0.678157	0.678157	2	9	0.000772997	9606	Homo sapiens	B4GALT1;SPAM1		R-HSA-1297338;R-HSA-2534346
R-HSA-8934593	Regulation of RUNX1 Expression and Activity	2	32	0.0023073	0.694826	0.694826	11	19	0.00163188	9606	Homo sapiens	ADSL;AGO2		R-HSA-8935864;R-HSA-8938440;R-HSA-8935785;R-HSA-8939129;R-HSA-8935930;R-HSA-8936058;R-HSA-8938507;R-HSA-8937134;R-HSA-8936068;R-HSA-8935766;R-HSA-8938487
R-HSA-380994	ATF4 activates genes	2	32	0.0023073	0.694826	0.694826	1	7	0.00060122	9606	Homo sapiens	ASNS		R-HSA-1791118
R-HSA-9006115	Signaling by NTRK2 (TRKB)	2	32	0.0023073	0.694826	0.694826	5	38	0.00326376	9606	Homo sapiens	PLCG1;HRAS		R-HSA-9026891;R-HSA-9026894;R-HSA-9026579;R-HSA-9026531;R-HSA-9032067
R-HSA-210500	Glutamate Neurotransmitter Release Cycle	2	32	0.0023073	0.694826	0.694826	1	8	0.000687108	9606	Homo sapiens	GLS2;GLS		R-HSA-70609
R-HSA-77285	Beta oxidation of myristoyl-CoA to lauroyl-CoA	1	16	0.00115365	0.701031	0.701031	3	4	0.000343554	9606	Homo sapiens	HADHA;HADH		R-HSA-77283;R-HSA-77271;R-HSA-77277
R-HSA-77305	Beta oxidation of palmitoyl-CoA to myristoyl-CoA	1	16	0.00115365	0.701031	0.701031	3	4	0.000343554	9606	Homo sapiens	HADHA;HADH		R-HSA-77301;R-HSA-77303;R-HSA-77304
R-HSA-156582	Acetylation	1	16	0.00115365	0.701031	0.701031	2	4	0.000343554	9606	Homo sapiens	NAT1		R-HSA-174963;R-HSA-174959
R-HSA-418890	Role of second messengers in netrin-1 signaling	1	16	0.00115365	0.701031	0.701031	2	4	0.000343554	9606	Homo sapiens	PLCG1		R-HSA-593690;R-HSA-622382
R-HSA-9026286	Biosynthesis of DPAn-3-derived protectins and resolvins	1	16	0.00115365	0.701031	0.701031	3	9	0.000772997	9606	Homo sapiens	ALOX5		R-HSA-9025995;R-HSA-9025996;R-HSA-9025999
R-HSA-380615	Serotonin clearance from the synaptic cleft	1	16	0.00115365	0.701031	0.701031	1	3	0.000257666	9606	Homo sapiens	MAOA		R-HSA-141186
R-HSA-217271	FMO oxidises nucleophiles	1	16	0.00115365	0.701031	0.701031	1	3	0.000257666	9606	Homo sapiens	FMO2		R-HSA-217258
R-HSA-8853334	Signaling by FGFR3 fusions in cancer	1	16	0.00115365	0.701031	0.701031	1	9	0.000772997	9606	Homo sapiens	HRAS		R-HSA-8853307
R-HSA-6811438	Intra-Golgi traffic	3	48	0.00346096	0.701299	0.701299	3	10	0.000858885	9606	Homo sapiens	MAN1A2;MAN1C1;ALPI		R-HSA-8847635;R-HSA-8847875;R-HSA-8847544
R-HSA-975634	Retinoid metabolism and transport	5	79	0.00569616	0.710066	0.710066	3	28	0.00240488	9606	Homo sapiens	AKR1B10;RETSAT;RDH11;AKR1C1;AKR1B1		R-HSA-8956427;R-HSA-975629;R-HSA-2855252
R-HSA-112399	IRS-mediated signalling	4	64	0.00461461	0.710461	0.710461	5	9	0.000772997	9606	Homo sapiens	PDE3B;THEM4;PIK3C3;HRAS		R-HSA-109699;R-HSA-109700;R-HSA-109817;R-HSA-162363;R-HSA-162425
R-HSA-6806667	Metabolism of fat-soluble vitamins	6	94	0.00677771	0.711458	0.711458	4	34	0.00292021	9606	Homo sapiens	VKORC1L1;AKR1B10;RETSAT;RDH11;AKR1C1;AKR1B1		R-HSA-6806647;R-HSA-8956427;R-HSA-975629;R-HSA-2855252
R-HSA-196741	Cobalamin (Cbl, vitamin B12) transport and metabolism	3	49	0.00353306	0.714327	0.714327	7	30	0.00257666	9606	Homo sapiens	MMAB;MTR;MUT		R-HSA-71010;R-HSA-3149539;R-HSA-174374;R-HSA-3159253;R-HSA-3159259;R-HSA-3204318;R-HSA-3149518
R-HSA-8854214	TBC/RABGAPs	3	49	0.00353306	0.714327	0.714327	3	14	0.00120244	9606	Homo sapiens	RAB35;RAB6B;RAB5A		R-HSA-8854303;R-HSA-8854222;R-HSA-8854173
R-HSA-421837	Clathrin derived vesicle budding	5	80	0.00576826	0.720194	0.720194	9	19	0.00163188	9606	Homo sapiens	FTMT;INPP5F;FTH1;OCRL;PIK3C2A;GNS;DNM2		R-HSA-421831;R-HSA-432706;R-HSA-432707;R-HSA-432688;R-HSA-421836;R-HSA-434362;R-HSA-421835;R-HSA-432712;R-HSA-421833
R-HSA-199992	trans-Golgi Network Vesicle Budding	5	80	0.00576826	0.720194	0.720194	9	19	0.00163188	9606	Homo sapiens	FTMT;INPP5F;FTH1;OCRL;PIK3C2A;GNS;DNM2		R-HSA-421831;R-HSA-432706;R-HSA-432707;R-HSA-432688;R-HSA-421836;R-HSA-434362;R-HSA-421835;R-HSA-432712;R-HSA-421833
R-HSA-4086398	Ca2+ pathway	5	80	0.00576826	0.720194	0.720194	6	27	0.00231899	9606	Homo sapiens	ADSL;AGO2;PDE6B;PLCB1;PLCB2		R-HSA-4086392;R-HSA-4086393;R-HSA-398193;R-HSA-4518575;R-HSA-4518585;R-HSA-398040
R-HSA-174490	Membrane binding and targetting of GAG proteins	1	17	0.00122576	0.722775	0.722775	1	4	0.000343554	9606	Homo sapiens	NMT1;NMT2		R-HSA-184392
R-HSA-169893	Prolonged ERK activation events	1	17	0.00122576	0.722775	0.722775	1	11	0.000944774	9606	Homo sapiens	PLCG1		R-HSA-170977
R-HSA-397795	G-protein beta:gamma signalling	2	34	0.00245151	0.72602	0.72602	2	6	0.000515331	9606	Homo sapiens	PLCB1;PLCB2		R-HSA-398193;R-HSA-398040
R-HSA-5654708	Downstream signaling of activated FGFR3	2	34	0.00245151	0.72602	0.72602	6	23	0.00197544	9606	Homo sapiens	PLCG1;HRAS		R-HSA-5654647;R-HSA-5654148;R-HSA-8941628;R-HSA-5654224;R-HSA-5654222;R-HSA-5654413
R-HSA-451326	Activation of kainate receptors upon glutamate binding	2	34	0.00245151	0.72602	0.72602	1	6	0.000515331	9606	Homo sapiens	PLCB1;PLCB2		R-HSA-500717
R-HSA-442755	Activation of NMDA receptor and postsynaptic events	3	50	0.00360516	0.726911	0.726911	2	23	0.00197544	9606	Homo sapiens	ADCY3;ADCY1;HRAS		R-HSA-442732;R-HSA-442715
R-HSA-9018683	Biosynthesis of DPA-derived SPMs	2	35	0.00252361	0.740579	0.740579	6	21	0.00180366	9606	Homo sapiens	ALOX5;PTGS2		R-HSA-9026408;R-HSA-9025995;R-HSA-9025996;R-HSA-9025999;R-HSA-9026405;R-HSA-9026005
R-HSA-5654716	Downstream signaling of activated FGFR4	2	35	0.00252361	0.740579	0.740579	6	23	0.00197544	9606	Homo sapiens	PLCG1;HRAS		R-HSA-5654151;R-HSA-5654663;R-HSA-5654163;R-HSA-8941613;R-HSA-5654426;R-HSA-5654169
R-HSA-210745	Regulation of gene expression in beta cells	2	35	0.00252361	0.740579	0.740579	1	12	0.00103066	9606	Homo sapiens	PKLR		R-HSA-211461
R-HSA-5654227	Phospholipase C-mediated cascade; FGFR3	1	18	0.00129786	0.742939	0.742939	3	3	0.000257666	9606	Homo sapiens	PLCG1		R-HSA-5654148;R-HSA-5654224;R-HSA-5654222
R-HSA-1433559	Regulation of KIT signaling	1	18	0.00129786	0.742939	0.742939	7	8	0.000687108	9606	Homo sapiens	KITLG		R-HSA-205319;R-HSA-1562640;R-HSA-1433506;R-HSA-1433410;R-HSA-205306;R-HSA-1470011;R-HSA-205244
R-HSA-171007	p38MAPK events	1	18	0.00129786	0.742939	0.742939	2	5	0.000429443	9606	Homo sapiens	HRAS		R-HSA-171026;R-HSA-170986
R-HSA-190372	FGFR3c ligand binding and activation	1	18	0.00129786	0.742939	0.742939	1	4	0.000343554	9606	Homo sapiens	GALNT3		R-HSA-8851619
R-HSA-174495	Synthesis And Processing Of GAG, GAGPOL Polyproteins	1	18	0.00129786	0.742939	0.742939	1	5	0.000429443	9606	Homo sapiens	NMT1;NMT2		R-HSA-184392
R-HSA-1912422	Pre-NOTCH Expression and Processing	7	113	0.00814767	0.7473	0.7473	16	38	0.00326376	9606	Homo sapiens	LFNG;ADSL;B4GALT1;MFNG;AGO2;ST3GAL4;ST3GAL3		R-HSA-1912413;R-HSA-1912412;R-HSA-1606682;R-HSA-1912409;R-HSA-1912410;R-HSA-1912378;R-HSA-1912406;R-HSA-1912368;R-HSA-1912364;R-HSA-1912367;R-HSA-1912366;R-HSA-1912363;R-HSA-1912362;R-HSA-1606561;R-HSA-1912352;R-HSA-1912355
R-HSA-174824	Plasma lipoprotein assembly, remodeling, and clearance	6	98	0.00706612	0.747404	0.747404	11	84	0.00721464	9606	Homo sapiens	LIPF;SOAT1;LIPG;LCAT;P4HB;ACAT2		R-HSA-174786;R-HSA-266310;R-HSA-264678;R-HSA-264695;R-HSA-8865667;R-HSA-264689;R-HSA-174741;R-HSA-8980228;R-HSA-8866329;R-HSA-8876696;R-HSA-266315
R-HSA-917937	Iron uptake and transport	5	83	0.00598457	0.749052	0.749052	5	34	0.00292021	9606	Homo sapiens	ALAD;FTMT;FTH1;CP		R-HSA-5690886;R-HSA-904830;R-HSA-1562626;R-HSA-5691107;R-HSA-917891
R-HSA-2172127	DAP12 interactions	3	52	0.00374937	0.750769	0.750769	9	33	0.00283432	9606	Homo sapiens	PLCG2;PLCG1;HRAS		R-HSA-2424484;R-HSA-2424485;R-HSA-2424486;R-HSA-2424487;R-HSA-2424481;R-HSA-2396594;R-HSA-2424476;R-HSA-2424477;R-HSA-2396606
R-HSA-5654741	Signaling by FGFR3	3	52	0.00374937	0.750769	0.750769	7	43	0.00369321	9606	Homo sapiens	GALNT3;PLCG1;HRAS		R-HSA-5654647;R-HSA-5654148;R-HSA-8851619;R-HSA-8941628;R-HSA-5654224;R-HSA-5654222;R-HSA-5654413
R-HSA-2428928	IRS-related events triggered by IGF1R	4	68	0.00490302	0.753255	0.753255	5	11	0.000944774	9606	Homo sapiens	PDE3B;THEM4;PIK3C3;HRAS		R-HSA-109699;R-HSA-109700;R-HSA-109817;R-HSA-162363;R-HSA-162425
R-HSA-186763	Downstream signal transduction	2	36	0.00259572	0.754471	0.754471	4	16	0.00137422	9606	Homo sapiens	PLCG1;HRAS		R-HSA-186834;R-HSA-1524182;R-HSA-1524186;R-HSA-186765
R-HSA-5654228	Phospholipase C-mediated cascade; FGFR4	1	19	0.00136996	0.761637	0.761637	3	3	0.000257666	9606	Homo sapiens	PLCG1		R-HSA-5654151;R-HSA-5654163;R-HSA-5654169
R-HSA-77595	Processing of Intronless Pre-mRNAs	1	19	0.00136996	0.761637	0.761637	3	5	0.000429443	9606	Homo sapiens	PAPOLA		R-HSA-77591;R-HSA-77593;R-HSA-77592
R-HSA-2142712	Synthesis of 12-eicosatetraenoic acid derivatives	1	19	0.00136996	0.761637	0.761637	2	6	0.000515331	9606	Homo sapiens	GPX4		R-HSA-2161959;R-HSA-2161999
R-HSA-2485179	Activation of the phototransduction cascade	1	19	0.00136996	0.761637	0.761637	2	8	0.000687108	9606	Homo sapiens	PDE6B		R-HSA-74065;R-HSA-74059
R-HSA-450513	Tristetraprolin (TTP, ZFP36) binds and destabilizes mRNA	1	19	0.00136996	0.761637	0.761637	1	4	0.000343554	9606	Homo sapiens	2018-09-01		R-HSA-450431
R-HSA-190239	FGFR3 ligand binding and activation	1	19	0.00136996	0.761637	0.761637	1	6	0.000515331	9606	Homo sapiens	GALNT3		R-HSA-8851619
R-HSA-427601	Multifunctional anion exchangers	1	19	0.00136996	0.761637	0.761637	1	6	0.000515331	9606	Homo sapiens	SAT1		R-HSA-427555
R-HSA-450385	Butyrate Response Factor 1 (BRF1) binds and destabilizes mRNA	1	19	0.00136996	0.761637	0.761637	1	6	0.000515331	9606	Homo sapiens	2018-09-01		R-HSA-450488
R-HSA-8849471	PTK6 Regulates RHO GTPases, RAS GTPase and MAP kinases	1	19	0.00136996	0.761637	0.761637	2	13	0.00111655	9606	Homo sapiens	HRAS		R-HSA-8981353;R-HSA-8981355
R-HSA-9006925	Intracellular signaling by second messengers	23	347	0.0250198	0.761754	0.761754	37	104	0.00893241	9606	Homo sapiens	ADSL;CNOT6L;AHCYL1;PDE1C;TNKS;PDE1A;ADCY4;PIK3CD;ADCY3;ADCY2;ADCY1;ADCY7;ADCY6;KITLG;ADCY9;RRAGC;AGO2;PIP5K1A;PIP4K2A;THEM4;PIP4K2B;PIP4K2C;PLCG1		R-HSA-8944457;R-HSA-8944522;R-HSA-8944650;R-HSA-2318752;R-HSA-167686;R-HSA-8948621;R-HSA-8948623;R-HSA-8948800;R-HSA-8944706;R-HSA-8948612;R-HSA-8944454;R-HSA-199443;R-HSA-8948569;R-HSA-169683;R-HSA-8944538;R-HSA-111955;R-HSA-111956;R-HSA-1675776;R-HSA-8944599;R-HSA-8948651;R-HSA-8944684;R-HSA-8948524;R-HSA-8945709;R-HSA-8948641;R-HSA-8944483;R-HSA-1676082;R-HSA-8948582;R-HSA-8948583;R-HSA-894463…
R-HSA-948021	Transport to the Golgi and subsequent modification	14	218	0.0157185	0.761958	0.761958	13	60	0.00515331	9606	Homo sapiens	B4GALT2;B4GALT3;ST6GAL1;B4GALT1;SEC16A;FUCA1;FUT3;FUT6;FUT8;MAN1A2;DBT;ST3GAL4;MAN1C1;B4GALT6;B4GALT5		R-HSA-975919;R-HSA-203973;R-HSA-5694417;R-HSA-204008;R-HSA-964737;R-HSA-964830;R-HSA-975902;R-HSA-5693925;R-HSA-964825;R-HSA-5693807;R-HSA-1028788;R-HSA-1022129;R-HSA-5694441
R-HSA-77286	mitochondrial fatty acid beta-oxidation of saturated fatty acids	3	53	0.00382147	0.762056	0.762056	20	29	0.00249077	9606	Homo sapiens	HADHA;ECHS1;HADH		R-HSA-77312;R-HSA-77344;R-HSA-77283;R-HSA-77314;R-HSA-77254;R-HSA-77321;R-HSA-77256;R-HSA-77323;R-HSA-77325;R-HSA-77329;R-HSA-77331;R-HSA-77301;R-HSA-77333;R-HSA-77271;R-HSA-77303;R-HSA-77304;R-HSA-77277;R-HSA-77309;R-HSA-77340;R-HSA-77342
R-HSA-1268020	Mitochondrial protein import	4	69	0.00497512	0.763158	0.763158	6	14	0.00120244	9606	Homo sapiens	NDUFB8;IDH3G;IDH1;LDHD;GFER		R-HSA-1268022;R-HSA-1299476;R-HSA-1307802;R-HSA-1299482;R-HSA-8986181;R-HSA-1299487
R-HSA-2514859	Inactivation, recovery and regulation of the phototransduction cascade	3	54	0.00389358	0.772925	0.772925	2	19	0.00163188	9606	Homo sapiens	NMT1;NMT2;PDE6B		R-HSA-2534087;R-HSA-2584246
R-HSA-5083636	Defective GALNT12 causes colorectal cancer 1 (CRCS1)	1	20	0.00144207	0.778977	0.778977	1	1	8.58885e-05	9606	Homo sapiens	GALNT12		R-HSA-5096532
R-HSA-5083625	Defective GALNT3 causes familial hyperphosphatemic tumoral calcinosis (HFTC)	1	20	0.00144207	0.778977	0.778977	1	1	8.58885e-05	9606	Homo sapiens	GALNT3		R-HSA-5096537
R-HSA-1963640	GRB2 events in ERBB2 signaling	1	20	0.00144207	0.778977	0.778977	2	4	0.000343554	9606	Homo sapiens	HRAS		R-HSA-1250498;R-HSA-1306972
R-HSA-6782861	Synthesis of wybutosine at G37 of tRNA(Phe)	1	20	0.00144207	0.778977	0.778977	3	8	0.000687108	9606	Homo sapiens	LCMT2		R-HSA-6783473;R-HSA-6782881;R-HSA-6782890
R-HSA-1250347	SHC1 events in ERBB4 signaling	1	20	0.00144207	0.778977	0.778977	1	4	0.000343554	9606	Homo sapiens	HRAS		R-HSA-1250383
R-HSA-1643713	Signaling by EGFR in Cancer	2	38	0.00273992	0.780334	0.780334	10	42	0.00360732	9606	Homo sapiens	PLCG1;HRAS		R-HSA-1247842;R-HSA-1247841;R-HSA-5637795;R-HSA-5637792;R-HSA-5637808;R-HSA-1247844;R-HSA-1225957;R-HSA-5637806;R-HSA-1225951;R-HSA-5637800
R-HSA-5637815	Signaling by Ligand-Responsive EGFR Variants in Cancer	2	38	0.00273992	0.780334	0.780334	5	23	0.00197544	9606	Homo sapiens	PLCG1;HRAS		R-HSA-1247842;R-HSA-1247841;R-HSA-1247844;R-HSA-1225957;R-HSA-1225951
R-HSA-1236382	Constitutive Signaling by Ligand-Responsive EGFR Cancer Variants	2	38	0.00273992	0.780334	0.780334	5	23	0.00197544	9606	Homo sapiens	PLCG1;HRAS		R-HSA-1247842;R-HSA-1247841;R-HSA-1247844;R-HSA-1225957;R-HSA-1225951
R-HSA-187687	Signalling to ERKs	2	38	0.00273992	0.780334	0.780334	4	24	0.00206132	9606	Homo sapiens	PLCG1;HRAS		R-HSA-171026;R-HSA-5686071;R-HSA-170977;R-HSA-170986
R-HSA-381042	PERK regulates gene expression	2	38	0.00273992	0.780334	0.780334	1	11	0.000944774	9606	Homo sapiens	ASNS		R-HSA-1791118
R-HSA-111465	Apoptotic cleavage of cellular proteins	2	38	0.00273992	0.780334	0.780334	2	38	0.00326376	9606	Homo sapiens	OCLN;GUK1		R-HSA-351876;R-HSA-351913
R-HSA-2428924	IGF1R signaling cascade	4	71	0.00511933	0.78203	0.78203	6	16	0.00137422	9606	Homo sapiens	PDE3B;THEM4;PIK3C3;HRAS		R-HSA-109699;R-HSA-109700;R-HSA-109817;R-HSA-5686318;R-HSA-162363;R-HSA-162425
R-HSA-74751	Insulin receptor signalling cascade	4	71	0.00511933	0.78203	0.78203	6	25	0.00214721	9606	Homo sapiens	PDE3B;THEM4;PIK3C3;HRAS		R-HSA-109699;R-HSA-109700;R-HSA-109817;R-HSA-162363;R-HSA-162425;R-HSA-109807
R-HSA-2404192	Signaling by Type 1 Insulin-like Growth Factor 1 Receptor (IGF1R)	4	72	0.00519143	0.791009	0.791009	6	18	0.00154599	9606	Homo sapiens	PDE3B;THEM4;PIK3C3;HRAS		R-HSA-109699;R-HSA-109700;R-HSA-109817;R-HSA-5686318;R-HSA-162363;R-HSA-162425
R-HSA-8853338	Signaling by FGFR3 point mutants in cancer	2	39	0.00281203	0.792348	0.792348	4	19	0.00163188	9606	Homo sapiens	PLCG1;HRAS		R-HSA-5655247;R-HSA-5655244;R-HSA-5655277;R-HSA-5655243
R-HSA-5655332	Signaling by FGFR3 in disease	2	39	0.00281203	0.792348	0.792348	5	28	0.00240488	9606	Homo sapiens	PLCG1;HRAS		R-HSA-5655247;R-HSA-5655244;R-HSA-5655277;R-HSA-8853307;R-HSA-5655243
R-HSA-430039	mRNA decay by 5' to 3' exoribonuclease	1	21	0.00151417	0.795056	0.795056	1	3	0.000257666	9606	Homo sapiens	2018-09-01		R-HSA-429845
R-HSA-3700989	Transcriptional Regulation by TP53	32	486	0.0350422	0.805272	0.805272	27	259	0.0222451	9606	Homo sapiens	CDS1;GPI;COX7B;GLS2;COX4I1;COX6A1;COX5B;AK6;COX7C;COX5A;GLS;PRDX2;PRDX1;SESN1;PIP4K2A;PIP4K2B;PIP4K2C;TIGAR;G6PD;ADSL;SURF1;CNOT6L;NDUFA4;TXNRD1;COX6C;RRAGC;AGO2;CNOT8		R-HSA-2318752;R-HSA-5632914;R-HSA-5632924;R-HSA-5631903;R-HSA-70475;R-HSA-163214;R-HSA-6804266;R-HSA-70609;R-HSA-5629189;R-HSA-5631941;R-HSA-2321904;R-HSA-5629187;R-HSA-5631885;R-HSA-6811522;R-HSA-70377;R-HSA-3341343;R-HSA-73646;R-HSA-6805399;R-HSA-5628901;R-HSA-69685;R-HSA-380979;R-HSA-5628899;R-HSA-349426;R-HSA-6798044;R-HSA-8877692;R-HSA-8877691;R-HSA-5628905
R-HSA-114608	Platelet degranulation	8	137	0.00987815	0.809596	0.809596	7	11	0.000944774	9606	Homo sapiens	CHID1;ABCC4;CYB5R1;CANT1;SCCPDH;RAB27B;ALDOA;PPIA		R-HSA-482775;R-HSA-481044;R-HSA-429157;R-HSA-481010;R-HSA-481009;R-HSA-481007;R-HSA-351341
R-HSA-5654219	Phospholipase C-mediated cascade: FGFR1	1	22	0.00158627	0.809967	0.809967	3	3	0.000257666	9606	Homo sapiens	PLCG1		R-HSA-5654167;R-HSA-5654165;R-HSA-5654149
R-HSA-442982	Ras activation upon Ca2+ influx through NMDA receptor	1	22	0.00158627	0.809967	0.809967	1	2	0.000171777	9606	Homo sapiens	HRAS		R-HSA-442732
R-HSA-210993	Tie2 Signaling	1	22	0.00158627	0.809967	0.809967	1	14	0.00120244	9606	Homo sapiens	HRAS		R-HSA-210977
R-HSA-2028269	Signaling by Hippo	1	22	0.00158627	0.809967	0.809967	1	30	0.00257666	9606	Homo sapiens	GUK1		R-HSA-2064417
R-HSA-109704	PI3K Cascade	3	58	0.00418199	0.812388	0.812388	4	6	0.000515331	9606	Homo sapiens	PDE3B;THEM4;PIK3C3		R-HSA-109699;R-HSA-109700;R-HSA-162363;R-HSA-162425
R-HSA-2514856	The phototransduction cascade	3	58	0.00418199	0.812388	0.812388	4	27	0.00231899	9606	Homo sapiens	NMT1;NMT2;PDE6B		R-HSA-74065;R-HSA-2534087;R-HSA-2584246;R-HSA-74059
R-HSA-5654696	Downstream signaling of activated FGFR2	2	41	0.00295623	0.814643	0.814643	6	23	0.00197544	9606	Homo sapiens	PLCG1;HRAS		R-HSA-5654402;R-HSA-5654147;R-HSA-5654159;R-HSA-8941618;R-HSA-5654157;R-HSA-5654618
R-HSA-5654687	Downstream signaling of activated FGFR1	2	41	0.00295623	0.814643	0.814643	6	24	0.00206132	9606	Homo sapiens	PLCG1;HRAS		R-HSA-5654167;R-HSA-5654165;R-HSA-5654149;R-HSA-5654392;R-HSA-5654600;R-HSA-8941623
R-HSA-5610787	Hedgehog 'off' state	7	123	0.0088687	0.818479	0.818479	1	32	0.00274843	9606	Homo sapiens	ADCY9;ADCY4;ADCY3;ADCY2;ADCY1;ADCY7;ADCY6		R-HSA-5610727
R-HSA-4419969	Depolymerisation of the Nuclear Lamina	1	23	0.00165837	0.823794	0.823794	3	6	0.000515331	9606	Homo sapiens	LPIN1		R-HSA-5195402;R-HSA-5221130;R-HSA-4419948
R-HSA-194002	Glucocorticoid biosynthesis	1	23	0.00165837	0.823794	0.823794	1	8	0.000687108	9606	Homo sapiens	CYP11B1		R-HSA-193997
R-HSA-432142	Platelet sensitization by LDL	1	23	0.00165837	0.823794	0.823794	1	9	0.000772997	9606	Homo sapiens	PLA2G4A		R-HSA-428961
R-HSA-881907	Gastrin-CREB signalling pathway via PKC and MAPK	1	23	0.00165837	0.823794	0.823794	1	9	0.000772997	9606	Homo sapiens	HRAS		R-HSA-2179407
R-HSA-6804760	Regulation of TP53 Activity through Methylation	1	23	0.00165837	0.823794	0.823794	1	12	0.00103066	9606	Homo sapiens	CDS1		R-HSA-6804266
R-HSA-9026395	Biosynthesis of DHA-derived sulfido conjugates	1	23	0.00165837	0.823794	0.823794	1	13	0.00111655	9606	Homo sapiens	GSTM4		R-HSA-9026777
R-HSA-112314	Neurotransmitter receptors and postsynaptic signal transmission	10	171	0.0123297	0.82891	0.82891	8	56	0.00480976	9606	Homo sapiens	ADCY9;ADCY4;ADCY3;ADCY2;ADCY1;PLCB1;ADCY7;PLCB2;HRAS;ADCY6		R-HSA-170674;R-HSA-170666;R-HSA-500717;R-HSA-442732;R-HSA-392206;R-HSA-170686;R-HSA-170671;R-HSA-442715
R-HSA-432720	Lysosome Vesicle Biogenesis	2	43	0.00310044	0.834774	0.834774	4	8	0.000687108	9606	Homo sapiens	GNS;DNM2		R-HSA-432706;R-HSA-432707;R-HSA-432688;R-HSA-432712
R-HSA-8853659	RET signaling	2	43	0.00310044	0.834774	0.834774	2	24	0.00206132	9606	Homo sapiens	PIK3CD;PLCG1		R-HSA-8853755;R-HSA-8854905
R-HSA-199418	Negative regulation of the PI3K/AKT network	7	126	0.00908501	0.836493	0.836493	4	10	0.000858885	9606	Homo sapiens	KITLG;PIP5K1A;PIP4K2A;PIK3CD;THEM4;PIP4K2B;PIP4K2C		R-HSA-199443;R-HSA-2316434;R-HSA-1675776;R-HSA-1676082
R-HSA-912631	Regulation of signaling by CBL	1	24	0.00173048	0.836615	0.836615	3	7	0.00060122	9606	Homo sapiens	PIK3CD		R-HSA-879917;R-HSA-912629;R-HSA-912627
R-HSA-5218920	VEGFR2 mediated vascular permeability	2	44	0.00317254	0.84408	0.84408	8	15	0.00128833	9606	Homo sapiens	NOS3;THEM4		R-HSA-202129;R-HSA-202144;R-HSA-198640;R-HSA-202137;R-HSA-202111;R-HSA-202127;R-HSA-202110;R-HSA-1497784
R-HSA-5654221	Phospholipase C-mediated cascade; FGFR2	1	25	0.00180258	0.848505	0.848505	3	3	0.000257666	9606	Homo sapiens	PLCG1		R-HSA-5654147;R-HSA-5654159;R-HSA-5654157
R-HSA-5620916	VxPx cargo-targeting to cilium	1	25	0.00180258	0.848505	0.848505	7	10	0.000858885	9606	Homo sapiens	NME4;DECR2		R-HSA-5623525;R-HSA-5623524;R-HSA-5623527;R-HSA-5623521;R-HSA-5623519;R-HSA-5623513;R-HSA-5620921
R-HSA-162594	Early Phase of HIV Life Cycle	1	25	0.00180258	0.848505	0.848505	26	38	0.00326376	9606	Homo sapiens	PPIA		R-HSA-8951690;R-HSA-173642;R-HSA-173771;R-HSA-182795;R-HSA-182859;R-HSA-173769;R-HSA-164503;R-HSA-164500;R-HSA-164507;R-HSA-164504;R-HSA-164505;R-HSA-164510;R-HSA-182876;R-HSA-164508;R-HSA-164509;R-HSA-164515;R-HSA-164512;R-HSA-164513;R-HSA-164519;R-HSA-164520;R-HSA-164521;R-HSA-164527;R-HSA-164524;R-HSA-164528;R-HSA-173111;R-HSA-173115
R-HSA-167044	Signalling to RAS	1	25	0.00180258	0.848505	0.848505	3	10	0.000858885	9606	Homo sapiens	HRAS		R-HSA-171026;R-HSA-5686071;R-HSA-170986
R-HSA-5654704	SHC-mediated cascade:FGFR3	1	25	0.00180258	0.848505	0.848505	1	4	0.000343554	9606	Homo sapiens	HRAS		R-HSA-5654647
R-HSA-5668599	RHO GTPases Activate NADPH Oxidases	1	25	0.00180258	0.848505	0.848505	1	9	0.000772997	9606	Homo sapiens	PIK3C3		R-HSA-6798174
R-HSA-76005	Response to elevated platelet cytosolic Ca2+	8	144	0.0103829	0.848934	0.848934	7	14	0.00120244	9606	Homo sapiens	CHID1;ABCC4;CYB5R1;CANT1;SCCPDH;RAB27B;ALDOA;PPIA		R-HSA-482775;R-HSA-481044;R-HSA-429157;R-HSA-481010;R-HSA-481009;R-HSA-481007;R-HSA-351341
R-HSA-2029485	Role of phospholipids in phagocytosis	7	129	0.00930132	0.853056	0.853056	8	12	0.00103066	9606	Homo sapiens	PLPP5;AHCYL1;PLCG2;PLD4;PLCG1;PLA2G6;PLD1		R-HSA-169683;R-HSA-2029471;R-HSA-2029468;R-HSA-167686;R-HSA-2029272;R-HSA-2029270;R-HSA-2029268;R-HSA-2029475
R-HSA-5654719	SHC-mediated cascade:FGFR4	1	26	0.00187468	0.85953	0.85953	1	4	0.000343554	9606	Homo sapiens	HRAS		R-HSA-5654426
R-HSA-5654706	FRS-mediated FGFR3 signaling	1	26	0.00187468	0.85953	0.85953	2	9	0.000772997	9606	Homo sapiens	HRAS		R-HSA-8941628;R-HSA-5654413
R-HSA-389357	CD28 dependent PI3K/Akt signaling	1	26	0.00187468	0.85953	0.85953	1	9	0.000772997	9606	Homo sapiens	THEM4		R-HSA-198640
R-HSA-8953750	Transcriptional Regulation by E2F6	2	46	0.00331675	0.861276	0.861276	2	33	0.00283432	9606	Homo sapiens	RRM2		R-HSA-8961982;R-HSA-9007591
R-HSA-8856688	Golgi-to-ER retrograde transport	8	147	0.0105992	0.863682	0.863682	7	18	0.00154599	9606	Homo sapiens	GALNT2;PLA2G4A;KLC1;PLA2G6;PAFAH1B3;RAB6B;AGPAT3;PAFAH1B1		R-HSA-8849350;R-HSA-8849348;R-HSA-8848484;R-HSA-6811426;R-HSA-8849345;R-HSA-6811423;R-HSA-8849353
R-HSA-451927	Interleukin-2 family signaling	2	47	0.00338885	0.869207	0.869207	2	58	0.00498153	9606	Homo sapiens	INPP5D;PIK3CD		R-HSA-508247;R-HSA-913374
R-HSA-166208	mTORC1-mediated signalling	1	27	0.00194679	0.869753	0.869753	2	7	0.00060122	9606	Homo sapiens	RRAGC		R-HSA-165718;R-HSA-165692
R-HSA-5654712	FRS-mediated FGFR4 signaling	1	27	0.00194679	0.869753	0.869753	2	9	0.000772997	9606	Homo sapiens	HRAS		R-HSA-5654663;R-HSA-8941613
R-HSA-2173795	Downregulation of SMAD2/3:SMAD4 transcriptional activity	1	27	0.00194679	0.869753	0.869753	2	21	0.00180366	9606	Homo sapiens	PARP1		R-HSA-2187330;R-HSA-2187325
R-HSA-2262749	Cellular response to hypoxia	4	83	0.00598457	0.871286	0.871286	10	20	0.00171777	9606	Homo sapiens	EGLN1;EGLN2;CA9		R-HSA-1234163;R-HSA-1234179;R-HSA-1234177;R-HSA-1234166;R-HSA-1234183;R-HSA-1234165;R-HSA-1234181;R-HSA-1235035;R-HSA-1234159;R-HSA-1234173
R-HSA-1234174	Regulation of Hypoxia-inducible Factor (HIF) by oxygen	4	83	0.00598457	0.871286	0.871286	10	20	0.00171777	9606	Homo sapiens	EGLN1;EGLN2;CA9		R-HSA-1234163;R-HSA-1234179;R-HSA-1234177;R-HSA-1234166;R-HSA-1234183;R-HSA-1234165;R-HSA-1234181;R-HSA-1235035;R-HSA-1234159;R-HSA-1234173
R-HSA-73933	Resolution of Abasic Sites (AP sites)	2	48	0.00346096	0.876719	0.876719	10	43	0.00369321	9606	Homo sapiens	PARP1;PNKP		R-HSA-5649734;R-HSA-5651828;R-HSA-5649873;R-HSA-5649726;R-HSA-5649724;R-HSA-5651739;R-HSA-5651723;R-HSA-5649883;R-HSA-5649723;R-HSA-5649705
R-HSA-69206	G1/S Transition	8	150	0.0108155	0.877241	0.877241	7	61	0.0052392	9606	Homo sapiens	DHFR;RRM2;TK1;TYMS		R-HSA-8961982;R-HSA-8962050;R-HSA-8961874;R-HSA-8961972;R-HSA-8962039;R-HSA-8961991;R-HSA-8961863
R-HSA-6811558	PI5P, PP2A and IER3 Regulate PI3K/AKT Signaling	6	118	0.00850818	0.879128	0.879128	3	7	0.00060122	9606	Homo sapiens	KITLG;PIP5K1A;PIP4K2A;PIK3CD;PIP4K2B;PIP4K2C		R-HSA-2316434;R-HSA-1675776;R-HSA-1676082
R-HSA-75067	Processing of Capped Intronless Pre-mRNA	1	28	0.00201889	0.879233	0.879233	3	10	0.000858885	9606	Homo sapiens	PAPOLA		R-HSA-77591;R-HSA-77593;R-HSA-77592
R-HSA-3238698	WNT ligand biogenesis and trafficking	1	28	0.00201889	0.879233	0.879233	3	12	0.00103066	9606	Homo sapiens	VPS29		R-HSA-3247849;R-HSA-3247836;R-HSA-3247839
R-HSA-200425	Import of palmitoyl-CoA into the mitochondrial matrix	1	28	0.00201889	0.879233	0.879233	1	9	0.000772997	9606	Homo sapiens	CPT1A		R-HSA-200406
R-HSA-5621575	CD209 (DC-SIGN) signaling	1	29	0.00209099	0.888024	0.888024	4	11	0.000944774	9606	Homo sapiens	HRAS		R-HSA-5621573;R-HSA-5624486;R-HSA-5624492;R-HSA-5624494
R-HSA-5654688	SHC-mediated cascade:FGFR1	1	29	0.00209099	0.888024	0.888024	1	4	0.000343554	9606	Homo sapiens	HRAS		R-HSA-5654600
R-HSA-418592	ADP signalling through P2Y purinoceptor 1	1	29	0.00209099	0.888024	0.888024	1	7	0.00060122	9606	Homo sapiens	PLA2G4A		R-HSA-428961
R-HSA-1433557	Signaling by SCF-KIT	2	50	0.00360516	0.890563	0.890563	33	36	0.00309199	9606	Homo sapiens	KITLG;HRAS		R-HSA-1433428;R-HSA-205319;R-HSA-1433488;R-HSA-1562641;R-HSA-1562640;R-HSA-1433501;R-HSA-205321;R-HSA-1433374;R-HSA-205262;R-HSA-1433542;R-HSA-205328;R-HSA-205205;R-HSA-1433410;R-HSA-1433418;R-HSA-205286;R-HSA-1433456;R-HSA-1433395;R-HSA-205289;R-HSA-1433471;R-HSA-1470012;R-HSA-205231;R-HSA-1470010;R-HSA-1470011;R-HSA-1472121;R-HSA-1470009;R-HSA-205234;R-HSA-205238;R-HSA-1433506;R-HSA-205306;R-HS…
R-HSA-512988	Interleukin-3, Interleukin-5 and GM-CSF signaling	2	50	0.00360516	0.890563	0.890563	6	38	0.00326376	9606	Homo sapiens	INPP5D;PIK3CD		R-HSA-508247;R-HSA-879917;R-HSA-913374;R-HSA-912629;R-HSA-914182;R-HSA-912627
R-HSA-5654743	Signaling by FGFR4	2	50	0.00360516	0.890563	0.890563	6	41	0.00352143	9606	Homo sapiens	PLCG1;HRAS		R-HSA-5654151;R-HSA-5654663;R-HSA-5654163;R-HSA-8941613;R-HSA-5654426;R-HSA-5654169
R-HSA-6811442	Intra-Golgi and retrograde Golgi-to-ER traffic	12	217	0.0156464	0.89201	0.89201	16	48	0.00412265	9606	Homo sapiens	GALNT2;MAN1A2;MAN1C1;PLA2G4A;ALPI;KLC1;PLA2G6;PAFAH1B3;RAB6B;AGPAT3;PAFAH1B1;TM7SF2		R-HSA-6811431;R-HSA-8849350;R-HSA-6811429;R-HSA-6811428;R-HSA-8849348;R-HSA-8848484;R-HSA-8847875;R-HSA-6811426;R-HSA-8849345;R-HSA-6814671;R-HSA-8849353;R-HSA-8847635;R-HSA-6814674;R-HSA-6811423;R-HSA-6814682;R-HSA-8847544
R-HSA-163841	Gamma carboxylation, hypusine formation and arylsulfatase activation	3	69	0.00497512	0.892103	0.892103	1	39	0.00334965	9606	Homo sapiens	STS;ARSD;ARSB		R-HSA-1614362
R-HSA-73772	RNA Polymerase I Promoter Escape	1	30	0.0021631	0.896175	0.896175	1	1	8.58885e-05	9606	Homo sapiens	ZNRD1		R-HSA-73769
R-HSA-5673000	RAF activation	1	30	0.0021631	0.896175	0.896175	3	10	0.000858885	9606	Homo sapiens	HRAS		R-HSA-5672950;R-HSA-5672966;R-HSA-5672969
R-HSA-5654693	FRS-mediated FGFR1 signaling	1	30	0.0021631	0.896175	0.896175	2	9	0.000772997	9606	Homo sapiens	HRAS		R-HSA-5654392;R-HSA-8941623
R-HSA-201451	Signaling by BMP	1	30	0.0021631	0.896175	0.896175	3	17	0.0014601	9606	Homo sapiens	ALG5		R-HSA-201648;R-HSA-201445;R-HSA-201476
R-HSA-181430	Norepinephrine Neurotransmitter Release Cycle	1	30	0.0021631	0.896175	0.896175	1	6	0.000515331	9606	Homo sapiens	MAOA		R-HSA-374909
R-HSA-8963898	Plasma lipoprotein assembly	1	30	0.0021631	0.896175	0.896175	3	19	0.00163188	9606	Homo sapiens	P4HB		R-HSA-174786;R-HSA-174741;R-HSA-8866329
R-HSA-350562	Regulation of ornithine decarboxylase (ODC)	2	52	0.00374937	0.90295	0.90295	4	4	0.000343554	9606	Homo sapiens	NQO1;ODC1		R-HSA-353125;R-HSA-350567;R-HSA-350578;R-HSA-350600
R-HSA-2453864	Retinoid cycle disease events	1	31	0.0022352	0.903734	0.903734	1	16	0.00137422	9606	Homo sapiens	NAPEPLD		R-HSA-2466831
R-HSA-2474795	Diseases associated with visual transduction	1	31	0.0022352	0.903734	0.903734	1	17	0.0014601	9606	Homo sapiens	NAPEPLD		R-HSA-2466831
R-HSA-187037	Signaling by NTRK1 (TRKA)	4	90	0.00648929	0.907203	0.907203	8	55	0.00472387	9606	Homo sapiens	DNM3;PLCG1;HRAS;DNM2		R-HSA-171026;R-HSA-167683;R-HSA-5686071;R-HSA-170977;R-HSA-167684;R-HSA-167674;R-HSA-170986;R-HSA-177501
R-HSA-5655302	Signaling by FGFR1 in disease	2	53	0.00382147	0.908641	0.908641	4	35	0.0030061	9606	Homo sapiens	PLCG1;HRAS		R-HSA-1839100;R-HSA-1839098;R-HSA-5655326;R-HSA-1839094
R-HSA-177929	Signaling by EGFR	2	53	0.00382147	0.908641	0.908641	5	48	0.00412265	9606	Homo sapiens	PLCG1;HRAS		R-HSA-177938;R-HSA-212706;R-HSA-212710;R-HSA-212713;R-HSA-177945
R-HSA-4420097	VEGFA-VEGFR2 Pathway	6	125	0.00901291	0.90891	0.90891	15	77	0.00661342	9606	Homo sapiens	AHCYL1;NOS3;SPHK1;THEM4;PLCG1;HRAS		R-HSA-202144;R-HSA-167686;R-HSA-5218823;R-HSA-4420202;R-HSA-202127;R-HSA-1497784;R-HSA-169683;R-HSA-5218845;R-HSA-202129;R-HSA-198640;R-HSA-4420121;R-HSA-4420153;R-HSA-202137;R-HSA-202111;R-HSA-202110
R-HSA-5689901	Metalloprotease DUBs	1	32	0.0023073	0.910742	0.910742	2	6	0.000515331	9606	Homo sapiens	BRCC3		R-HSA-5691411;R-HSA-5691439
R-HSA-110373	Resolution of AP sites via the multiple-nucleotide patch replacement pathway	1	32	0.0023073	0.910742	0.910742	5	19	0.00163188	9606	Homo sapiens	PARP1		R-HSA-5651828;R-HSA-5649873;R-HSA-5651739;R-HSA-5651723;R-HSA-5649883
R-HSA-5654699	SHC-mediated cascade:FGFR2	1	32	0.0023073	0.910742	0.910742	1	4	0.000343554	9606	Homo sapiens	HRAS		R-HSA-5654402
R-HSA-400042	Adrenaline,noradrenaline inhibits insulin secretion	1	32	0.0023073	0.910742	0.910742	1	6	0.000515331	9606	Homo sapiens	ADCY6		R-HSA-400097
R-HSA-525793	Myogenesis	1	32	0.0023073	0.910742	0.910742	1	14	0.00120244	9606	Homo sapiens	ME2		R-HSA-448948
R-HSA-375170	CDO in myogenesis	1	32	0.0023073	0.910742	0.910742	1	14	0.00120244	9606	Homo sapiens	ME2		R-HSA-448948
R-HSA-157858	Gap junction trafficking and regulation	2	54	0.00389358	0.914019	0.914019	6	24	0.00206132	9606	Homo sapiens	GUK1;DNM2		R-HSA-196017;R-HSA-191654;R-HSA-190519;R-HSA-191636;R-HSA-190829;R-HSA-190541
R-HSA-8963899	Plasma lipoprotein remodeling	2	54	0.00389358	0.914019	0.914019	6	30	0.00257666	9606	Homo sapiens	LIPG;LCAT		R-HSA-266310;R-HSA-264678;R-HSA-264695;R-HSA-264689;R-HSA-8980228;R-HSA-266315
R-HSA-437239	Recycling pathway of L1	2	54	0.00389358	0.914019	0.914019	1	14	0.00120244	9606	Homo sapiens	DNM3;DNM2		R-HSA-555065
R-HSA-211981	Xenobiotics	3	74	0.00533564	0.917069	0.917069	16	22	0.00188955	9606	Homo sapiens	CYP2C9;CYP2C19		R-HSA-76416;R-HSA-76354;R-HSA-76453;R-HSA-211910;R-HSA-212005;R-HSA-212004;R-HSA-76456;R-HSA-211881;R-HSA-76397;R-HSA-143468;R-HSA-76434;R-HSA-211991;R-HSA-211988;R-HSA-76475;R-HSA-211929;R-HSA-211966
R-HSA-73863	RNA Polymerase I Transcription Termination	1	33	0.00237941	0.917241	0.917241	3	4	0.000343554	9606	Homo sapiens	ZNRD1		R-HSA-74993;R-HSA-74992;R-HSA-74994
R-HSA-901032	ER Quality Control Compartment (ERQC)	1	33	0.00237941	0.917241	0.917241	4	9	0.000772997	9606	Homo sapiens	MAN1B1		R-HSA-901036;R-HSA-901039;R-HSA-901024;R-HSA-901074
R-HSA-5654700	FRS-mediated FGFR2 signaling	1	33	0.00237941	0.917241	0.917241	2	9	0.000772997	9606	Homo sapiens	HRAS		R-HSA-8941618;R-HSA-5654618
R-HSA-425410	Metal ion SLC transporters	1	33	0.00237941	0.917241	0.917241	1	20	0.00171777	9606	Homo sapiens	CP		R-HSA-904830
R-HSA-6811440	Retrograde transport at the Trans-Golgi-Network	2	55	0.00396568	0.919098	0.919098	6	20	0.00171777	9606	Homo sapiens	RAB6B;TM7SF2		R-HSA-6811431;R-HSA-6811429;R-HSA-6811428;R-HSA-6814674;R-HSA-6814671;R-HSA-6814682
R-HSA-416476	G alpha (q) signalling events	15	274	0.0197563	0.920515	0.920515	9	29	0.00249077	9606	Homo sapiens	DGKG;DGKE;DGKD;DGKB;DGKA;ABHD6;PPOX;DGKZ;PLCB4;DGKQ;PLCB1;PLCB2;HRAS;MGLL;DGKH		R-HSA-114688;R-HSA-749448;R-HSA-426240;R-HSA-749452;R-HSA-5694462;R-HSA-398188;R-HSA-379048;R-HSA-426043;R-HSA-2179407
R-HSA-442742	CREB phosphorylation through the activation of Ras	1	34	0.00245151	0.923267	0.923267	1	8	0.000687108	9606	Homo sapiens	HRAS		R-HSA-442732
R-HSA-8876198	RAB GEFs exchange GTP for GDP on RABs	4	94	0.00677771	0.923468	0.923468	4	21	0.00180366	9606	Homo sapiens	RAB35;RAB27B;RAB6B;RAB5A		R-HSA-8876193;R-HSA-8877308;R-HSA-8877612;R-HSA-8875320
R-HSA-72306	tRNA processing	9	180	0.0129786	0.925115	0.925115	15	54	0.00463798	9606	Homo sapiens	DUS2;PUS3;METTL1;PUS1;LCMT2;PUS7;KIAA0391;RAN		R-HSA-6787591;R-HSA-6785478;R-HSA-6786854;R-HSA-6782881;R-HSA-6787566;R-HSA-6782286;R-HSA-6782381;R-HSA-6782890;R-HSA-6787594;R-HSA-6786583;R-HSA-6783473;R-HSA-8870289;R-HSA-6783483;R-HSA-6785722;R-HSA-6782296
R-HSA-3906995	Diseases associated with O-glycosylation of proteins	3	76	0.00547985	0.925489	0.925489	3	9	0.000772997	9606	Homo sapiens	LFNG;GALNT12;GALNT3		R-HSA-5096537;R-HSA-5096538;R-HSA-5096532
R-HSA-532668	N-glycan trimming in the ER and Calnexin/Calreticulin cycle	2	57	0.00410989	0.928421	0.928421	5	18	0.00154599	9606	Homo sapiens	NGLY1;MAN1B1		R-HSA-901036;R-HSA-901039;R-HSA-8850594;R-HSA-901024;R-HSA-901074
R-HSA-1250196	SHC1 events in ERBB2 signaling	1	35	0.00252361	0.928855	0.928855	1	6	0.000515331	9606	Homo sapiens	HRAS		R-HSA-1250463
R-HSA-74752	Signaling by Insulin receptor	4	96	0.00692191	0.9306	0.9306	6	34	0.00292021	9606	Homo sapiens	PDE3B;THEM4;PIK3C3;HRAS		R-HSA-109699;R-HSA-109700;R-HSA-109817;R-HSA-162363;R-HSA-162425;R-HSA-109807
R-HSA-211000	Gene Silencing by RNA	5	115	0.00829187	0.933744	0.933744	22	36	0.00309199	9606	Homo sapiens	ADSL;HENMT1;AGO2;PLD6;RAN		R-HSA-5578965;R-HSA-5629237;R-HSA-9023912;R-HSA-2106625;R-HSA-203906;R-HSA-5578742;R-HSA-5578966;R-HSA-426464;R-HSA-5629203;R-HSA-5601887;R-HSA-9023909;R-HSA-5578744;R-HSA-5578712;R-HSA-203922;R-HSA-203862;R-HSA-210805;R-HSA-2106614;R-HSA-2106615;R-HSA-5629218;R-HSA-426522;R-HSA-426520;R-HSA-426489
R-HSA-380972	Energy dependent regulation of mTOR by LKB1-AMPK	1	36	0.00259572	0.934036	0.934036	2	7	0.00060122	9606	Homo sapiens	RRAGC		R-HSA-447074;R-HSA-380979
R-HSA-5358351	Signaling by Hedgehog	8	167	0.0120412	0.934599	0.934599	3	82	0.00704286	9606	Homo sapiens	ADCY9;ADCY4;ADCY3;ADCY2;P4HB;ADCY1;ADCY7;ADCY6		R-HSA-5358336;R-HSA-5610727;R-HSA-5358340
R-HSA-2408522	Selenoamino acid metabolism	9	184	0.013267	0.935362	0.935362	12	33	0.00283432	9606	Homo sapiens	NFS1;NNMT;CBS;CTH;TXNRD1;SCLY;HNMT;SEPHS2;PAPSS2;PAPSS1		R-HSA-5263616;R-HSA-2408544;R-HSA-2408540;R-HSA-2408524;R-HSA-2408525;R-HSA-2408558;R-HSA-2408559;R-HSA-2408543;R-HSA-2408537;R-HSA-8959510;R-HSA-5263614;R-HSA-2408539
R-HSA-194138	Signaling by VEGF	6	134	0.00966184	0.937715	0.937715	15	83	0.00712875	9606	Homo sapiens	AHCYL1;NOS3;SPHK1;THEM4;PLCG1;HRAS		R-HSA-202144;R-HSA-167686;R-HSA-5218823;R-HSA-4420202;R-HSA-202127;R-HSA-1497784;R-HSA-169683;R-HSA-5218845;R-HSA-202129;R-HSA-198640;R-HSA-4420121;R-HSA-4420153;R-HSA-202137;R-HSA-202111;R-HSA-202110
R-HSA-162588	Budding and maturation of HIV virion	1	37	0.00266782	0.93884	0.93884	2	3	0.000257666	9606	Homo sapiens	PPIA		R-HSA-3159227;R-HSA-3139027
R-HSA-159418	Recycling of bile acids and salts	1	37	0.00266782	0.93884	0.93884	1	12	0.00103066	9606	Homo sapiens	SLC27A2		R-HSA-159425
R-HSA-392518	Signal amplification	1	37	0.00266782	0.93884	0.93884	1	18	0.00154599	9606	Homo sapiens	PLA2G4A		R-HSA-428961
R-HSA-380270	Recruitment of mitotic centrosome proteins and complexes	3	81	0.00584036	0.94322	0.94322	3	3	0.000257666	9606	Homo sapiens	NME7;DBT;PAFAH1B1		R-HSA-380311;R-HSA-380455;R-HSA-380283
R-HSA-5655253	Signaling by FGFR2 in disease	2	61	0.0043983	0.944104	0.944104	4	28	0.00240488	9606	Homo sapiens	PLCG1;HRAS		R-HSA-5655301;R-HSA-5655343;R-HSA-5654748;R-HSA-5655241
R-HSA-5654736	Signaling by FGFR1	2	61	0.0043983	0.944104	0.944104	6	48	0.00412265	9606	Homo sapiens	PLCG1;HRAS		R-HSA-5654167;R-HSA-5654165;R-HSA-5654149;R-HSA-5654392;R-HSA-5654600;R-HSA-8941623
R-HSA-8856828	Clathrin-mediated endocytosis	7	155	0.011176	0.946586	0.946586	16	34	0.00292021	9606	Homo sapiens	DNM3;INPP5F;OCRL;SYNJ2;PIK3C2A;RAB5A;CFTR;DNM2		R-HSA-8868071;R-HSA-8868230;R-HSA-8866277;R-HSA-8867756;R-HSA-8868236;R-HSA-8868651;R-HSA-8867754;R-HSA-8868648;R-HSA-8868072;R-HSA-8868661;R-HSA-8868660;R-HSA-8868659;R-HSA-8868658;R-HSA-8869438;R-HSA-8871194;R-HSA-8871193
R-HSA-167243	Tat-mediated HIV elongation arrest and recovery	1	39	0.00281203	0.947425	0.947425	3	3	0.000257666	9606	Homo sapiens	TAT		R-HSA-167090;R-HSA-167459;R-HSA-167148
R-HSA-167238	Pausing and recovery of Tat-mediated HIV elongation	1	39	0.00281203	0.947425	0.947425	2	2	0.000171777	9606	Homo sapiens	TAT		R-HSA-167076;R-HSA-167150
R-HSA-445355	Smooth Muscle Contraction	1	39	0.00281203	0.947425	0.947425	4	9	0.000772997	9606	Homo sapiens	CAD		R-HSA-445700;R-HSA-445699;R-HSA-445704;R-HSA-445705
R-HSA-180746	Nuclear import of Rev protein	1	39	0.00281203	0.947425	0.947425	3	7	0.00060122	9606	Homo sapiens	RAN		R-HSA-180736;R-HSA-180728;R-HSA-180687
R-HSA-4791275	Signaling by WNT in cancer	1	39	0.00281203	0.947425	0.947425	1	16	0.00137422	9606	Homo sapiens	TNKS		R-HSA-5262606
R-HSA-389356	CD28 co-stimulation	1	39	0.00281203	0.947425	0.947425	1	19	0.00163188	9606	Homo sapiens	THEM4		R-HSA-198640
R-HSA-73884	Base Excision Repair	2	62	0.0044704	0.947481	0.947481	10	87	0.0074723	9606	Homo sapiens	PARP1;PNKP		R-HSA-5649734;R-HSA-5651828;R-HSA-5649873;R-HSA-5649726;R-HSA-5649724;R-HSA-5651739;R-HSA-5651723;R-HSA-5649883;R-HSA-5649723;R-HSA-5649705
R-HSA-453279	Mitotic G1-G1/S phases	8	173	0.0124739	0.948337	0.948337	7	98	0.00841707	9606	Homo sapiens	DHFR;RRM2;TK1;TYMS		R-HSA-8961982;R-HSA-8962050;R-HSA-8961874;R-HSA-8961972;R-HSA-8962039;R-HSA-8961991;R-HSA-8961863
R-HSA-380287	Centrosome maturation	3	83	0.00598457	0.949148	0.949148	6	6	0.000515331	9606	Homo sapiens	NME7;DBT;PAFAH1B1		R-HSA-380311;R-HSA-380455;R-HSA-380294;R-HSA-380272;R-HSA-380303;R-HSA-380283
R-HSA-390471	Association of TriC/CCT with target proteins during biosynthesis	1	40	0.00288413	0.951255	0.951255	1	2	0.000171777	9606	Homo sapiens	SPHK1		R-HSA-391266
R-HSA-5696394	DNA Damage Recognition in GG-NER	1	40	0.00288413	0.951255	0.951255	2	5	0.000429443	9606	Homo sapiens	PARP1		R-HSA-5696655;R-HSA-5696664
R-HSA-8868766	rRNA processing in the mitochondrion	1	40	0.00288413	0.951255	0.951255	1	6	0.000515331	9606	Homo sapiens	KIAA0391		R-HSA-6785722
R-HSA-422356	Regulation of insulin secretion	4	104	0.00749874	0.953493	0.953493	6	37	0.00317788	9606	Homo sapiens	AHCYL1;PLCB1;PLCB2;ADCY6		R-HSA-169683;R-HSA-400023;R-HSA-381607;R-HSA-400097;R-HSA-399998;R-HSA-381704
R-HSA-5578775	Ion homeostasis	2	64	0.00461461	0.953659	0.953659	3	15	0.00128833	9606	Homo sapiens	AHCYL1;ASPH		R-HSA-169683;R-HSA-5226904;R-HSA-2855020
R-HSA-418594	G alpha (i) signalling events	32	556	0.0400894	0.954708	0.954708	38	147	0.0126256	9606	Homo sapiens	AHCYL1;PDE1C;RETSAT;PDE1A;ADCY4;AKR1B1;ADCY3;ADCY2;ADCY1;ADCY7;ADCY6;PNP;RDH11;AWAT2;CYP4V2;RDH10;HSD17B1;PDE4B;PDE4A;PDE6B;PDE4D;AKR1C1;PLA2G4A;DHRS3;ADCY9;PLCB4;AKR1B10;NAPEPLD;NMT1;NMT2;PLCB1;PLCB2		R-HSA-8956427;R-HSA-975629;R-HSA-392129;R-HSA-749454;R-HSA-111879;R-HSA-177284;R-HSA-2464803;R-HSA-111881;R-HSA-74059;R-HSA-111883;R-HSA-392206;R-HSA-74065;R-HSA-169683;R-HSA-2584246;R-HSA-111955;R-HSA-111956;R-HSA-6786239;R-HSA-2465919;R-HSA-111962;R-HSA-749456;R-HSA-111898;R-HSA-2534087;R-HSA-112037;R-HSA-170666;R-HSA-2466831;R-HSA-380073;R-HSA-170671;R-HSA-170674;R-HSA-2465940;R-HSA-170672;R-H…
R-HSA-5696400	Dual Incision in GG-NER	1	41	0.00295623	0.954806	0.954806	3	3	0.000257666	9606	Homo sapiens	PARP1		R-HSA-5690213;R-HSA-5690990;R-HSA-5690988
R-HSA-901042	Calnexin/calreticulin cycle	1	41	0.00295623	0.954806	0.954806	4	13	0.00111655	9606	Homo sapiens	MAN1B1		R-HSA-901036;R-HSA-901039;R-HSA-901024;R-HSA-901074
R-HSA-9018678	Biosynthesis of specialized proresolving mediators (SPMs)	7	159	0.0114644	0.954846	0.954846	42	124	0.0106502	9606	Homo sapiens	GSTM4;CYP2C9;GPX4;HPGD;ALOX5;PTGS2		R-HSA-9025995;R-HSA-9027532;R-HSA-9025996;R-HSA-9018895;R-HSA-9025999;R-HSA-266051;R-HSA-9018894;R-HSA-9018880;R-HSA-9026777;R-HSA-9020251;R-HSA-2161779;R-HSA-2161907;R-HSA-9028255;R-HSA-9020255;R-HSA-9026005;R-HSA-2161917;R-HSA-9027607;R-HSA-9026408;R-HSA-9020264;R-HSA-9027624;R-HSA-9027627;R-HSA-9018859;R-HSA-9018858;R-HSA-9027628;R-HSA-9020271;R-HSA-9018863;R-HSA-9023968;R-HSA-9020256;R-HSA-90…
R-HSA-6791312	TP53 Regulates Transcription of Cell Cycle Genes	2	65	0.00468671	0.956482	0.956482	1	42	0.00360732	9606	Homo sapiens	CNOT6L;CNOT8		R-HSA-6798044
R-HSA-8939211	ESR-mediated signaling	7	160	0.0115365	0.956723	0.956723	16	72	0.00618397	9606	Homo sapiens	ADSL;CITED1;GPAM;PTGES3;AGO2;PPID		R-HSA-9012203;R-HSA-9008271;R-HSA-9032751;R-HSA-8939203;R-HSA-8939204;R-HSA-9012196;R-HSA-9011961;R-HSA-9008315;R-HSA-9012186;R-HSA-9038161;R-HSA-9012208;R-HSA-9023859;R-HSA-8932020;R-HSA-9023860;R-HSA-8932021;R-HSA-9011958
R-HSA-381038	XBP1(S) activates chaperone genes	4	106	0.00764294	0.958011	0.958011	2	48	0.00412265	9606	Homo sapiens	EXTL1;GFPT1		R-HSA-8953336;R-HSA-1791088
R-HSA-165054	Rev-mediated nuclear export of HIV RNA	1	42	0.00302834	0.958099	0.958099	7	10	0.000858885	9606	Homo sapiens	RAN		R-HSA-165043;R-HSA-180739;R-HSA-165047;R-HSA-165028;R-HSA-165034;R-HSA-180687;R-HSA-165055
R-HSA-2559585	Oncogene Induced Senescence	1	42	0.00302834	0.958099	0.958099	3	18	0.00154599	9606	Homo sapiens	ADSL		R-HSA-3209111;R-HSA-3209114;R-HSA-3209151
R-HSA-5693565	Recruitment and ATM-mediated phosphorylation of repair and signaling proteins at DNA double strand breaks	2	66	0.00475881	0.959139	0.959139	7	35	0.0030061	9606	Homo sapiens	CDS1;BRCC3		R-HSA-5683735;R-HSA-69891;R-HSA-5683792;R-HSA-5683774;R-HSA-5693551;R-HSA-5683801;R-HSA-5683385
R-HSA-3371511	HSF1 activation	1	43	0.00310044	0.961152	0.961152	3	7	0.00060122	9606	Homo sapiens	PTGES3		R-HSA-3371586;R-HSA-5082409;R-HSA-5324632
R-HSA-114604	GPVI-mediated activation cascade	1	43	0.00310044	0.961152	0.961152	2	25	0.00214721	9606	Homo sapiens	PLCG2		R-HSA-114689;R-HSA-429497
R-HSA-6804757	Regulation of TP53 Degradation	1	43	0.00310044	0.961152	0.961152	1	30	0.00257666	9606	Homo sapiens	CDS1		R-HSA-349426
R-HSA-1227986	Signaling by ERBB2	2	67	0.00483092	0.961641	0.961641	5	43	0.00369321	9606	Homo sapiens	PLCG1;HRAS		R-HSA-1251922;R-HSA-1250498;R-HSA-1251944;R-HSA-1250463;R-HSA-1306972
R-HSA-186712	Regulation of beta-cell development	2	67	0.00483092	0.961641	0.961641	1	26	0.0022331	9606	Homo sapiens	PKLR		R-HSA-211461
R-HSA-983695	Antigen activates B Cell Receptor (BCR) leading to generation of second messengers	4	108	0.00778715	0.96212	0.96212	5	17	0.0014601	9606	Homo sapiens	AHCYL1;PLCG2;PIK3CD;PLCG1		R-HSA-169683;R-HSA-2076220;R-HSA-983704;R-HSA-2045911;R-HSA-1112666
R-HSA-177243	Interactions of Rev with host cellular proteins	1	44	0.00317254	0.963983	0.963983	9	16	0.00137422	9606	Homo sapiens	RAN		R-HSA-165043;R-HSA-180739;R-HSA-180736;R-HSA-165047;R-HSA-165028;R-HSA-165034;R-HSA-180728;R-HSA-180687;R-HSA-165055
R-HSA-6802952	Signaling by BRAF and RAF fusions	2	68	0.00490302	0.963995	0.963995	5	5	0.000429443	9606	Homo sapiens	HRAS;PAPSS1		R-HSA-6802935;R-HSA-6802934;R-HSA-6802933;R-HSA-6802932;R-HSA-6802927
R-HSA-352230	Amino acid transport across the plasma membrane	2	68	0.00490302	0.963995	0.963995	2	36	0.00309199	9606	Homo sapiens	NAT1;SAT1		R-HSA-352119;R-HSA-352174
R-HSA-379724	tRNA Aminoacylation	2	68	0.00490302	0.963995	0.963995	2	42	0.00360732	9606	Homo sapiens	PPA2		R-HSA-71732;R-HSA-449937
R-HSA-8957275	Post-translational protein phosphorylation	4	109	0.00785925	0.964032	0.964032	1	1	8.58885e-05	9606	Homo sapiens	P4HB;HSD17B11;CP;PNPLA2		R-HSA-8952289
R-HSA-381070	IRE1alpha activates chaperones	4	110	0.00793136	0.965853	0.965853	2	54	0.00463798	9606	Homo sapiens	EXTL1;GFPT1		R-HSA-8953336;R-HSA-1791088
R-HSA-186797	Signaling by PDGF	2	69	0.00497512	0.96621	0.96621	4	28	0.00240488	9606	Homo sapiens	PLCG1;HRAS		R-HSA-186834;R-HSA-1524182;R-HSA-1524186;R-HSA-186765
R-HSA-6785470	tRNA processing in the mitochondrion	1	45	0.00324465	0.966607	0.966607	2	3	0.000257666	9606	Homo sapiens	KIAA0391		R-HSA-6786854;R-HSA-6785722
R-HSA-5675221	Negative regulation of MAPK pathway	1	45	0.00324465	0.966607	0.966607	5	12	0.00103066	9606	Homo sapiens	HRAS		R-HSA-5674022;R-HSA-5675431;R-HSA-5674018;R-HSA-5675433;R-HSA-5675417
R-HSA-180786	Extension of Telomeres	1	45	0.00324465	0.966607	0.966607	7	21	0.00180366	9606	Homo sapiens	TERT		R-HSA-163090;R-HSA-163120;R-HSA-163099;R-HSA-163096;R-HSA-164616;R-HSA-164617;R-HSA-164620
R-HSA-1852241	Organelle biogenesis and maintenance	17	334	0.0240825	0.966685	0.966685	20	86	0.00738641	9606	Homo sapiens	ATP5S;ALAS1;IDH2;NME4;SOD2;ATP5F1C;ATP5F1D;ATP5F1E;GLUD1;GLUD2;DBT;ATP5PO;DECR2;ATP5MG;ATP5MF;ATP5ME;PAFAH1B1		R-HSA-5626228;R-HSA-5688276;R-HSA-8949580;R-HSA-5626227;R-HSA-5623519;R-HSA-5626681;R-HSA-5623513;R-HSA-5620921;R-HSA-5617816;R-HSA-1592245;R-HSA-5638009;R-HSA-5623525;R-HSA-5623524;R-HSA-5623527;R-HSA-5623521;R-HSA-1592238;R-HSA-5688289;R-HSA-5626220;R-HSA-5626223;R-HSA-5626699
R-HSA-1234176	Oxygen-dependent proline hydroxylation of Hypoxia-inducible Factor Alpha	2	70	0.00504723	0.968294	0.968294	9	12	0.00103066	9606	Homo sapiens	EGLN1;EGLN2		R-HSA-1234163;R-HSA-1234179;R-HSA-1234177;R-HSA-1234166;R-HSA-1234183;R-HSA-1234165;R-HSA-1234181;R-HSA-1234159;R-HSA-1234173
R-HSA-6802948	Signaling by high-kinase activity BRAF mutants	1	46	0.00331675	0.969041	0.969041	1	6	0.000515331	9606	Homo sapiens	HRAS		R-HSA-6802912
R-HSA-6806003	Regulation of TP53 Expression and Degradation	1	46	0.00331675	0.969041	0.969041	1	35	0.0030061	9606	Homo sapiens	CDS1		R-HSA-349426
R-HSA-1168372	Downstream signaling events of B Cell Receptor (BCR)	3	92	0.0066335	0.969344	0.969344	2	14	0.00120244	9606	Homo sapiens	DUS2;PPIA;HRAS		R-HSA-2025882;R-HSA-1168636
R-HSA-380284	Loss of proteins required for interphase microtubule organization from the centrosome	2	71	0.00511933	0.970253	0.970253	3	3	0.000257666	9606	Homo sapiens	DBT;PAFAH1B1		R-HSA-380294;R-HSA-380272;R-HSA-380303
R-HSA-380259	Loss of Nlp from mitotic centrosomes	2	71	0.00511933	0.970253	0.970253	2	2	0.000171777	9606	Homo sapiens	DBT;PAFAH1B1		R-HSA-380272;R-HSA-380303
R-HSA-73779	RNA Polymerase II Transcription Pre-Initiation And Promoter Opening	1	47	0.00338885	0.971297	0.971297	5	5	0.000429443	9606	Homo sapiens	AK6		R-HSA-109637;R-HSA-109636;R-HSA-109639;R-HSA-75095;R-HSA-109638
R-HSA-5696395	Formation of Incision Complex in GG-NER	1	47	0.00338885	0.971297	0.971297	8	10	0.000858885	9606	Homo sapiens	PARP1		R-HSA-6790487;R-HSA-6790454;R-HSA-5690996;R-HSA-5689861;R-HSA-5689317;R-HSA-5696670;R-HSA-5690991;R-HSA-5691000
R-HSA-5674135	MAP2K and MAPK activation	1	47	0.00338885	0.971297	0.971297	4	8	0.000687108	9606	Homo sapiens	HRAS		R-HSA-5672980;R-HSA-5672978;R-HSA-5672972;R-HSA-5672973
R-HSA-3371568	Attenuation phase	1	47	0.00338885	0.971297	0.971297	1	5	0.000429443	9606	Homo sapiens	PTGES3		R-HSA-5324617
R-HSA-379726	Mitochondrial tRNA aminoacylation	1	47	0.00338885	0.971297	0.971297	1	21	0.00180366	9606	Homo sapiens	PPA2		R-HSA-449937
R-HSA-6802946	Signaling by moderate kinase activity BRAF mutants	1	48	0.00346096	0.973389	0.973389	7	7	0.00060122	9606	Homo sapiens	HRAS		R-HSA-6802919;R-HSA-6802916;R-HSA-6802915;R-HSA-6802914;R-HSA-6803230;R-HSA-8936676;R-HSA-6802921
R-HSA-3000480	Scavenging by Class A Receptors	1	48	0.00346096	0.973389	0.973389	2	10	0.000858885	9606	Homo sapiens	FTMT;FTH1		R-HSA-2187266;R-HSA-2299677
R-HSA-9018519	Estrogen-dependent gene expression	6	153	0.0110318	0.973531	0.973531	13	66	0.00566864	9606	Homo sapiens	ADSL;CITED1;GPAM;PTGES3;AGO2		R-HSA-9012203;R-HSA-9008271;R-HSA-9012196;R-HSA-9011961;R-HSA-9008315;R-HSA-9012186;R-HSA-9038161;R-HSA-9012208;R-HSA-9023859;R-HSA-8932020;R-HSA-9023860;R-HSA-8932021;R-HSA-9011958
R-HSA-166520	Signaling by NTRKs	4	115	0.00829187	0.973741	0.973741	17	117	0.010049	9606	Homo sapiens	DNM3;PLCG1;HRAS;DNM2		R-HSA-167683;R-HSA-5686071;R-HSA-9026891;R-HSA-170977;R-HSA-9036970;R-HSA-9034796;R-HSA-167684;R-HSA-9026894;R-HSA-170986;R-HSA-9026531;R-HSA-9032067;R-HSA-9034855;R-HSA-171026;R-HSA-9034814;R-HSA-167674;R-HSA-9026579;R-HSA-177501
R-HSA-6802955	Paradoxical activation of RAF signaling by kinase inactive BRAF	1	49	0.00353306	0.975329	0.975329	7	7	0.00060122	9606	Homo sapiens	HRAS		R-HSA-6802918;R-HSA-8936731;R-HSA-6803234;R-HSA-6802943;R-HSA-6802942;R-HSA-6802941;R-HSA-6802937
R-HSA-167200	Formation of HIV-1 elongation complex containing HIV-1 Tat	1	49	0.00353306	0.975329	0.975329	5	5	0.000429443	9606	Homo sapiens	TAT		R-HSA-170706;R-HSA-167234;R-HSA-170704;R-HSA-167191;R-HSA-167196
R-HSA-165159	mTOR signalling	1	49	0.00353306	0.975329	0.975329	14	28	0.00240488	9606	Homo sapiens	RRAGC		R-HSA-5653974;R-HSA-8952716;R-HSA-447074;R-HSA-5653968;R-HSA-377186;R-HSA-5672828;R-HSA-5672824;R-HSA-165680;R-HSA-5653957;R-HSA-165718;R-HSA-380979;R-HSA-5672843;R-HSA-165692;R-HSA-8952726
R-HSA-381676	Glucagon-like Peptide-1 (GLP1) regulates insulin secretion	1	49	0.00353306	0.975329	0.975329	2	11	0.000944774	9606	Homo sapiens	ADCY6		R-HSA-381607;R-HSA-381704
R-HSA-8854518	AURKA Activation by TPX2	2	74	0.00533564	0.975456	0.975456	2	2	0.000171777	9606	Homo sapiens	DBT;PAFAH1B1		R-HSA-8853405;R-HSA-8853419
R-HSA-5693606	DNA Double Strand Break Response	2	74	0.00533564	0.975456	0.975456	7	44	0.00377909	9606	Homo sapiens	CDS1;BRCC3		R-HSA-5683735;R-HSA-69891;R-HSA-5683792;R-HSA-5683774;R-HSA-5693551;R-HSA-5683801;R-HSA-5683385
R-HSA-380320	Recruitment of NuMA to mitotic centrosomes	3	96	0.00692191	0.975636	0.975636	2	2	0.000171777	9606	Homo sapiens	NME7;DBT;PAFAH1B1		R-HSA-380316;R-HSA-380508
R-HSA-73762	RNA Polymerase I Transcription Initiation	1	50	0.00360516	0.977127	0.977127	3	6	0.000515331	9606	Homo sapiens	ZNRD1		R-HSA-73865;R-HSA-73757;R-HSA-73758
R-HSA-190828	Gap junction trafficking	1	50	0.00360516	0.977127	0.977127	3	20	0.00171777	9606	Homo sapiens	DNM2		R-HSA-196017;R-HSA-190519;R-HSA-190829
R-HSA-442660	Na+/Cl- dependent neurotransmitter transporters	1	50	0.00360516	0.977127	0.977127	1	15	0.00128833	9606	Homo sapiens	NAT1		R-HSA-443997
R-HSA-379716	Cytosolic tRNA aminoacylation	1	50	0.00360516	0.977127	0.977127	1	21	0.00180366	9606	Homo sapiens	PPA2		R-HSA-71732
R-HSA-75893	TNF signaling	1	50	0.00360516	0.977127	0.977127	1	29	0.00249077	9606	Homo sapiens	SMPD3		R-HSA-5626981
R-HSA-204005	COPII-mediated vesicle transport	2	76	0.00547985	0.978423	0.978423	4	16	0.00137422	9606	Homo sapiens	SEC16A;DBT		R-HSA-203973;R-HSA-5694417;R-HSA-204008;R-HSA-5694441
R-HSA-1650814	Collagen biosynthesis and modifying enzymes	2	76	0.00547985	0.978423	0.978423	7	51	0.00438031	9606	Homo sapiens	P4HB;PPIB		R-HSA-1650808;R-HSA-8948234;R-HSA-2002460;R-HSA-1980233;R-HSA-2022073;R-HSA-8948226;R-HSA-8948230
R-HSA-168333	NEP/NS2 Interacts with the Cellular Export Machinery	1	51	0.00367727	0.978795	0.978795	1	2	0.000171777	9606	Homo sapiens	RAN		R-HSA-168880
R-HSA-8955332	Carboxyterminal post-translational modifications of tubulin	1	51	0.00367727	0.978795	0.978795	1	6	0.000515331	9606	Homo sapiens	TTL		R-HSA-8955706
R-HSA-1222556	ROS, RNS production in phagocytes	1	51	0.00367727	0.978795	0.978795	1	12	0.00103066	9606	Homo sapiens	NOS3		R-HSA-418436
R-HSA-3928662	EPHB-mediated forward signaling	1	51	0.00367727	0.978795	0.978795	2	26	0.0022331	9606	Homo sapiens	HRAS		R-HSA-4093339;R-HSA-4093331
R-HSA-400253	Circadian Clock	3	99	0.00713822	0.979527	0.979527	6	59	0.00506742	9606	Homo sapiens	CPT1A;DBT		R-HSA-549385;R-HSA-400256;R-HSA-5663264;R-HSA-1801587;R-HSA-1856948;R-HSA-400382
R-HSA-167246	Tat-mediated elongation of the HIV-1 transcript	1	52	0.00374937	0.980341	0.980341	8	8	0.000687108	9606	Homo sapiens	TAT		R-HSA-170706;R-HSA-167234;R-HSA-170704;R-HSA-167191;R-HSA-167192;R-HSA-167196;R-HSA-167197;R-HSA-167181
R-HSA-167161	HIV Transcription Initiation	1	52	0.00374937	0.980341	0.980341	4	4	0.000343554	9606	Homo sapiens	AK6		R-HSA-167477;R-HSA-167130;R-HSA-167134;R-HSA-167118
R-HSA-75953	RNA Polymerase II Transcription Initiation	1	52	0.00374937	0.980341	0.980341	3	3	0.000257666	9606	Homo sapiens	AK6		R-HSA-75861;R-HSA-75864;R-HSA-75866
R-HSA-73776	RNA Polymerase II Promoter Escape	1	52	0.00374937	0.980341	0.980341	3	5	0.000429443	9606	Homo sapiens	AK6		R-HSA-75873;R-HSA-75850;R-HSA-75869
R-HSA-167162	RNA Polymerase II HIV Promoter Escape	1	52	0.00374937	0.980341	0.980341	4	7	0.00060122	9606	Homo sapiens	AK6		R-HSA-167474;R-HSA-167136;R-HSA-167121;R-HSA-167113
R-HSA-167169	HIV Transcription Elongation	1	52	0.00374937	0.980341	0.980341	8	15	0.00128833	9606	Homo sapiens	TAT		R-HSA-170706;R-HSA-167234;R-HSA-170704;R-HSA-167191;R-HSA-167192;R-HSA-167196;R-HSA-167197;R-HSA-167181
R-HSA-168274	Export of Viral Ribonucleoproteins from Nucleus	1	52	0.00374937	0.980341	0.980341	1	5	0.000429443	9606	Homo sapiens	RAN		R-HSA-168880
R-HSA-8864260	Transcriptional regulation by the AP-2 (TFAP2) family of transcription factors	1	52	0.00374937	0.980341	0.980341	1	44	0.00377909	9606	Homo sapiens	CITED1		R-HSA-8864307
R-HSA-109606	Intrinsic Pathway for Apoptosis	1	52	0.00374937	0.980341	0.980341	1	47	0.00403676	9606	Homo sapiens	NMT1		R-HSA-141367
R-HSA-381119	Unfolded Protein Response (UPR)	6	160	0.0115365	0.980996	0.980996	3	95	0.00815941	9606	Homo sapiens	EXTL1;GFPT1;ASNS		R-HSA-8953336;R-HSA-1791118;R-HSA-1791088
R-HSA-162599	Late Phase of HIV Life Cycle	6	161	0.0116086	0.981886	0.981886	35	75	0.00644164	9606	Homo sapiens	TAT;NMT1;NMT2;AK6;PPIA;RAN		R-HSA-167234;R-HSA-180739;R-HSA-184392;R-HSA-167113;R-HSA-3159227;R-HSA-167118;R-HSA-180687;R-HSA-167181;R-HSA-170706;R-HSA-170704;R-HSA-167121;R-HSA-167191;R-HSA-167130;R-HSA-167192;R-HSA-167134;R-HSA-167196;R-HSA-167197;R-HSA-162914;R-HSA-167459;R-HSA-167136;R-HSA-167076;R-HSA-165028;R-HSA-165034;R-HSA-167150;R-HSA-167148;R-HSA-167090;R-HSA-167474;R-HSA-165043;R-HSA-165047;R-HSA-167477;R-HSA-16…
R-HSA-5578749	Transcriptional regulation by small RNAs	2	79	0.00569616	0.982233	0.982233	5	5	0.000429443	9606	Homo sapiens	AGO2;RAN		R-HSA-5578965;R-HSA-5578742;R-HSA-5578966;R-HSA-5578744;R-HSA-5578712
R-HSA-1632852	Macroautophagy	2	79	0.00569616	0.982233	0.982233	13	39	0.00334965	9606	Homo sapiens	RRAGC;PIK3C3		R-HSA-1632857;R-HSA-5682388;R-HSA-5672017;R-HSA-5672817;R-HSA-5682385;R-HSA-5679205;R-HSA-5679266;R-HSA-5675790;R-HSA-5672012;R-HSA-5672010;R-HSA-5678315;R-HSA-5673768;R-HSA-5678313
R-HSA-112316	Neuronal System	22	435	0.0313649	0.982467	0.982467	25	161	0.0138281	9606	Homo sapiens	ACHE;GLS2;MAOA;GAD1;ADCY4;GAD2;ADCY3;ABAT;ADCY2;ADCY1;COMT;ADCY7;SAT1;ADCY6;GLS;LRTOMT;ALDH5A1;ADCY9;PLCB1;PLCB2;GLUL;HRAS		R-HSA-141186;R-HSA-888589;R-HSA-212614;R-HSA-379395;R-HSA-8955010;R-HSA-392206;R-HSA-888577;R-HSA-379464;R-HSA-70606;R-HSA-70609;R-HSA-442715;R-HSA-372519;R-HSA-170666;R-HSA-888548;R-HSA-500717;R-HSA-442732;R-HSA-170671;R-HSA-170674;R-HSA-888572;R-HSA-379382;R-HSA-374909;R-HSA-916855;R-HSA-170686;R-HSA-379387;R-HSA-917744
R-HSA-76042	RNA Polymerase II Transcription Initiation And Promoter Clearance	1	54	0.00389358	0.983103	0.983103	7	9	0.000772997	9606	Homo sapiens	AK6		R-HSA-75873;R-HSA-75861;R-HSA-75864;R-HSA-75866;R-HSA-75850;R-HSA-75869;R-HSA-75949
R-HSA-72695	Formation of the ternary complex, and subsequently, the 43S complex	1	54	0.00389358	0.983103	0.983103	1	3	0.000257666	9606	Homo sapiens	EIF3M		R-HSA-72691
R-HSA-169911	Regulation of Apoptosis	1	54	0.00389358	0.983103	0.983103	1	5	0.000429443	9606	Homo sapiens	OPA1		R-HSA-8867344
R-HSA-382556	ABC-family proteins mediated transport	4	124	0.0089408	0.98381	0.98381	10	28	0.00240488	9606	Homo sapiens	ABCC4;ABCB4;CFTR		R-HSA-8866551;R-HSA-1454916;R-HSA-383190;R-HSA-8866851;R-HSA-5678706;R-HSA-8866546;R-HSA-1467457;R-HSA-5678863;R-HSA-8866542;R-HSA-8866553
R-HSA-5620920	Cargo trafficking to the periciliary membrane	1	55	0.00396568	0.984335	0.984335	7	27	0.00231899	9606	Homo sapiens	NME4;DECR2		R-HSA-5623525;R-HSA-5623524;R-HSA-5623527;R-HSA-5623521;R-HSA-5623519;R-HSA-5623513;R-HSA-5620921
R-HSA-69613	p53-Independent G1/S DNA damage checkpoint	1	55	0.00396568	0.984335	0.984335	1	5	0.000429443	9606	Homo sapiens	CDS1		R-HSA-69608
R-HSA-69601	Ubiquitin Mediated Degradation of Phosphorylated Cdc25A	1	55	0.00396568	0.984335	0.984335	1	5	0.000429443	9606	Homo sapiens	CDS1		R-HSA-69608
R-HSA-69610	p53-Independent DNA Damage Response	1	55	0.00396568	0.984335	0.984335	1	5	0.000429443	9606	Homo sapiens	CDS1		R-HSA-69608
R-HSA-2173793	Transcriptional activity of SMAD2/SMAD3:SMAD4 heterotrimer	1	55	0.00396568	0.984335	0.984335	2	38	0.00326376	9606	Homo sapiens	PARP1		R-HSA-2187330;R-HSA-2187325
R-HSA-167172	Transcription of the HIV genome	2	81	0.00584036	0.984401	0.984401	23	45	0.00386498	9606	Homo sapiens	TAT;AK6		R-HSA-167234;R-HSA-167459;R-HSA-167136;R-HSA-167076;R-HSA-167113;R-HSA-167150;R-HSA-167118;R-HSA-167148;R-HSA-167181;R-HSA-170706;R-HSA-167090;R-HSA-167474;R-HSA-170704;R-HSA-167121;R-HSA-167191;R-HSA-167477;R-HSA-167130;R-HSA-167192;R-HSA-167097;R-HSA-167134;R-HSA-167196;R-HSA-167484;R-HSA-167197
R-HSA-69473	G2/M DNA damage checkpoint	2	81	0.00584036	0.984401	0.984401	5	12	0.00103066	9606	Homo sapiens	CDS1;BRCC3		R-HSA-75809;R-HSA-5683735;R-HSA-69891;R-HSA-5683792;R-HSA-5683774
R-HSA-6781823	Formation of TC-NER Pre-Incision Complex	1	56	0.00403778	0.985478	0.985478	2	7	0.00060122	9606	Homo sapiens	PPIE		R-HSA-6782069;R-HSA-6782004
R-HSA-381426	Regulation of Insulin-like Growth Factor (IGF) transport and uptake by Insulin-like Growth Factor Binding Proteins (IGFBPs)	4	127	0.00915711	0.98626	0.98626	1	14	0.00120244	9606	Homo sapiens	P4HB;HSD17B11;CP;PNPLA2		R-HSA-8952289
R-HSA-190236	Signaling by FGFR	3	106	0.00764294	0.986433	0.986433	25	142	0.0121962	9606	Homo sapiens	GALNT3;PLCG1;HRAS		R-HSA-5654167;R-HSA-5654165;R-HSA-5654163;R-HSA-5654224;R-HSA-5654426;R-HSA-5654618;R-HSA-5654169;R-HSA-5654151;R-HSA-5654663;R-HSA-5654148;R-HSA-5654149;R-HSA-5654402;R-HSA-5654147;R-HSA-5654222;R-HSA-5654159;R-HSA-5654157;R-HSA-5654413;R-HSA-5654600;R-HSA-5654647;R-HSA-8851619;R-HSA-8941613;R-HSA-5654392;R-HSA-8941628;R-HSA-8941618;R-HSA-8941623
R-HSA-4641257	Degradation of AXIN	1	57	0.00410989	0.986537	0.986537	5	8	0.000687108	9606	Homo sapiens	TNKS		R-HSA-3640862;R-HSA-3640861;R-HSA-3640844;R-HSA-3640874;R-HSA-3640858
R-HSA-5693571	Nonhomologous End-Joining (NHEJ)	1	57	0.00410989	0.986537	0.986537	1	13	0.00111655	9606	Homo sapiens	BRCC3		R-HSA-5686685
R-HSA-72187	mRNA 3'-end processing	1	58	0.00418199	0.987519	0.987519	3	3	0.000257666	9606	Homo sapiens	PAPOLA		R-HSA-8849157;R-HSA-72180;R-HSA-72185
R-HSA-202433	Generation of second messenger molecules	1	58	0.00418199	0.987519	0.987519	7	17	0.0014601	9606	Homo sapiens	PLCG1		R-HSA-202354;R-HSA-202407;R-HSA-202212;R-HSA-202331;R-HSA-202248;R-HSA-213407;R-HSA-213406
R-HSA-2871809	FCERI mediated Ca+2 mobilization	4	129	0.00930132	0.987693	0.987693	8	11	0.000944774	9606	Homo sapiens	DUS2;AHCYL1;PLCG2;PLCG1		R-HSA-169683;R-HSA-2730888;R-HSA-2730858;R-HSA-2730847;R-HSA-2730833;R-HSA-2730849;R-HSA-2730867;R-HSA-2730885
R-HSA-9007101	Rab regulation of trafficking	4	129	0.00930132	0.987693	0.987693	7	35	0.0030061	9606	Homo sapiens	RAB35;RAB27B;RAB6B;RAB5A		R-HSA-8876193;R-HSA-8854303;R-HSA-8854222;R-HSA-8854173;R-HSA-8877308;R-HSA-8877612;R-HSA-8875320
R-HSA-69541	Stabilization of p53	1	59	0.00425409	0.988429	0.988429	2	15	0.00128833	9606	Homo sapiens	CDS1		R-HSA-69685;R-HSA-349426
R-HSA-3371571	HSF1-dependent transactivation	1	59	0.00425409	0.988429	0.988429	1	8	0.000687108	9606	Homo sapiens	PTGES3		R-HSA-5324617
R-HSA-373752	Netrin-1 signaling	1	59	0.00425409	0.988429	0.988429	2	37	0.00317788	9606	Homo sapiens	PLCG1		R-HSA-593690;R-HSA-622382
R-HSA-6783783	Interleukin-10 signaling	2	86	0.00620088	0.988755	0.988755	1	15	0.00128833	9606	Homo sapiens	PTGS2		R-HSA-6790029
R-HSA-1236394	Signaling by ERBB4	1	60	0.0043262	0.989273	0.989273	1	37	0.00317788	9606	Homo sapiens	HRAS		R-HSA-1250383
R-HSA-5339562	Uptake and actions of bacterial toxins	1	60	0.0043262	0.989273	0.989273	1	65	0.00558275	9606	Homo sapiens	TXNRD1		R-HSA-5336420
R-HSA-6802957	Oncogenic MAPK signaling	2	87	0.00627298	0.989471	0.989471	29	34	0.00292021	9606	Homo sapiens	HRAS;PAPSS1		R-HSA-6802919;R-HSA-6802918;R-HSA-6802916;R-HSA-6802915;R-HSA-6802914;R-HSA-6803234;R-HSA-6803233;R-HSA-6802912;R-HSA-6802927;R-HSA-6802926;R-HSA-6802925;R-HSA-6802924;R-HSA-6802922;R-HSA-6802921;R-HSA-6803240;R-HSA-6802935;R-HSA-6802934;R-HSA-6802933;R-HSA-6802932;R-HSA-8936731;R-HSA-6802943;R-HSA-6802942;R-HSA-6802941;R-HSA-6802937;R-HSA-8936676;R-HSA-6802837;R-HSA-6802834;R-HSA-6803230;R-HSA-6…
R-HSA-1226099	Signaling by FGFR in disease	2	87	0.00627298	0.989471	0.989471	17	106	0.00910418	9606	Homo sapiens	PLCG1;HRAS		R-HSA-1839100;R-HSA-5655347;R-HSA-1839098;R-HSA-5655313;R-HSA-5655326;R-HSA-5654748;R-HSA-1839094;R-HSA-5655301;R-HSA-5655247;R-HSA-5655343;R-HSA-5655244;R-HSA-5655341;R-HSA-5655277;R-HSA-8853307;R-HSA-5655243;R-HSA-5655336;R-HSA-5655241
R-HSA-5654738	Signaling by FGFR2	2	87	0.00627298	0.989471	0.989471	6	46	0.00395087	9606	Homo sapiens	PLCG1;HRAS		R-HSA-5654402;R-HSA-5654147;R-HSA-5654159;R-HSA-8941618;R-HSA-5654157;R-HSA-5654618
R-HSA-6802949	Signaling by RAS mutants	1	61	0.0043983	0.990056	0.990056	8	8	0.000687108	9606	Homo sapiens	HRAS		R-HSA-6802834;R-HSA-6803233;R-HSA-6802926;R-HSA-6802925;R-HSA-6802924;R-HSA-6802908;R-HSA-6802922;R-HSA-6803240
R-HSA-3000171	Non-integrin membrane-ECM interactions	1	61	0.0043983	0.990056	0.990056	1	22	0.00188955	9606	Homo sapiens	TKT		R-HSA-2465890
R-HSA-2029480	Fcgamma receptor (FCGR) dependent phagocytosis	7	193	0.0139159	0.990281	0.990281	8	42	0.00360732	9606	Homo sapiens	PLPP5;AHCYL1;PLCG2;PLD4;PLCG1;PLA2G6;PLD1		R-HSA-169683;R-HSA-2029471;R-HSA-2029468;R-HSA-167686;R-HSA-2029272;R-HSA-2029270;R-HSA-2029268;R-HSA-2029475
R-HSA-1912408	Pre-NOTCH Transcription and Translation	2	89	0.00641719	0.990773	0.990773	13	28	0.00240488	9606	Homo sapiens	ADSL;AGO2		R-HSA-1912413;R-HSA-1912412;R-HSA-1606682;R-HSA-1912409;R-HSA-1912410;R-HSA-1912406;R-HSA-1912368;R-HSA-1912364;R-HSA-1912367;R-HSA-1912366;R-HSA-1912363;R-HSA-1912362;R-HSA-1606561
R-HSA-5250924	B-WICH complex positively regulates rRNA expression	1	62	0.0044704	0.990781	0.990781	3	3	0.000257666	9606	Homo sapiens	ZNRD1		R-HSA-5250930;R-HSA-5250947;R-HSA-5250938
R-HSA-162587	HIV Life Cycle	6	175	0.0126181	0.99089	0.99089	61	113	0.0097054	9606	Homo sapiens	TAT;NMT1;NMT2;AK6;PPIA;RAN		R-HSA-180739;R-HSA-8951690;R-HSA-182795;R-HSA-3159227;R-HSA-167181;R-HSA-167191;R-HSA-164503;R-HSA-164500;R-HSA-164507;R-HSA-167192;R-HSA-164504;R-HSA-164505;R-HSA-164510;R-HSA-167196;R-HSA-164508;R-HSA-167197;R-HSA-164509;R-HSA-167459;R-HSA-164515;R-HSA-164512;R-HSA-164513;R-HSA-164519;R-HSA-167076;R-HSA-165028;R-HSA-165034;R-HSA-164520;R-HSA-164521;R-HSA-164527;R-HSA-164524;R-HSA-167090;R-HSA-1…
R-HSA-983705	Signaling by the B Cell Receptor (BCR)	7	195	0.0140601	0.991168	0.991168	7	35	0.0030061	9606	Homo sapiens	DUS2;AHCYL1;PLCG2;PIK3CD;PLCG1;PPIA;HRAS		R-HSA-169683;R-HSA-2076220;R-HSA-2025882;R-HSA-983704;R-HSA-2045911;R-HSA-1112666;R-HSA-1168636
R-HSA-72649	Translation initiation complex formation	1	63	0.0045425	0.991454	0.991454	2	2	0.000171777	9606	Homo sapiens	EIF3M		R-HSA-156808;R-HSA-157849
R-HSA-73777	RNA Polymerase I Chain Elongation	1	63	0.0045425	0.991454	0.991454	1	1	8.58885e-05	9606	Homo sapiens	ZNRD1		R-HSA-74986
R-HSA-2980766	Nuclear Envelope Breakdown	1	63	0.0045425	0.991454	0.991454	3	13	0.00111655	9606	Homo sapiens	LPIN1		R-HSA-5195402;R-HSA-5221130;R-HSA-4419948
R-HSA-2565942	Regulation of PLK1 Activity at G2/M Transition	2	92	0.0066335	0.992435	0.992435	4	12	0.00103066	9606	Homo sapiens	DBT;PAFAH1B1		R-HSA-3000319;R-HSA-2574845;R-HSA-3000310;R-HSA-2574840
R-HSA-5621480	Dectin-2 family	1	65	0.00468671	0.992656	0.992656	3	12	0.00103066	9606	Homo sapiens	PLCG2		R-HSA-5621347;R-HSA-5621363;R-HSA-5621356
R-HSA-109581	Apoptosis	6	180	0.0129786	0.99292	0.99292	15	126	0.010822	9606	Homo sapiens	OCLN;OPA1;GUK1;CAD;NMT1;DNM1L		R-HSA-351876;R-HSA-211239;R-HSA-211207;R-HSA-211206;R-HSA-351948;R-HSA-9029667;R-HSA-211247;R-HSA-351913;R-HSA-211186;R-HSA-211191;R-HSA-211190;R-HSA-141367;R-HSA-8867344;R-HSA-211193;R-HSA-211224
R-HSA-72702	Ribosomal scanning and start codon recognition	1	66	0.00475881	0.993192	0.993192	2	2	0.000171777	9606	Homo sapiens	EIF3M		R-HSA-72697;R-HSA-72621
R-HSA-6782210	Gap-filling DNA repair synthesis and ligation in TC-NER	1	66	0.00475881	0.993192	0.993192	2	2	0.000171777	9606	Homo sapiens	PPIE		R-HSA-6782227;R-HSA-6782208
R-HSA-5678895	Defective CFTR causes cystic fibrosis	1	67	0.00483092	0.993689	0.993689	7	7	0.00060122	9606	Homo sapiens	CFTR		R-HSA-5678822;R-HSA-8866854;R-HSA-5678992;R-HSA-8866858;R-HSA-5679000;R-HSA-8866857;R-HSA-8866856
R-HSA-73856	RNA Polymerase II Transcription Termination	1	67	0.00483092	0.993689	0.993689	2	4	0.000343554	9606	Homo sapiens	PAPOLA		R-HSA-72180;R-HSA-77592
R-HSA-109688	Cleavage of Growing Transcript in the Termination Region	1	67	0.00483092	0.993689	0.993689	2	4	0.000343554	9606	Homo sapiens	PAPOLA		R-HSA-72180;R-HSA-77592
R-HSA-72662	Activation of the mRNA upon binding of the cap-binding complex and eIFs, and subsequent binding to 43S	1	67	0.00483092	0.993689	0.993689	2	6	0.000515331	9606	Homo sapiens	EIF3M		R-HSA-156808;R-HSA-157849
R-HSA-983189	Kinesins	1	67	0.00483092	0.993689	0.993689	3	14	0.00120244	9606	Homo sapiens	KLC1		R-HSA-983259;R-HSA-983194;R-HSA-983266
R-HSA-201722	Formation of the beta-catenin:TCF transactivating complex	1	67	0.00483092	0.993689	0.993689	1	13	0.00111655	9606	Homo sapiens	TERT		R-HSA-3322422
R-HSA-9006927	Signaling by Non-Receptor Tyrosine Kinases	1	67	0.00483092	0.993689	0.993689	2	52	0.0044662	9606	Homo sapiens	HRAS		R-HSA-8981353;R-HSA-8981355
R-HSA-8848021	Signaling by PTK6	1	67	0.00483092	0.993689	0.993689	2	52	0.0044662	9606	Homo sapiens	HRAS		R-HSA-8981353;R-HSA-8981355
R-HSA-2219530	Constitutive Signaling by Aberrant PI3K in Cancer	2	95	0.00684981	0.993803	0.993803	1	2	0.000171777	9606	Homo sapiens	KITLG;PIK3CD		R-HSA-2400009
R-HSA-6804756	Regulation of TP53 Activity through Phosphorylation	2	95	0.00684981	0.993803	0.993803	2	26	0.0022331	9606	Homo sapiens	CDS1;AK6		R-HSA-6805399;R-HSA-69685
R-HSA-6782135	Dual incision in TC-NER	1	68	0.00490302	0.994149	0.994149	6	6	0.000515331	9606	Homo sapiens	PPIE		R-HSA-6782211;R-HSA-6782131;R-HSA-6782224;R-HSA-6782141;R-HSA-6782204;R-HSA-6782138
R-HSA-6784531	tRNA processing in the nucleus	1	68	0.00490302	0.994149	0.994149	2	7	0.00060122	9606	Homo sapiens	RAN		R-HSA-6785478;R-HSA-6783483
R-HSA-5607764	CLEC7A (Dectin-1) signaling	3	120	0.00865239	0.994161	0.994161	6	45	0.00386498	9606	Homo sapiens	DUS2;AHCYL1;PLCG2		R-HSA-169683;R-HSA-5607735;R-HSA-5607745;R-HSA-2730849;R-HSA-2730867;R-HSA-5607755
R-HSA-212165	Epigenetic regulation of gene expression	4	143	0.0103108	0.994395	0.994395	7	34	0.00292021	9606	Homo sapiens	ZNRD1;TET3;TET2;TET1		R-HSA-427366;R-HSA-5220990;R-HSA-5250930;R-HSA-5250947;R-HSA-5220952;R-HSA-5221014;R-HSA-5250938
R-HSA-3371497	HSP90 chaperone cycle for steroid hormone receptors (SHR)	1	69	0.00497512	0.994576	0.994576	6	12	0.00103066	9606	Homo sapiens	PTGES3		R-HSA-5618080;R-HSA-5618099;R-HSA-5618098;R-HSA-5618093;R-HSA-5618110;R-HSA-5618073
R-HSA-375165	NCAM signaling for neurite out-growth	1	69	0.00497512	0.994576	0.994576	1	23	0.00197544	9606	Homo sapiens	HRAS		R-HSA-392054
R-HSA-1442490	Collagen degradation	1	69	0.00497512	0.994576	0.994576	1	34	0.00292021	9606	Homo sapiens	PHYKPL		R-HSA-5696408
R-HSA-3858494	Beta-catenin independent WNT signaling	5	165	0.011897	0.994635	0.994635	6	51	0.00438031	9606	Homo sapiens	ADSL;AGO2;PDE6B;PLCB1;PLCB2		R-HSA-4086392;R-HSA-4086393;R-HSA-398193;R-HSA-4518575;R-HSA-4518585;R-HSA-398040
R-HSA-5619084	ABC transporter disorders	2	98	0.00706612	0.994928	0.994928	8	22	0.00188955	9606	Homo sapiens	ABCB4;CFTR		R-HSA-5678822;R-HSA-8866854;R-HSA-5678992;R-HSA-5678749;R-HSA-8866858;R-HSA-5679000;R-HSA-8866857;R-HSA-8866856
R-HSA-5658442	Regulation of RAS by GAPs	1	70	0.00504723	0.994972	0.994972	2	5	0.000429443	9606	Homo sapiens	HRAS		R-HSA-5658231;R-HSA-5658435
R-HSA-8943724	Regulation of PTEN gene transcription	1	70	0.00504723	0.994972	0.994972	2	15	0.00128833	9606	Homo sapiens	RRAGC		R-HSA-8944457;R-HSA-8944454
R-HSA-69580	p53-Dependent G1/S DNA damage checkpoint	1	70	0.00504723	0.994972	0.994972	2	22	0.00188955	9606	Homo sapiens	CDS1		R-HSA-69685;R-HSA-349426
R-HSA-69563	p53-Dependent G1 DNA Damage Response	1	70	0.00504723	0.994972	0.994972	2	22	0.00188955	9606	Homo sapiens	CDS1		R-HSA-69685;R-HSA-349426
R-HSA-2871796	FCERI mediated MAPK activation	3	123	0.0088687	0.995141	0.995141	8	20	0.00171777	9606	Homo sapiens	PLCG2;PLCG1;HRAS		R-HSA-2730889;R-HSA-2730841;R-HSA-2730856;R-HSA-2730840;R-HSA-2730892;R-HSA-2424477;R-HSA-2730851;R-HSA-2396606
R-HSA-5620912	Anchoring of the basal body to the plasma membrane	2	99	0.00713822	0.995256	0.995256	8	9	0.000772997	9606	Homo sapiens	DBT;PAFAH1B1		R-HSA-5626228;R-HSA-5626227;R-HSA-5626220;R-HSA-5626223;R-HSA-5626681;R-HSA-5617816;R-HSA-5626699;R-HSA-5638009
R-HSA-5357801	Programmed Cell Death	6	188	0.0135554	0.995302	0.995302	15	139	0.0119385	9606	Homo sapiens	OCLN;OPA1;GUK1;CAD;NMT1;DNM1L		R-HSA-351876;R-HSA-211239;R-HSA-211207;R-HSA-211206;R-HSA-351948;R-HSA-9029667;R-HSA-211247;R-HSA-351913;R-HSA-211186;R-HSA-211191;R-HSA-211190;R-HSA-141367;R-HSA-8867344;R-HSA-211193;R-HSA-211224
R-HSA-6790901	rRNA modification in the nucleus and cytosol	1	71	0.00511933	0.995339	0.995339	1	8	0.000687108	9606	Homo sapiens	DIMT1		R-HSA-6790994
R-HSA-6803157	Antimicrobial peptides	3	124	0.0089408	0.99543	0.99543	4	58	0.00498153	9606	Homo sapiens	PLA2G2A;LYZ;ATOX1		R-HSA-8862771;R-HSA-8862320;R-HSA-8862300;R-HSA-6803545
R-HSA-5358346	Hedgehog ligand biogenesis	1	72	0.00519143	0.99568	0.99568	2	15	0.00128833	9606	Homo sapiens	P4HB		R-HSA-5358336;R-HSA-5358340
R-HSA-69615	G1/S DNA Damage Checkpoints	1	72	0.00519143	0.99568	0.99568	3	27	0.00231899	9606	Homo sapiens	CDS1		R-HSA-69685;R-HSA-349426;R-HSA-69608
R-HSA-6807070	PTEN Regulation	5	171	0.0123297	0.996129	0.996129	27	56	0.00480976	9606	Homo sapiens	ADSL;CNOT6L;RRAGC;TNKS;AGO2		R-HSA-8944457;R-HSA-8944522;R-HSA-8944650;R-HSA-2318752;R-HSA-8948621;R-HSA-8948623;R-HSA-8948800;R-HSA-8944706;R-HSA-8948612;R-HSA-8944454;R-HSA-8948569;R-HSA-8944538;R-HSA-8944599;R-HSA-8948651;R-HSA-8944684;R-HSA-8948524;R-HSA-8945709;R-HSA-8948641;R-HSA-8944483;R-HSA-8948582;R-HSA-8948583;R-HSA-8944632;R-HSA-8948536;R-HSA-8944569;R-HSA-8948602;R-HSA-8944497;R-HSA-8948594
R-HSA-8948751	Regulation of PTEN stability and activity	1	74	0.00533564	0.996287	0.996287	1	13	0.00111655	9606	Homo sapiens	TNKS		R-HSA-8948800
R-HSA-1257604	PIP3 activates AKT signaling	12	309	0.0222799	0.996543	0.996543	32	85	0.00730052	9606	Homo sapiens	KITLG;ADSL;CNOT6L;RRAGC;TNKS;AGO2;PIP5K1A;PIP4K2A;PIK3CD;THEM4;PIP4K2B;PIP4K2C		R-HSA-8944457;R-HSA-8944522;R-HSA-8944650;R-HSA-2318752;R-HSA-8948621;R-HSA-8948623;R-HSA-8948800;R-HSA-8944706;R-HSA-8948612;R-HSA-8944454;R-HSA-199443;R-HSA-8948569;R-HSA-8944538;R-HSA-1675776;R-HSA-8944599;R-HSA-8948651;R-HSA-8944684;R-HSA-8948524;R-HSA-8945709;R-HSA-8948641;R-HSA-8944483;R-HSA-1676082;R-HSA-8948582;R-HSA-8948583;R-HSA-8944632;R-HSA-8948536;R-HSA-8944569;R-HSA-2316434;R-HSA-89…
R-HSA-1474290	Collagen formation	2	104	0.00749874	0.99661	0.99661	7	77	0.00661342	9606	Homo sapiens	P4HB;PPIB		R-HSA-1650808;R-HSA-8948234;R-HSA-2002460;R-HSA-1980233;R-HSA-2022073;R-HSA-8948226;R-HSA-8948230
R-HSA-373760	L1CAM interactions	3	129	0.00930132	0.996645	0.996645	2	54	0.00463798	9606	Homo sapiens	DNM3;LYPLA2;DNM2		R-HSA-555065;R-HSA-8933328
R-HSA-5687128	MAPK6/MAPK4 signaling	2	106	0.00764294	0.997038	0.997038	2	40	0.00343554	9606	Homo sapiens	ADSL;AGO2		R-HSA-5687103;R-HSA-5687113
R-HSA-157579	Telomere Maintenance	1	78	0.00562405	0.997259	0.997259	7	23	0.00197544	9606	Homo sapiens	TERT		R-HSA-163090;R-HSA-163120;R-HSA-163099;R-HSA-163096;R-HSA-164616;R-HSA-164617;R-HSA-164620
R-HSA-977225	Amyloid fiber formation	1	78	0.00562405	0.997259	0.997259	2	28	0.00240488	9606	Homo sapiens	LYZ		R-HSA-976734;R-HSA-977136
R-HSA-8936459	RUNX1 regulates genes involved in megakaryocyte differentiation and platelet function	1	78	0.00562405	0.997259	0.997259	1	33	0.00283432	9606	Homo sapiens	ADSL		R-HSA-8937097
R-HSA-5633007	Regulation of TP53 Activity	5	178	0.0128344	0.997369	0.997369	7	98	0.00841707	9606	Homo sapiens	CDS1;PIP4K2A;PIP4K2B;PIP4K2C;AK6		R-HSA-6805399;R-HSA-69685;R-HSA-6811522;R-HSA-349426;R-HSA-8877692;R-HSA-8877691;R-HSA-6804266
R-HSA-3108214	SUMOylation of DNA damage response and repair proteins	1	79	0.00569616	0.997459	0.997459	2	24	0.00206132	9606	Homo sapiens	PARP1		R-HSA-4551604;R-HSA-4551768
R-HSA-5250913	Positive epigenetic regulation of rRNA expression	1	80	0.00576826	0.997645	0.997645	3	7	0.00060122	9606	Homo sapiens	ZNRD1		R-HSA-5250930;R-HSA-5250947;R-HSA-5250938
R-HSA-597592	Post-translational protein modification	92	1589	0.114572	0.997772	0.997772	70	521	0.0447479	9606	Homo sapiens	GALNT12;B4GALT2;B4GALT3;GALNT14;GALNT13;ST6GALNAC2;B4GALT1;GALNT16;GALNT15;GALNT18;PIGQ;MPI;PIGP;NGLY1;GALNT10;RAB22A;STS;MAN1A2;FPGT;DBT;GMPPA;PGM3;ST6GAL1;ST6GAL2;PARP1;ALG5;ALG2;ALG1;ALPPL2;DPM3;PIGA;B3GNT5;RAB35;B3GNT4;B3GNT2;MVD;PIGL;MAN1B1;B4GALT6;ST6GALNAC4;PIGF;GPLD1;CFTR;PIGH;B4GALT5;GNE;TNKS;UAP1;BRCC3;NPL;FUOM;HSD17B11;TTL;FUT3;FUT6;NEU3;FUT8;NEU4;GMDS;NEU1;MAN1C1;ST3GAL4;ARSD;ST3GAL1;…		R-HSA-446214;R-HSA-1614362;R-HSA-913675;R-HSA-446208;R-HSA-5694417;R-HSA-446221;R-HSA-446218;R-HSA-964737;R-HSA-975902;R-HSA-4085033;R-HSA-4085028;R-HSA-4551768;R-HSA-3640872;R-HSA-975919;R-HSA-977071;R-HSA-901036;R-HSA-5617143;R-HSA-901039;R-HSA-162721;R-HSA-4085021;R-HSA-8850594;R-HSA-5617138;R-HSA-162730;R-HSA-6787533;R-HSA-162857;R-HSA-901024;R-HSA-449718;R-HSA-8955706;R-HSA-5693925;R-HSA-162…
R-HSA-73854	RNA Polymerase I Promoter Clearance	1	82	0.00591247	0.997976	0.997976	4	9	0.000772997	9606	Homo sapiens	ZNRD1		R-HSA-73865;R-HSA-73769;R-HSA-73757;R-HSA-73758
R-HSA-1169410	Antiviral mechanism by IFN-stimulated genes	1	83	0.00598457	0.998124	0.998124	2	16	0.00137422	9606	Homo sapiens	PLCG1		R-HSA-1678841;R-HSA-1169406
R-HSA-1169408	ISG15 antiviral mechanism	1	83	0.00598457	0.998124	0.998124	2	16	0.00137422	9606	Homo sapiens	PLCG1		R-HSA-1678841;R-HSA-1169406
R-HSA-427413	NoRC negatively regulates rRNA expression	1	84	0.00605667	0.998261	0.998261	1	7	0.00060122	9606	Homo sapiens	ZNRD1		R-HSA-427366
R-HSA-9006936	Signaling by TGF-beta family members	2	114	0.00821977	0.998278	0.998278	5	107	0.00919007	9606	Homo sapiens	PARP1;ALG5		R-HSA-201648;R-HSA-2187330;R-HSA-201445;R-HSA-201476;R-HSA-2187325
R-HSA-6781827	Transcription-Coupled Nucleotide Excision Repair (TC-NER)	1	85	0.00612878	0.998388	0.998388	11	16	0.00137422	9606	Homo sapiens	PPIE		R-HSA-6782069;R-HSA-6782004;R-HSA-6782211;R-HSA-6782131;R-HSA-6782227;R-HSA-6782224;R-HSA-6782208;R-HSA-6782141;R-HSA-6782204;R-HSA-6782138;R-HSA-6782234
R-HSA-170834	Signaling by TGF-beta Receptor Complex	1	85	0.00612878	0.998388	0.998388	2	82	0.00704286	9606	Homo sapiens	PARP1		R-HSA-2187330;R-HSA-2187325
R-HSA-425393	Transport of inorganic cations/anions and amino acids/oligopeptides	4	165	0.011897	0.998447	0.998447	4	75	0.00644164	9606	Homo sapiens	AHCYL2;NAT1;SAT1		R-HSA-352119;R-HSA-427555;R-HSA-352174;R-HSA-8878664
R-HSA-6785807	Interleukin-4 and Interleukin-13 signaling	6	211	0.0152138	0.998614	0.998614	3	46	0.00395087	9606	Homo sapiens	MAOA;ALOX5;PTGS2		R-HSA-6797271;R-HSA-6790029;R-HSA-6797293
R-HSA-6806834	Signaling by MET	1	87	0.00627298	0.998615	0.998615	3	49	0.00420854	9606	Homo sapiens	HRAS		R-HSA-8851877;R-HSA-8851827;R-HSA-8851899
R-HSA-166016	Toll Like Receptor 4 (TLR4) Cascade	3	144	0.0103829	0.998691	0.998691	1	94	0.00807352	9606	Homo sapiens	DNM3;PLCG2;DNM2		R-HSA-2201293
R-HSA-73864	RNA Polymerase I Transcription	1	88	0.00634509	0.998716	0.998716	8	14	0.00120244	9606	Homo sapiens	ZNRD1		R-HSA-74993;R-HSA-74992;R-HSA-74994;R-HSA-73865;R-HSA-73769;R-HSA-74986;R-HSA-73757;R-HSA-73758
R-HSA-674695	RNA Polymerase II Pre-transcription Events	1	88	0.00634509	0.998716	0.998716	3	17	0.0014601	9606	Homo sapiens	AK6		R-HSA-75856;R-HSA-75862;R-HSA-73946
R-HSA-5696398	Nucleotide Excision Repair	2	119	0.00858029	0.998776	0.998776	24	36	0.00309199	9606	Homo sapiens	PARP1;PPIE		R-HSA-5690996;R-HSA-6782211;R-HSA-6782208;R-HSA-5696670;R-HSA-5691000;R-HSA-5696664;R-HSA-6790487;R-HSA-6790454;R-HSA-6782069;R-HSA-6782004;R-HSA-5690213;R-HSA-5689861;R-HSA-5689317;R-HSA-6782131;R-HSA-6782227;R-HSA-6782224;R-HSA-5690990;R-HSA-5696655;R-HSA-5690991;R-HSA-6782141;R-HSA-5690988;R-HSA-6782204;R-HSA-6782138;R-HSA-6782234
R-HSA-5693607	Processing of DNA double-strand break ends	1	90	0.00648929	0.998897	0.998897	2	17	0.0014601	9606	Homo sapiens	BRCC3		R-HSA-5684071;R-HSA-5684052
R-HSA-2132295	MHC class II antigen presentation	3	147	0.0105992	0.998918	0.998918	5	26	0.0022331	9606	Homo sapiens	DNM3;KLC1;DNM2		R-HSA-2130641;R-HSA-2213248;R-HSA-8951498;R-HSA-2130725;R-HSA-2130619
R-HSA-1799339	SRP-dependent cotranslational protein targeting to membrane	2	121	0.00872449	0.998933	0.998933	3	5	0.000429443	9606	Homo sapiens	SRP19;SRP9		R-HSA-1799326;R-HSA-1799330;R-HSA-1799332
R-HSA-162909	Host Interactions of HIV factors	3	148	0.0106713	0.998985	0.998985	12	54	0.00463798	9606	Homo sapiens	TAT;PPIA;RAN		R-HSA-167234;R-HSA-165043;R-HSA-180739;R-HSA-180736;R-HSA-165047;R-HSA-165028;R-HSA-165034;R-HSA-180634;R-HSA-180728;R-HSA-180632;R-HSA-180687;R-HSA-165055
R-HSA-72706	GTP hydrolysis and joining of the 60S ribosomal subunit	2	122	0.0087966	0.999004	0.999004	3	3	0.000257666	9606	Homo sapiens	EIF5B;EIF3M		R-HSA-72672;R-HSA-72619;R-HSA-72671
R-HSA-5696399	Global Genome Nucleotide Excision Repair (GG-NER)	1	92	0.0066335	0.999053	0.999053	13	20	0.00171777	9606	Homo sapiens	PARP1		R-HSA-5690996;R-HSA-5696670;R-HSA-5691000;R-HSA-5696664;R-HSA-6790487;R-HSA-6790454;R-HSA-5690213;R-HSA-5689861;R-HSA-5689317;R-HSA-5690990;R-HSA-5696655;R-HSA-5690991;R-HSA-5690988
R-HSA-1474165	Reproduction	2	123	0.0088687	0.99907	0.99907	2	24	0.00206132	9606	Homo sapiens	B4GALT1;SPAM1		R-HSA-1297338;R-HSA-2534346
R-HSA-8878171	Transcriptional regulation by RUNX1	8	261	0.0188189	0.999113	0.999113	20	132	0.0113373	9606	Homo sapiens	OCLN;ADSL;GPAM;GUK1;AGO2;ME2		R-HSA-8938440;R-HSA-8935785;R-HSA-8937097;R-HSA-8956586;R-HSA-8938507;R-HSA-8935980;R-HSA-8937134;R-HSA-8956608;R-HSA-8936068;R-HSA-8935972;R-HSA-8935864;R-HSA-8956568;R-HSA-8939129;R-HSA-8935930;R-HSA-8936058;R-HSA-8935988;R-HSA-8932020;R-HSA-8932021;R-HSA-8935766;R-HSA-8938487
R-HSA-109582	Hemostasis	39	806	0.0581152	0.999116	0.999116	31	327	0.0280855	9606	Homo sapiens	DGKG;DGKE;DGKD;CANT1;GUCY1B1;DGKB;PDE1A;DGKA;PDE3B;ABHD6;KLC1;AK6;CYB5R1;PDE11A;INPP5D;PLCG2;PLCG1;HRAS;CHID1;ABCC4;GUCY1A1;PPIL2;NOS3;PDE2A;ITPK1;PLA2G4A;RAB27B;DGKZ;PAFAH2;SCCPDH;PDE10A;DGKQ;PDE5A;ALDOA;RAB5A;PPIA;PDE9A;MGLL;DGKH		R-HSA-114689;R-HSA-418436;R-HSA-426240;R-HSA-204485;R-HSA-392143;R-HSA-2267372;R-HSA-482775;R-HSA-8869206;R-HSA-994140;R-HSA-481044;R-HSA-983259;R-HSA-983194;R-HSA-994137;R-HSA-204500;R-HSA-392152;R-HSA-418456;R-HSA-1011600;R-HSA-210977;R-HSA-429157;R-HSA-428961;R-HSA-481007;R-HSA-210283;R-HSA-351341;R-HSA-5694462;R-HSA-983266;R-HSA-210290;R-HSA-481010;R-HSA-481009;R-HSA-1008248;R-HSA-426043;R-HS…
R-HSA-5250941	Negative epigenetic regulation of rRNA expression	1	93	0.0067056	0.999122	0.999122	1	12	0.00103066	9606	Homo sapiens	ZNRD1		R-HSA-427366
R-HSA-450531	Regulation of mRNA stability by proteins that bind AU-rich elements	1	93	0.0067056	0.999122	0.999122	2	26	0.0022331	9606	Homo sapiens	2018-09-01		R-HSA-450431;R-HSA-450488
R-HSA-141444	Amplification of signal from unattached kinetochores via a MAD2 inhibitory signal	1	94	0.00677771	0.999186	0.999186	4	4	0.000343554	9606	Homo sapiens	PAFAH1B1		R-HSA-141409;R-HSA-141431;R-HSA-141422;R-HSA-141439
R-HSA-141424	Amplification of signal from the kinetochores	1	94	0.00677771	0.999186	0.999186	4	4	0.000343554	9606	Homo sapiens	PAFAH1B1		R-HSA-141409;R-HSA-141431;R-HSA-141422;R-HSA-141439
R-HSA-6807505	RNA polymerase II transcribes snRNA genes	1	94	0.00677771	0.999186	0.999186	9	11	0.000944774	9606	Homo sapiens	AK6		R-HSA-6814885;R-HSA-6814549;R-HSA-6814559;R-HSA-6810238;R-HSA-6814555;R-HSA-6810235;R-HSA-6814554;R-HSA-6810234;R-HSA-6810233
R-HSA-2980736	Peptide hormone metabolism	2	125	0.00901291	0.999189	0.999189	2	60	0.00515331	9606	Homo sapiens	ACHE;PLA2G7		R-HSA-9023617;R-HSA-9023619
R-HSA-2219528	PI3K/AKT Signaling in Cancer	2	126	0.00908501	0.999243	0.999243	1	21	0.00180366	9606	Homo sapiens	KITLG;PIK3CD		R-HSA-2400009
R-HSA-168249	Innate Immune System	70	1302	0.0938784	0.999263	0.999263	58	651	0.0559134	9606	Homo sapiens	GPI;PYGB;AHCYL1;B4GALT1;AMD1;LPCAT1;PYGL;MPO;ALAD;HK3;PNP;FTH1;PGM3;PGM2;ENPP4;ACAA1;HRAS;GYG1;PGM1;HGSNAT;MANBA;DGAT1;ARG1;GAA;RHOF;DNM2;DNM3;DUS2;ACLY;PLPP5;PKM;PPIE;PIK3C3;ALDOA;SLC27A2;PPIA;PDXK;ASAH1;CANT1;GSTP1;MGST1;PLD4;PLD1;PLA2G6;GNS;TKFC;PRDX4;CYB5R3;FTMT;ALOX5;NEU1;PLCG2;AGA;PLCG1;ARSB;NOS3;PTGES2;IDH1;FUCA1;AGL;PLA2G2A;LYZ;ATOX1;DERA;GALNS;PFKL;VNN1;IMPDH2;MAN2B1;DEGS1;HPSE;NIT2		R-HSA-2424484;R-HSA-2029471;R-HSA-2424485;R-HSA-2424486;R-HSA-2029468;R-HSA-418436;R-HSA-2424487;R-HSA-167686;R-HSA-2424481;R-HSA-5621573;R-HSA-6799350;R-HSA-5607745;R-HSA-2396594;R-HSA-2396606;R-HSA-5607755;R-HSA-2730889;R-HSA-2730888;R-HSA-2730892;R-HSA-5621363;R-HSA-2730885;R-HSA-913725;R-HSA-8862771;R-HSA-5621347;R-HSA-2424476;R-HSA-5621356;R-HSA-2424477;R-HSA-2029475;R-HSA-6803545;R-HSA-2730…
R-HSA-168928	DDX58/IFIH1-mediated induction of interferon-alpha/beta	1	96	0.00692191	0.999301	0.999301	1	46	0.00395087	9606	Homo sapiens	TKFC		R-HSA-913725
R-HSA-388841	Costimulation by the CD28 family	1	97	0.00699402	0.999352	0.999352	1	34	0.00292021	9606	Homo sapiens	THEM4		R-HSA-198640
R-HSA-5693538	Homology Directed Repair	2	130	0.00937342	0.999426	0.999426	5	50	0.00429443	9606	Homo sapiens	PARP1;BRCC3		R-HSA-5684071;R-HSA-5684052;R-HSA-5687653;R-HSA-5687484;R-HSA-5687640
R-HSA-390466	Chaperonin-mediated protein folding	1	99	0.00713822	0.999443	0.999443	1	19	0.00163188	9606	Homo sapiens	SPHK1		R-HSA-391266
R-HSA-72737	Cap-dependent Translation Initiation	2	131	0.00944553	0.999464	0.999464	9	18	0.00154599	9606	Homo sapiens	EIF5B;EIF3M		R-HSA-72672;R-HSA-72691;R-HSA-72676;R-HSA-72697;R-HSA-72619;R-HSA-156808;R-HSA-157849;R-HSA-72621;R-HSA-72671
R-HSA-72613	Eukaryotic Translation Initiation	2	131	0.00944553	0.999464	0.999464	10	21	0.00180366	9606	Homo sapiens	EIF5B;EIF3M		R-HSA-72672;R-HSA-72691;R-HSA-72676;R-HSA-156823;R-HSA-72697;R-HSA-72619;R-HSA-156808;R-HSA-157849;R-HSA-72621;R-HSA-72671
R-HSA-168898	Toll-Like Receptors Cascades	4	183	0.0131949	0.999475	0.999475	2	180	0.0154599	9606	Homo sapiens	DNM3;PLCG2;PIK3C3;DNM2		R-HSA-188002;R-HSA-2201293
R-HSA-2682334	EPH-Ephrin signaling	1	101	0.00728243	0.999522	0.999522	2	56	0.00480976	9606	Homo sapiens	HRAS		R-HSA-4093339;R-HSA-4093331
R-HSA-72163	mRNA Splicing - Major Pathway	4	185	0.0133391	0.999536	0.999536	7	9	0.000772997	9606	Homo sapiens	PAPOLA;PPIE;PPIH;PPIL6		R-HSA-72160;R-HSA-72130;R-HSA-72231;R-HSA-156661;R-HSA-72139;R-HSA-72143;R-HSA-72127
R-HSA-157118	Signaling by NOTCH	7	257	0.0185305	0.999637	0.999637	16	152	0.0130551	9606	Homo sapiens	LFNG;ADSL;B4GALT1;MFNG;AGO2;ST3GAL4;ST3GAL3		R-HSA-1912413;R-HSA-1912412;R-HSA-1606682;R-HSA-1912409;R-HSA-1912410;R-HSA-1912378;R-HSA-1912406;R-HSA-1912368;R-HSA-1912364;R-HSA-1912367;R-HSA-1912366;R-HSA-1912363;R-HSA-1912362;R-HSA-1606561;R-HSA-1912352;R-HSA-1912355
R-HSA-73886	Chromosome Maintenance	1	105	0.00757084	0.999647	0.999647	7	27	0.00231899	9606	Homo sapiens	TERT		R-HSA-163090;R-HSA-163120;R-HSA-163099;R-HSA-163096;R-HSA-164616;R-HSA-164617;R-HSA-164620
R-HSA-391251	Protein folding	1	105	0.00757084	0.999647	0.999647	1	28	0.00240488	9606	Homo sapiens	SPHK1		R-HSA-391266
R-HSA-72689	Formation of a pool of free 40S subunits	1	106	0.00764294	0.999673	0.999673	1	2	0.000171777	9606	Homo sapiens	EIF3M		R-HSA-72676
R-HSA-2168880	Scavenging of heme from plasma	1	106	0.00764294	0.999673	0.999673	5	12	0.00103066	9606	Homo sapiens	HPX		R-HSA-2168897;R-HSA-2230983;R-HSA-2168884;R-HSA-2168887;R-HSA-2168886
R-HSA-8939236	RUNX1 regulates transcription of genes involved in differentiation of HSCs	1	106	0.00764294	0.999673	0.999673	3	15	0.00128833	9606	Homo sapiens	ME2		R-HSA-8956568;R-HSA-8956586;R-HSA-8956608
R-HSA-6811434	COPI-dependent Golgi-to-ER retrograde traffic	1	106	0.00764294	0.999673	0.999673	2	11	0.000944774	9606	Homo sapiens	KLC1		R-HSA-6811426;R-HSA-6811423
R-HSA-5693532	DNA Double-Strand Break Repair	3	167	0.0120412	0.999702	0.999702	13	107	0.00919007	9606	Homo sapiens	CDS1;PARP1;BRCC3		R-HSA-5683735;R-HSA-69891;R-HSA-5684052;R-HSA-5683792;R-HSA-5683774;R-HSA-5687484;R-HSA-5686685;R-HSA-5687640;R-HSA-5683801;R-HSA-5683385;R-HSA-5684071;R-HSA-5687653;R-HSA-5693551
R-HSA-983231	Factors involved in megakaryocyte development and platelet production	4	193	0.0139159	0.999716	0.999716	8	43	0.00369321	9606	Homo sapiens	ITPK1;KLC1;AK6;RAB5A		R-HSA-994140;R-HSA-983259;R-HSA-983194;R-HSA-994137;R-HSA-1008248;R-HSA-983266;R-HSA-2267372;R-HSA-1011600
R-HSA-168138	Toll Like Receptor 9 (TLR9) Cascade	1	108	0.00778715	0.999719	0.999719	1	66	0.00566864	9606	Homo sapiens	PIK3C3		R-HSA-188002
R-HSA-8856825	Cargo recognition for clathrin-mediated endocytosis	1	109	0.00785925	0.99974	0.99974	1	14	0.00120244	9606	Homo sapiens	CFTR		R-HSA-8866277
R-HSA-69618	Mitotic Spindle Checkpoint	1	110	0.00793136	0.999759	0.999759	4	7	0.00060122	9606	Homo sapiens	PAFAH1B1		R-HSA-141409;R-HSA-141431;R-HSA-141422;R-HSA-141439
R-HSA-3214847	HATs acetylate histones	1	110	0.00793136	0.999759	0.999759	1	15	0.00128833	9606	Homo sapiens	AK6		R-HSA-3301237
R-HSA-72172	mRNA Splicing	4	196	0.0141322	0.999764	0.999764	7	14	0.00120244	9606	Homo sapiens	PAPOLA;PPIE;PPIH;PPIL6		R-HSA-72160;R-HSA-72130;R-HSA-72231;R-HSA-156661;R-HSA-72139;R-HSA-72143;R-HSA-72127
R-HSA-194840	Rho GTPase cycle	2	144	0.0103829	0.999783	0.999783	5	5	0.000429443	9606	Homo sapiens	INPP5F;OCRL;RHOF		R-HSA-194913;R-HSA-194854;R-HSA-195146;R-HSA-194922;R-HSA-194894
R-HSA-202403	TCR signaling	2	146	0.0105271	0.999811	0.999811	8	52	0.0044662	9606	Homo sapiens	INPP5D;PLCG1		R-HSA-202354;R-HSA-202407;R-HSA-202212;R-HSA-202331;R-HSA-202248;R-HSA-213407;R-HSA-213406;R-HSA-202237
R-HSA-2559580	Oxidative Stress Induced Senescence	1	114	0.00821977	0.999822	0.999822	3	39	0.00334965	9606	Homo sapiens	ADSL		R-HSA-3209111;R-HSA-3209114;R-HSA-3209151
R-HSA-5621481	C-type lectin receptors (CLRs)	4	202	0.0145649	0.999838	0.999838	13	68	0.00584042	9606	Homo sapiens	DUS2;AHCYL1;PLCG2;HRAS		R-HSA-5607735;R-HSA-5621363;R-HSA-2730849;R-HSA-5621573;R-HSA-169683;R-HSA-5624486;R-HSA-5607745;R-HSA-5621347;R-HSA-5621356;R-HSA-5624492;R-HSA-2730867;R-HSA-5624494;R-HSA-5607755
R-HSA-2408557	Selenocysteine synthesis	1	116	0.00836398	0.999847	0.999847	1	7	0.00060122	9606	Homo sapiens	SEPHS2		R-HSA-8959510
R-HSA-5576891	Cardiac conduction	2	151	0.0108876	0.999867	0.999867	3	26	0.0022331	9606	Homo sapiens	AHCYL1;ASPH		R-HSA-169683;R-HSA-5226904;R-HSA-2855020
R-HSA-5619102	SLC transporter disorders	2	151	0.0108876	0.999867	0.999867	2	66	0.00566864	9606	Homo sapiens	NAT1;CP		R-HSA-5659764;R-HSA-5621402
R-HSA-156827	L13a-mediated translational silencing of Ceruloplasmin expression	1	118	0.00850818	0.999869	0.999869	1	3	0.000257666	9606	Homo sapiens	EIF3M		R-HSA-156823
R-HSA-2672351	Stimuli-sensing channels	1	120	0.00865239	0.999887	0.999887	1	24	0.00206132	9606	Homo sapiens	ASPH		R-HSA-2855020
R-HSA-69481	G2/M Checkpoints	2	154	0.0111039	0.999892	0.999892	5	24	0.00206132	9606	Homo sapiens	CDS1;BRCC3		R-HSA-75809;R-HSA-5683735;R-HSA-69891;R-HSA-5683792;R-HSA-5683774
R-HSA-2454202	Fc epsilon receptor (FCERI) signaling	5	234	0.0168722	0.999899	0.999899	16	63	0.00541098	9606	Homo sapiens	DUS2;AHCYL1;PLCG2;PLCG1;HRAS		R-HSA-2730889;R-HSA-2730888;R-HSA-2730856;R-HSA-2730858;R-HSA-2730892;R-HSA-2730849;R-HSA-2730851;R-HSA-2730885;R-HSA-2730841;R-HSA-169683;R-HSA-2730840;R-HSA-2730847;R-HSA-2730833;R-HSA-2424477;R-HSA-2396606;R-HSA-2730867
R-HSA-162906	HIV Infection	6	260	0.0187468	0.999913	0.999913	65	156	0.0133986	9606	Homo sapiens	TAT;NMT1;NMT2;AK6;PPIA;RAN		R-HSA-180739;R-HSA-180736;R-HSA-8951690;R-HSA-182795;R-HSA-3159227;R-HSA-167181;R-HSA-167191;R-HSA-164503;R-HSA-164500;R-HSA-180634;R-HSA-164507;R-HSA-167192;R-HSA-164504;R-HSA-180632;R-HSA-164505;R-HSA-164510;R-HSA-167196;R-HSA-164508;R-HSA-167197;R-HSA-164509;R-HSA-167459;R-HSA-164515;R-HSA-164512;R-HSA-164513;R-HSA-164519;R-HSA-167076;R-HSA-165028;R-HSA-165034;R-HSA-164520;R-HSA-164521;R-HSA-1…
R-HSA-5693567	HDR through Homologous Recombination (HRR) or Single Strand Annealing (SSA)	1	124	0.0089408	0.999917	0.999917	2	42	0.00360732	9606	Homo sapiens	BRCC3		R-HSA-5684071;R-HSA-5684052
R-HSA-202424	Downstream TCR signaling	1	124	0.0089408	0.999917	0.999917	1	24	0.00206132	9606	Homo sapiens	INPP5D		R-HSA-202237
R-HSA-446652	Interleukin-1 family signaling	2	162	0.0116807	0.999939	0.999939	1	78	0.0066993	9606	Homo sapiens	ALOX5		R-HSA-6797293
R-HSA-199991	Membrane Trafficking	26	659	0.047516	0.999939	0.999939	58	218	0.0187237	9606	Homo sapiens	PLA2G6;PIK3C2A;KLC1;GNS;AGPAT3;TM7SF2;FTMT;INPP5F;GUK1;MAN1A2;FTH1;DBT;MAN1C1;RAB6B;GALNT2;SEC16A;PLA2G4A;RAB27B;OCRL;SYNJ2;DNM2;DNM3;RAB35;ALPI;RAB5A;PAFAH1B3;CFTR;PAFAH1B1		R-HSA-8868230;R-HSA-8847875;R-HSA-5694417;R-HSA-8868236;R-HSA-8847635;R-HSA-191636;R-HSA-8854303;R-HSA-8854173;R-HSA-8871194;R-HSA-8871193;R-HSA-191654;R-HSA-8876193;R-HSA-6814671;R-HSA-8867756;R-HSA-8877612;R-HSA-8868651;R-HSA-8867754;R-HSA-8868648;R-HSA-8868661;R-HSA-8868660;R-HSA-196017;R-HSA-8868659;R-HSA-6814674;R-HSA-8868658;R-HSA-190519;R-HSA-432688;R-HSA-8869438;R-HSA-434362;R-HSA-6814682…
R-HSA-199977	ER to Golgi Anterograde Transport	2	163	0.0117528	0.999943	0.999943	4	39	0.00334965	9606	Homo sapiens	SEC16A;DBT		R-HSA-203973;R-HSA-5694417;R-HSA-204008;R-HSA-5694441
R-HSA-425366	Transport of bile salts and organic acids, metal ions and amine compounds	2	165	0.011897	0.99995	0.99995	2	66	0.00566864	9606	Homo sapiens	NAT1;CP		R-HSA-904830;R-HSA-443997
R-HSA-1643685	Disease	77	1512	0.10902	0.999956	0.999956	225	944	0.0810788	9606	Homo sapiens	GALNT12;B4GALT1;TPMT;TAT;MPI;HEXA;PIK3CD;MTR;SGSH;LFNG;GYS2;NAGLU;FDXR;IDS;PGM2;GYG2;HRAS;GYG1;PGM1;MCCC2;HGSNAT;DCXR;GAA;MCCC1;ALG2;ALG1;MUT;CYP27A1;DPM3;BTD;PCCB;ALDOB;MAN1B1;LCT;PPIA;CFTR;CHST3;GNE;GALT;TNKS;IDUA;MAOA;ABCB4;AK6;GNS;PAPSS2;PAPSS1;PRDX2;PRDX1;NEU1;PLCG1;ARSB;ST3GAL3;GALNT3;MMAB;IDH1;TXNRD1;GSS;SRD5A3;GFPT1;DOLK;SOD2;CP;EXT1;GALNS;RPIA;EXT2;GCLC;GALE;KITLG;G6PC3;NAT1;CYP11B1;NMT1…		R-HSA-5602901;R-HSA-180739;R-HSA-180736;R-HSA-3656254;R-HSA-182795;R-HSA-3321918;R-HSA-3656230;R-HSA-5096537;R-HSA-4793949;R-HSA-5096538;R-HSA-5602892;R-HSA-5096532;R-HSA-167459;R-HSA-5659764;R-HSA-9035949;R-HSA-9035950;R-HSA-2466831;R-HSA-4088338;R-HSA-4793956;R-HSA-167474;R-HSA-9035960;R-HSA-173111;R-HSA-167477;R-HSA-173115;R-HSA-4755572;R-HSA-4088322;R-HSA-167484;R-HSA-9035976;R-HSA-9035978;R-…
R-HSA-2173782	Binding and Uptake of Ligands by Scavenger Receptors	2	167	0.0120412	0.999957	0.999957	7	33	0.00283432	9606	Homo sapiens	HPX;FTMT;FTH1		R-HSA-2168897;R-HSA-2187266;R-HSA-2230983;R-HSA-2168884;R-HSA-2168887;R-HSA-2168886;R-HSA-2299677
R-HSA-2500257	Resolution of Sister Chromatid Cohesion	1	133	0.00958973	0.999958	0.999958	4	8	0.000687108	9606	Homo sapiens	PAFAH1B1		R-HSA-2484822;R-HSA-1638803;R-HSA-2468287;R-HSA-1638821
R-HSA-3371556	Cellular response to heat stress	1	133	0.00958973	0.999958	0.999958	4	29	0.00249077	9606	Homo sapiens	PTGES3		R-HSA-3371586;R-HSA-5082409;R-HSA-5324617;R-HSA-5324632
R-HSA-68875	Mitotic Prophase	1	133	0.00958973	0.999958	0.999958	3	34	0.00292021	9606	Homo sapiens	LPIN1		R-HSA-5195402;R-HSA-5221130;R-HSA-4419948
R-HSA-202733	Cell surface interactions at the vascular wall	5	256	0.0184584	0.999974	0.999974	5	64	0.00549687	9606	Homo sapiens	PPIL2;INPP5D;PLCG1;PPIA;HRAS		R-HSA-210290;R-HSA-210977;R-HSA-204485;R-HSA-204500;R-HSA-210283
R-HSA-68877	Mitotic Prometaphase	3	206	0.0148533	0.999978	0.999978	7	15	0.00128833	9606	Homo sapiens	NME7;DBT;PAFAH1B1		R-HSA-2484822;R-HSA-375302;R-HSA-380316;R-HSA-380508;R-HSA-1638803;R-HSA-2468287;R-HSA-1638821
R-HSA-195721	Signaling by WNT	8	330	0.0237941	0.999979	0.999979	16	156	0.0133986	9606	Homo sapiens	VPS29;ADSL;TERT;TNKS;AGO2;PDE6B;PLCB1;PLCB2		R-HSA-3322422;R-HSA-4086392;R-HSA-4086393;R-HSA-3640862;R-HSA-3640861;R-HSA-4518575;R-HSA-3640858;R-HSA-3247836;R-HSA-3247839;R-HSA-398193;R-HSA-3247849;R-HSA-3640844;R-HSA-4518585;R-HSA-3640874;R-HSA-398040;R-HSA-3640872
R-HSA-5617833	Cilium Assembly	3	207	0.0149254	0.999979	0.999979	15	50	0.00429443	9606	Homo sapiens	DBT;NME4;DECR2;PAFAH1B1		R-HSA-5626228;R-HSA-5626227;R-HSA-5623519;R-HSA-5626681;R-HSA-5623513;R-HSA-5620921;R-HSA-5617816;R-HSA-5638009;R-HSA-5623525;R-HSA-5623524;R-HSA-5623527;R-HSA-5623521;R-HSA-5626220;R-HSA-5626223;R-HSA-5626699
R-HSA-69275	G2/M Transition	3	211	0.0152138	0.999984	0.999984	12	78	0.0066993	9606	Homo sapiens	NME7;DBT;PAFAH1B1		R-HSA-380311;R-HSA-380455;R-HSA-3000319;R-HSA-380294;R-HSA-380272;R-HSA-380303;R-HSA-8853405;R-HSA-2574845;R-HSA-3000310;R-HSA-8853419;R-HSA-380283;R-HSA-2574840
R-HSA-453274	Mitotic G2-G2/M phases	3	213	0.015358	0.999986	0.999986	12	80	0.00687108	9606	Homo sapiens	NME7;DBT;PAFAH1B1		R-HSA-380311;R-HSA-380455;R-HSA-3000319;R-HSA-380294;R-HSA-380272;R-HSA-380303;R-HSA-8853405;R-HSA-2574845;R-HSA-3000310;R-HSA-8853419;R-HSA-380283;R-HSA-2574840
R-HSA-5663220	RHO GTPases Activate Formins	1	148	0.0106713	0.999987	0.999987	3	27	0.00231899	9606	Homo sapiens	PAFAH1B1		R-HSA-5666160;R-HSA-5666129;R-HSA-5666169
R-HSA-1474228	Degradation of the extracellular matrix	1	148	0.0106713	0.999987	0.999987	1	105	0.00901829	9606	Homo sapiens	PHYKPL		R-HSA-5696408
R-HSA-909733	Interferon alpha/beta signaling	2	184	0.013267	0.999987	0.999987	2	20	0.00171777	9606	Homo sapiens	IP6K2		R-HSA-1015702;R-HSA-1015699
R-HSA-392499	Metabolism of proteins	134	2432	0.175355	0.999988	0.999988	111	916	0.0786739	9606	Homo sapiens	GALNT12;SRP19;GALNT14;GALNT13;GALNT16;GALNT15;GALNT18;ECI2;MPI;GALNT10;STS;FPGT;ACAA1;ST6GAL1;ST6GAL2;ALG5;ALG2;ALG1;ALPPL2;DPM3;PPA2;RAB35;ACOT2;SLC27A2;ACOT4;CFTR;GPLD1;GNE;TNKS;UAP1;BRCC3;PLA2G7;FUT3;FUT6;NEU3;FUT8;NEU4;NEU1;LDHD;ST3GAL4;HAO1;DECR2;ARSD;ST3GAL1;RAB6B;ST3GAL2;ARSB;ST3GAL3;ST8SIA1;SEC16A;FUCA1;IDH1;SRD5A3;GFPT1;ASNS;RAB27B;DOLK;LYZ;CP;MSRA;AMACR;VNN1;B4GAT1;VNN3;ALPL;ALPI;RAB5A;…		R-HSA-446214;R-HSA-1614362;R-HSA-913675;R-HSA-446208;R-HSA-1299476;R-HSA-9023617;R-HSA-1299482;R-HSA-9023619;R-HSA-446221;R-HSA-446218;R-HSA-1299487;R-HSA-975902;R-HSA-4085033;R-HSA-4085028;R-HSA-4551768;R-HSA-3640872;R-HSA-975919;R-HSA-5676917;R-HSA-4085021;R-HSA-1268022;R-HSA-8850594;R-HSA-162857;R-HSA-71732;R-HSA-981814;R-HSA-5693807;R-HSA-4084999;R-HSA-6787677;R-HSA-4084994;R-HSA-981809;R-HSA…
R-HSA-5619115	Disorders of transmembrane transporters	4	243	0.0175211	0.999988	0.999988	10	88	0.00755819	9606	Homo sapiens	NAT1;ABCB4;CP;CFTR		R-HSA-5678822;R-HSA-8866854;R-HSA-5659764;R-HSA-5678992;R-HSA-5678749;R-HSA-8866858;R-HSA-5679000;R-HSA-8866857;R-HSA-5621402;R-HSA-8866856
R-HSA-397014	Muscle contraction	3	216	0.0155743	0.999989	0.999989	7	39	0.00334965	9606	Homo sapiens	AHCYL1;ASPH;CAD		R-HSA-169683;R-HSA-445700;R-HSA-445699;R-HSA-5226904;R-HSA-2855020;R-HSA-445704;R-HSA-445705
R-HSA-2262752	Cellular responses to stress	16	511	0.0368448	0.99999	0.99999	32	184	0.0158035	9606	Homo sapiens	EGLN1;ADSL;EGLN2;GSTP1;PTGES3;TXNRD1;GPX7;SOD2;SOD3;ATOX1;PRDX3;PRDX2;PRDX1;CA9;P4HB		R-HSA-3322995;R-HSA-3341296;R-HSA-1235035;R-HSA-5324632;R-HSA-5618073;R-HSA-3209151;R-HSA-3299682;R-HSA-1234179;R-HSA-3299680;R-HSA-1234177;R-HSA-1234183;R-HSA-3697838;R-HSA-1234181;R-HSA-5324617;R-HSA-1234163;R-HSA-5082409;R-HSA-1234166;R-HSA-5618099;R-HSA-3343700;R-HSA-3209111;R-HSA-5618098;R-HSA-1234165;R-HSA-3209114;R-HSA-5618110;R-HSA-3341343;R-HSA-73646;R-HSA-1234173;R-HSA-3371586;R-HSA-561…
R-HSA-73887	Death Receptor Signalling	1	157	0.0113202	0.999993	0.999993	1	90	0.00772997	9606	Homo sapiens	SMPD3		R-HSA-5626981
R-HSA-375276	Peptide ligand-binding receptors	2	194	0.013988	0.999994	0.999994	3	73	0.00626986	9606	Homo sapiens	PNP;PPOX		R-HSA-388863;R-HSA-389487;R-HSA-389481
R-HSA-72203	Processing of Capped Intron-Containing Pre-mRNA	4	256	0.0184584	0.999995	0.999995	10	32	0.00274843	9606	Homo sapiens	PAPOLA;PPIE;PPIH;PPIL6		R-HSA-72160;R-HSA-8849157;R-HSA-72130;R-HSA-72180;R-HSA-72231;R-HSA-156661;R-HSA-72185;R-HSA-72139;R-HSA-72143;R-HSA-72127
R-HSA-5689880	Ub-specific processing proteases	2	206	0.0148533	0.999997	0.999997	2	40	0.00343554	9606	Homo sapiens	TNKS;CFTR		R-HSA-6782106;R-HSA-3640872
R-HSA-8868773	rRNA processing in the nucleus and cytosol	2	207	0.0149254	0.999998	0.999998	2	15	0.00128833	9606	Homo sapiens	DIMT1;DBT		R-HSA-6791223;R-HSA-6790994
R-HSA-72312	rRNA processing	3	245	0.0176653	0.999998	0.999998	3	21	0.00180366	9606	Homo sapiens	DIMT1;DBT;KIAA0391		R-HSA-6791223;R-HSA-6790994;R-HSA-6785722
R-HSA-3108232	SUMO E3 ligases SUMOylate target proteins	1	178	0.0128344	0.999999	0.999999	2	130	0.0111655	9606	Homo sapiens	PARP1		R-HSA-4551604;R-HSA-4551768
R-HSA-201681	TCF dependent signaling in response to WNT	2	216	0.0155743	0.999999	0.999999	7	71	0.00609808	9606	Homo sapiens	TERT;TNKS		R-HSA-3322422;R-HSA-3640862;R-HSA-3640861;R-HSA-3640844;R-HSA-3640874;R-HSA-3640858;R-HSA-3640872
R-HSA-8953897	Cellular responses to external stimuli	18	598	0.0431177	0.999999	0.999999	45	254	0.0218157	9606	Homo sapiens	EGLN1;ADSL;EGLN2;GSTP1;PTGES3;TXNRD1;GPX7;SOD2;SOD3;ATOX1;PRDX3;PRDX2;RRAGC;PRDX1;CA9;PIK3C3;P4HB		R-HSA-3322995;R-HSA-1632857;R-HSA-3341296;R-HSA-5682388;R-HSA-5672017;R-HSA-5682385;R-HSA-1235035;R-HSA-5324632;R-HSA-5618073;R-HSA-3209151;R-HSA-3299682;R-HSA-1234179;R-HSA-3299680;R-HSA-1234177;R-HSA-1234183;R-HSA-3697838;R-HSA-1234181;R-HSA-5675790;R-HSA-5324617;R-HSA-5672012;R-HSA-5672010;R-HSA-1234163;R-HSA-5082409;R-HSA-1234166;R-HSA-5618099;R-HSA-3343700;R-HSA-3209111;R-HSA-5672817;R-HSA-5…
R-HSA-168255	Influenza Life Cycle	1	186	0.0134112	0.999999	0.999999	1	52	0.0044662	9606	Homo sapiens	RAN		R-HSA-168880
R-HSA-2990846	SUMOylation	1	187	0.0134833	0.999999	0.999999	2	139	0.0119385	9606	Homo sapiens	PARP1		R-HSA-4551604;R-HSA-4551768
R-HSA-72766	Translation	6	340	0.0245151	0.999999	0.999999	15	99	0.00850296	9606	Homo sapiens	EIF5B;SRP19;EIF3M;PPA2;SRP9		R-HSA-72672;R-HSA-72676;R-HSA-1799326;R-HSA-72619;R-HSA-156808;R-HSA-72621;R-HSA-72691;R-HSA-71732;R-HSA-156823;R-HSA-449937;R-HSA-72697;R-HSA-1799330;R-HSA-157849;R-HSA-72671;R-HSA-1799332
R-HSA-6791226	Major pathway of rRNA processing in the nucleolus and cytosol	1	189	0.0136275	0.999999	0.999999	1	7	0.00060122	9606	Homo sapiens	DBT		R-HSA-6791223
R-HSA-2467813	Separation of Sister Chromatids	1	193	0.0139159	1	1	2	8	0.000687108	9606	Homo sapiens	PAFAH1B1		R-HSA-2467809;R-HSA-2467811
R-HSA-168254	Influenza Infection	1	197	0.0142043	1	1	1	60	0.00515331	9606	Homo sapiens	RAN		R-HSA-168880
R-HSA-2559583	Cellular Senescence	1	198	0.0142764	1	1	3	89	0.00764408	9606	Homo sapiens	ADSL		R-HSA-3209111;R-HSA-3209114;R-HSA-3209151
R-HSA-418555	G alpha (s) signalling events	17	602	0.0434062	1	1	3	14	0.00120244	9606	Homo sapiens	PDE4D;PDE1A;PDE2A;PDE3B;ADCY4;ADCY3;ADCY2;ADCY1;ADCY7;ADCY6;PDE11A;ADCY9;PDE10A;PDE4B;PDE4A;PDE7A;PDE8B		R-HSA-163617;R-HSA-392129;R-HSA-418553
R-HSA-69620	Cell Cycle Checkpoints	3	279	0.0201168	1	1	12	57	0.00489565	9606	Homo sapiens	CDS1;BRCC3;PAFAH1B1		R-HSA-75809;R-HSA-5683735;R-HSA-69891;R-HSA-141409;R-HSA-69685;R-HSA-141431;R-HSA-5683792;R-HSA-349426;R-HSA-5683774;R-HSA-69608;R-HSA-141422;R-HSA-141439
R-HSA-68882	Mitotic Anaphase	1	207	0.0149254	1	1	2	11	0.000944774	9606	Homo sapiens	PAFAH1B1		R-HSA-2467809;R-HSA-2467811
R-HSA-983712	Ion channel transport	1	207	0.0149254	1	1	1	39	0.00334965	9606	Homo sapiens	ASPH		R-HSA-2855020
R-HSA-2555396	Mitotic Metaphase and Anaphase	1	208	0.0149975	1	1	2	12	0.00103066	9606	Homo sapiens	PAFAH1B1		R-HSA-2467809;R-HSA-2467811
R-HSA-5653656	Vesicle-mediated transport	27	818	0.0589805	1	1	65	251	0.021558	9606	Homo sapiens	PLA2G6;PIK3C2A;KLC1;GNS;AGPAT3;TM7SF2;HPX;FTMT;INPP5F;GUK1;MAN1A2;FTH1;DBT;MAN1C1;RAB6B;GALNT2;SEC16A;PLA2G4A;RAB27B;OCRL;SYNJ2;DNM2;DNM3;RAB35;ALPI;RAB5A;PAFAH1B3;CFTR;PAFAH1B1		R-HSA-8868230;R-HSA-8847875;R-HSA-5694417;R-HSA-8868236;R-HSA-8847635;R-HSA-2168884;R-HSA-2168887;R-HSA-191636;R-HSA-2168886;R-HSA-8854303;R-HSA-8854173;R-HSA-8871194;R-HSA-8871193;R-HSA-2187266;R-HSA-191654;R-HSA-8876193;R-HSA-6814671;R-HSA-8867756;R-HSA-8877612;R-HSA-8868651;R-HSA-8867754;R-HSA-8868648;R-HSA-8868661;R-HSA-8868660;R-HSA-196017;R-HSA-8868659;R-HSA-6814674;R-HSA-8868658;R-HSA-1905…
R-HSA-449147	Signaling by Interleukins	18	640	0.0461461	1	1	17	491	0.0421713	9606	Homo sapiens	MTAP;GSTO2;MAOA;INPP5D;GSTA2;ALOX5;PIK3CD;P4HB;SOD2;PTGS2;PPIA		R-HSA-879917;R-HSA-8870703;R-HSA-8950113;R-HSA-6790029;R-HSA-6797293;R-HSA-914182;R-HSA-8950183;R-HSA-6797271;R-HSA-508247;R-HSA-8950456;R-HSA-8950328;R-HSA-8950586;R-HSA-913374;R-HSA-8950365;R-HSA-8950175;R-HSA-912629;R-HSA-912627
R-HSA-195258	RHO GTPase Effectors	4	315	0.0227125	1	1	8	107	0.00919007	9606	Homo sapiens	PIK3C3;KLC1;CFTR;PAFAH1B1		R-HSA-5627072;R-HSA-5672083;R-HSA-5666160;R-HSA-5666129;R-HSA-6798174;R-HSA-5627071;R-HSA-5627275;R-HSA-5666169
R-HSA-9006934	Signaling by Receptor Tyrosine Kinases	12	518	0.0373495	1	1	115	628	0.053938	9606	Homo sapiens	DNM3;KITLG;AHCYL1;GALNT3;NOS3;SPHK1;PDE3B;THEM4;PIK3C3;PLCG1;HRAS;DNM2		R-HSA-167683;R-HSA-205319;R-HSA-167686;R-HSA-1562641;R-HSA-167684;R-HSA-1562640;R-HSA-205321;R-HSA-9032067;R-HSA-1433374;R-HSA-5654618;R-HSA-177938;R-HSA-171026;R-HSA-205328;R-HSA-177945;R-HSA-5654600;R-HSA-5654647;R-HSA-8851877;R-HSA-9036970;R-HSA-8851619;R-HSA-1433395;R-HSA-4420202;R-HSA-1470012;R-HSA-1470010;R-HSA-1470011;R-HSA-5654392;R-HSA-1470009;R-HSA-162363;R-HSA-8851899;R-HSA-1433428;R-H…
R-HSA-5688426	Deubiquitination	3	288	0.0207657	1	1	4	77	0.00661342	9606	Homo sapiens	TNKS;BRCC3;CFTR		R-HSA-5691411;R-HSA-5691439;R-HSA-6782106;R-HSA-3640872
R-HSA-73894	DNA Repair	5	349	0.025164	1	1	47	309	0.0265396	9606	Homo sapiens	CDS1;PARP1;PNKP;PPIE;BRCC3		R-HSA-5683735;R-HSA-69891;R-HSA-5684052;R-HSA-5683792;R-HSA-5649873;R-HSA-5696670;R-HSA-5686685;R-HSA-5651739;R-HSA-5649883;R-HSA-5687640;R-HSA-5696664;R-HSA-5683801;R-HSA-5649734;R-HSA-6790454;R-HSA-6782069;R-HSA-6782004;R-HSA-5689861;R-HSA-6782131;R-HSA-5696655;R-HSA-6782141;R-HSA-6782204;R-HSA-6782138;R-HSA-5651723;R-HSA-5651828;R-HSA-5690996;R-HSA-6782211;R-HSA-6782208;R-HSA-5683774;R-HSA-564…
R-HSA-5683057	MAPK family signaling cascades	4	328	0.0236499	1	1	17	86	0.00738641	9606	Homo sapiens	KITLG;ADSL;AGO2;HRAS		R-HSA-5672950;R-HSA-5658231;R-HSA-5672980;R-HSA-5672978;R-HSA-5687103;R-HSA-5675417;R-HSA-5674022;R-HSA-5672966;R-HSA-5675431;R-HSA-5672965;R-HSA-5674018;R-HSA-5658435;R-HSA-5672972;R-HSA-5672973;R-HSA-5687113;R-HSA-5675433;R-HSA-5672969
R-HSA-1474244	Extracellular matrix organization	4	329	0.023722	1	1	9	318	0.0273125	9606	Homo sapiens	PHYKPL;P4HB;TKT;PPIB		R-HSA-1650808;R-HSA-8948234;R-HSA-2002460;R-HSA-2465890;R-HSA-1980233;R-HSA-2022073;R-HSA-8948226;R-HSA-5696408;R-HSA-8948230
R-HSA-5673001	RAF/MAP kinase cascade	2	270	0.0194679	1	1	15	39	0.00334965	9606	Homo sapiens	KITLG;HRAS		R-HSA-5672950;R-HSA-5658231;R-HSA-5672980;R-HSA-5672978;R-HSA-5675417;R-HSA-5674022;R-HSA-5672966;R-HSA-5675431;R-HSA-5672965;R-HSA-5674018;R-HSA-5658435;R-HSA-5672972;R-HSA-5672973;R-HSA-5675433;R-HSA-5672969
R-HSA-5684996	MAPK1/MAPK3 signaling	2	277	0.0199726	1	1	15	46	0.00395087	9606	Homo sapiens	KITLG;HRAS		R-HSA-5672950;R-HSA-5658231;R-HSA-5672980;R-HSA-5672978;R-HSA-5675417;R-HSA-5674022;R-HSA-5672966;R-HSA-5675431;R-HSA-5672965;R-HSA-5674018;R-HSA-5658435;R-HSA-5672972;R-HSA-5672973;R-HSA-5675433;R-HSA-5672969
R-HSA-425407	SLC-mediated transmembrane transport	6	412	0.0297065	1	1	6	184	0.0158035	9606	Homo sapiens	AHCYL2;NAT1;SAT1;CP		R-HSA-352119;R-HSA-904830;R-HSA-427555;R-HSA-352174;R-HSA-443997;R-HSA-8878664
R-HSA-69278	Cell Cycle, Mitotic	12	569	0.0410268	1	1	31	334	0.0286868	9606	Homo sapiens	DHFR;RRM2;NME7;DBT;TK1;TYMS;LPIN1;PAFAH1B1		R-HSA-375302;R-HSA-380294;R-HSA-2467809;R-HSA-5195402;R-HSA-5221130;R-HSA-2467811;R-HSA-380303;R-HSA-1638803;R-HSA-8962050;R-HSA-8961991;R-HSA-8961863;R-HSA-380311;R-HSA-3000319;R-HSA-380316;R-HSA-380508;R-HSA-2468287;R-HSA-8853405;R-HSA-2574845;R-HSA-8961874;R-HSA-3000310;R-HSA-2574840;R-HSA-380455;R-HSA-8853419;R-HSA-4419948;R-HSA-2484822;R-HSA-380272;R-HSA-8961982;R-HSA-1638821;R-HSA-8961972;R…
R-HSA-3247509	Chromatin modifying enzymes	1	257	0.0185305	1	1	1	84	0.00721464	9606	Homo sapiens	AK6		R-HSA-3301237
R-HSA-4839726	Chromatin organization	1	257	0.0185305	1	1	1	84	0.00721464	9606	Homo sapiens	AK6		R-HSA-3301237
R-HSA-382551	Transport of small molecules	30	960	0.0692191	1	1	35	430	0.0369321	9606	Homo sapiens	AHCYL2;ABCB4;ADCY4;ADCY3;LCAT;ADCY2;ADCY1;ADCY7;SAT1;ADCY6;ACAT2;ALAD;CYB5R2;LIPF;CYB5R1;FTMT;FTH1;LIPG;ABCC4;CP;ADCY9;NAT1;SOAT1;ASPH;P4HB;CFTR		R-HSA-174786;R-HSA-266310;R-HSA-8865667;R-HSA-2855020;R-HSA-6806831;R-HSA-8980228;R-HSA-917891;R-HSA-266315;R-HSA-8878664;R-HSA-5690886;R-HSA-1454916;R-HSA-383190;R-HSA-1562626;R-HSA-174741;R-HSA-1467457;R-HSA-5678863;R-HSA-164377;R-HSA-443997;R-HSA-8866329;R-HSA-8876696;R-HSA-264678;R-HSA-163617;R-HSA-8866851;R-HSA-5678706;R-HSA-427555;R-HSA-8866542;R-HSA-352174;R-HSA-8866551;R-HSA-352119;R-HSA-…
R-HSA-388396	GPCR downstream signalling	50	1347	0.0971231	1	1	52	216	0.0185519	9606	Homo sapiens	DGKG;DGKE;AHCYL1;DGKD;DGKB;DGKA;PDE3B;AKR1B1;PNP;CYP4V2;PDE4B;PDE4A;PDE8B;HRAS;PDE4D;PLA2G4A;DGKZ;ADCY9;PLCB4;DGKQ;PLCB1;PLCB2;MGLL;DGKH;RETSAT;PDE1C;PDE1A;ADCY4;ADCY3;ABHD6;ADCY2;ADCY1;PPOX;ADCY7;ADCY6;PDE11A;AWAT2;RDH11;HSD17B1;RDH10;PDE6B;AKR1C1;PDE2A;DHRS3;PDE10A;AKR1B10;NMT1;NAPEPLD;NMT2;PDE7A		R-HSA-114688;R-HSA-8956427;R-HSA-749448;R-HSA-975629;R-HSA-392064;R-HSA-749454;R-HSA-426240;R-HSA-111879;R-HSA-177284;R-HSA-2464803;R-HSA-749452;R-HSA-111881;R-HSA-111883;R-HSA-392206;R-HSA-2584246;R-HSA-749456;R-HSA-111898;R-HSA-163617;R-HSA-112037;R-HSA-170666;R-HSA-5694462;R-HSA-2466831;R-HSA-380073;R-HSA-170671;R-HSA-379048;R-HSA-170674;R-HSA-2465940;R-HSA-170672;R-HSA-170676;R-HSA-170677;R-H…
R-HSA-5663202	Diseases of signal transduction	7	470	0.0338885	1	1	59	297	0.0255089	9606	Homo sapiens	KITLG;TNKS;NAPEPLD;PIK3CD;PLCG1;HRAS;PAPSS1		R-HSA-6802919;R-HSA-6802918;R-HSA-6802916;R-HSA-6802915;R-HSA-6802914;R-HSA-6802912;R-HSA-6802927;R-HSA-6802926;R-HSA-5654748;R-HSA-6802925;R-HSA-6802924;R-HSA-6802922;R-HSA-6802921;R-HSA-6802935;R-HSA-6802934;R-HSA-6802933;R-HSA-6802932;R-HSA-8936731;R-HSA-6802943;R-HSA-5655247;R-HSA-6802942;R-HSA-5655244;R-HSA-6802941;R-HSA-5655243;R-HSA-6802937;R-HSA-5655241;R-HSA-2466831;R-HSA-2400009;R-HSA-5…
R-HSA-194315	Signaling by Rho GTPases	6	446	0.0321581	1	1	13	112	0.00961951	9606	Homo sapiens	INPP5F;PIK3C3;OCRL;RHOF;KLC1;CFTR;PAFAH1B1		R-HSA-194913;R-HSA-194854;R-HSA-5672083;R-HSA-5666160;R-HSA-5666129;R-HSA-195146;R-HSA-194922;R-HSA-5627071;R-HSA-194894;R-HSA-5666169;R-HSA-5627072;R-HSA-6798174;R-HSA-5627275
R-HSA-68886	M Phase	4	389	0.0280482	1	1	12	66	0.00566864	9606	Homo sapiens	NME7;DBT;LPIN1;PAFAH1B1		R-HSA-2484822;R-HSA-375302;R-HSA-2467809;R-HSA-5195402;R-HSA-5221130;R-HSA-2467811;R-HSA-380316;R-HSA-380508;R-HSA-1638803;R-HSA-2468287;R-HSA-1638821;R-HSA-4419948
R-HSA-8953854	Metabolism of RNA	20	782	0.0563847	1	1	35	187	0.0160612	9606	Homo sapiens	PUS3;ZCCHC6;ZCCHC11;CNOT6L;DIMT1;METTL1;PUS1;PUS7;KIAA0391;DUS2;SEP1;DBT;PAPOLA;PPIE;PPIH;LCMT2;CNOT8;RAN;PPIL6		R-HSA-6786854;R-HSA-8849157;R-HSA-72130;R-HSA-429955;R-HSA-6782881;R-HSA-8941312;R-HSA-6787566;R-HSA-6782381;R-HSA-72139;R-HSA-6782890;R-HSA-72143;R-HSA-6791223;R-HSA-429845;R-HSA-6783473;R-HSA-8870289;R-HSA-77591;R-HSA-77593;R-HSA-77592;R-HSA-6783483;R-HSA-6785722;R-HSA-6787591;R-HSA-6785478;R-HSA-72160;R-HSA-72231;R-HSA-6782286;R-HSA-6787594;R-HSA-6786583;R-HSA-6790994;R-HSA-72180;R-HSA-156661;…
R-HSA-1640170	Cell Cycle	15	681	0.0491023	1	1	50	423	0.0363308	9606	Homo sapiens	CDS1;DHFR;RRM2;TERT;NME7;DBT;BRCC3;TK1;LPIN1;TYMS;PAFAH1B1		R-HSA-69891;R-HSA-375302;R-HSA-380294;R-HSA-5683792;R-HSA-380303;R-HSA-1638803;R-HSA-8962050;R-HSA-164616;R-HSA-164617;R-HSA-164620;R-HSA-163090;R-HSA-380311;R-HSA-380316;R-HSA-163099;R-HSA-2468287;R-HSA-8853405;R-HSA-163096;R-HSA-75809;R-HSA-380455;R-HSA-8853419;R-HSA-4419948;R-HSA-163120;R-HSA-69685;R-HSA-8961982;R-HSA-1638821;R-HSA-8961972;R-HSA-5683735;R-HSA-2467809;R-HSA-5195402;R-HSA-522113…
R-HSA-372790	Signaling by GPCR	52	1414	0.101954	1	1	56	386	0.033153	9606	Homo sapiens	DGKG;DGKE;AHCYL1;DGKD;DGKB;DGKA;PDE3B;AKR1B1;PNP;CYP4V2;PDE4B;PDE4A;PDE8B;HRAS;PDE4D;PLA2G4A;DGKZ;ADCY9;PLCB4;DGKQ;PLCB1;PLCB2;MGLL;DGKH;RETSAT;PLPPR2;PDE1C;PLPPR3;PDE1A;ADCY4;ADCY3;ABHD6;ADCY2;ADCY1;PPOX;ADCY7;ADCY6;PDE11A;AWAT2;RDH11;HSD17B1;RDH10;PDE6B;AKR1C1;PDE2A;DHRS3;PDE10A;AKR1B10;NMT1;NAPEPLD;NMT2;PDE7A		R-HSA-114688;R-HSA-8956427;R-HSA-749448;R-HSA-975629;R-HSA-392064;R-HSA-749454;R-HSA-426240;R-HSA-111879;R-HSA-177284;R-HSA-2464803;R-HSA-749452;R-HSA-111881;R-HSA-111883;R-HSA-392206;R-HSA-2584246;R-HSA-749456;R-HSA-111898;R-HSA-163617;R-HSA-112037;R-HSA-170666;R-HSA-5694462;R-HSA-2466831;R-HSA-380073;R-HSA-170671;R-HSA-379048;R-HSA-170674;R-HSA-2465940;R-HSA-170672;R-HSA-170676;R-HSA-170677;R-H…
R-HSA-373076	Class A/1 (Rhodopsin-like receptors)	4	402	0.0289855	1	1	4	143	0.0122821	9606	Homo sapiens	PNP;PLPPR2;PLPPR3;PPOX		R-HSA-6797630;R-HSA-388863;R-HSA-389487;R-HSA-389481
R-HSA-913531	Interferon Signaling	3	388	0.0279761	1	1	4	51	0.00438031	9606	Homo sapiens	PLCG1;IP6K2		R-HSA-1678841;R-HSA-1015702;R-HSA-1015699;R-HSA-1169406
R-HSA-5663205	Infectious disease	7	537	0.0387194	1	1	67	328	0.0281714	9606	Homo sapiens	TAT;TXNRD1;NMT1;NMT2;AK6;PPIA;RAN		R-HSA-180739;R-HSA-180736;R-HSA-8951690;R-HSA-182795;R-HSA-3159227;R-HSA-167181;R-HSA-167191;R-HSA-164503;R-HSA-164500;R-HSA-180634;R-HSA-164507;R-HSA-167192;R-HSA-164504;R-HSA-180632;R-HSA-164505;R-HSA-164510;R-HSA-167196;R-HSA-164508;R-HSA-167197;R-HSA-164509;R-HSA-167459;R-HSA-164515;R-HSA-164512;R-HSA-164513;R-HSA-164519;R-HSA-167076;R-HSA-165028;R-HSA-165034;R-HSA-164520;R-HSA-164521;R-HSA-1…
R-HSA-212436	Generic Transcription Pathway	42	1376	0.0992141	1	1	52	649	0.0557416	9606	Homo sapiens	CDS1;GPI;COX7B;CITED1;GLS2;COX4I1;COX6A1;COX5B;AK6;COX7C;COX5A;GLS;PRDX2;GUK1;PRDX1;SESN1;PIP4K2A;PIP4K2B;PIP4K2C;ME2;TIGAR;G6PD;ADSL;SURF1;RRM2;CNOT6L;PARP1;NDUFA4;TXNRD1;COX6C;OCLN;GPAM;RRAGC;AGO2;CNOT8		R-HSA-8937097;R-HSA-2318752;R-HSA-8938507;R-HSA-8936068;R-HSA-163214;R-HSA-8956568;R-HSA-5631941;R-HSA-2187325;R-HSA-8956586;R-HSA-8935980;R-HSA-8937134;R-HSA-8935972;R-HSA-3341343;R-HSA-73646;R-HSA-8935864;R-HSA-5628901;R-HSA-69685;R-HSA-8864307;R-HSA-380979;R-HSA-8961982;R-HSA-5628899;R-HSA-6798044;R-HSA-8935988;R-HSA-8932020;R-HSA-5628905;R-HSA-8932021;R-HSA-8938440;R-HSA-5632914;R-HSA-8956608…
R-HSA-422475	Axon guidance	6	582	0.0419641	1	1	9	297	0.0255089	9606	Homo sapiens	DNM3;LYPLA2;PIK3CD;PLCG1;HRAS;DNM2		R-HSA-555065;R-HSA-593690;R-HSA-392054;R-HSA-4093339;R-HSA-622382;R-HSA-8933328;R-HSA-8853755;R-HSA-4093331;R-HSA-8854905
R-HSA-73857	RNA Polymerase II Transcription	43	1515	0.109236	1	1	78	708	0.0608091	9606	Homo sapiens	CDS1;GPI;COX7B;CITED1;GLS2;COX4I1;COX6A1;COX5B;AK6;COX7C;COX5A;GLS;PRDX2;GUK1;PRDX1;SESN1;PAPOLA;PIP4K2A;PIP4K2B;PIP4K2C;ME2;TIGAR;G6PD;ADSL;SURF1;RRM2;CNOT6L;PARP1;NDUFA4;TXNRD1;COX6C;OCLN;GPAM;RRAGC;AGO2;CNOT8		R-HSA-8937097;R-HSA-2318752;R-HSA-8938507;R-HSA-8936068;R-HSA-163214;R-HSA-8956568;R-HSA-5631941;R-HSA-6810238;R-HSA-77592;R-HSA-6810235;R-HSA-2187325;R-HSA-6810234;R-HSA-6810233;R-HSA-8956586;R-HSA-8935980;R-HSA-8937134;R-HSA-75949;R-HSA-8935972;R-HSA-3341343;R-HSA-73646;R-HSA-8935864;R-HSA-5628901;R-HSA-6814549;R-HSA-69685;R-HSA-8864307;R-HSA-380979;R-HSA-8961982;R-HSA-5628899;R-HSA-6814559;R-H…
R-HSA-1280215	Cytokine Signaling in Immune system	21	1051	0.0757805	1	1	21	624	0.0535944	9606	Homo sapiens	GSTO2;MAOA;PIK3CD;SOD2;PTGS2;MTAP;INPP5D;GSTA2;ALOX5;P4HB;PLCG1;PPIA;IP6K2		R-HSA-879917;R-HSA-1678841;R-HSA-8870703;R-HSA-8950113;R-HSA-6790029;R-HSA-6797293;R-HSA-914182;R-HSA-1169406;R-HSA-8950183;R-HSA-6797271;R-HSA-508247;R-HSA-8950456;R-HSA-8950328;R-HSA-8950586;R-HSA-913374;R-HSA-8950365;R-HSA-8950175;R-HSA-912629;R-HSA-1015702;R-HSA-1015699;R-HSA-912627
R-HSA-500792	GPCR ligand binding	4	593	0.0427572	1	1	4	170	0.014601	9606	Homo sapiens	PNP;PLPPR2;PLPPR3;PPOX		R-HSA-6797630;R-HSA-388863;R-HSA-389487;R-HSA-389481
R-HSA-74160	Gene expression (Transcription)	50	1674	0.120701	1	1	115	819	0.0703427	9606	Homo sapiens	CDS1;GPI;COX7B;CITED1;GLS2;COX4I1;PLD6;COX6A1;COX5B;AK6;COX7C;COX5A;GLS;PRDX2;ZNRD1;HENMT1;GUK1;PRDX1;SESN1;PAPOLA;PIP4K2A;PIP4K2B;PIP4K2C;ME2;ADSL;TIGAR;SURF1;G6PD;RRM2;CNOT6L;PARP1;NDUFA4;TXNRD1;TET2;TET1;COX6C;OCLN;GPAM;RRAGC;AGO2;TET3;CNOT8;RAN		R-HSA-8937097;R-HSA-5601887;R-HSA-8936068;R-HSA-8956568;R-HSA-5220952;R-HSA-6810238;R-HSA-77592;R-HSA-426522;R-HSA-6810235;R-HSA-2187325;R-HSA-73757;R-HSA-6810234;R-HSA-426520;R-HSA-6810233;R-HSA-73758;R-HSA-9023912;R-HSA-2106625;R-HSA-8956586;R-HSA-5250930;R-HSA-8937134;R-HSA-73769;R-HSA-5250938;R-HSA-9023909;R-HSA-3341343;R-HSA-8935864;R-HSA-5220990;R-HSA-6814549;R-HSA-69685;R-HSA-380979;R-HSA-…
R-HSA-162582	Signal Transduction	99	3114	0.22453	1	1	310	2100	0.180366	9606	Homo sapiens	DGKG;VPS29;DGKE;DGKD;AHCYL1;DGKB;DGKA;PNP;PIP4K2A;PIP4K2B;PIP4K2C;PDE8B;CPT1A;ALG5;OCRL;DGKZ;ADCY9;RRAGC;MFNG;DGKQ;CFTR;PPID;DGKH;RETSAT;PDE1C;TNKS;PDE1A;ABHD6;KLC1;ADH5;INPP5F;TERT;RDH11;RDH10;ST3GAL4;PIP5K1A;THEM4;PLCG1;ST3GAL3;PDE2A;AKR1B10;AGO2;NAPEPLD;NMT1;NMT2;B4GALT1;CITED1;PDE3B;AKR1B1;PIK3CD;SMPD3;LFNG;GUK1;CYP4V2;PDE4B;PDE4A;DLAT;HRAS;ADSL;CNOT6L;PARP1;PDE4D;SPHK1;PLA2G4A;RHOF;DNM2;DNM3…		R-HSA-114688;R-HSA-1606682;R-HSA-205319;R-HSA-3322422;R-HSA-1562641;R-HSA-9008271;R-HSA-2464803;R-HSA-1562640;R-HSA-205321;R-HSA-392206;R-HSA-5654618;R-HSA-171026;R-HSA-205328;R-HSA-1675776;R-HSA-2187325;R-HSA-3640874;R-HSA-5654600;R-HSA-3640872;R-HSA-5658231;R-HSA-5654647;R-HSA-9036970;R-HSA-8851619;R-HSA-1912378;R-HSA-4420202;R-HSA-3640862;R-HSA-1470012;R-HSA-3640861;R-HSA-2466831;R-HSA-1470010…
R-HSA-1280218	Adaptive Immune System	13	999	0.0720311	1	1	22	253	0.0217298	9606	Homo sapiens	AHCYL1;PIK3CD;KLC1;DNM2;DNM3;DUS2;INPP5D;PLCG2;THEM4;PLCG1;XDH;PPIA;HRAS		R-HSA-2213248;R-HSA-8951498;R-HSA-2076220;R-HSA-8851044;R-HSA-202407;R-HSA-2025882;R-HSA-2130725;R-HSA-202212;R-HSA-2045911;R-HSA-1112666;R-HSA-202248;R-HSA-1168636;R-HSA-169683;R-HSA-202354;R-HSA-2130641;R-HSA-198640;R-HSA-983704;R-HSA-202331;R-HSA-2130619;R-HSA-213407;R-HSA-213406;R-HSA-202237
R-HSA-168256	Immune System	91	2638	0.190208	1	1	100	1470	0.126256	9606	Homo sapiens	GPI;PYGB;AHCYL1;B4GALT1;AMD1;LPCAT1;PIK3CD;PYGL;MPO;ALAD;HK3;PNP;FTH1;PGM3;PGM2;ENPP4;ACAA1;HRAS;GYG1;PGM1;HGSNAT;MANBA;GSTO2;DGAT1;ARG1;GAA;RHOF;DNM2;DNM3;DUS2;ACLY;MTAP;PLPP5;PKM;PPIE;PIK3C3;ALDOA;PPIA;SLC27A2;PDXK;ASAH1;CANT1;MAOA;GSTP1;MGST1;PLD4;KLC1;PLD1;PLA2G6;PTGS2;GNS;TKFC;PRDX4;CYB5R3;FTMT;ALOX5;INPP5D;NEU1;PLCG2;THEM4;AGA;PLCG1;XDH;ARSB;IP6K2;NOS3;PTGES2;IDH1;FUCA1;AGL;PLA2G2A;SOD2;LYZ…		R-HSA-167686;R-HSA-2130725;R-HSA-914182;R-HSA-202248;R-HSA-5621573;R-HSA-5607745;R-HSA-8950175;R-HSA-5607755;R-HSA-879917;R-HSA-2076220;R-HSA-5621363;R-HSA-8950183;R-HSA-8950456;R-HSA-913725;R-HSA-5621347;R-HSA-5621356;R-HSA-6803545;R-HSA-2730856;R-HSA-8951498;R-HSA-2730858;R-HSA-2730849;R-HSA-2730851;R-HSA-1112666;R-HSA-6800426;R-HSA-508247;R-HSA-6800434;R-HSA-202331;R-HSA-2730867;R-HSA-188002;R…
R-HSA-1266738	Developmental Biology	9	1176	0.0847934	1	1	11	484	0.04157	9606	Homo sapiens	DNM3;LYPLA2;PKLR;PIK3CD;PLCG1;ME2;HRAS;DNM2		R-HSA-555065;R-HSA-448948;R-HSA-593690;R-HSA-392054;R-HSA-4093339;R-HSA-211461;R-HSA-622382;R-HSA-8933328;R-HSA-8853755;R-HSA-4093331;R-HSA-8854905
