# Supplementary material for: Prioritization of metabolic genes as novel therapeutic targets in estrogen-receptor negative breast tumors using multi-omics data and text mining
Source: Oncotarget. 2019 Jun 11;10(39):3894–909. doi: 10.18632/oncotarget.26995 (PMC6570467; doi:10.18632/oncotarget.26995)
Supplement: Supplementary file 14 [file oncotarget-10-3894-s014.xlsx]

## Sheet: Sheet1
Association of top 50 metabolic gene expression with breast cancer patient survival in the http://kmplot.com/ database.
Gene Symbol	Hazard ratio (ER status all)	logrank P(ER status all)	Hazard ratio (ER status negative)	logrank P(ER status negative)
ATP5S	0.61	8.5e-10	1.18	0.14
ASAH1	0.63	4.5e-09	0.75	0.012
ABAT	0.64	8.9e-16	0.83	0.11
FAR1	0.65	7.8e-08	0.87	0.4
GLS	0.66	1.3e-13	0.85	0.15
LPIN1	0.68	3.6e-12	0.64	0.00016
NUDT12	0.69	3.3e-06	1.08	0.64
ITPK1	0.71	3.3e-10	0.77	0.021
AHCYL1	0.72	1.9e-09	1	1
ADCY6	0.72	2.3e-09	1.05	0.68
CA12	0.74	4.4e-08	1.29	0.027
CSAD	0.74	6e-08	1.58	8.6e-05
GAMT	0.74	6.1e-08	1.04	0.81
FBP1	0.75	1.8e-07	1.07	0.54
GLUD1	0.77	1.6e-06	0.87	0.21
PDE7A	0.77	0.0011	0.82	0.24
LIPG	0.79	3.1e-05	0.77	0.023
PIGH	0.8	5.4e-05	0.93	0.54
MAN2B2	0.8	6.5e-05	1.3	0.023
LCMT2	0.81	0.0001	1.03	0.77
SPR	0.81	0.0002	0.88	0.27
CDS2	0.81	0.00022	1.17	0.34
SORD	0.82	0.0002	1	0.97
ENPP1	0.82	0.00038	1.33	0.092
B4GALT5	0.84	0.0018	1.43	0.002
SOD2	0.89	0.037	0.73	0.0061
COX6C	0.9	0.046	0.94	0.61
PDSS1	1.17	0.0039	0.86	0.21
UGP2	1.21	0.00056	1.06	0.59
COX6A1	1.27	1.7e-05	0.79	0.04
AK4	1.29	0.0013	1.01	0.93
AGO2	1.29	0.0014	1.18	0.16
ME1	1.39	3.3e-09	1.22	0.081
EXT1	1.41	7.6e-10	1.07	0.57
NT5DC2	1.42	2.1e-10	1.01	0.9
PLCH1	1.45	2.4e-11	0.93	0.52
PDXK	1.52	7.4e-14	0.85	0.17
ENO1	1.55	4.9e-15	1.34	0.01
MTAP	1.11	0.06	1.14	0.24
IDS	1.1	0.081	1.27	0.04
BLVRA	1.09	0.12	1.11	0.35
GSTA1	0.92	0.13	0.97	0.77
FAHD1	0.9	0.17	1.57	0.0079
HACD3	1.08	0.31	1.55	0.01
SEPHS1	0.96	0.49	0.73	0.0069
NME5	0.58	<1e-16	0.88	0.27
COX4I1	1.6	<1e-16	1.23	0.07
PPIP5K2	Not found	Not found	Not found	Not found
RAB6B	0.81	9.8e-05	0.9	0.3478
PLA2G16	0.8	8.2e-05	0.79	0.038
